# Supplementary material for: Genome-wide mapping of cancer dependency genes and genetic modifiers of chemotherapy in high-risk hepatoblastoma
Source: Nat Commun. 2023 Jul 6;14:4003. doi: 10.1038/s41467-023-39717-6 (PMC10326052; doi:10.1038/s41467-023-39717-6)
Supplement: Supplementary file 4 — Supplementary Data 1 [file 41467_2023_39717_MOESM4_ESM.xlsx]

## Sheet: all(log2CPM)
geneID	geneSymbol	log2FC	AveExpr	P.Value	FDR	CTRL.AveExpr	EXP.AveExpr	Wildtype C3	Wildtype D3	Wildtype F3	ABC-MYC E3	ABC-MYC A3	ABC-MYC B3
ENSMUSG00000059908.9	Mug1	7.79	8.09	3.4742e-13	4.5322e-09	11.99	4.19	12.09	12.05	11.82	4.48	4.19	3.89
ENSMUSG00000057400.14	Ces1c	4.77	10.14	4.7247e-12	1.1692e-08	12.53	7.75	12.48	12.62	12.48	8.03	7.58	7.65
ENSMUSG00000006529.16	Itih1	5.53	7.64	4.5296e-12	1.1692e-08	10.41	4.88	10.43	10.36	10.43	5.23	4.76	4.62
ENSMUSG00000030359.14	Pzp	4.48	10.45	5.3776e-12	1.1692e-08	12.69	8.21	12.68	12.61	12.77	8.02	8.44	8.17
ENSMUSG00000054827.12	Cyp2c50	8.16	6.67	3.2109e-12	1.1692e-08	10.75	2.6	10.88	10.77	10.61	2.89	2.23	2.62
ENSMUSG00000030131.8	Mug2	7.18	6.22	4.3057e-12	1.1692e-08	9.81	2.65	9.82	9.84	9.77	2.97	2.36	2.54
ENSMUSG00000058207.6	Serpina3k	9.3	9.42	1.6174e-11	2.257e-08	14.07	4.77	14.01	13.91	14.29	5.19	3.83	5.28
ENSMUSG00000054422.7	Fabp1	3.96	9.54	1.9416e-11	2.257e-08	11.52	7.56	11.55	11.4	11.62	7.72	7.35	7.61
ENSMUSG00000057074.6	Ces1g	4.94	6.49	1.7113e-11	2.257e-08	8.96	4.03	9.03	9.11	8.75	4	4.05	4.03
ENSMUSG00000060407.6	Cyp2a12	6.18	7.22	1.8078e-11	2.257e-08	10.31	4.13	10.38	10.5	10.05	4.49	3.8	4.08
ENSMUSG00000029368.10	Alb	4.03	15.25	2.2275e-11	2.257e-08	17.27	13.24	17.32	17.19	17.3	13.03	13.5	13.2
ENSMUSG00000032079.12	Apoa5	4.07	8.82	2.5443e-11	2.257e-08	10.86	6.79	11.01	10.88	10.7	7	6.65	6.71
ENSMUSG00000079015.2	Serpina1c	4.02	11.3	3.0337e-11	2.257e-08	13.31	9.29	13.44	13.27	13.22	9.56	9.13	9.18
ENSMUSG00000059481.5	Plg	3.7	10.15	3.312e-11	2.257e-08	12	8.3	11.89	12.1	12.02	8.42	8.08	8.4
ENSMUSG00000033308.16	Dpyd	3.66	7.3	3.2101e-11	2.257e-08	9.13	5.47	9.16	9.23	8.99	5.49	5.55	5.37
ENSMUSG00000027187.10	Cat	3.48	10.1	3.4144e-11	2.257e-08	11.84	8.36	11.94	11.8	11.79	8.53	8.21	8.34
ENSMUSG00000010663.5	Fads1	3.36	7.9	3.4603e-11	2.257e-08	9.58	6.22	9.53	9.66	9.55	6.19	6.33	6.13
ENSMUSG00000023829.9	Slc22a1	4.51	6.6	3.3479e-11	2.257e-08	8.85	4.35	8.8	8.94	8.82	4.15	4.66	4.22
ENSMUSG00000033688.10	1300017J02Rik	3.01	8.37	3.8698e-11	2.3403e-08	9.87	6.87	9.87	9.86	9.89	6.84	6.89	6.87
ENSMUSG00000020777.16	Acox1	3.12	9.08	5.0587e-11	2.8692e-08	10.64	7.52	10.7	10.61	10.62	7.65	7.43	7.49
ENSMUSG00000032349.13	Elovl5	3.02	8.09	5.7796e-11	3.0158e-08	9.61	6.58	9.64	9.54	9.64	6.6	6.63	6.51
ENSMUSG00000070704.10	Ugt2b36	5.14	7.15	5.5174e-11	2.9989e-08	9.73	4.58	9.96	9.57	9.65	4.87	4.2	4.66
ENSMUSG00000052974.8	Cyp2f2	7.26	6.7	3.9469e-11	2.3403e-08	10.33	3.09	10.27	10.51	10.2	2.68	2.77	3.78
ENSMUSG00000025479.9	Cyp2e1	7.41	9.52	7.3388e-11	3.3998e-08	13.23	5.82	13.33	13.33	13.03	6.64	5.4	5.39
ENSMUSG00000022871.13	Fetub	3.58	8.2	7.5904e-11	3.3998e-08	9.98	6.41	9.96	10.01	9.98	6.66	6.34	6.22
ENSMUSG00000026579.8	F5	4.6	7.11	7.5037e-11	3.3998e-08	9.41	4.81	9.43	9.51	9.29	5.17	4.46	4.79
ENSMUSG00000030378.15	Sult2a8	7.84	6.05	2.7273e-11	2.257e-08	9.97	2.15	10.06	10.02	9.84	2.66	2.07	1.64
ENSMUSG00000054263.12	Lifr	4.83	7.07	8.3545e-11	3.5156e-08	9.49	4.66	9.69	9.64	9.13	4.76	4.51	4.69
ENSMUSG00000029455.14	Aldh2	3.31	9.61	9.5668e-11	3.7818e-08	11.26	7.95	11.25	11.28	11.26	8.11	7.71	8.04
ENSMUSG00000074207.10	Adh1	4.68	9.75	1.0852e-10	3.9324e-08	12.09	7.41	11.97	12.31	12	7.46	7.76	7.01
ENSMUSG00000002588.13	Pon1	6.97	7.01	1.0008e-10	3.8397e-08	10.5	3.53	10.51	10.61	10.39	4.32	2.9	3.32
ENSMUSG00000020053.18	Igf1	4.58	7.73	1.2675e-10	4.4689e-08	10.02	5.44	10.24	10.06	9.77	5.57	5.08	5.67
ENSMUSG00000015083.11	C8g	5.03	5.88	1.0506e-10	3.9158e-08	8.4	3.38	8.33	8.47	8.4	3.76	2.98	3.35
ENSMUSG00000057113.13	Npm1	-3.26	8.73	1.361e-10	4.5523e-08	7.1	10.36	7.2	6.94	7.15	10.2	10.48	10.39
ENSMUSG00000031633.4	Slc25a4	-4.57	6.34	1.3099e-10	4.4968e-08	4.06	8.63	3.94	3.94	4.3	8.51	8.64	8.73
ENSMUSG00000026170.6	Cyp27a1	4.12	6.81	1.6803e-10	5.4799e-08	8.86	4.76	8.54	9.03	9.02	4.77	4.74	4.73
ENSMUSG00000025203.6	Scd2	-7.33	6.79	8.7655e-11	3.5733e-08	3.14	10.45	3.27	3.22	2.88	10.35	10.74	10.27
ENSMUSG00000002985.16	Apoe	2.91	13.48	1.79e-10	5.6952e-08	14.94	12.03	14.91	15.04	14.87	12.21	11.92	11.95
ENSMUSG00000020484.18	Xbp1	2.77	7.91	1.9772e-10	5.9872e-08	9.3	6.53	9.35	9.21	9.33	6.46	6.63	6.49
ENSMUSG00000071178.11	Serpina1b	2.82	11.58	1.9723e-10	5.9872e-08	12.99	10.18	12.92	13.11	12.95	10.32	10.06	10.15
ENSMUSG00000071177.4	Serpina1d	3.94	10.43	2.026e-10	5.9872e-08	12.4	8.46	12.3	12.58	12.32	8.72	8.11	8.56
ENSMUSG00000025004.15	Cyp2c40	8.4	6.05	7.8186e-11	3.3998e-08	10.26	1.88	10.18	10.15	10.45	2.44	1.15	1.95
ENSMUSG00000039114.16	Nrn1	3.37	7.23	2.1268e-10	6.0312e-08	8.92	5.54	8.87	8.92	8.96	5.81	5.35	5.47
ENSMUSG00000074882.3	Cyp2c68	2.95	8.68	2.1867e-10	6.0691e-08	10.15	7.2	10.1	10.15	10.21	7.31	7	7.29
ENSMUSG00000069922.12	Ces3a	10.19	6.27	3.1623e-11	2.257e-08	11.37	1.23	11.58	11.15	11.37	1.09	1.17	1.27
ENSMUSG00000020176.17	Grb10	-5.18	6.61	2.0654e-10	5.9872e-08	4.02	9.21	3.67	4.44	3.93	9.29	9.04	9.31
ENSMUSG00000022877.9	Hrg	6.01	7.45	2.4984e-10	6.6007e-08	10.46	4.44	10.46	10.75	10.17	4.94	3.83	4.53
ENSMUSG00000054932.6	Afp	-9.73	7.19	6.7568e-11	3.3901e-08	2.35	12.06	2.37	2.15	2.48	11.9	12.37	11.9
ENSMUSG00000040883.17	Tmem205	3.22	7.06	2.8196e-10	7.212e-08	8.68	5.45	8.6	8.77	8.66	5.62	5.21	5.51
ENSMUSG00000024863.6	Mbl2	6.5	6.48	2.4574e-10	6.6007e-08	9.74	3.24	9.79	9.7	9.73	3.59	2.33	3.75
ENSMUSG00000026365.15	Cfh	4.81	8.37	2.8948e-10	7.2622e-08	10.78	5.97	10.84	10.65	10.84	6.26	5.39	6.23
ENSMUSG00000026405.14	C4bp	5.33	7.16	2.9621e-10	7.2907e-08	9.83	4.5	9.87	9.59	10.03	5.09	4.2	4.19
ENSMUSG00000024070.15	Prkd3	3.05	6.75	3.0483e-10	7.3639e-08	8.28	5.23	8.23	8.43	8.17	5.32	5.26	5.12
ENSMUSG00000023176.9	Cpn2	2.83	7.77	3.1655e-10	7.3739e-08	9.18	6.35	9.04	9.34	9.17	6.37	6.3	6.39
ENSMUSG00000022514.14	Il1rap	3.98	6.08	3.112e-10	7.3739e-08	8.06	4.1	8.16	8.08	7.95	3.77	4.1	4.4
ENSMUSG00000003617.16	Cp	2.71	9.71	3.4408e-10	7.8745e-08	11.06	8.35	11.06	11.03	11.09	8.46	8.16	8.43
ENSMUSG00000074272.10	Ceacam1	5.61	5.21	2.53e-10	6.6007e-08	8.02	2.43	7.98	8.13	7.96	2.6	1.9	2.72
ENSMUSG00000039653.9	Baat	4.12	6.42	4.0477e-10	8.8911e-08	8.49	4.36	8.57	8.38	8.51	4.74	3.96	4.37
ENSMUSG00000037780.3	Mbl1	5.5	5.75	3.5476e-10	7.979e-08	8.51	3.01	8.5	8.47	8.56	3.66	2.54	2.77
ENSMUSG00000027249.15	F2	2.5	10.21	4.1591e-10	8.8911e-08	11.46	8.96	11.43	11.48	11.46	9.08	8.96	8.83
ENSMUSG00000028327.14	Stra6l	4.03	6.02	4.1589e-10	8.8911e-08	8.04	4.01	7.97	8.27	7.87	3.91	4.25	3.85
ENSMUSG00000094806.2	Cyp2d10	5.52	7.48	4.2975e-10	8.8986e-08	10.25	4.72	10.24	10.3	10.2	5.31	4.01	4.82
ENSMUSG00000040564.14	Apoc1	3.36	9.63	4.4828e-10	8.9898e-08	11.31	7.95	11.31	11.33	11.29	8.3	7.84	7.72
ENSMUSG00000056973.6	Ces1d	5.53	7.06	4.547e-10	8.9898e-08	9.84	4.3	10.17	9.96	9.38	4.68	4.07	4.12
ENSMUSG00000031980.9	Agt	2.54	9.32	4.5483e-10	8.9898e-08	10.59	8.04	10.57	10.72	10.48	8.04	8.11	7.98
ENSMUSG00000030737.17	Slco2b1	4.09	5.39	4.2258e-10	8.8911e-08	7.44	3.35	7.4	7.52	7.4	3.57	3	3.44
ENSMUSG00000033715.15	Akr1c14	4.28	7.04	4.8644e-10	9.4057e-08	9.18	4.9	9.34	9.08	9.12	5.38	4.59	4.73
ENSMUSG00000039783.15	Kmo	3.52	6.58	5.1482e-10	9.4057e-08	8.34	4.83	8.38	8.36	8.28	5.06	4.94	4.47
ENSMUSG00000066366.14	Serpina1a	2.97	11.33	5.0555e-10	9.4057e-08	12.82	9.85	12.75	12.81	12.9	10.05	9.91	9.59
ENSMUSG00000035540.12	Gc	2.43	11.95	5.0696e-10	9.4057e-08	13.16	10.73	13.2	13.16	13.12	10.87	10.63	10.69
ENSMUSG00000067235.14	H2-Q10	2.72	10.42	5.1913e-10	9.4057e-08	11.78	9.06	11.66	11.7	11.97	9.17	9.01	9
ENSMUSG00000026272.6	Agxt	5.08	6.28	5.1404e-10	9.4057e-08	8.83	3.75	8.72	9.19	8.57	4.01	3.44	3.78
ENSMUSG00000041548.4	Hspb8	2.68	6.44	5.5613e-10	9.6153e-08	7.78	5.11	7.84	7.79	7.71	5.18	5.05	5.06
ENSMUSG00000031767.13	Nudt7	5.43	6.95	5.5743e-10	9.6153e-08	9.67	4.24	10.09	9.28	9.64	4.59	3.93	4.17
ENSMUSG00000079563.10	Pglyrp2	4.04	5.86	5.4754e-10	9.6153e-08	7.88	3.85	7.92	7.74	7.97	3.63	4.24	3.64
ENSMUSG00000070594.10	Gm4788	4.32	6.59	5.7306e-10	9.6153e-08	8.75	4.44	8.93	8.58	8.75	4.88	4.07	4.34
ENSMUSG00000042251.12	Pm20d1	3.42	5.58	5.7493e-10	9.6153e-08	7.29	3.88	7.23	7.37	7.27	4.06	3.89	3.65
ENSMUSG00000024386.9	Proc	2.58	8.36	5.9141e-10	9.7658e-08	9.65	7.07	9.69	9.63	9.63	6.89	7.15	7.16
ENSMUSG00000022766.14	Serpind1	2.31	8.7	5.9989e-10	9.782e-08	9.86	7.55	9.88	9.9	9.79	7.56	7.59	7.51
ENSMUSG00000064294.12	Aox3	5.96	6.12	5.609e-10	9.6153e-08	9.11	3.15	9.41	8.86	9.06	3.69	2.64	3.08
ENSMUSG00000028011.16	Tdo2	4.63	8.05	6.4911e-10	1.0202e-07	10.37	5.74	10.32	10.51	10.29	6.34	5.44	5.44
ENSMUSG00000025347.4	Mettl7b	6.93	6.6	6.2131e-10	1.0006e-07	10.08	3.14	10.18	10.18	9.88	3.92	2.15	3.3
ENSMUSG00000035237.7	Lcat	2.79	7.91	6.9139e-10	1.0492e-07	9.31	6.52	9.29	9.46	9.17	6.69	6.41	6.45
ENSMUSG00000033022.8	Cdo1	4.62	8.47	7.042e-10	1.0492e-07	10.78	6.16	10.57	11.06	10.72	6.69	5.92	5.87
ENSMUSG00000022323.11	Rida	3.67	7.84	7.0709e-10	1.0492e-07	9.68	6.01	9.79	9.75	9.5	6.34	6.03	5.66
ENSMUSG00000038375.15	Trp53inp2	2.67	6.7	7.1585e-10	1.0492e-07	8.04	5.37	8.03	8.02	8.06	5.26	5.54	5.32
ENSMUSG00000030168.13	Adipor2	2.79	8.24	7.0846e-10	1.0492e-07	9.63	6.84	9.69	9.67	9.54	7.07	6.69	6.77
ENSMUSG00000057037.8	Cfhr1	4.53	5.23	6.4696e-10	1.0202e-07	7.5	2.98	7.61	7.32	7.56	3.02	2.61	3.25
ENSMUSG00000046070.9	Igfals	5.63	5.47	6.5978e-10	1.0246e-07	8.28	2.67	8.43	8.45	7.96	2.33	2.77	2.87
ENSMUSG00000011257.19	Pabpc4	-2.58	7.04	7.9933e-10	1.1459e-07	5.75	8.33	5.8	5.81	5.65	8.3	8.32	8.38
ENSMUSG00000062949.13	Atp11c	3.24	6.65	8.2666e-10	1.1472e-07	8.27	5.04	8.42	8.27	8.13	5.16	4.75	5.19
ENSMUSG00000033533.14	Acsm1	4.26	7.13	8.2664e-10	1.1472e-07	9.27	5	9.2	9.23	9.37	5.37	4.45	5.19
ENSMUSG00000027513.11	Pck1	4.49	8.31	8.7197e-10	1.1974e-07	10.55	6.06	10.78	10.85	10.02	6.21	5.99	5.98
ENSMUSG00000060613.10	Cyp2c70	4.5	7.98	8.839e-10	1.2011e-07	10.24	5.73	10.29	10.14	10.28	6.33	5.52	5.33
ENSMUSG00000052520.7	Cyp2j5	6.96	6.06	7.4305e-10	1.077e-07	9.55	2.59	9.65	9.57	9.44	3.53	1.69	2.48
ENSMUSG00000031886.14	Ces2e	4.42	6.1	1.0094e-09	1.3437e-07	8.31	3.9	8.47	8.09	8.37	3.94	4.31	3.42
ENSMUSG00000022982.10	Sod1	2.46	8.39	1.0038e-09	1.3437e-07	9.62	7.17	9.69	9.63	9.55	7.18	7.3	7.01
ENSMUSG00000035780.2	Ugt2a3	5.75	5.24	8.2215e-10	1.1472e-07	8.12	2.39	8.28	8.18	7.91	2.44	1.82	2.84
ENSMUSG00000022853.7	Ehhadh	3.72	7.11	1.0593e-09	1.3958e-07	8.97	5.25	9.21	9.03	8.67	5.42	5.38	4.94
ENSMUSG00000054630.7	Ugt2b5	4.94	7.58	1.1286e-09	1.422e-07	10.06	5.11	10.39	9.94	9.83	5.49	4.51	5.32
ENSMUSG00000017344.4	Vtn	2.47	11.16	1.0899e-09	1.4217e-07	12.39	9.92	12.33	12.45	12.4	10.09	9.73	9.93
ENSMUSG00000032204.13	Aqp9	4.42	7.14	1.1484e-09	1.422e-07	9.35	4.93	9.32	9.42	9.31	5.36	4.31	5.11
ENSMUSG00000049044.16	Rapgef4	3.72	5.8	1.1561e-09	1.422e-07	7.66	3.95	7.82	7.58	7.58	3.65	3.86	4.3
ENSMUSG00000021135.8	Slc10a1	3.11	8.54	1.1464e-09	1.422e-07	10.09	6.98	10.09	10.13	10.04	7.31	6.7	6.94
ENSMUSG00000034308.13	Sdr42e1	3.66	5.45	1.1672e-09	1.422e-07	7.28	3.63	7.13	7.32	7.39	3.8	3.75	3.31
ENSMUSG00000040134.8	Rdh7	3.89	8.74	1.185e-09	1.422e-07	10.68	6.79	10.66	10.74	10.65	7.26	6.36	6.74
ENSMUSG00000030630.16	Fah	2.32	8.2	1.1882e-09	1.422e-07	9.36	7.04	9.29	9.48	9.31	7.01	7.12	7
ENSMUSG00000047728.13	Ly6g2	4.82	5.46	1.1598e-09	1.422e-07	7.88	3.05	7.85	7.83	7.96	3.63	2.49	2.99
ENSMUSG00000022875.18	Kng1	2.51	10.79	1.2153e-09	1.4253e-07	12.05	9.54	12	12.06	12.09	9.76	9.37	9.49
ENSMUSG00000028553.12	Angptl3	2.38	8.67	1.2479e-09	1.428e-07	9.86	7.48	9.96	9.92	9.7	7.44	7.44	7.56
ENSMUSG00000040562.12	Gstm2	4.19	5.18	1.2237e-09	1.4253e-07	7.28	3.09	7.22	7.18	7.42	3.28	2.66	3.29
ENSMUSG00000028672.13	Hmgcl	2.35	6.97	1.2893e-09	1.4499e-07	8.14	5.79	8.23	8.07	8.11	5.74	5.8	5.83
ENSMUSG00000030946.13	Lhpp	3.71	4.88	1.2155e-09	1.4253e-07	6.74	3.04	6.87	6.64	6.7	3.06	2.87	3.14
ENSMUSG00000026234.12	Ncl	-2.63	9.37	1.2865e-09	1.4499e-07	8.05	10.68	8.12	7.98	8.04	10.45	10.77	10.82
ENSMUSG00000064120.14	Mocs1	3.17	5.3	1.3319e-09	1.4724e-07	6.89	3.73	6.88	7	6.79	3.71	3.58	3.86
ENSMUSG00000033965.10	Slc16a2	2.43	6.83	1.3816e-09	1.5145e-07	8.04	5.62	8.04	8.12	7.97	5.71	5.51	5.63
ENSMUSG00000033634.7	Nat8f2	7.08	6.17	1.2468e-09	1.428e-07	9.72	2.65	9.73	9.52	9.92	3.23	1.51	3.14
ENSMUSG00000051716.6	Apon	5.58	6.48	1.4423e-09	1.555e-07	9.28	3.7	9.27	9.2	9.37	4.48	2.91	3.66
ENSMUSG00000030972.6	Acsm5	3.68	5.51	1.477e-09	1.5665e-07	7.36	3.68	7.48	7.32	7.27	4.02	3.35	3.65
ENSMUSG00000033898.16	Cfhr2	2.62	8.53	1.4663e-09	1.5665e-07	9.84	7.22	9.93	9.76	9.82	7.29	6.98	7.37
ENSMUSG00000026874.10	Hc	2.82	8.62	1.4975e-09	1.5754e-07	10.03	7.21	9.87	10.12	10.1	7.45	6.99	7.19
ENSMUSG00000045975.8	C2cd2	3.42	5.95	1.6162e-09	1.6364e-07	7.66	4.24	7.83	7.73	7.42	4.47	4.05	4.19
ENSMUSG00000035836.2	Ugt2b1	7.55	5.71	1.1368e-09	1.422e-07	9.48	1.98	9.81	9.15	9.48	1.56	1.69	2.58
ENSMUSG00000003477.5	Inmt	5.3	7.37	1.6182e-09	1.6364e-07	10.03	4.72	10.01	10.17	9.92	5.51	4.54	4.1
ENSMUSG00000042289.11	Hsd3b7	3.31	7.8	1.5922e-09	1.6364e-07	9.46	6.14	9.33	9.63	9.42	6.51	5.9	6.02
ENSMUSG00000025089.15	Gfra1	5.56	4.98	1.3076e-09	1.4579e-07	7.76	2.22	7.71	7.65	7.93	2.41	1.55	2.61
ENSMUSG00000036775.13	Decr2	3.43	6.29	1.7047e-09	1.6893e-07	8	4.58	8.11	8.17	7.72	4.55	4.81	4.37
ENSMUSG00000051748.2	Wfdc21	5.06	4.96	1.4392e-09	1.555e-07	7.49	2.45	7.28	7.65	7.53	2.39	2.04	2.86
ENSMUSG00000022868.6	Ahsg	3.12	12.73	1.6133e-09	1.6364e-07	14.29	11.17	14.22	14.39	14.26	11	11.55	10.95
ENSMUSG00000032554.15	Trf	2.34	13.49	1.6142e-09	1.6364e-07	14.66	12.32	14.62	14.76	14.61	12.26	12.51	12.2
ENSMUSG00000030161.8	Gabarapl1	2.76	7.46	1.6711e-09	1.6769e-07	8.84	6.09	8.65	9	8.86	6.18	6.17	5.89
ENSMUSG00000058135.12	Gstm1	3.16	9.84	1.7094e-09	1.6893e-07	11.43	8.27	11.73	11.16	11.39	8.48	8.14	8.17
ENSMUSG00000030861.15	Acadsb	2.24	6.78	1.8054e-09	1.7478e-07	7.9	5.66	7.96	7.85	7.89	5.71	5.63	5.64
ENSMUSG00000003053.17	Cyp2c29	6.42	8.37	1.8199e-09	1.7478e-07	11.59	5.16	11.91	11.46	11.39	5.76	4.16	5.54
ENSMUSG00000035031.15	C8a	4.13	7.63	1.843e-09	1.7549e-07	9.7	5.57	9.8	9.35	9.94	5.81	5.11	5.78
ENSMUSG00000030895.9	Hpx	2.53	11.25	1.7847e-09	1.7478e-07	12.51	9.98	12.34	12.43	12.75	9.95	9.94	10.05
ENSMUSG00000031844.8	Hsd17b2	2.7	7.37	1.8649e-09	1.7629e-07	8.72	6.03	8.71	8.75	8.7	5.9	6.3	5.86
ENSMUSG00000090231.10	Cfb	2.55	9.69	1.8222e-09	1.7478e-07	10.96	8.41	10.97	11	10.92	8.36	8.22	8.66
ENSMUSG00000041660.8	Bbox1	3.01	6.26	1.9632e-09	1.8034e-07	7.77	4.75	7.73	7.83	7.74	5.08	4.62	4.55
ENSMUSG00000000326.13	Comt	3.43	8.52	1.8924e-09	1.776e-07	10.23	6.8	10.33	9.97	10.4	7.16	6.55	6.7
ENSMUSG00000032081.10	Apoc3	4.36	8.83	1.9075e-09	1.7774e-07	11.01	6.65	10.93	11.16	10.93	7.22	6.58	6.13
ENSMUSG00000029369.17	Afm	4.04	7.03	1.9769e-09	1.8034e-07	9.05	5.01	9	9.21	8.95	5.55	4.87	4.59
ENSMUSG00000028967.10	Errfi1	2.9	8.46	1.9211e-09	1.7774e-07	9.92	7.01	10.02	10.09	9.64	6.83	7.08	7.13
ENSMUSG00000028517.8	Plpp3	2.55	6.08	2.1045e-09	1.8804e-07	7.36	4.81	7.39	7.27	7.42	4.84	4.66	4.92
ENSMUSG00000031445.5	Proz	2.52	8.01	2.0648e-09	1.8628e-07	9.28	6.75	9.27	9.27	9.29	6.94	6.51	6.81
ENSMUSG00000069324.6	Gm5096	3.44	6.16	2.1853e-09	1.9005e-07	7.89	4.45	7.72	7.87	8.07	4.79	4.15	4.37
ENSMUSG00000031958.16	Ldhd	3.86	5.35	2.1796e-09	1.9005e-07	7.28	3.43	7.14	7.27	7.42	3.31	3.11	3.85
ENSMUSG00000005681.12	Apoa2	3.06	11.42	2.0705e-09	1.8628e-07	12.95	9.89	13.01	13.06	12.79	10.25	9.7	9.73
ENSMUSG00000109764.1	Klkb1	2.29	7.96	2.1558e-09	1.9002e-07	9.11	6.82	8.98	9.25	9.1	6.9	6.76	6.79
ENSMUSG00000028076.12	Cd1d1	4.22	6.1	2.2825e-09	1.9461e-07	8.21	4.01	8.27	8.3	8.05	3.39	4.27	4.34
ENSMUSG00000008540.11	Mgst1	3.35	9.89	2.2096e-09	1.9089e-07	11.57	8.22	11.75	11.35	11.62	8.55	7.87	8.22
ENSMUSG00000087141.1	Plcxd2	2.59	6.1	2.3439e-09	1.9726e-07	7.4	4.81	7.39	7.29	7.51	4.94	4.78	4.69
ENSMUSG00000028434.12	Epb41l4b	3.83	5.22	2.3257e-09	1.97e-07	7.14	3.31	7.33	6.99	7.1	3.6	3.29	3
ENSMUSG00000047631.3	Apof	2.63	9.38	2.2256e-09	1.91e-07	10.69	8.06	10.69	10.72	10.66	7.98	7.85	8.35
ENSMUSG00000046711.16	Hmga1	-3.83	6.56	2.4105e-09	1.9945e-07	4.66	8.46	4.92	4.2	4.83	8.3	8.46	8.63
ENSMUSG00000061740.8	Cyp2d22	3.74	6.35	2.4176e-09	1.9945e-07	8.22	4.49	8.28	8.42	7.97	4.25	4.91	4.3
ENSMUSG00000032310.4	Cyp1a2	6.06	7.2	2.4676e-09	1.9945e-07	10.23	4.17	10.17	10.53	9.99	4.83	3.2	4.45
ENSMUSG00000028333.10	Anp32b	-2.2	7.65	2.3924e-09	1.9945e-07	6.55	8.75	6.64	6.53	6.46	8.7	8.74	8.8
ENSMUSG00000036813.11	Entpd8	3.3	5.12	2.4647e-09	1.9945e-07	6.77	3.48	6.57	6.9	6.83	3.39	3.53	3.48
ENSMUSG00000028715.2	Cyp4a14	6.84	6.45	2.4768e-09	1.9945e-07	9.87	3.04	10.18	10.19	9.23	3.04	2.92	3.12
ENSMUSG00000001323.17	Srr	2.6	5.66	2.5776e-09	2.0503e-07	6.96	4.37	6.95	7.02	6.91	4.51	4.26	4.32
ENSMUSG00000038704.12	Aspdh	3.9	4.73	2.4732e-09	1.9945e-07	6.68	2.8	6.6	6.88	6.55	2.64	2.86	2.84
ENSMUSG00000031877.9	Ces2g	2.58	5.47	2.684e-09	2.0966e-07	6.76	4.18	6.75	6.68	6.83	4.22	4.16	4.14
ENSMUSG00000024665.8	Fads2	2.48	8.37	2.5392e-09	2.0322e-07	9.61	7.13	9.63	9.55	9.64	7.38	7.03	6.97
ENSMUSG00000024055.15	Cyp4f13	3.39	4.76	2.6331e-09	2.0817e-07	6.46	3.08	6.5	6.53	6.34	2.95	3.24	3.01
ENSMUSG00000026781.17	Acbd5	2.27	7.27	2.669e-09	2.0966e-07	8.4	6.13	8.48	8.41	8.32	6.27	6.07	6.06
ENSMUSG00000029669.14	Tspan12	2.72	6.29	2.7653e-09	2.1269e-07	7.65	4.93	7.72	7.67	7.56	5.19	4.81	4.79
ENSMUSG00000032527.13	Pccb	2.21	6.67	2.7717e-09	2.1269e-07	7.78	5.57	7.68	7.84	7.82	5.57	5.55	5.59
ENSMUSG00000021091.8	Serpina3n	3.15	7.9	2.722e-09	2.1136e-07	9.47	6.33	9.16	9.54	9.72	6.33	6.13	6.53
ENSMUSG00000054545.17	Ugt1a6a	2.93	6.32	2.9238e-09	2.2175e-07	7.78	4.86	7.96	7.62	7.76	5	4.59	4.96
ENSMUSG00000024140.10	Epas1	2.96	6.06	2.9589e-09	2.2312e-07	7.54	4.59	7.5	7.53	7.6	4.42	4.93	4.4
ENSMUSG00000073988.13	Ttpa	2.46	8.21	2.8443e-09	2.1699e-07	9.44	6.98	9.62	9.48	9.21	6.91	7.01	7.02
ENSMUSG00000029571.14	Tmem106b	2.26	6.73	3.014e-09	2.2394e-07	7.86	5.6	7.8	7.89	7.88	5.74	5.52	5.53
ENSMUSG00000022040.8	Ephx2	2.79	8.01	2.9926e-09	2.2394e-07	9.41	6.61	9.59	9.44	9.18	6.76	6.37	6.7
ENSMUSG00000024039.15	Cbs	2.27	8.41	3.0213e-09	2.2394e-07	9.54	7.27	9.43	9.64	9.56	7.25	7.43	7.14
ENSMUSG00000089678.8	Agxt2	2.9	5.71	3.2839e-09	2.3932e-07	7.15	4.26	7.08	7.05	7.33	4.44	4.25	4.07
ENSMUSG00000054733.9	Msra	2.78	6.02	3.337e-09	2.4051e-07	7.41	4.63	7.41	7.42	7.4	4.71	4.33	4.84
ENSMUSG00000029716.13	Tfr2	2.74	7.88	3.1905e-09	2.3514e-07	9.25	6.51	9.17	9.29	9.28	6.52	6.22	6.79
ENSMUSG00000031138.4	F9	3.81	6.4	3.3843e-09	2.4125e-07	8.3	4.49	8.27	8.33	8.3	4.68	3.9	4.89
ENSMUSG00000037942.5	Crp	3.33	7.49	3.3266e-09	2.4051e-07	9.16	5.83	9.03	9.32	9.13	6.1	5.38	5.98
ENSMUSG00000022219.10	Cideb	2.18	7.38	3.3826e-09	2.4125e-07	8.46	6.29	8.44	8.57	8.38	6.4	6.23	6.24
ENSMUSG00000073424.9	Cyp4f15	4.82	4.79	3.271e-09	2.3932e-07	7.2	2.4	7.2	7.44	6.97	2.58	2.56	2
ENSMUSG00000058799.16	Nap1l1	-2.6	7.32	3.6131e-09	2.5071e-07	6.02	8.61	6.26	5.9	5.89	8.59	8.75	8.5
ENSMUSG00000055737.12	Ghr	3.25	7.76	3.5628e-09	2.4987e-07	9.38	6.14	9.68	9.33	9.13	6.23	6.34	5.83
ENSMUSG00000020122.16	Egfr	5.47	6.93	3.7766e-09	2.585e-07	9.66	4.2	10.12	8.99	9.87	4.05	4.23	4.31
ENSMUSG00000046352.7	Gjb2	2.67	7.58	3.5997e-09	2.5071e-07	8.92	6.24	9.12	8.85	8.79	6.47	6.06	6.2
ENSMUSG00000021033.11	Gstz1	2.22	8.74	3.6838e-09	2.5426e-07	9.85	7.64	9.86	9.91	9.79	7.7	7.76	7.44
ENSMUSG00000047866.18	Lonp2	2.6	7.8	3.8047e-09	2.585e-07	9.1	6.5	9.21	9.19	8.89	6.66	6.54	6.29
ENSMUSG00000027890.17	Gstm4	4.06	4.74	3.8721e-09	2.6037e-07	6.78	2.72	6.85	6.58	6.89	3.06	2.48	2.57
ENSMUSG00000003623.4	Crot	3.43	8.69	3.8426e-09	2.5972e-07	10.4	6.98	10.51	10.46	10.24	7.45	6.65	6.82
ENSMUSG00000037798.7	Mat1a	3.14	10.56	3.7878e-09	2.585e-07	12.13	8.99	12	12.41	11.97	9.21	8.65	9.12
ENSMUSG00000078964.2	Ces1b	5.23	4.67	3.4413e-09	2.4266e-07	7.3	2.08	7.36	7.21	7.32	2.79	1.57	1.79
ENSMUSG00000046598.15	Bdh1	2.33	7.97	3.9458e-09	2.6397e-07	9.14	6.81	9.23	9.09	9.1	6.65	7.02	6.74
ENSMUSG00000028756.12	Pink1	2.49	6.54	4.1533e-09	2.7364e-07	7.78	5.3	7.57	7.82	7.95	5.34	5.24	5.29
ENSMUSG00000010064.15	Slc38a3	3	9.09	4.0142e-09	2.6717e-07	10.59	7.59	10.4	10.68	10.69	7.91	7.26	7.59
ENSMUSG00000026866.16	Kynu	2.66	6.15	4.3405e-09	2.8419e-07	7.48	4.82	7.4	7.44	7.6	5.07	4.68	4.7
ENSMUSG00000022445.7	Cyp2d26	2.84	8.73	4.1038e-09	2.7175e-07	10.15	7.31	10.07	10.47	9.9	7.42	7.35	7.16
ENSMUSG00000046794.9	Ppp1r3b	2.69	7.06	4.3571e-09	2.8419e-07	8.4	5.71	8.38	8.64	8.19	5.71	5.86	5.56
ENSMUSG00000090145.7	Ugt1a6b	2.81	5.87	4.7559e-09	3.0582e-07	7.28	4.47	7.48	7.25	7.1	4.56	4.26	4.55
ENSMUSG00000022574.7	Naprt	2.54	5.89	4.759e-09	3.0582e-07	7.16	4.62	7.09	7.18	7.2	4.85	4.51	4.49
ENSMUSG00000022562.15	Oplah	2.62	5.43	4.9266e-09	3.0995e-07	6.75	4.13	6.73	6.88	6.62	4.09	4.03	4.23
ENSMUSG00000018417.14	Myo1b	2.3	6.54	4.8279e-09	3.0687e-07	7.69	5.39	7.58	7.75	7.74	5.49	5.22	5.45
ENSMUSG00000069805.10	Fbp1	4.27	8.24	4.7092e-09	3.0563e-07	10.37	6.1	10.36	10.29	10.47	6.76	5.54	6
ENSMUSG00000030157.5	Clec2d	4.32	4.75	4.8192e-09	3.0687e-07	6.91	2.61	6.8	7.04	6.89	2.91	2.01	2.84
ENSMUSG00000050103.18	Agmo	3.77	4.54	4.9659e-09	3.0995e-07	6.44	2.67	6.42	6.59	6.29	2.94	2.47	2.55
ENSMUSG00000079057.4	Cyp4v3	3.47	7.33	4.9614e-09	3.0995e-07	9.07	5.6	9.26	9.22	8.72	5.83	5.22	5.72
ENSMUSG00000024921.17	Smarca2	3.5	4.82	5.2258e-09	3.2156e-07	6.57	3.08	6.65	6.59	6.48	3.44	2.96	2.79
ENSMUSG00000035637.14	Grhpr	2.22	7.06	5.0435e-09	3.133e-07	8.17	5.96	8.1	8.17	8.24	5.98	6.09	5.78
ENSMUSG00000027875.12	Hmgcs2	2.12	10.68	4.8459e-09	3.0687e-07	11.74	9.62	11.84	11.72	11.67	9.49	9.81	9.57
ENSMUSG00000040713.12	Creg1	2.4	7.7	5.1224e-09	3.1669e-07	8.9	6.51	9.12	8.77	8.82	6.65	6.38	6.49
ENSMUSG00000003721.14	Insig2	3.57	6.22	5.471e-09	3.3293e-07	8.01	4.44	7.96	8.37	7.7	4.44	4.21	4.66
ENSMUSG00000006728.12	Cdk4	-2.17	6.72	5.4871e-09	3.3293e-07	5.64	7.81	5.62	5.67	5.62	7.73	7.8	7.9
ENSMUSG00000074063.10	Osgin1	2.52	7.24	5.3304e-09	3.2646e-07	8.5	5.99	8.56	8.57	8.37	5.76	5.98	6.23
ENSMUSG00000013629.16	Cad	-3.16	5.63	5.9794e-09	3.5295e-07	4.06	7.2	4.3	3.83	4.03	7.09	7.3	7.22
ENSMUSG00000022304.13	Dpys	4.08	6.68	5.859e-09	3.506e-07	8.73	4.64	8.71	8.89	8.58	5.22	4.05	4.64
ENSMUSG00000047797.14	Gjb1	3.15	8.59	5.5483e-09	3.3508e-07	10.17	7.02	10.12	10.25	10.13	7.32	6.55	7.18
ENSMUSG00000025194.5	Abcc2	2.45	7.66	5.6666e-09	3.4065e-07	8.89	6.44	8.97	8.98	8.72	6.64	6.43	6.23
ENSMUSG00000022149.17	C9	6.17	5.9	6.0703e-09	3.567e-07	8.99	2.82	9.19	8.7	9.09	3.65	1.78	2.97
ENSMUSG00000044197.8	Gpr146	4.1	5.34	6.188e-09	3.5877e-07	7.4	3.3	7.14	7.46	7.59	3.6	2.76	3.49
ENSMUSG00000046447.3	Camk2n1	2.42	5.76	6.3372e-09	3.6418e-07	6.97	4.56	6.99	6.95	6.98	4.74	4.53	4.38
ENSMUSG00000025934.15	Gsta3	3.5	9.06	5.9502e-09	3.5295e-07	10.81	7.31	10.9	10.75	10.79	7.84	6.9	7.18
ENSMUSG00000037053.6	Azgp1	3.27	9.19	5.9595e-09	3.5295e-07	10.82	7.56	10.86	10.84	10.77	7.7	7.06	7.91
ENSMUSG00000026547.15	Tagln2	-3.04	5.83	6.6306e-09	3.7283e-07	4.31	7.36	4.03	4.31	4.6	7.25	7.4	7.42
ENSMUSG00000029759.9	Pon3	3.46	4.53	6.5379e-09	3.7141e-07	6.27	2.82	6.28	6.39	6.13	3.04	2.67	2.68
ENSMUSG00000030934.9	Oat	3.54	7.74	6.3066e-09	3.6403e-07	9.5	5.97	9.77	9.68	9.06	6.17	6.05	5.67
ENSMUSG00000027359.16	Slc27a2	2.93	9.27	6.171e-09	3.5877e-07	10.73	7.81	10.89	10.85	10.45	8.13	7.68	7.61
ENSMUSG00000071172.13	Srsf3	-1.99	7.31	6.5484e-09	3.7141e-07	6.32	8.3	6.41	6.29	6.24	8.27	8.34	8.3
ENSMUSG00000016194.14	Hsd11b1	4.97	7	6.7765e-09	3.7617e-07	9.49	4.52	9.55	9.65	9.28	5.08	3.62	4.85
ENSMUSG00000028024.14	Enpep	3.28	4.94	7.1084e-09	3.8637e-07	6.59	3.31	6.71	6.55	6.5	3.62	2.98	3.29
ENSMUSG00000000049.11	Apoh	2.26	10.42	6.5037e-09	3.7141e-07	11.54	9.29	11.55	11.59	11.49	9.33	9.04	9.5
ENSMUSG00000030382.15	Slc27a5	4.71	7.93	6.8296e-09	3.7751e-07	10.28	5.57	10.14	10.62	10.08	6.25	4.93	5.53
ENSMUSG00000030088.15	Aldh1l1	3.93	8.65	6.6857e-09	3.7431e-07	10.62	6.69	10.32	10.89	10.65	7.2	6.22	6.64
ENSMUSG00000060376.7	Bckdha	1.98	7.56	6.7567e-09	3.7617e-07	8.55	6.58	8.49	8.69	8.48	6.57	6.58	6.59
ENSMUSG00000024292.15	Cyp4f14	8.42	4.7	2.1231e-09	1.884e-07	8.93	0.57	8.9	8.86	9.02	1.5	-0.44	0.35
ENSMUSG00000079012.11	Serpina3m	4.49	6.31	7.3773e-09	3.9441e-07	8.56	4.07	8.36	8.74	8.59	4.27	3.29	4.63
ENSMUSG00000003420.8	Fcgrt	2.08	7.07	6.958e-09	3.8115e-07	8.11	6.03	8.1	8.2	8.03	6.14	5.89	6.05
ENSMUSG00000028399.18	Ptprd	2.63	5.66	7.3735e-09	3.9441e-07	6.97	4.35	6.99	6.91	7.02	4.51	4.05	4.46
ENSMUSG00000020027.18	Socs2	5.01	4.32	6.1517e-09	3.5877e-07	6.83	1.85	6.69	6.81	7	2.31	1.3	1.82
ENSMUSG00000064373.12	Selenop	2.16	12.24	6.6174e-09	3.7283e-07	13.32	11.16	13.35	13.25	13.36	11.02	11.4	11.06
ENSMUSG00000021213.12	Akr1c13	2.68	5.27	7.656e-09	4.0618e-07	6.61	3.94	6.61	6.64	6.57	3.88	3.72	4.19
ENSMUSG00000032018.14	Sc5d	2.89	8.31	6.9831e-09	3.8115e-07	9.75	6.86	9.38	9.88	10	6.85	7	6.73
ENSMUSG00000062410.14	Hsd3b3	4.74	6	7.844e-09	4.1094e-07	8.38	3.63	8.29	8.46	8.38	4.09	2.7	4.07
ENSMUSG00000033860.13	Fgg	2.98	11.49	6.9441e-09	3.8115e-07	12.98	10	12.83	12.8	13.31	10.02	9.72	10.26
ENSMUSG00000025911.14	Adhfe1	2.15	5.96	7.6676e-09	4.0618e-07	7.04	4.89	7.01	7.12	6.99	4.95	4.78	4.92
ENSMUSG00000033831.5	Fgb	2.97	11.79	7.2811e-09	3.9411e-07	13.28	10.31	13.14	13.08	13.61	10.25	10.07	10.6
ENSMUSG00000036110.14	Slc17a2	3.1	6.35	7.9416e-09	4.1439e-07	7.9	4.8	7.83	8.09	7.78	5.22	4.64	4.55
ENSMUSG00000061808.4	Ttr	2.71	11.91	7.3713e-09	3.9441e-07	13.27	10.55	13.4	13.15	13.25	10.93	10.35	10.38
ENSMUSG00000006373.10	Pgrmc1	2.38	9.44	7.6909e-09	4.0618e-07	10.63	8.25	10.77	10.59	10.52	8.47	8	8.27
ENSMUSG00000072115.11	Ang	3.9	6.05	8.5704e-09	4.4016e-07	8.01	4.1	7.7	8.27	8.06	4.48	3.59	4.22
ENSMUSG00000021539.9	Lect2	4.75	5.23	8.7269e-09	4.4644e-07	7.61	2.86	7.54	7.87	7.42	3.57	2.47	2.5
ENSMUSG00000024990.13	Rbp4	2	10.72	7.8278e-09	4.1094e-07	11.72	9.72	11.71	11.88	11.56	9.81	9.7	9.66
ENSMUSG00000037254.18	Itih2	2.14	10.07	8.1805e-09	4.2516e-07	11.14	8.99	11.26	11.09	11.06	8.81	9.19	8.98
ENSMUSG00000021376.11	Tpmt	2.59	5.46	9.1668e-09	4.617e-07	6.76	4.17	6.78	6.74	6.75	4.44	4.07	3.98
ENSMUSG00000090150.10	Acad11	2.52	7.35	8.5488e-09	4.4016e-07	8.61	6.09	8.64	8.84	8.36	6.2	5.92	6.14
ENSMUSG00000021676.10	Iqgap2	1.96	7.55	8.5189e-09	4.4016e-07	8.53	6.57	8.5	8.47	8.61	6.52	6.5	6.7
ENSMUSG00000046329.14	Slc25a23	1.79	7.72	8.7684e-09	4.4681e-07	8.61	6.83	8.58	8.64	8.62	6.86	6.79	6.84
ENSMUSG00000023004.8	Tuba1b	-2.84	8.25	8.9439e-09	4.5222e-07	6.83	9.67	6.84	6.51	7.15	9.48	9.87	9.66
ENSMUSG00000036880.10	Acaa2	1.7	9.48	8.818e-09	4.4759e-07	10.33	8.63	10.35	10.29	10.34	8.65	8.62	8.63
ENSMUSG00000015837.15	Sqstm1	2.28	7.91	9.333e-09	4.6647e-07	9.05	6.77	9.08	9.08	9	7	6.51	6.81
ENSMUSG00000028603.15	Scp2	2.67	10.64	9.2057e-09	4.6188e-07	11.97	9.3	12.19	11.6	12.13	9.39	9.16	9.35
ENSMUSG00000070407.5	Hs3st3b1	2.1	6.01	1.0192e-08	5.0202e-07	7.06	4.97	7.03	7	7.16	5.04	4.98	4.88
ENSMUSG00000029102.9	Hgfac	2.62	7.05	9.8664e-09	4.8938e-07	8.36	5.75	8.26	8.37	8.45	5.39	5.97	5.86
ENSMUSG00000032591.15	Mst1	2.89	6.05	1.031e-08	5.056e-07	7.5	4.61	7.26	7.62	7.62	4.53	4.93	4.36
ENSMUSG00000000711.3	Rab5b	2.07	6.13	1.0198e-08	5.0202e-07	7.17	5.1	7.1	7.12	7.29	5.12	5.05	5.13
ENSMUSG00000006442.10	Srm	-3.13	6.55	1.0542e-08	5.1138e-07	5	8.11	5.44	4.98	4.57	8.04	8.22	8.08
ENSMUSG00000029430.13	Ran	-2.01	8.14	9.7739e-09	4.8664e-07	7.13	9.14	7.16	6.96	7.27	9.2	9.14	9.08
ENSMUSG00000054619.7	Mettl7a1	3.84	6.61	1.0545e-08	5.1138e-07	8.53	4.68	8.53	8.51	8.56	5.39	4.31	4.34
ENSMUSG00000019873.8	Reep3	2.13	6	1.0697e-08	5.1235e-07	7.07	4.94	7.15	6.97	7.07	5.05	4.91	4.85
ENSMUSG00000033174.17	Mgll	2.18	6.86	1.0349e-08	5.0565e-07	7.95	5.78	8.12	7.95	7.78	5.84	5.82	5.67
ENSMUSG00000056429.4	Tgoln1	1.97	6.83	1.0722e-08	5.1235e-07	7.81	5.86	7.84	7.86	7.74	5.83	5.98	5.75
ENSMUSG00000049339.16	Retreg2	2.05	6.45	1.098e-08	5.2168e-07	7.48	5.43	7.49	7.54	7.39	5.52	5.29	5.46
ENSMUSG00000003809.14	Gcdh	2.15	8.35	1.0667e-08	5.1235e-07	9.43	7.27	9.36	9.51	9.41	7.51	7.2	7.11
ENSMUSG00000025950.16	Idh1	1.83	8.29	1.069e-08	5.1235e-07	9.21	7.38	9.19	9.11	9.32	7.38	7.33	7.42
ENSMUSG00000067225.2	Cyp2c54	9.07	4.83	3.4217e-09	2.4259e-07	9.38	0.39	9.51	9.5	9.12	0.74	-0.52	0.65
ENSMUSG00000020620.14	Abca8b	2.83	5.97	1.1702e-08	5.4525e-07	7.38	4.56	7.42	7.18	7.53	4.25	4.58	4.83
ENSMUSG00000006736.9	Tspan31	1.77	7.25	1.1148e-08	5.2501e-07	8.14	6.37	8.15	8.11	8.15	6.38	6.38	6.34
ENSMUSG00000038527.9	C1rl	2.71	6.31	1.1703e-08	5.4525e-07	7.66	4.96	7.56	7.58	7.85	5.26	4.67	4.93
ENSMUSG00000022108.8	Itm2b	1.75	9.56	1.0998e-08	5.2168e-07	10.44	8.69	10.42	10.53	10.36	8.75	8.63	8.69
ENSMUSG00000026664.7	Phyh	2.71	9.58	1.1698e-08	5.4525e-07	10.93	8.23	11.05	10.96	10.78	8.61	7.95	8.12
ENSMUSG00000024799.16	Tm7sf2	3.75	5.59	1.3772e-08	6.2382e-07	7.47	3.72	7.06	7.56	7.79	3.93	3.49	3.72
ENSMUSG00000032328.12	Tmem30a	1.95	7.61	1.2534e-08	5.7982e-07	8.59	6.64	8.73	8.48	8.55	6.7	6.53	6.69
ENSMUSG00000020432.12	Tcn2	2.77	6.08	1.3465e-08	6.1631e-07	7.46	4.7	7.4	7.56	7.42	4.91	4.28	4.89
ENSMUSG00000024646.14	Cyb5a	2.16	8.71	1.2501e-08	5.7982e-07	9.78	7.63	9.97	9.86	9.52	7.65	7.61	7.63
ENSMUSG00000038217.13	Tlcd2	3.86	5.11	1.4652e-08	6.4791e-07	7.04	3.18	6.83	7.32	6.97	3.65	3.03	2.83
ENSMUSG00000063683.12	Glyat	6.37	5.23	1.3646e-08	6.2181e-07	8.43	2.06	8.59	8.24	8.46	2.89	0.74	2.46
ENSMUSG00000028127.10	Abcd3	2.51	8.11	1.3223e-08	6.0737e-07	9.37	6.86	9.49	9.48	9.13	6.86	7.11	6.6
ENSMUSG00000032802.8	Srxn1	3.22	4.51	1.5208e-08	6.6572e-07	6.12	2.92	6.28	6.01	6.07	3.02	2.6	3.07
ENSMUSG00000058392.13	Rrp1b	-3.46	5	1.4839e-08	6.5397e-07	3.28	6.73	3.62	3.22	2.97	6.73	6.79	6.65
ENSMUSG00000074768.6	Bhmt	3.2	10.27	1.31e-08	6.0385e-07	11.87	8.67	11.7	11.84	12.08	9.18	8.41	8.42
ENSMUSG00000021620.4	Acot12	2.49	5.88	1.4506e-08	6.4577e-07	7.13	4.64	7.17	7.32	6.89	4.76	4.52	4.62
ENSMUSG00000034456.15	Uroc1	2.56	7.79	1.368e-08	6.2181e-07	9.07	6.51	9	9.31	8.9	6.8	6.39	6.33
ENSMUSG00000032350.9	Gclc	2.4	7.54	1.4014e-08	6.3257e-07	8.74	6.34	8.86	8.79	8.56	6.07	6.57	6.39
ENSMUSG00000046959.16	Slc26a1	3.56	6.3	1.5293e-08	6.6721e-07	8.09	4.52	7.98	8.14	8.14	5.15	4.06	4.34
ENSMUSG00000017453.4	Pipox	1.88	7.61	1.4554e-08	6.4577e-07	8.55	6.67	8.58	8.52	8.54	6.53	6.66	6.82
ENSMUSG00000025492.6	Ifitm3	2.54	7.9	1.4525e-08	6.4577e-07	9.17	6.63	9.02	9.15	9.34	6.29	6.78	6.81
ENSMUSG00000036503.13	Rnf13	1.86	6.73	1.5196e-08	6.6572e-07	7.66	5.8	7.72	7.63	7.62	5.77	5.9	5.74
ENSMUSG00000005951.13	Shpk	3.31	4.41	1.6808e-08	7.2363e-07	6.07	2.77	6	6.07	6.13	2.63	2.47	3.17
ENSMUSG00000028307.9	Aldob	1.83	11.26	1.4288e-08	6.4271e-07	12.18	10.34	12.12	12.21	12.2	10.52	10.26	10.24
ENSMUSG00000038286.11	Bphl	1.99	6.5	1.5495e-08	6.7155e-07	7.5	5.51	7.35	7.54	7.6	5.54	5.43	5.55
ENSMUSG00000054469.14	Lclat1	2.52	4.84	1.7252e-08	7.3545e-07	6.1	3.58	6.06	6.06	6.17	3.74	3.56	3.42
ENSMUSG00000038521.17	C1s1	2.32	8.04	1.5413e-08	6.7019e-07	9.2	6.88	9.26	9.23	9.11	6.84	7.18	6.62
ENSMUSG00000029730.16	Mcm7	-2.64	6.03	1.7358e-08	7.3757e-07	4.72	7.34	4.75	4.49	4.9	7.18	7.35	7.5
ENSMUSG00000030834.7	Abcc6	2.79	6.27	1.6496e-08	7.1255e-07	7.67	4.88	7.45	7.85	7.72	5.22	4.62	4.79
ENSMUSG00000050445.4	Cyp8b1	6.02	5.44	1.818e-08	7.6013e-07	8.46	2.45	8.5	7.97	8.9	2.97	2.04	2.26
ENSMUSG00000054766.13	Set	-2	8.21	1.7162e-08	7.3545e-07	7.21	9.21	7.31	7.23	7.08	9.03	9.31	9.29
ENSMUSG00000074264.12	Amy1	2.86	6.92	1.7704e-08	7.4742e-07	8.35	5.49	8.46	8.2	8.4	5.87	5.52	5.08
ENSMUSG00000028042.15	Zbtb7b	1.95	5.98	1.847e-08	7.6423e-07	6.96	5.01	6.99	6.98	6.91	5.03	5.09	4.89
ENSMUSG00000028494.12	Plin2	1.95	8.24	1.761e-08	7.4587e-07	9.22	7.27	9.17	9.32	9.16	7.45	7.24	7.1
ENSMUSG00000023010.15	Tmbim6	1.63	10.37	1.7246e-08	7.3545e-07	11.18	9.55	11.15	11.25	11.15	9.52	9.63	9.51
ENSMUSG00000059434.9	Gckr	2.55	6.22	1.9205e-08	7.8291e-07	7.5	4.95	7.36	7.46	7.67	5.26	4.72	4.86
ENSMUSG00000019368.13	Sec14l4	2	6.28	1.9199e-08	7.8291e-07	7.28	5.29	7.3	7.35	7.18	5.21	5.44	5.2
ENSMUSG00000022214.15	Dcaf11	2.21	7.47	1.8513e-08	7.6423e-07	8.58	6.37	8.5	8.82	8.41	6.48	6.41	6.22
ENSMUSG00000026193.15	Fn1	2.41	9.96	1.8e-08	7.5538e-07	11.17	8.76	10.91	11.31	11.3	8.49	8.86	8.92
ENSMUSG00000021238.11	Aldh6a1	2.09	8.06	1.8423e-08	7.6423e-07	9.11	7.02	9.22	9.17	8.93	6.87	7.21	6.97
ENSMUSG00000002992.17	Apoc2	-1.96	8.42	1.8612e-08	7.6591e-07	7.44	9.4	7.4	7.6	7.32	9.25	9.5	9.46
ENSMUSG00000024164.15	C3	2.86	12.33	1.8009e-08	7.5538e-07	13.76	10.91	13.62	14.04	13.63	11.04	10.5	11.18
ENSMUSG00000026192.13	Atic	-2.12	6.58	2.0327e-08	8.1092e-07	5.52	7.64	5.65	5.55	5.35	7.68	7.51	7.72
ENSMUSG00000028001.16	Fga	3	11.92	1.8502e-08	7.6423e-07	13.42	10.42	13.28	13.2	13.78	10.41	10.09	10.75
ENSMUSG00000030236.10	Slco1b2	4.71	7.99	1.9719e-08	7.9656e-07	10.35	5.63	10.42	10.42	10.21	6.55	4.94	5.39
ENSMUSG00000042628.8	Zfyve1	2.83	5.13	2.2182e-08	8.5357e-07	6.55	3.72	6.56	6.56	6.54	4.13	3.6	3.41
ENSMUSG00000026614.7	Slc30a10	3.97	4.13	2.1743e-08	8.4747e-07	6.12	2.17	6.32	6.16	5.88	2.36	1.87	2.21
ENSMUSG00000027761.4	Aadac	2.33	8.32	1.9599e-08	7.9646e-07	9.49	7.16	9.68	9.47	9.32	7.19	6.9	7.38
ENSMUSG00000026355.11	Mcm6	-3.22	6.44	2.2092e-08	8.5262e-07	4.84	8.05	4.61	4.48	5.41	7.94	8.03	8.18
ENSMUSG00000031173.13	Otc	2.95	7.95	1.9949e-08	7.9905e-07	9.42	6.48	9.34	9.46	9.46	6.99	6.17	6.27
ENSMUSG00000053279.8	Aldh1a1	4.05	8.4	1.9969e-08	7.9905e-07	10.43	6.37	10.94	10.03	10.31	6.62	5.83	6.67
ENSMUSG00000046434.16	Hnrnpa1	-2.73	7.29	2.0887e-08	8.274e-07	5.93	8.66	5.78	5.99	6.01	8.32	8.95	8.71
ENSMUSG00000020051.17	Pah	2.07	9.21	1.9723e-08	7.9656e-07	10.25	8.18	10.3	10.43	10.01	8.31	8.14	8.09
ENSMUSG00000033307.7	Mif	-1.86	7.56	2.0713e-08	8.2376e-07	6.63	8.49	6.7	6.6	6.59	8.45	8.63	8.39
ENSMUSG00000068877.12	Selenbp2	4.04	6.74	2.1985e-08	8.5103e-07	8.77	4.72	9.14	8.3	8.86	5.07	4.92	4.17
ENSMUSG00000020609.14	Apob	2.13	11.69	1.9885e-08	7.9905e-07	12.76	10.63	12.73	12.81	12.73	10.45	10.93	10.51
ENSMUSG00000069520.6	Tmem19	2.56	5.91	2.2674e-08	8.6994e-07	7.2	4.64	7.34	7.1	7.16	4.89	4.29	4.71
ENSMUSG00000030711.16	Sult1a1	2.57	7.7	2.1069e-08	8.274e-07	8.98	6.41	8.92	9.31	8.72	6.61	6.26	6.36
ENSMUSG00000055730.16	Ces2a	2.36	7.75	2.1121e-08	8.274e-07	8.93	6.56	9.11	9.09	8.58	6.59	6.59	6.51
ENSMUSG00000021492.15	F12	2.14	8.13	2.096e-08	8.274e-07	9.2	7.06	9.12	9.34	9.15	6.81	7.25	7.13
ENSMUSG00000024507.6	Hsd17b4	1.87	7.94	2.1063e-08	8.274e-07	8.87	7	8.93	8.83	8.86	7.19	6.85	6.96
ENSMUSG00000005566.14	Trim28	-1.9	7.49	2.1765e-08	8.4747e-07	6.54	8.44	6.66	6.61	6.35	8.41	8.49	8.41
ENSMUSG00000054757.14	Akr1c20	7.08	3.94	1.1038e-08	5.217e-07	7.48	0.5	7.64	7.56	7.24	0.18	0.21	0.83
ENSMUSG00000029864.7	Gstk1	3.82	5.33	2.5392e-08	9.3959e-07	7.24	3.43	7.13	7.46	7.13	4.02	3.4	2.83
ENSMUSG00000040963.15	Asgr2	2.7	7.13	2.2923e-08	8.7691e-07	8.47	5.78	8.14	8.83	8.45	5.92	5.71	5.7
ENSMUSG00000066026.14	Dhrs3	2.69	6.32	2.3905e-08	9.0653e-07	7.67	4.98	7.55	7.76	7.7	5.37	4.62	4.94
ENSMUSG00000056035.8	Cyp3a11	3.74	10.9	2.1828e-08	8.4747e-07	12.77	9.04	13.29	12.81	12.22	9.26	8.7	9.14
ENSMUSG00000003746.16	Man1a	1.78	7.38	2.3024e-08	8.782e-07	8.27	6.49	8.26	8.31	8.23	6.54	6.59	6.34
ENSMUSG00000020010.7	Vnn3	4.18	5.04	2.7399e-08	9.8464e-07	7.13	2.97	7.4	7.21	6.79	3.17	2.37	3.32
ENSMUSG00000051285.17	Pcmtd1	1.79	6.38	2.4512e-08	9.2151e-07	7.28	5.49	7.26	7.21	7.38	5.5	5.48	5.48
ENSMUSG00000021210.16	Akr1c6	5.96	7.87	2.4618e-08	9.2281e-07	10.86	4.89	10.91	10.83	10.84	6.11	3.81	4.72
ENSMUSG00000005125.13	Ndrg1	-2.02	6.87	2.4986e-08	9.333e-07	5.85	7.88	5.93	6	5.63	7.94	7.87	7.83
ENSMUSG00000014077.13	Chp1	1.82	7.98	2.3695e-08	9.0118e-07	8.89	7.07	8.96	9	8.71	7.13	7.04	7.05
ENSMUSG00000023224.12	Serping1	4.19	8.14	2.4116e-08	9.1188e-07	10.24	6.05	10.12	10.31	10.28	6.31	5.21	6.62
ENSMUSG00000024866.10	Acy3	3.55	4.97	2.8107e-08	1.0041e-06	6.75	3.2	6.7	7.05	6.49	3.55	3.14	2.86
ENSMUSG00000039196.2	Orm1	6.05	6.66	2.7338e-08	9.8464e-07	9.68	3.65	9.37	9.89	9.79	3.49	2.51	4.91
ENSMUSG00000036257.15	Pnpla8	1.94	6.44	2.5299e-08	9.3959e-07	7.4	5.47	7.45	7.32	7.44	5.34	5.43	5.64
ENSMUSG00000041324.14	Inhba	4.21	4.32	2.8171e-08	1.0041e-06	6.43	2.25	6.72	6.39	6.17	2.09	1.95	2.62
ENSMUSG00000061983.7	Rps12	-2.09	8.52	2.4416e-08	9.2055e-07	7.48	9.57	7.57	7.26	7.6	9.62	9.7	9.38
ENSMUSG00000021211.4	Akr1c12	2.38	5.34	2.7777e-08	9.9546e-07	6.53	4.16	6.55	6.49	6.56	4.18	3.87	4.4
ENSMUSG00000020123.6	Avpr1a	3.87	4.57	2.9243e-08	1.0282e-06	6.51	2.66	6.17	6.72	6.64	2.64	2.35	2.93
ENSMUSG00000016942.6	Tmprss6	2.9	7.84	2.5041e-08	9.333e-07	9.29	6.39	9.22	9.46	9.19	6.84	5.98	6.35
ENSMUSG00000028559.17	Osbpl9	1.89	6.29	2.6277e-08	9.6019e-07	7.23	5.34	7.14	7.2	7.36	5.38	5.26	5.39
ENSMUSG00000006476.19	Nsmf	2.92	5.46	2.857e-08	1.0127e-06	6.92	4	7.04	6.95	6.78	4.32	3.53	4.13
ENSMUSG00000028919.11	Arhgef19	2.33	5.48	2.8424e-08	1.0103e-06	6.65	4.32	6.76	6.57	6.61	4.38	4.51	4.05
ENSMUSG00000056938.16	Acbd4	2.55	4.54	3.04e-08	1.0547e-06	5.83	3.27	5.89	5.84	5.73	3.43	3.19	3.17
ENSMUSG00000024590.8	Lmnb1	-3.39	5.3	3.079e-08	1.0626e-06	3.61	6.99	3.45	3.56	3.8	6.73	7.09	7.16
ENSMUSG00000058952.12	Cfi	1.91	9.09	2.5497e-08	9.3959e-07	10.04	8.13	10.09	9.94	10.1	7.95	8.33	8.11
ENSMUSG00000002769.9	Gnmt	2.47	9.5	2.5437e-08	9.3959e-07	10.73	8.26	10.52	11.02	10.66	8.54	8.06	8.17
ENSMUSG00000028980.14	H6pd	2.39	8.23	2.5993e-08	9.5248e-07	9.43	7.03	9.2	9.31	9.78	6.97	6.97	7.16
ENSMUSG00000022615.7	Tymp	5.05	3.91	2.5985e-08	9.5248e-07	6.44	1.43	6.59	6.6	6.13	1.47	1.2	1.47
ENSMUSG00000020737.12	Jpt1	-2.44	5.71	3.0686e-08	1.0618e-06	4.49	6.93	4.49	4.44	4.52	6.82	7.12	6.85
ENSMUSG00000001249.14	Hpn	1.76	8.1	2.6747e-08	9.6984e-07	8.97	7.22	8.8	9.05	9.07	7.22	7.23	7.21
ENSMUSG00000018042.18	Cyb5r3	2.05	8.24	2.6765e-08	9.6984e-07	9.26	7.22	9.1	9.2	9.48	7.14	7.39	7.11
ENSMUSG00000027597.15	Ahcy	1.8	10.25	2.6397e-08	9.6187e-07	11.15	9.35	11.08	11.32	11.06	9.33	9.25	9.48
ENSMUSG00000057103.10	Nat8f1	5.07	5.69	3.2662e-08	1.1096e-06	8.24	3.16	7.99	8.65	8.08	4.08	2.69	2.68
ENSMUSG00000024640.9	Psat1	-7.1	5.97	2.9337e-08	1.0288e-06	2.46	9.5	2.68	1.45	3.19	9.11	9.86	9.54
ENSMUSG00000034450.8	Gulo	5.85	6.31	3.3112e-08	1.119e-06	9.26	3.39	9.11	9.26	9.4	4.63	2.17	3.33
ENSMUSG00000029727.7	Cyp3a13	2.46	6.64	2.9789e-08	1.0418e-06	7.86	5.41	7.65	7.92	8.02	5.1	5.47	5.65
ENSMUSG00000005677.14	Nr1i3	4.04	5.04	3.4233e-08	1.1509e-06	7.07	3.03	6.99	7.24	6.98	3.82	2.61	2.61
ENSMUSG00000030189.15	Ybx3	-3.11	7.04	3.1455e-08	1.0826e-06	5.48	8.6	5.22	5.94	5.29	8.53	8.91	8.37
ENSMUSG00000050541.14	Adra1b	4.95	3.81	2.9221e-08	1.0282e-06	6.29	1.38	6.11	6.39	6.37	2.02	1.06	0.9
ENSMUSG00000029650.10	Slc46a3	3.69	4.14	3.5139e-08	1.1664e-06	5.98	2.32	5.77	6.25	5.91	2.11	2.37	2.4
ENSMUSG00000026715.12	Serpinc1	2.1	10.96	2.8924e-08	1.0225e-06	12.01	9.91	12	12.06	11.98	10.19	9.63	9.92
ENSMUSG00000015714.11	Cers2	1.73	7.84	3.0078e-08	1.0491e-06	8.71	6.98	8.67	8.82	8.63	7.08	6.88	6.98
ENSMUSG00000076435.3	Acsf2	2.91	6.65	3.196e-08	1.0918e-06	8.11	5.2	8.14	8.29	7.9	5.65	4.83	5.1
ENSMUSG00000039616.10	Mocos	3.45	4.29	3.6612e-08	1.2e-06	6.02	2.59	5.96	6.08	6.02	2.5	2.11	3.1
ENSMUSG00000016534.15	Lamp2	2.16	8.63	3.0333e-08	1.0547e-06	9.71	7.55	9.79	9.74	9.6	7.71	7.24	7.71
ENSMUSG00000045658.16	Pid1	2.14	6.34	3.2486e-08	1.1065e-06	7.41	5.27	7.46	7.31	7.47	5.51	5.03	5.26
ENSMUSG00000018583.5	G3bp1	-1.86	7.44	3.1748e-08	1.0899e-06	6.52	8.37	6.72	6.48	6.35	8.37	8.36	8.39
ENSMUSG00000057554.13	Lgals8	2.35	5.61	3.4631e-08	1.1583e-06	6.78	4.43	6.9	6.71	6.74	4.56	4.11	4.61
ENSMUSG00000024425.4	Ndfip1	1.65	7.65	3.1971e-08	1.0918e-06	8.48	6.82	8.55	8.43	8.45	6.91	6.74	6.81
ENSMUSG00000021417.15	Eci2	2.26	6.86	3.2993e-08	1.1179e-06	7.99	5.73	8.21	8	7.76	5.55	5.72	5.93
ENSMUSG00000056050.13	Mia3	2.03	6.63	3.3434e-08	1.127e-06	7.64	5.61	7.49	7.78	7.65	5.44	5.61	5.79
ENSMUSG00000026103.14	Gls	-3.77	4.78	3.841e-08	1.2427e-06	2.91	6.66	2.6	2.79	3.28	6.53	6.84	6.62
ENSMUSG00000030545.9	Pex11a	2.7	4.84	3.8924e-08	1.2512e-06	6.2	3.5	6.33	6.16	6.09	3.62	3.14	3.7
ENSMUSG00000030605.15	Mfge8	-3.05	5.89	3.9612e-08	1.2604e-06	4.37	7.42	4.17	4.31	4.61	7.11	7.6	7.54
ENSMUSG00000078713.8	Tomm5	-2.37	5.82	3.8942e-08	1.2512e-06	4.64	7.01	4.56	4.61	4.74	7.02	7.17	6.83
ENSMUSG00000034858.16	Fam214a	2.53	4.62	4.0396e-08	1.279e-06	5.88	3.37	5.78	5.99	5.87	3.41	3.14	3.52
ENSMUSG00000022751.9	Nit2	1.79	6.76	3.5012e-08	1.1651e-06	7.66	5.87	7.7	7.67	7.6	5.79	5.78	6.03
ENSMUSG00000045636.16	Mtus1	1.8	7.45	3.4869e-08	1.1634e-06	8.35	6.55	8.46	8.3	8.3	6.48	6.72	6.46
ENSMUSG00000028470.10	Hint2	2.21	5.27	3.9614e-08	1.2604e-06	6.38	4.17	6.43	6.52	6.17	4.14	4.21	4.15
ENSMUSG00000071547.4	Nt5dc2	-4.24	5.18	4.183e-08	1.3086e-06	3.08	7.3	3.43	2.81	2.97	6.98	7.42	7.49
ENSMUSG00000011382.8	Dhdh	2.51	6.52	3.7192e-08	1.2073e-06	7.78	5.27	7.68	7.8	7.85	5.59	4.86	5.34
ENSMUSG00000021922.17	Itih4	2.9	10.18	3.4353e-08	1.152e-06	11.63	8.73	11.44	11.76	11.69	9.07	8.22	8.9
ENSMUSG00000050390.12	C77080	2.15	6.09	3.8487e-08	1.2427e-06	7.16	5.02	6.93	7.32	7.23	4.87	5.08	5.1
ENSMUSG00000054452.10	Aes	1.67	8.48	3.5704e-08	1.1821e-06	9.32	7.65	9.34	9.31	9.3	7.81	7.56	7.57
ENSMUSG00000021876.15	Rnase4	3.17	9.11	3.593e-08	1.1866e-06	10.69	7.52	10.37	10.88	10.83	7.95	7.04	7.58
ENSMUSG00000024228.12	Nudt12	2.17	5.29	4.1753e-08	1.3086e-06	6.38	4.21	6.54	6.2	6.4	4.18	4.17	4.26
ENSMUSG00000030688.15	Stard10	1.86	9.25	3.6158e-08	1.1911e-06	10.18	8.32	10.19	10.23	10.13	8.55	8.12	8.3
ENSMUSG00000001891.16	Ugp2	2.13	7.69	3.7204e-08	1.2073e-06	8.76	6.63	8.81	8.92	8.54	6.85	6.46	6.58
ENSMUSG00000036833.16	Pnpla7	2.82	5.93	4.0799e-08	1.2887e-06	7.34	4.52	7.37	7.02	7.63	4.57	4.24	4.75
ENSMUSG00000109324.2	Prmt1	-2.99	6.16	4.2935e-08	1.3335e-06	4.67	7.65	4.94	4.27	4.8	7.37	7.76	7.81
ENSMUSG00000027227.7	Sord	2.72	9.25	3.6799e-08	1.2031e-06	10.61	7.89	10.68	10.62	10.54	8.38	7.56	7.73
ENSMUSG00000001435.15	Col18a1	1.92	9.38	3.7092e-08	1.2073e-06	10.34	8.42	10.23	10.41	10.37	8.65	8.21	8.41
ENSMUSG00000005481.18	Ddx39	-2.45	5.77	4.4311e-08	1.3569e-06	4.55	7	4.34	4.49	4.82	6.87	7.13	6.99
ENSMUSG00000032083.8	Apoa1	2.33	12.83	3.6498e-08	1.1993e-06	14	11.67	13.97	13.81	14.21	11.35	11.92	11.73
ENSMUSG00000066154.11	Mup3	12.44	6.28	1.8809e-08	7.7158e-07	12.5	0.2	13.03	12.26	12.21	-0.15	1.28	-0.94
ENSMUSG00000026473.16	Glul	2.09	9.34	3.9463e-08	1.2604e-06	10.39	8.3	10.26	10.59	10.31	8.54	8.1	8.25
ENSMUSG00000024158.17	Hagh	2.69	7.12	4.1665e-08	1.3086e-06	8.46	5.78	8.6	8.52	8.26	6.14	5.35	5.83
ENSMUSG00000025197.9	Cyp2c23	3.76	6.99	4.27e-08	1.3302e-06	8.87	5.11	9.01	8.84	8.76	5.87	4.5	4.95
ENSMUSG00000063480.8	Snu13	-2.06	6.53	4.4021e-08	1.3544e-06	5.51	7.56	5.61	5.41	5.49	7.51	7.75	7.41
ENSMUSG00000003948.17	Mmd	2.41	6.29	4.37e-08	1.3477e-06	7.49	5.08	7.45	7.81	7.21	5.17	5.1	4.98
ENSMUSG00000043013.10	Onecut1	2.86	5.39	4.7112e-08	1.4194e-06	6.81	3.97	6.67	7.14	6.62	3.68	4.09	4.12
ENSMUSG00000067274.10	Rplp0	-1.53	10.27	4.0242e-08	1.2773e-06	9.5	11.03	9.51	9.4	9.59	11.07	11.05	10.97
ENSMUSG00000057530.14	Ece1	1.88	7.34	4.2726e-08	1.3302e-06	8.29	6.4	8.24	8.32	8.3	6.63	6.21	6.37
ENSMUSG00000021794.16	Glud1	1.64	10.16	4.093e-08	1.2897e-06	10.98	9.34	11.09	11	10.86	9.43	9.37	9.23
ENSMUSG00000017802.14	Retreg3	1.75	6.38	4.5703e-08	1.3918e-06	7.25	5.5	7.33	7.23	7.2	5.62	5.4	5.48
ENSMUSG00000026417.13	Pigr	6.14	6.54	5.157e-08	1.522e-06	9.6	3.48	9.09	10.46	9.26	3.12	3.28	4.01
ENSMUSG00000040249.15	Lrp1	2.7	8.44	4.3682e-08	1.3477e-06	9.79	7.09	9.4	10.05	9.93	7.31	6.79	7.17
ENSMUSG00000027366.12	Sppl2a	2.09	7.1	4.5701e-08	1.3918e-06	8.14	6.05	8.16	8.12	8.15	5.89	5.89	6.38
ENSMUSG00000069633.12	Pex11g	2.48	4.47	5.4417e-08	1.581e-06	5.71	3.25	5.67	5.69	5.78	3.14	3.47	3.08
ENSMUSG00000017493.12	Igfbp4	1.69	10.23	4.3394e-08	1.3446e-06	11.08	9.39	11.09	11.17	10.98	9.22	9.44	9.51
ENSMUSG00000023070.6	Rgn	3.74	9.07	4.4162e-08	1.3555e-06	10.94	7.2	10.9	10.92	11.01	7.86	6.49	7.24
ENSMUSG00000000686.11	Abhd15	3.06	3.72	5.4335e-08	1.581e-06	5.25	2.21	5.16	5.34	5.24	2.28	2.15	2.13
ENSMUSG00000021884.18	Hacl1	3.14	7.89	4.5875e-08	1.3918e-06	9.46	6.32	9.44	9.48	9.46	6.83	5.72	6.39
ENSMUSG00000040462.13	Os9	1.87	7.68	4.5877e-08	1.3918e-06	8.62	6.75	8.57	8.74	8.54	6.62	6.66	6.97
ENSMUSG00000025967.16	Eef1b2	-1.71	8.34	4.6176e-08	1.3944e-06	7.49	9.2	7.64	7.37	7.46	9.24	9.26	9.08
ENSMUSG00000016382.15	Pls3	3.16	5.32	5.4052e-08	1.581e-06	6.9	3.74	6.93	7.03	6.75	4.33	3.37	3.49
ENSMUSG00000035811.10	Ugt2b35	3.61	6.75	4.9693e-08	1.4856e-06	8.55	4.95	9	8.34	8.3	4.44	4.96	5.43
ENSMUSG00000039197.10	Adk	1.5	8.88	4.6108e-08	1.3944e-06	9.63	8.13	9.59	9.62	9.67	8.1	8.07	8.21
ENSMUSG00000029445.13	Hpd	3.07	9.43	4.7358e-08	1.4235e-06	10.96	7.89	10.75	11.36	10.78	8.32	7.52	7.83
ENSMUSG00000022419.16	Deptor	1.86	6.57	5.096e-08	1.5109e-06	7.5	5.64	7.68	7.51	7.31	5.6	5.66	5.65
ENSMUSG00000021595.18	Nsun2	-1.66	7.16	5.063e-08	1.5056e-06	6.33	7.99	6.41	6.26	6.32	7.89	8.03	8.04
ENSMUSG00000048583.16	Igf2	-11.6	6.82	2.7064e-08	9.7797e-07	1.07	12.6	1.36	0.47	1.25	12.22	12.45	13.14
ENSMUSG00000019122.8	Ccl9	3.22	5.48	5.7201e-08	1.6483e-06	7.09	3.88	6.85	7.03	7.38	3.8	3.45	4.36
ENSMUSG00000028979.17	Masp2	2.43	6.83	5.1519e-08	1.522e-06	8.05	5.62	7.93	8.05	8.17	5.93	5.21	5.69
ENSMUSG00000054428.12	Atpif1	-2.27	6.15	5.6621e-08	1.6377e-06	5.02	7.29	4.9	4.82	5.33	7.22	7.41	7.22
ENSMUSG00000057069.7	Ero1lb	3.01	4.77	6.1469e-08	1.7464e-06	6.28	3.28	6.49	6.2	6.14	3.23	2.89	3.69
ENSMUSG00000031434.15	Morc4	-3.56	4.67	6.218e-08	1.7557e-06	2.91	6.45	2.88	2.91	2.9	6.45	6.25	6.66
ENSMUSG00000002870.8	Mcm2	-4	4.8	6.2434e-08	1.7591e-06	2.8	6.81	2.04	3.28	3.04	6.76	6.92	6.76
ENSMUSG00000022261.6	Sdc2	3.29	6.89	5.4359e-08	1.581e-06	8.54	5.24	8.55	8.58	8.48	5.87	4.65	5.21
ENSMUSG00000062980.15	Cped1	2.69	4.52	6.3987e-08	1.7866e-06	5.87	3.2	5.86	6.07	5.67	3.04	3.36	3.14
ENSMUSG00000001525.10	Tubb5	-2.22	8.06	5.3103e-08	1.5602e-06	6.96	9.17	7.07	6.63	7.16	8.98	9.24	9.29
ENSMUSG00000029499.11	Pxmp2	2.3	6.08	5.724e-08	1.6483e-06	7.23	4.93	7.18	7.45	7.06	5.2	4.88	4.72
ENSMUSG00000041119.12	Pde9a	4.46	3.13	4.9269e-08	1.4775e-06	5.37	0.96	5.41	5.35	5.35	1.14	0.5	1.05
ENSMUSG00000024981.6	Acsl5	1.94	8.24	5.2793e-08	1.5546e-06	9.21	7.26	9.1	9.09	9.43	7.4	7.08	7.31
ENSMUSG00000029482.4	Aacs	2.18	5.61	6.0159e-08	1.721e-06	6.7	4.52	6.94	6.49	6.66	4.42	4.6	4.52
ENSMUSG00000052833.9	Sae1	-1.87	6.06	6.0534e-08	1.7279e-06	5.13	7	5.21	5.06	5.11	6.96	7.1	6.93
ENSMUSG00000038482.11	Tfdp1	-2.49	6.22	6.2044e-08	1.7557e-06	4.98	7.46	5.29	4.8	4.84	7.33	7.69	7.34
ENSMUSG00000071644.10	Eef1g	-1.64	8.78	5.5342e-08	1.6043e-06	7.96	9.61	7.97	7.8	8.11	9.67	9.57	9.58
ENSMUSG00000017057.9	Il13ra1	2.17	5.01	6.5764e-08	1.8269e-06	6.1	3.94	6.04	6.03	6.22	3.73	4.07	3.99
ENSMUSG00000040855.15	Reps2	3.43	3.78	6.8948e-08	1.8935e-06	5.5	2.09	5.54	5.42	5.54	2.53	1.88	1.75
ENSMUSG00000067212.8	H2-T23	2.79	7.19	5.8906e-08	1.6888e-06	8.59	5.8	8.64	8.68	8.45	5.77	5.34	6.29
ENSMUSG00000053898.12	Ech1	1.65	7.8	5.7759e-08	1.6596e-06	8.62	6.97	8.76	8.63	8.48	7.05	6.91	6.95
ENSMUSG00000030109.15	Slc6a12	3.2	5.26	6.8548e-08	1.8865e-06	6.87	3.67	6.75	7.13	6.72	4.22	3.34	3.41
ENSMUSG00000022663.3	Atg3	1.7	5.69	6.4096e-08	1.7866e-06	6.55	4.85	6.53	6.51	6.6	4.85	4.86	4.83
ENSMUSG00000001228.14	Uhrf1	-5.11	4.05	4.9768e-08	1.4856e-06	1.54	6.59	1.76	0.86	1.89	6.53	6.6	6.64
ENSMUSG00000020072.15	Pbld2	2.07	6.8	6.1583e-08	1.7464e-06	7.84	5.77	7.9	7.96	7.64	5.93	5.51	5.85
ENSMUSG00000017716.15	Birc5	-3.8	5.06	7.5263e-08	2.016e-06	3.17	6.96	3.03	2.72	3.74	6.73	7.12	7.02
ENSMUSG00000037542.13	Aldh8a1	2.31	7.64	6.1168e-08	1.7422e-06	8.79	6.49	8.81	8.79	8.78	6.84	6.1	6.52
ENSMUSG00000009281.6	Rarres2	4.54	6.52	6.7868e-08	1.8757e-06	8.8	4.25	8.51	9.29	8.59	5.12	3.84	3.77
ENSMUSG00000024759.14	Atl3	1.55	6.7	6.3732e-08	1.7843e-06	7.48	5.93	7.46	7.47	7.5	5.95	5.86	5.97
ENSMUSG00000039007.10	Cpq	2.31	5.51	7.1214e-08	1.9435e-06	6.66	4.36	6.7	6.75	6.54	4.35	4.04	4.66
ENSMUSG00000074336.5	Apoc4	2.68	8.85	6.2972e-08	1.7704e-06	10.19	7.51	10.19	10.24	10.13	7.88	6.99	7.67
ENSMUSG00000007029.16	Vars	-2.24	7.12	6.752e-08	1.8701e-06	6	8.24	5.7	6.06	6.25	8.03	8.31	8.39
ENSMUSG00000037622.14	Wdtc1	2.77	6.16	7.0363e-08	1.9243e-06	7.55	4.78	7.49	7.75	7.42	5.27	4.67	4.39
ENSMUSG00000016756.17	Cmah	5.66	4.93	8.371e-08	2.1753e-06	7.78	2.13	7.8	7.58	7.95	3.15	0.7	2.43
ENSMUSG00000030744.13	Rps3	-1.48	9.06	6.5822e-08	1.8269e-06	8.32	9.8	8.33	8.22	8.42	9.79	9.84	9.77
ENSMUSG00000033059.7	Pygb	-2.87	5.11	8.6296e-08	2.2292e-06	3.68	6.54	3.73	3.54	3.76	6.7	6.62	6.3
ENSMUSG00000031271.14	Serpina7	3.07	4.05	8.725e-08	2.2361e-06	5.59	2.54	5.67	5.68	5.39	2.58	2.17	2.8
ENSMUSG00000024782.7	Ak3	1.61	8.16	6.8522e-08	1.8865e-06	8.96	7.35	8.95	9.05	8.89	7.51	7.31	7.24
ENSMUSG00000075705.12	Msrb1	3.11	7.11	7.176e-08	1.9467e-06	8.67	5.56	8.71	8.61	8.69	6.05	4.91	5.71
ENSMUSG00000054717.7	Hmgb2	-3.67	5.75	8.6975e-08	2.2361e-06	3.92	7.58	3.62	3.66	4.46	7.24	7.84	7.67
ENSMUSG00000018379.17	Srsf1	-1.69	7.64	7.1779e-08	1.9467e-06	6.79	8.48	6.95	6.63	6.79	8.38	8.52	8.54
ENSMUSG00000033416.15	Gucd1	2.08	7.04	7.2498e-08	1.9621e-06	8.08	6	8	7.96	8.29	6.28	5.81	5.92
ENSMUSG00000033610.16	Pank1	2.3	7.09	7.3122e-08	1.9708e-06	8.24	5.93	8.15	8.29	8.28	6.33	5.61	5.86
ENSMUSG00000022656.15	Nectin3	2.13	5.5	8.0756e-08	2.1219e-06	6.56	4.44	6.54	6.69	6.46	4.55	4.6	4.15
ENSMUSG00000027261.2	Hao1	3.88	6.81	7.6815e-08	2.045e-06	8.76	4.87	8.83	8.57	8.88	5.75	4.54	4.31
ENSMUSG00000068762.11	Gstm6	6.26	3.48	5.4075e-08	1.581e-06	6.62	0.45	6.7	6.47	6.69	0.87	-0.71	0.86
ENSMUSG00000045294.11	Insig1	1.75	7.78	7.2728e-08	1.9643e-06	8.66	6.9	8.45	8.81	8.71	6.97	6.95	6.79
ENSMUSG00000036371.6	Serbp1	-1.54	8.99	7.1533e-08	1.9467e-06	8.22	9.76	8.27	8.19	8.21	9.63	9.88	9.77
ENSMUSG00000031938.15	4931406C07Rik	2.65	6.87	7.6461e-08	2.0439e-06	8.19	5.54	8.5	8.22	7.86	5.25	5.86	5.51
ENSMUSG00000038267.15	Slc22a23	2.45	5.75	8.1814e-08	2.1431e-06	6.98	4.53	6.89	7.11	6.93	4.74	4.09	4.75
ENSMUSG00000015536.14	Mocs2	1.62	6.67	7.6756e-08	2.045e-06	7.48	5.86	7.5	7.46	7.48	5.9	5.96	5.72
ENSMUSG00000020889.11	Nr1d1	3.47	4.84	9.2095e-08	2.3328e-06	6.58	3.11	6.71	6.24	6.79	3.5	3.19	2.59
ENSMUSG00000089960.1	Ugt1a1	4.95	7.47	7.9446e-08	2.0979e-06	9.95	4.99	9.92	10.32	9.62	6.01	4.08	4.88
ENSMUSG00000018604.18	Tbx3	5.08	3.48	7.7691e-08	2.0641e-06	6.03	0.99	6.31	5.87	5.89	1.33	0.62	0.83
ENSMUSG00000030342.8	Cd9	-2.1	5.49	9.021e-08	2.2982e-06	4.44	6.54	4.4	4.36	4.56	6.63	6.57	6.42
ENSMUSG00000005268.20	Prlr	7.81	4.38	6.3738e-08	1.7843e-06	8.29	0.56	8.39	8.62	7.87	0.96	0.21	0.25
ENSMUSG00000004798.14	Ulk2	2.21	5.82	8.3389e-08	2.1723e-06	6.92	4.72	6.8	7.07	6.9	4.74	4.41	4.99
ENSMUSG00000069456.4	Rdh16	6.12	3.21	5.0668e-08	1.5056e-06	6.27	0.26	6.1	6.46	6.26	0.13	-0.21	0.53
ENSMUSG00000037894.13	H2afz	-2.05	7.43	7.9071e-08	2.0922e-06	6.41	8.45	6.24	6.27	6.7	8.31	8.62	8.43
ENSMUSG00000001056.3	Nhp2	-2.36	6.25	8.6628e-08	2.2333e-06	5.08	7.43	5.53	4.83	4.88	7.42	7.38	7.48
ENSMUSG00000041859.10	Mcm3	-3.24	5.06	9.8491e-08	2.4395e-06	3.45	6.68	3.29	3.16	3.87	6.45	6.73	6.85
ENSMUSG00000031403.14	Dkc1	-2.62	5.53	9.4183e-08	2.3764e-06	4.22	6.83	4.46	4.22	3.98	6.65	6.79	7.06
ENSMUSG00000034006.17	Pqlc1	2.09	5.42	8.7932e-08	2.2492e-06	6.47	4.38	6.47	6.43	6.52	4.61	4.09	4.43
ENSMUSG00000025810.9	Nrp1	3.47	4.66	9.7589e-08	2.4323e-06	6.41	2.94	6.82	6.29	6.11	3.13	2.75	2.88
ENSMUSG00000070985.3	Acnat1	3.67	3.36	9.2707e-08	2.3437e-06	5.2	1.56	5.37	5.09	5.14	1.75	1.33	1.48
ENSMUSG00000024026.13	Glo1	1.94	8.02	7.845e-08	2.08e-06	8.99	7.05	9.04	9.03	8.9	7.24	6.74	7.18
ENSMUSG00000042073.15	Abhd14b	2.25	7.17	8.084e-08	2.1219e-06	8.3	6.05	8.21	8.42	8.27	6.41	6.01	5.72
ENSMUSG00000014329.14	Bicc1	-3.5	4.61	1.033e-07	2.5235e-06	2.87	6.36	2.32	3.1	3.14	6.29	6.52	6.28
ENSMUSG00000066072.13	Cyp4a10	9.16	5.13	7.3685e-08	1.9819e-06	9.7	0.64	9.98	9.99	9.14	0.08	1.2	0.4
ENSMUSG00000058921.3	Slc10a5	3.31	3.97	1.0451e-07	2.5482e-06	5.63	2.33	5.58	5.72	5.59	2.69	1.73	2.49
ENSMUSG00000018574.14	Acadvl	1.68	8.34	8.0709e-08	2.1219e-06	9.17	7.5	9.11	9.25	9.16	7.67	7.29	7.53
ENSMUSG00000022856.9	Tmem41a	-3.01	4.67	1.0515e-07	2.5544e-06	3.18	6.17	2.85	3.01	3.64	6.15	6.18	6.19
ENSMUSG00000027962.14	Vcam1	-3.38	6.06	9.874e-08	2.4395e-06	4.39	7.74	4.65	3.9	4.59	7.37	7.83	8.02
ENSMUSG00000044469.8	Tnfaip8l1	3.89	3.35	9.8509e-08	2.4395e-06	5.3	1.46	5.35	5.27	5.28	1.68	1.71	0.83
ENSMUSG00000020949.9	Fkbp3	-2.2	5.76	9.8702e-08	2.4395e-06	4.66	6.86	4.48	4.7	4.79	6.78	7.06	6.74
ENSMUSG00000048087.6	Gm4737	1.61	7.32	8.5379e-08	2.2143e-06	8.13	6.52	8.04	8.3	8.05	6.49	6.49	6.57
ENSMUSG00000029162.15	Khk	2.69	7.4	8.5866e-08	2.2225e-06	8.75	6.06	8.55	8.6	9.1	6.45	5.74	5.99
ENSMUSG00000031924.4	Cyb5b	1.54	8.56	8.3427e-08	2.1723e-06	9.33	7.79	9.24	9.39	9.37	7.94	7.71	7.72
ENSMUSG00000030122.12	Ptms	1.95	9.11	8.328e-08	2.1723e-06	10.09	8.13	10.04	10.3	9.92	8.37	8.06	7.96
ENSMUSG00000030055.16	Rab43	3.68	5.68	1.0114e-07	2.4754e-06	7.51	3.85	7.47	7.67	7.38	2.99	4.1	4.44
ENSMUSG00000028633.7	Ctps	-3.26	4.58	1.1163e-07	2.6525e-06	2.97	6.21	3.28	2.86	2.72	6.03	6.25	6.34
ENSMUSG00000004929.12	Thop1	-2.53	5.14	1.1031e-07	2.6306e-06	3.88	6.41	3.47	3.98	4.15	6.38	6.4	6.46
ENSMUSG00000031444.16	F10	1.79	8.83	8.7208e-08	2.2361e-06	9.73	7.94	9.59	9.79	9.8	8.15	7.71	7.94
ENSMUSG00000034120.18	Srsf2	-1.63	7.81	9.0379e-08	2.2982e-06	7	8.62	6.96	7.07	6.97	8.5	8.79	8.58
ENSMUSG00000063884.6	Ptcd3	-1.72	6.18	1.0081e-07	2.4719e-06	5.33	7.04	5.36	5.26	5.37	7.08	7.1	6.94
ENSMUSG00000037366.14	Pafah2	1.52	6.64	9.5001e-08	2.3925e-06	7.4	5.88	7.44	7.38	7.39	5.8	5.95	5.9
ENSMUSG00000074064.6	Mlycd	2	6.36	9.6928e-08	2.4227e-06	7.37	5.37	7.39	7.3	7.41	5.64	5.38	5.07
ENSMUSG00000060002.14	Chpt1	2.74	5.58	1.0477e-07	2.5498e-06	6.95	4.21	7.22	6.87	6.77	4.66	3.91	4.03
ENSMUSG00000011179.8	Odc1	-2.76	7.37	9.6594e-08	2.4227e-06	5.99	8.74	6.45	5.9	5.62	8.59	9.06	8.58
ENSMUSG00000068039.13	Tcp1	-1.49	8.18	9.1978e-08	2.3328e-06	7.43	8.93	7.56	7.36	7.37	8.88	8.97	8.93
ENSMUSG00000073565.5	Prr16	5.35	2.93	6.9554e-08	1.9062e-06	5.6	0.36	5.66	5.67	5.48	0.13	-0.08	0.72
ENSMUSG00000073422.11	H2-Ke6	1.84	5.14	1.0764e-07	2.6008e-06	6.07	4.22	6.06	6.08	6.06	4.36	4.2	4.11
ENSMUSG00000039878.13	Slc39a5	-4.37	4.23	1.0766e-07	2.6008e-06	2.06	6.43	1.21	2.53	2.36	6.48	6.43	6.39
ENSMUSG00000022546.5	Gpt	2.55	7.42	9.6944e-08	2.4227e-06	8.69	6.14	8.66	9	8.42	6.53	5.9	5.99
ENSMUSG00000019961.17	Tmpo	-1.58	6.9	1.0038e-07	2.4708e-06	6.11	7.69	6.15	6.08	6.11	7.59	7.69	7.78
ENSMUSG00000042102.7	Dmgdh	2.34	8.02	9.6348e-08	2.4217e-06	9.19	6.85	9.03	9.22	9.33	7.18	6.44	6.93
ENSMUSG00000025937.6	Lactb2	2.16	7.64	9.7701e-08	2.4323e-06	8.72	6.56	8.76	8.63	8.78	6.95	6.41	6.31
ENSMUSG00000027546.15	Atp9a	2.16	4.81	1.1746e-07	2.7459e-06	5.9	3.74	5.8	5.93	5.96	3.98	3.6	3.61
ENSMUSG00000029166.14	Mapre3	4.2	3.23	1.1071e-07	2.6355e-06	5.34	1.17	5.55	5.2	5.27	1.46	0.91	0.99
ENSMUSG00000086784.2	Isoc2a	2.59	5.78	1.0899e-07	2.6139e-06	7.08	4.49	6.99	7.24	7.02	4.94	4.06	4.47
ENSMUSG00000030695.16	Aldoa	-1.87	7.95	9.9339e-08	2.4497e-06	7.01	8.88	7.3	6.91	6.83	8.98	8.89	8.77
ENSMUSG00000056665.2	Them6	-4.03	3.86	1.0886e-07	2.6139e-06	1.88	5.87	1.89	1.45	2.22	5.87	5.87	5.87
ENSMUSG00000040945.13	Rcc2	-2.23	6.72	1.0726e-07	2.6007e-06	5.6	7.83	5.63	5.61	5.56	7.53	8.12	7.85
ENSMUSG00000038776.13	Ephx1	3.23	7.84	1.0063e-07	2.4719e-06	9.46	6.22	9.93	9.22	9.23	6.72	5.8	6.15
ENSMUSG00000000708.14	Kat2b	1.68	5.89	1.0937e-07	2.6179e-06	6.74	5.06	6.74	6.78	6.68	4.9	5.1	5.15
ENSMUSG00000032485.14	Scap	1.7	6.83	1.09e-07	2.6139e-06	7.68	5.98	7.5	7.7	7.83	6.06	5.99	5.87
ENSMUSG00000026031.15	Cflar	1.92	5.82	1.1587e-07	2.7185e-06	6.78	4.86	7	6.77	6.57	4.83	4.8	4.94
ENSMUSG00000041390.18	Mdfic	2.28	4.25	1.3536e-07	3.0673e-06	5.39	3.12	5.46	5.26	5.44	3.18	3.06	3.07
ENSMUSG00000018442.13	Derl2	1.68	6.19	1.1323e-07	2.6759e-06	7.03	5.35	7.08	7.04	6.96	5.28	5.53	5.25
ENSMUSG00000056612.7	Ppp1r14b	-2.27	5.91	1.2387e-07	2.8651e-06	4.78	7.04	5.11	4.61	4.61	7.14	6.86	7.13
ENSMUSG00000095567.8	Noc2l	-1.91	6.5	1.1679e-07	2.7352e-06	5.55	7.45	5.72	5.55	5.37	7.35	7.63	7.37
ENSMUSG00000025903.14	Lypla1	1.47	7.09	1.1003e-07	2.6287e-06	7.83	6.36	7.89	7.79	7.8	6.39	6.27	6.41
ENSMUSG00000020884.15	Asgr1	3.55	7.7	1.1203e-07	2.6561e-06	9.48	5.92	9.46	9.5	9.48	6.64	5.17	5.96
ENSMUSG00000001123.15	Lgals9	1.41	8.78	1.0798e-07	2.6037e-06	9.48	8.07	9.42	9.44	9.59	8.08	8.01	8.12
ENSMUSG00000022425.16	Enpp2	2.68	4.74	1.3671e-07	3.0907e-06	6.08	3.41	6.35	5.85	6.05	3.37	3.69	3.14
ENSMUSG00000051934.5	Spats2	-2.69	4.53	1.4519e-07	3.2146e-06	3.2	5.87	3.18	3.19	3.19	5.86	6	5.76
ENSMUSG00000001211.15	Agpat3	1.55	7.46	1.1219e-07	2.6561e-06	8.24	6.69	8.25	8.33	8.14	6.73	6.55	6.77
ENSMUSG00000037379.7	Spon2	-2.27	5.35	1.3777e-07	3.1093e-06	4.23	6.49	4.57	4	4.09	6.45	6.54	6.47
ENSMUSG00000003546.10	Klc4	2.05	5.3	1.2892e-07	2.9661e-06	6.33	4.28	6.33	6.29	6.36	4.43	3.96	4.43
ENSMUSG00000031613.9	Hpgd	1.98	6.97	1.155e-07	2.7148e-06	7.96	5.99	8.12	8.12	7.65	6.04	5.86	6.06
ENSMUSG00000027510.17	Rbm38	-5.51	4.4	1.1906e-07	2.7734e-06	1.69	7.16	2.5	1.93	0.53	7.19	7.26	7.01
ENSMUSG00000025481.12	Urah	2.58	6.3	1.2162e-07	2.823e-06	7.59	5.01	7.47	7.67	7.64	5.43	4.5	5.1
ENSMUSG00000042215.8	Bag2	-3.55	4.06	1.4189e-07	3.1639e-06	2.29	5.84	2.32	2.36	2.14	5.81	5.98	5.72
ENSMUSG00000040536.15	Necab1	2.43	4.28	1.4633e-07	3.2189e-06	5.5	3.08	5.65	5.53	5.3	2.97	3.04	3.19
ENSMUSG00000002477.5	Snrpd1	-2.19	5.74	1.3543e-07	3.0673e-06	4.65	6.83	4.83	4.36	4.75	6.91	6.67	6.9
ENSMUSG00000031751.14	Amfr	1.71	8.09	1.142e-07	2.6939e-06	8.95	7.24	8.98	8.84	9.03	7.11	7.48	7.12
ENSMUSG00000004610.4	Etfb	1.51	8.24	1.1493e-07	2.7062e-06	8.99	7.48	8.99	9.04	8.95	7.65	7.37	7.43
ENSMUSG00000035757.16	Selenoo	2.22	5.81	1.3038e-07	2.9918e-06	6.92	4.7	6.62	7.03	7.1	4.82	4.46	4.82
ENSMUSG00000060459.14	Kng2	2.43	7.36	1.2015e-07	2.7939e-06	8.58	6.14	8.47	8.72	8.54	6.4	5.65	6.37
ENSMUSG00000036151.15	Tm6sf2	3.62	3.83	1.5967e-07	3.4386e-06	5.65	2.05	5.45	5.87	5.61	2.58	1.8	1.68
ENSMUSG00000074221.12	Zfp568	-2.03	5.5	1.4748e-07	3.2334e-06	4.49	6.52	4.61	4.56	4.3	6.45	6.64	6.46
ENSMUSG00000029630.15	Cyp3a25	2.98	7.65	1.2516e-07	2.8898e-06	9.14	6.15	9.46	9.37	8.58	6.38	5.86	6.22
ENSMUSG00000026024.14	Als2	2.16	6.24	1.3252e-07	3.0222e-06	7.32	5.17	7.56	7.26	7.15	5.23	4.87	5.4
ENSMUSG00000053398.11	Phgdh	-9.13	4.13	1.4466e-08	6.4577e-07	-0.31	8.7	-0.71	-0.57	-0.03	8.62	8.74	8.73
ENSMUSG00000041237.12	Pklr	2.93	6.75	1.305e-07	2.9918e-06	8.22	5.29	7.97	7.9	8.78	5.2	5.17	5.48
ENSMUSG00000022564.7	Grina	1.47	6.45	1.3083e-07	2.9941e-06	7.19	5.72	7.15	7.19	7.22	5.67	5.78	5.71
ENSMUSG00000030747.5	Dgat2	1.57	8.52	1.2341e-07	2.8594e-06	9.3	7.74	9.26	9.33	9.32	7.92	7.54	7.74
ENSMUSG00000112129.1	Pbld1	1.54	7.36	1.2733e-07	2.9346e-06	8.12	6.59	8.14	8.19	8.04	6.72	6.45	6.6
ENSMUSG00000025241.16	Fyco1	1.93	4.99	1.5066e-07	3.292e-06	5.95	4.02	6.12	5.91	5.83	4.09	3.94	4.02
ENSMUSG00000079334.8	Naa80	2.52	4.37	1.6224e-07	3.4868e-06	5.63	3.13	5.55	5.87	5.47	3.13	2.93	3.29
ENSMUSG00000020547.5	Bzw2	-3.93	5.13	1.6815e-07	3.5725e-06	3.18	7.1	2.93	3.27	3.31	6.85	7.51	6.95
ENSMUSG00000075543.4	Urad	2.55	4.06	1.6766e-07	3.568e-06	5.34	2.81	5.38	5.34	5.29	2.8	3.08	2.49
ENSMUSG00000001348.15	Acp5	1.77	6.03	1.3918e-07	3.1304e-06	6.91	5.14	7.01	6.9	6.83	5.32	4.94	5.16
ENSMUSG00000045092.8	S1pr1	2.9	5.22	1.5421e-07	3.3545e-06	6.68	3.77	6.89	6.78	6.36	4.19	3.34	3.76
ENSMUSG00000032207.10	Lipc	2.64	6.78	1.3486e-07	3.065e-06	8.1	5.46	8	8.46	7.84	5.84	5.12	5.4
ENSMUSG00000030045.10	Mrpl19	-2.04	5.41	1.5798e-07	3.4119e-06	4.39	6.43	4.36	4.45	4.36	6.34	6.58	6.36
ENSMUSG00000041625.15	Ggact	1.75	5.44	1.4789e-07	3.2369e-06	6.32	4.57	6.3	6.3	6.36	4.66	4.39	4.66
ENSMUSG00000026870.19	Cutal	2.46	4.29	1.7015e-07	3.5975e-06	5.52	3.07	5.34	5.64	5.56	3.03	3.3	2.85
ENSMUSG00000030313.15	Dennd5b	1.65	6.16	1.4136e-07	3.1582e-06	6.98	5.34	6.85	7.16	6.93	5.34	5.33	5.34
ENSMUSG00000035000.8	Dpp4	2.06	6.11	1.4269e-07	3.1755e-06	7.14	5.09	7.16	7.23	7.03	5.19	4.73	5.32
ENSMUSG00000040268.17	Plekha1	-2.97	4.9	1.758e-07	3.6575e-06	3.43	6.39	3.74	3.13	3.39	6.18	6.39	6.59
ENSMUSG00000001755.12	Coasy	1.53	6.77	1.3865e-07	3.1238e-06	7.54	6.01	7.55	7.43	7.63	6.02	5.92	6.09
ENSMUSG00000032966.14	Fkbp1a	-1.69	7.15	1.4049e-07	3.1489e-06	6.32	8	6.24	6.16	6.53	8.05	8.04	7.9
ENSMUSG00000026589.14	Sec16b	1.51	5.97	1.4627e-07	3.2189e-06	6.73	5.22	6.7	6.79	6.7	5.25	5.22	5.18
ENSMUSG00000034108.6	Ccs	1.68	6.6	1.4139e-07	3.1582e-06	7.44	5.76	7.31	7.59	7.43	5.9	5.61	5.76
ENSMUSG00000004880.11	Lbr	-2.64	5.13	1.7431e-07	3.6439e-06	3.81	6.46	3.61	3.91	3.9	6.21	6.62	6.54
ENSMUSG00000021928.9	Ebpl	1.97	6.08	1.4678e-07	3.2235e-06	7.07	5.09	7.03	7.08	7.08	5.43	4.88	4.96
ENSMUSG00000003038.15	Hmgn2	-2.12	6.14	1.5497e-07	3.3582e-06	5.08	7.2	4.89	5.01	5.34	7.03	7.4	7.17
ENSMUSG00000044252.18	Osbpl1a	1.72	6.3	1.4563e-07	3.2146e-06	7.17	5.44	7.04	7.21	7.25	5.55	5.23	5.54
ENSMUSG00000060036.14	Rpl3	-1.51	9.45	1.3452e-07	3.0625e-06	8.69	10.21	8.73	8.54	8.81	10.12	10.32	10.18
ENSMUSG00000033427.14	Upb1	1.95	7.67	1.3945e-07	3.1309e-06	8.65	6.7	8.56	8.64	8.75	6.93	6.36	6.81
ENSMUSG00000031549.16	Ido2	7.38	2.78	3.9576e-08	1.2604e-06	6.47	-0.69	6.48	6.39	6.54	-0.84	-0.71	-1.19
ENSMUSG00000032359.14	Ctsh	2.11	7.07	1.4475e-07	3.2112e-06	8.12	6.02	8.1	8.17	8.1	6.17	5.6	6.27
ENSMUSG00000042248.4	Cyp2c37	6.91	6.02	1.8622e-07	3.8255e-06	9.49	2.58	9.39	10.18	8.91	3.83	2.28	1.54
ENSMUSG00000032120.11	C2cd2l	2.21	4.68	1.7721e-07	3.681e-06	5.79	3.58	5.96	5.61	5.8	3.68	3.37	3.67
ENSMUSG00000024899.7	Papss2	3.18	6.55	1.5455e-07	3.3545e-06	8.15	4.97	7.98	8.72	7.74	5.28	4.87	4.74
ENSMUSG00000033684.14	Qsox1	2.21	8.64	1.4289e-07	3.1755e-06	9.74	7.53	9.56	9.82	9.84	7.75	7.11	7.74
ENSMUSG00000027067.16	Ssrp1	-1.6	6.88	1.5442e-07	3.3545e-06	6.08	7.68	5.99	6.03	6.22	7.56	7.74	7.74
ENSMUSG00000025405.9	Inhbc	4.02	5.03	1.8853e-07	3.8608e-06	7.05	3.03	7.47	6.89	6.79	3.59	2.23	3.21
ENSMUSG00000028873.16	Cdca8	-3.51	4.1	1.9184e-07	3.9163e-06	2.36	5.86	1.89	2.3	2.82	5.78	5.86	5.92
ENSMUSG00000031168.14	Ebp	2.84	7.04	1.5348e-07	3.3481e-06	8.46	5.61	8.29	8.43	8.65	5.96	4.99	5.89
ENSMUSG00000019987.9	Arg1	1.95	9.47	1.4563e-07	3.2146e-06	10.45	8.5	10.59	10.49	10.26	8.31	8.37	8.82
ENSMUSG00000026558.13	Uck2	-2.99	5.34	1.9304e-07	3.9164e-06	3.85	6.84	3.88	3.82	3.84	6.5	7.13	6.88
ENSMUSG00000029814.10	Igf2bp3	-2.59	4.9	1.9804e-07	3.9992e-06	3.61	6.2	3.47	3.88	3.46	6.15	6.38	6.08
ENSMUSG00000036570.14	Fxyd1	2.14	6.01	1.6522e-07	3.5333e-06	7.09	4.95	6.98	7.31	6.97	5.28	4.78	4.77
ENSMUSG00000024371.14	C2	2.05	6.04	1.6508e-07	3.5333e-06	7.06	5.02	7.13	7.08	6.98	4.78	4.88	5.38
ENSMUSG00000028832.11	Stmn1	-2.37	6.43	1.7135e-07	3.6052e-06	5.26	7.61	5.31	4.82	5.63	7.74	7.46	7.64
ENSMUSG00000027342.14	Pcna	-2.05	6.42	1.7249e-07	3.6176e-06	5.41	7.45	5.36	5.12	5.72	7.46	7.31	7.57
ENSMUSG00000025196.4	Cpn1	1.8	8.02	1.5713e-07	3.3992e-06	8.92	7.12	8.95	8.93	8.87	7.28	6.79	7.27
ENSMUSG00000052397.8	Ezr	-3.25	4.86	2.1225e-07	4.2272e-06	3.25	6.49	3.57	3.18	2.97	6.2	6.67	6.59
ENSMUSG00000027395.15	Polr1b	-1.88	5.8	1.8943e-07	3.8733e-06	4.86	6.74	4.98	4.94	4.66	6.62	6.83	6.77
ENSMUSG00000039062.15	Anpep	1.59	6.91	1.6844e-07	3.5729e-06	7.7	6.12	7.69	7.72	7.69	6.27	5.9	6.17
ENSMUSG00000028618.11	Tmem59	1.47	7.77	1.6408e-07	3.5205e-06	8.5	7.03	8.57	8.53	8.4	7.01	6.92	7.16
ENSMUSG00000062867.13	Impdh2	-1.86	6.44	1.8055e-07	3.7267e-06	5.52	7.38	5.65	5.32	5.57	7.44	7.18	7.51
ENSMUSG00000005373.13	Mlxipl	2.26	6.45	1.7579e-07	3.6575e-06	7.58	5.32	7.21	7.75	7.78	5.48	5.4	5.09
ENSMUSG00000020150.13	Gamt	2.35	6.52	1.7557e-07	3.6575e-06	7.7	5.35	7.59	7.68	7.83	5.79	5.29	4.95
ENSMUSG00000027809.14	Etfdh	1.48	7.82	1.662e-07	3.5484e-06	8.56	7.08	8.68	8.55	8.44	6.97	7.07	7.19
ENSMUSG00000032434.9	Cmtm6	1.7	7.03	1.7078e-07	3.6048e-06	7.88	6.18	8.03	7.62	7.98	6.22	6.17	6.14
ENSMUSG00000019942.13	Cdk1	-3.13	5.23	2.1822e-07	4.3262e-06	3.67	6.79	3.55	3.23	4.23	6.57	6.8	7
ENSMUSG00000020865.16	Abcc3	3.29	6.18	1.8672e-07	3.8299e-06	7.83	4.54	8.16	8.12	7.21	4.7	4.25	4.66
ENSMUSG00000026542.6	Apcs	3.51	6.85	1.7975e-07	3.7194e-06	8.6	5.1	8.31	8.26	9.24	4.82	4.89	5.57
ENSMUSG00000024608.11	Rps14	-1.49	9.06	1.6907e-07	3.5803e-06	8.31	9.8	8.33	8.16	8.44	9.85	9.88	9.67
ENSMUSG00000060802.8	B2m	2.15	9.8	1.6733e-07	3.5667e-06	10.88	8.73	10.97	10.98	10.69	8.45	8.6	9.13
ENSMUSG00000058997.8	Vwa8	1.67	6.94	1.7953e-07	3.7194e-06	7.78	6.11	7.77	7.97	7.61	6.17	5.96	6.19
ENSMUSG00000012848.15	Rps5	-1.39	8.86	1.7182e-07	3.6093e-06	8.16	9.56	8.15	8.16	8.18	9.63	9.63	9.41
ENSMUSG00000030505.17	Prmt3	-2.21	4.68	2.3109e-07	4.506e-06	3.58	5.79	3.55	3.66	3.54	5.79	5.84	5.74
ENSMUSG00000032038.7	St3gal4	2.62	5.61	2.0035e-07	4.0395e-06	6.93	4.3	7.2	6.76	6.81	4.73	3.87	4.3
ENSMUSG00000026621.13	2020-03-01	3.1	7.46	1.7991e-07	3.7194e-06	9.02	5.91	8.87	9.09	9.08	6.62	5.37	5.75
ENSMUSG00000024007.15	Ppil1	-2.36	5.29	2.2317e-07	4.3845e-06	4.11	6.47	3.98	4.06	4.28	6.65	6.24	6.52
ENSMUSG00000028480.14	Glipr2	-5.04	3.74	1.7114e-07	3.6052e-06	1.26	6.28	0.67	1.87	1.1	6.16	6.33	6.33
ENSMUSG00000021364.16	Elovl2	1.38	9.18	1.7369e-07	3.6369e-06	9.86	8.49	9.88	9.92	9.79	8.42	8.43	8.62
ENSMUSG00000063954.7	Hist2h2aa2	3.85	4.41	2.3966e-07	4.6248e-06	6.33	2.51	6.47	6.66	5.84	2.26	2.79	2.41
ENSMUSG00000061959.13	Ces1e	4.59	4.98	2.3637e-07	4.5681e-06	7.29	2.69	7.68	6.82	7.35	3.38	1.83	2.79
ENSMUSG00000032238.17	Rora	2.52	4.61	2.2708e-07	4.4479e-06	5.87	3.36	5.86	6.11	5.62	3.2	3.22	3.63
ENSMUSG00000035960.14	Apex1	-1.69	6.04	2.027e-07	4.0599e-06	5.2	6.89	5.07	5.13	5.39	6.84	6.89	6.94
ENSMUSG00000020018.6	Snrpf	-2.37	4.85	2.3589e-07	4.5656e-06	3.67	6.04	3.54	3.61	3.86	6.07	6.15	5.89
ENSMUSG00000025351.14	Cd63	-2.14	4.92	2.3255e-07	4.5278e-06	3.86	6	3.72	4	3.84	5.97	6.08	5.93
ENSMUSG00000061825.10	Ces2c	4.9	3.03	1.9293e-07	3.9164e-06	5.49	0.66	5.69	5.47	5.3	0.87	-0.08	0.93
ENSMUSG00000020773.11	Trim47	-3.03	4.34	2.4555e-07	4.7037e-06	2.84	5.86	2.75	2.75	2.97	5.71	6.05	5.8
ENSMUSG00000044813.15	Shb	2.67	4.72	2.2744e-07	4.4483e-06	6.06	3.39	6.32	6.14	5.73	3.64	3.33	3.18
ENSMUSG00000024395.9	Lims2	2.85	4.67	2.3033e-07	4.498e-06	6.09	3.26	5.67	6.34	6.26	3.33	3.14	3.27
ENSMUSG00000023921.9	Mmut	1.4	7.16	1.8485e-07	3.8094e-06	7.86	6.46	7.82	7.87	7.88	6.46	6.36	6.56
ENSMUSG00000044080.9	S100a1	2.96	5.52	2.1445e-07	4.258e-06	7.01	4.04	6.89	7.17	6.96	4.67	3.99	3.45
ENSMUSG00000022708.16	Zbtb20	3.14	4.95	2.329e-07	4.5278e-06	6.51	3.39	6.39	6.31	6.84	3.38	3.91	2.83
ENSMUSG00000002346.16	Slc25a42	1.72	5.68	2.0789e-07	4.1466e-06	6.54	4.83	6.35	6.67	6.6	4.83	4.9	4.74
ENSMUSG00000051403.9	Ppp1r37	1.58	6.12	2.026e-07	4.0599e-06	6.91	5.34	6.99	6.85	6.9	5.38	5.17	5.45
ENSMUSG00000032366.15	Tpm1	-1.6	6.41	2.0689e-07	4.133e-06	5.62	7.21	5.76	5.49	5.6	7.23	7.13	7.28
ENSMUSG00000029656.13	C8b	2.49	8.01	1.9229e-07	3.9164e-06	9.26	6.77	9.36	8.94	9.47	6.32	6.91	7.08
ENSMUSG00000055172.10	C1ra	1.61	7.97	1.9282e-07	3.9164e-06	8.78	7.17	8.79	8.78	8.76	7.25	6.91	7.34
ENSMUSG00000039450.11	Dcxr	2.37	5.54	2.2199e-07	4.3798e-06	6.73	4.37	6.74	7.07	6.36	4.44	4.36	4.28
ENSMUSG00000034785.14	Dio1	6.32	4.37	2.5511e-07	4.8231e-06	7.54	1.27	7.4	7.96	7.26	2.01	1.76	-0.15
ENSMUSG00000109511.1	Nup62	-2.17	5.08	2.5115e-07	4.7763e-06	4	6.16	3.84	4.06	4.08	6.02	6.17	6.29
ENSMUSG00000022265.7	Ank	2.21	4.19	2.6216e-07	4.9135e-06	5.29	3.1	5.33	5.32	5.2	2.88	3.26	3.11
ENSMUSG00000032477.14	Cdc25a	-2.75	4.52	2.7337e-07	5.0441e-06	3.16	5.89	3.59	2.81	3.06	5.93	5.92	5.81
ENSMUSG00000058546.8	Rpl23a	-1.31	8.87	1.9764e-07	3.9973e-06	8.21	9.52	8.28	8.14	8.21	9.58	9.46	9.52
ENSMUSG00000026003.5	Acadl	1.45	7.67	2.0292e-07	4.0599e-06	8.39	6.95	8.48	8.42	8.28	6.86	7.08	6.9
ENSMUSG00000031594.9	Fgl1	5.07	7.11	2.2172e-07	4.3798e-06	9.65	4.58	9.31	9.61	10.02	4.63	3.37	5.72
ENSMUSG00000032518.6	Rpsa	-1.34	10.21	1.9683e-07	3.987e-06	9.54	10.88	9.55	9.44	9.63	10.92	10.94	10.79
ENSMUSG00000001942.8	Siae	1.86	4.99	2.4414e-07	4.6914e-06	5.92	4.07	5.8	6.05	5.88	3.92	4.06	4.19
ENSMUSG00000042712.10	Tceal9	-2.57	5.99	2.5132e-07	4.7763e-06	4.72	7.27	4.9	4.16	5.08	7.19	7.16	7.45
ENSMUSG00000021867.16	Tmem254b	1.54	6.92	2.196e-07	4.347e-06	7.69	6.15	7.64	7.75	7.68	5.95	6.26	6.24
ENSMUSG00000031785.16	Adgrg1	-4.13	4.46	2.9122e-07	5.3095e-06	2.4	6.54	1.92	3.11	2.12	6.57	6.75	6.31
ENSMUSG00000060703.12	Cd302	2.56	7.14	2.2226e-07	4.3798e-06	8.42	5.86	8.26	8.45	8.56	6.18	5.28	6.11
ENSMUSG00000092008.2	Cyp2c69	9.38	4.68	1.8621e-07	3.8255e-06	9.38	0.12	9.18	9.88	9.07	0.77	-1.04	0.2
ENSMUSG00000023110.12	Prmt5	-1.92	5.57	2.6082e-07	4.9027e-06	4.62	6.54	4.76	4.62	4.47	6.44	6.47	6.7
ENSMUSG00000029910.14	Mad2l1	-2.78	4.76	2.9485e-07	5.3569e-06	3.39	6.15	3.54	2.91	3.7	6.2	6.24	6
ENSMUSG00000078812.10	Eif5a	-1.27	9.65	2.1281e-07	4.2318e-06	9.01	10.28	9.02	8.95	9.07	10.21	10.29	10.34
ENSMUSG00000058022.14	Adtrp	3.1	5.4	2.6307e-07	4.9236e-06	6.96	3.85	7.05	6.97	6.85	4.5	3.12	3.9
ENSMUSG00000022098.10	Bmp1	2.02	6.28	2.3578e-07	4.5656e-06	7.29	5.27	7.18	7.24	7.43	4.94	5.27	5.59
ENSMUSG00000049858.8	Suox	3.52	5.81	2.562e-07	4.8233e-06	7.58	4.05	7.46	7.96	7.32	4.81	3.44	3.89
ENSMUSG00000001670.13	Tat	3.99	8.09	2.2315e-07	4.3845e-06	10.09	6.09	10.48	10.44	9.34	6.72	5.64	5.91
ENSMUSG00000027222.14	Pex16	2.04	4.99	2.6696e-07	4.9609e-06	6.01	3.97	5.88	6.03	6.12	4.14	3.66	4.09
ENSMUSG00000027312.14	Atrn	1.71	5.93	2.4455e-07	4.6914e-06	6.78	5.08	6.91	6.74	6.7	4.94	5.29	4.98
ENSMUSG00000020614.13	Fam20a	2.41	4.47	2.8976e-07	5.3014e-06	5.68	3.27	5.78	5.73	5.52	3.38	3.54	2.87
ENSMUSG00000036585.16	Fgf1	4.04	4.21	3.1139e-07	5.5569e-06	6.24	2.21	5.91	6.57	6.23	2.94	1.92	1.68
ENSMUSG00000028712.12	Cyp4a31	5.69	3.24	2.4443e-07	4.6914e-06	6.09	0.49	6.4	5.99	5.88	0.45	1.03	-0.29
ENSMUSG00000032602.6	Slc25a20	1.7	6.5	2.412e-07	4.6477e-06	7.35	5.65	7.54	7.39	7.11	5.69	5.71	5.54
ENSMUSG00000003500.13	Impdh1	-3.44	3.75	3.0148e-07	5.4246e-06	2.06	5.47	2.01	2	2.09	5.49	5.58	5.35
ENSMUSG00000062624.5	Cyp2c67	5.92	4.48	3.1822e-07	5.6419e-06	7.42	1.59	7.52	6.98	7.76	0.23	2.26	2.13
ENSMUSG00000024066.9	Xdh	2.98	5.76	2.6492e-07	4.9512e-06	7.25	4.28	7.14	7.4	7.21	4.12	3.72	4.99
ENSMUSG00000028461.12	Ccdc107	1.92	4.8	2.8608e-07	5.2415e-06	5.76	3.85	5.69	5.84	5.73	3.84	3.64	4.04
ENSMUSG00000000673.9	Haao	2.52	7.74	2.3437e-07	4.5496e-06	9	6.48	8.78	9.09	9.13	7.02	6.14	6.26
ENSMUSG00000026211.17	Obsl1	-5.01	3.79	2.5154e-07	4.7763e-06	1.34	6.28	1.89	0.47	1.55	6.26	6.17	6.41
ENSMUSG00000038252.13	Ncapd2	-3.33	4.92	3.2064e-07	5.6676e-06	3.26	6.59	3.1	3.38	3.26	6.22	6.82	6.72
ENSMUSG00000015149.14	Sirt2	2.09	4.77	2.9055e-07	5.3084e-06	5.82	3.73	5.89	5.84	5.71	3.99	3.44	3.73
ENSMUSG00000040813.16	Tex264	2.37	5.14	2.8108e-07	5.1643e-06	6.33	3.96	6.26	6.5	6.24	4.34	3.52	3.99
ENSMUSG00000058013.11	2020-09-11	-1.96	5.16	2.9779e-07	5.3954e-06	4.19	6.14	4.4	4.05	4.11	6.08	6.19	6.13
ENSMUSG00000028356.4	Ambp	1.42	11.08	2.2688e-07	4.4479e-06	11.79	10.37	11.83	11.83	11.72	10.53	10.19	10.38
ENSMUSG00000062075.13	Lmnb2	-2.27	4.71	3.2202e-07	5.6691e-06	3.59	5.84	3.77	3.37	3.59	5.75	5.85	5.93
ENSMUSG00000031645.4	F11	2.14	5.81	2.6783e-07	4.9699e-06	6.88	4.75	6.62	7.02	6.99	4.42	5	4.81
ENSMUSG00000049152.11	Ugt3a2	9.26	3.98	1.3121e-07	2.9976e-06	8.63	-0.38	8.72	8.65	8.53	1.37	-2.76	-0.63
ENSMUSG00000015247.10	Nipsnap3b	1.65	5.73	2.7036e-07	5.0098e-06	6.56	4.91	6.66	6.37	6.64	4.97	4.93	4.82
ENSMUSG00000026019.15	Wdr12	-1.86	5.41	2.9959e-07	5.4054e-06	4.48	6.33	4.65	4.38	4.4	6.23	6.42	6.35
ENSMUSG00000015243.4	Abca1	1.65	7.09	2.512e-07	4.7763e-06	7.92	6.27	8.05	7.93	7.78	6.24	6.48	6.08
ENSMUSG00000078234.6	Klhdc7a	2.62	4.28	3.2789e-07	5.7356e-06	5.6	2.98	5.53	5.54	5.71	3.29	2.45	3.16
ENSMUSG00000006398.15	Cdc20	-2.52	5.74	3.0143e-07	5.4246e-06	4.49	6.99	4.84	3.96	4.66	6.81	7.04	7.11
ENSMUSG00000021336.17	Slc17a4	3.98	4.11	3.4643e-07	5.995e-06	6.12	2.14	5.99	6.27	6.09	3.16	1.51	1.66
ENSMUSG00000037971.10	1110032A03Rik	2.71	3.77	3.4651e-07	5.995e-06	5.12	2.44	5.25	5.05	5.06	2.01	2.66	2.57
ENSMUSG00000022821.13	Hgd	2.47	8.05	2.4961e-07	4.7673e-06	9.29	6.82	9.18	9.52	9.17	7.35	6.54	6.56
ENSMUSG00000020914.17	Top2a	-3.66	5.73	3.2558e-07	5.724e-06	3.9	7.56	3.66	3.8	4.23	7.12	7.54	8.02
ENSMUSG00000042476.12	Abcb4	2.06	7.26	2.5623e-07	4.8233e-06	8.29	6.23	8.38	8.57	7.91	6.23	6.09	6.36
ENSMUSG00000001440.5	Kpnb1	-1.46	8	2.5281e-07	4.7934e-06	7.28	8.73	7.36	7.2	7.27	8.62	8.9	8.68
ENSMUSG00000010048.10	Ifrd2	-1.48	6.61	2.7084e-07	5.0114e-06	5.87	7.35	5.75	6.02	5.85	7.38	7.37	7.31
ENSMUSG00000005803.14	Sqor	3.17	6.04	2.8324e-07	5.1968e-06	7.63	4.45	7.52	7.82	7.55	5.08	3.68	4.59
ENSMUSG00000029260.15	Ugt2b34	2.12	8.86	2.4863e-07	4.7557e-06	9.92	7.8	10.22	9.99	9.55	7.56	7.86	7.97
ENSMUSG00000018567.14	Gabarap	1.62	7	2.6156e-07	4.9094e-06	7.81	6.19	7.82	7.85	7.76	6.45	6.07	6.04
ENSMUSG00000015846.14	Rxra	1.55	8.17	2.5367e-07	4.8029e-06	8.95	7.39	8.82	9	9.02	7.53	7.17	7.48
ENSMUSG00000019989.8	Enpp3	2.95	4.55	3.3609e-07	5.8536e-06	6.03	3.08	5.93	5.76	6.4	3.39	2.69	3.11
ENSMUSG00000018446.8	C1qbp	-1.64	7.37	2.6536e-07	4.9522e-06	6.55	8.18	6.61	6.48	6.56	8.25	7.95	8.35
ENSMUSG00000022836.11	Mylk	2.27	5.23	3.0638e-07	5.49e-06	6.37	4.1	6.35	6.44	6.31	4.55	3.99	3.74
ENSMUSG00000047675.15	Rps8	-1.34	8.95	2.5599e-07	4.8233e-06	8.28	9.62	8.34	8.15	8.34	9.64	9.68	9.53
ENSMUSG00000052914.4	Cyp2j6	2.7	5.34	3.1192e-07	5.5587e-06	6.7	4	6.62	6.71	6.76	4.41	3.32	4.23
ENSMUSG00000004633.17	Chn2	3.86	3.84	3.7185e-07	6.259e-06	5.78	1.93	5.93	5.73	5.67	2.75	1.85	1.08
ENSMUSG00000007850.16	Hnrnph1	-1.37	6.82	2.8064e-07	5.1635e-06	6.14	7.5	6.19	6.15	6.08	7.54	7.45	7.52
ENSMUSG00000040548.16	Tex2	2.02	6.61	2.7911e-07	5.1427e-06	7.63	5.6	7.61	7.76	7.52	5.9	5.22	5.69
ENSMUSG00000071657.12	Bscl2	1.69	5.01	3.1924e-07	5.6506e-06	5.85	4.17	5.79	5.86	5.9	4.25	4.21	4.03
ENSMUSG00000045282.7	Tmem86b	2.1	5.71	2.9933e-07	5.4054e-06	6.77	4.67	6.62	7	6.67	5	4.45	4.52
ENSMUSG00000027496.15	Aurka	-2.88	4.74	3.6884e-07	6.2407e-06	3.31	6.17	3.26	2.96	3.69	6.23	5.95	6.33
ENSMUSG00000038172.14	Ttc39b	3.89	3.59	3.757e-07	6.2834e-06	5.52	1.7	5.4	5.79	5.38	0.96	1.76	2.26
ENSMUSG00000059070.16	Rpl18	-1.29	8.52	2.6644e-07	4.9585e-06	7.87	9.17	7.95	7.8	7.87	9.24	9.15	9.11
ENSMUSG00000031939.16	Taf1d	-2.43	5.15	3.5133e-07	6.0503e-06	3.95	6.37	4.01	3.8	4.03	6.09	6.5	6.5
ENSMUSG00000025745.12	Hadha	1.27	8.61	2.6645e-07	4.9585e-06	9.24	7.97	9.33	9.19	9.2	8.02	7.92	7.98
ENSMUSG00000022234.15	Cct5	-1.53	8.2	2.7284e-07	5.0414e-06	7.43	8.97	7.45	7.29	7.56	8.82	9.14	8.93
ENSMUSG00000021952.16	Xpo4	-2.51	5.1	3.6235e-07	6.1789e-06	3.86	6.36	3.95	3.9	3.69	6.1	6.58	6.39
ENSMUSG00000030978.10	Rrm1	-2.83	6.05	3.3122e-07	5.7764e-06	4.64	7.46	4.75	3.98	5.2	7.3	7.47	7.59
ENSMUSG00000030662.10	Ipo5	-2.01	7.14	2.9142e-07	5.3095e-06	6.14	8.14	6.54	5.99	5.88	8.01	8.27	8.14
ENSMUSG00000028538.12	St3gal3	1.95	5.75	3.0998e-07	5.5468e-06	6.72	4.78	6.65	6.47	7.04	4.74	4.8	4.78
ENSMUSG00000014226.10	Cacybp	-1.95	6.58	3.0358e-07	5.4548e-06	5.61	7.55	5.94	5.56	5.32	7.68	7.56	7.4
ENSMUSG00000037580.10	Gch1	2.74	6.51	2.986e-07	5.4026e-06	7.88	5.14	7.59	8.24	7.8	5.62	4.7	5.07
ENSMUSG00000020877.11	Scrn2	2.18	4.73	3.5156e-07	6.0503e-06	5.82	3.64	5.73	6.05	5.69	3.9	3.42	3.58
ENSMUSG00000034681.17	Rnps1	-1.45	6.25	3.1126e-07	5.5569e-06	5.53	6.98	5.59	5.5	5.5	6.99	6.92	7.03
ENSMUSG00000022383.13	Ppara	2.07	4.74	3.5416e-07	6.079e-06	5.78	3.72	5.68	5.96	5.68	3.51	3.65	3.97
ENSMUSG00000067367.9	Lyar	-1.95	5.28	3.5687e-07	6.1014e-06	4.31	6.26	4.43	4.42	4.07	6.16	6.35	6.26
ENSMUSG00000070473.4	Cldn3	1.62	6.67	2.968e-07	5.3848e-06	7.48	5.86	7.5	7.51	7.44	6.07	5.61	5.9
ENSMUSG00000037313.16	Tacc3	-3.17	4.17	4.026e-07	6.6228e-06	2.61	5.74	2.93	2.05	2.79	5.74	5.63	5.84
ENSMUSG00000030104.9	Edem1	1.53	7.21	2.9423e-07	5.3531e-06	7.98	6.45	7.95	8.15	7.84	6.4	6.59	6.34
ENSMUSG00000005732.14	Ranbp1	-2.02	6.26	3.28e-07	5.7356e-06	5.26	7.27	5.59	5.04	5.13	7.06	7.42	7.31
ENSMUSG00000032370.8	Lactb	2.26	5.19	3.4789e-07	6.0109e-06	6.33	4.06	6.39	6.32	6.28	4.55	3.84	3.78
ENSMUSG00000013736.16	Trnt1	-2.09	5.54	3.6862e-07	6.2407e-06	4.5	6.58	4.59	4.16	4.73	6.53	6.73	6.47
ENSMUSG00000059552.13	Trp53	-1.78	5.66	3.6015e-07	6.1495e-06	4.77	6.54	4.94	4.72	4.65	6.45	6.5	6.68
ENSMUSG00000071253.8	Slc25a16	1.69	5.58	3.4027e-07	5.9184e-06	6.43	4.73	6.64	6.31	6.32	4.66	4.74	4.8
ENSMUSG00000037712.16	Fermt2	1.62	6.8	3.1631e-07	5.6215e-06	7.61	5.99	7.58	7.61	7.63	5.73	6.19	6.06
ENSMUSG00000028527.18	Ak4	-1.83	6.2	3.485e-07	6.0135e-06	5.27	7.12	5.08	5.59	5.15	7.06	7.23	7.05
ENSMUSG00000039382.12	Wdr45	1.96	4.77	3.8548e-07	6.4058e-06	5.75	3.8	5.71	5.7	5.85	4.02	3.53	3.81
ENSMUSG00000090862.3	Rps13	-1.35	7.17	3.2164e-07	5.6691e-06	6.5	7.85	6.5	6.44	6.56	7.85	7.93	7.77
ENSMUSG00000062480.12	Acat3	3.16	7.42	3.1832e-07	5.6419e-06	9	5.84	8.95	9.24	8.82	6.62	5.33	5.57
ENSMUSG00000024190.7	Dusp1	3.04	5.51	3.709e-07	6.259e-06	7.04	4	6.88	7.52	6.69	4.18	3.52	4.27
ENSMUSG00000028445.7	Enho	4.84	3.66	4.3681e-07	7.0457e-06	6.1	1.29	5.86	6.26	6.17	2.16	0.05	1.48
ENSMUSG00000025980.14	Hspd1	-1.3	10.11	3.0503e-07	5.4733e-06	9.46	10.76	9.45	9.5	9.42	10.89	10.62	10.77
ENSMUSG00000053644.13	Aldh7a1	1.42	8.41	3.131e-07	5.5721e-06	9.12	7.7	9.12	9.13	9.1	7.88	7.52	7.69
ENSMUSG00000048489.12	Depp1	3.64	5.39	3.9394e-07	6.5064e-06	7.21	3.58	6.94	7.79	6.9	4.12	3.38	3.19
ENSMUSG00000040463.16	Mybbp1a	-1.85	7.51	3.3049e-07	5.7714e-06	6.58	8.43	6.94	6.41	6.4	8.28	8.46	8.55
ENSMUSG00000021497.10	Txndc15	1.63	5.84	3.5615e-07	6.0972e-06	6.66	5.03	6.54	6.74	6.7	5.2	4.83	5.05
ENSMUSG00000035875.15	AI182371	2.42	8.04	3.2775e-07	5.7356e-06	9.25	6.83	9.2	9.28	9.27	7.33	6.31	6.85
ENSMUSG00000017950.16	Hnf4a	1.27	8.95	3.2187e-07	5.6691e-06	9.58	8.32	9.66	9.51	9.58	8.39	8.22	8.34
ENSMUSG00000021999.9	Cpb2	1.37	8.37	3.2702e-07	5.7356e-06	9.05	7.68	9.05	8.99	9.12	7.51	7.76	7.77
ENSMUSG00000031004.8	Mki67	-3.2	6.33	3.9403e-07	6.5064e-06	4.74	7.92	4.67	4.17	5.38	7.53	8.11	8.13
ENSMUSG00000025001.11	Hells	-4.17	3.64	4.2024e-07	6.844e-06	1.59	5.72	1.82	1.41	1.43	5.53	5.86	5.76
ENSMUSG00000028896.13	Rcc1	-3.04	4.82	4.6191e-07	7.3215e-06	3.31	6.34	3.64	3.23	3.04	6.05	6.59	6.39
ENSMUSG00000056116.18	H2-T22	2.61	5.8	3.7677e-07	6.2932e-06	7.11	4.5	7.04	7.23	7.06	4.73	3.84	4.92
ENSMUSG00000025486.17	Sirt3	1.67	5.47	3.8104e-07	6.3483e-06	6.31	4.64	6.28	6.2	6.44	4.71	4.44	4.75
ENSMUSG00000030244.7	Gys2	1.77	6.16	3.6576e-07	6.2208e-06	7.05	5.28	6.97	7.13	7.04	5.51	4.97	5.35
ENSMUSG00000093904.2	Tomm20	-2.11	7.36	3.5555e-07	6.0948e-06	6.31	8.42	6.56	6.25	6.11	8.27	8.78	8.2
ENSMUSG00000031353.13	Rbbp7	-2.7	7.95	3.5261e-07	6.0603e-06	6.59	9.29	6.68	6.35	6.75	8.75	9.4	9.73
ENSMUSG00000051652.4	Lrrc3	2.2	6.34	3.7191e-07	6.259e-06	7.44	5.25	7.55	7.41	7.37	5.65	4.78	5.29
ENSMUSG00000024844.15	Banf1	-1.58	6.47	3.7986e-07	6.3367e-06	5.68	7.26	5.75	5.56	5.74	7.37	7.09	7.33
ENSMUSG00000021069.17	Pygl	1.44	8.84	3.4118e-07	5.9264e-06	9.56	8.12	9.48	9.49	9.71	8.02	8.3	8.05
ENSMUSG00000073725.8	Lmbrd1	1.76	5.2	4.0999e-07	6.719e-06	6.09	4.33	6.03	6.27	5.95	4.44	4.36	4.17
ENSMUSG00000029269.11	Sult1b1	3.5	3.34	5.0117e-07	7.7958e-06	5.08	1.64	5.09	5.04	5.1	0.84	2.13	1.84
ENSMUSG00000020715.9	Ern1	2.08	5.44	4.0619e-07	6.6734e-06	6.49	4.4	6.75	6.17	6.54	4.57	4.23	4.4
ENSMUSG00000003868.14	Ruvbl2	-2.25	5.25	4.5339e-07	7.2304e-06	4.13	6.37	4.47	3.82	4.09	6.19	6.48	6.44
ENSMUSG00000061232.16	H2-K1	2.37	9.73	3.4483e-07	5.9818e-06	10.92	8.55	10.78	11.13	10.84	8.33	8.23	9.08
ENSMUSG00000021779.17	Thrb	2.44	4.16	4.8636e-07	7.6568e-06	5.39	2.96	5.28	5.25	5.63	3.15	2.63	3.03
ENSMUSG00000032051.9	Fdx1	1.87	6.2	3.8725e-07	6.4271e-06	7.13	5.26	7.08	7.1	7.21	5.59	4.94	5.25
ENSMUSG00000024953.17	Prdx5	1.61	7.19	3.728e-07	6.259e-06	8	6.39	8.05	8.03	7.92	6.62	6.13	6.42
ENSMUSG00000039438.7	Ttc36	2.12	8.33	3.6438e-07	6.2053e-06	9.39	7.27	9.25	9.56	9.37	7.64	6.84	7.33
ENSMUSG00000017119.19	Nbr1	1.34	7.44	3.7281e-07	6.259e-06	8.11	6.77	8.1	8.13	8.1	6.74	6.65	6.92
ENSMUSG00000025075.14	Habp2	1.8	7.32	3.7559e-07	6.2834e-06	8.22	6.42	8.16	8.32	8.18	6.59	6.05	6.61
ENSMUSG00000022962.15	Gart	-1.76	6.8	3.966e-07	6.5324e-06	5.93	7.68	6	5.92	5.84	7.42	7.92	7.71
ENSMUSG00000032014.6	Oaf	2.72	7.07	3.8463e-07	6.3999e-06	8.44	5.71	8.46	8.62	8.23	6.34	5.21	5.58
ENSMUSG00000025362.6	Rps26	-1.49	8.83	3.6705e-07	6.2264e-06	8.08	9.58	8.28	7.86	8.11	9.55	9.67	9.51
ENSMUSG00000049422.7	Chchd10	2.03	8.68	3.6649e-07	6.2251e-06	9.69	7.67	9.76	9.89	9.43	7.9	7.3	7.8
ENSMUSG00000017718.15	Afmid	3.52	5.63	4.4888e-07	7.1848e-06	7.38	3.89	7.37	7.79	6.99	3.1	4.39	4.16
ENSMUSG00000002847.7	Pla1a	2.47	5.07	4.5995e-07	7.3171e-06	6.31	3.83	6.2	6.53	6.19	4.35	3.56	3.56
ENSMUSG00000039648.14	Kyat1	1.73	6.85	3.9079e-07	6.4775e-06	7.72	5.99	7.62	7.64	7.89	6.17	5.7	6.1
ENSMUSG00000006333.14	Rps9	-1.4	8.84	3.7396e-07	6.2703e-06	8.14	9.53	8.05	8.03	8.33	9.62	9.47	9.51
ENSMUSG00000068086.6	Cyp2d9	4.86	7.18	4.1256e-07	6.7443e-06	9.61	4.75	10.2	8.65	9.98	5.29	4	4.95
ENSMUSG00000006050.12	Sra1	1.56	5.49	4.3408e-07	7.0169e-06	6.28	4.72	6.26	6.34	6.23	4.88	4.67	4.58
ENSMUSG00000000753.15	Serpinf1	1.23	9.7	3.7127e-07	6.259e-06	10.32	9.09	10.39	10.37	10.2	9.13	9.08	9.06
ENSMUSG00000028693.15	Nasp	-2.05	5.95	4.4972e-07	7.1871e-06	4.93	6.97	5.24	4.65	4.89	6.76	7.12	7.03
ENSMUSG00000038055.12	Dexi	3.14	3.35	5.5565e-07	8.4778e-06	4.91	1.82	4.81	5.03	4.89	1.37	2.35	1.64
ENSMUSG00000056394.17	Lig1	-3.35	4.36	5.6189e-07	8.5453e-06	2.7	6.04	2.18	2.85	3.02	5.83	6.02	6.28
ENSMUSG00000028234.6	Rps20	-1.38	8.04	3.9236e-07	6.4954e-06	7.34	8.73	7.38	7.25	7.4	8.66	8.9	8.63
ENSMUSG00000022673.5	Mcm4	-3.29	4.51	5.6825e-07	8.6003e-06	2.88	6.15	3.1	2.52	2.99	5.86	6.39	6.21
ENSMUSG00000021127.7	Zfp36l1	1.78	7.09	4.0752e-07	6.6869e-06	7.98	6.2	8.12	8.16	7.67	6.21	6.35	6.04
ENSMUSG00000060961.15	Slc4a4	1.47	5.67	4.4362e-07	7.1182e-06	6.41	4.94	6.5	6.43	6.31	5.04	4.88	4.9
ENSMUSG00000055053.18	Nfic	1.93	6.08	4.37e-07	7.0457e-06	7.06	5.12	7.23	7.02	6.92	5.45	4.81	5.09
ENSMUSG00000025731.16	Mettl26	1.46	6.01	4.3749e-07	7.0457e-06	6.74	5.28	6.89	6.6	6.72	5.26	5.27	5.31
ENSMUSG00000026811.18	St6galnac6	1.94	4.92	4.9314e-07	7.709e-06	5.9	3.96	5.71	5.96	6.01	4.19	3.73	3.92
ENSMUSG00000023861.17	Mpc1	1.55	7.16	4.1257e-07	6.7443e-06	7.93	6.39	8	8.05	7.75	6.53	6.19	6.43
ENSMUSG00000001473.7	Tubb6	-1.94	5.71	4.8658e-07	7.6568e-06	4.75	6.68	5.11	4.41	4.71	6.66	6.67	6.69
ENSMUSG00000051674.15	Dcun1d4	2.08	4.38	5.3772e-07	8.2816e-06	5.43	3.35	5.67	5.33	5.27	3.41	3.27	3.35
ENSMUSG00000006585.3	Cdt1	-3.48	4.49	5.9315e-07	8.8632e-06	2.77	6.23	2.71	2.62	2.93	5.95	6.56	6.19
ENSMUSG00000029777.10	Gars	-1.74	7.15	4.2827e-07	6.9535e-06	6.29	8.02	6.41	6.13	6.31	8.01	8.27	7.78
ENSMUSG00000004099.16	Dnmt1	-2.4	5.01	5.4829e-07	8.4146e-06	3.82	6.21	3.75	3.56	4.14	5.99	6.25	6.38
ENSMUSG00000048706.3	Lurap1l	1.74	5.13	4.912e-07	7.709e-06	6	4.26	5.78	6.1	6.11	4.36	4.22	4.19
ENSMUSG00000030284.11	Creld1	3.07	4.53	5.5514e-07	8.4778e-06	6.07	3.02	6.41	6.03	5.76	3.12	3.45	2.43
ENSMUSG00000041261.9	Car8	1.82	5.91	4.5663e-07	7.2732e-06	6.82	5	6.78	6.93	6.74	5.08	5.26	4.67
ENSMUSG00000027940.18	Tpm3	-1.58	7.31	4.2918e-07	6.9549e-06	6.52	8.1	6.53	6.55	6.48	7.91	8.35	8.04
ENSMUSG00000031328.15	Flna	-1.74	5.65	4.9947e-07	7.7938e-06	4.79	6.52	4.73	4.74	4.87	6.65	6.34	6.57
ENSMUSG00000022887.9	Masp1	1.49	7.05	4.2856e-07	6.9535e-06	7.79	6.3	7.63	7.87	7.87	6.12	6.38	6.41
ENSMUSG00000027559.5	Car3	4.36	9.05	4.143e-07	6.7642e-06	11.24	6.87	11.6	10.92	11.19	8.01	6.15	6.46
ENSMUSG00000035769.9	Xylb	1.86	6.47	4.4478e-07	7.1279e-06	7.4	5.54	7.47	7.34	7.4	5.9	5.22	5.51
ENSMUSG00000022971.18	Ifnar2	1.53	5.91	4.6321e-07	7.3332e-06	6.68	5.15	6.77	6.72	6.54	5.27	4.99	5.18
ENSMUSG00000056148.8	Rdh9	4.96	5.23	5.7521e-07	8.6698e-06	7.72	2.76	7.32	8.44	7.39	3.51	2.26	2.45
ENSMUSG00000038068.15	Rnf144b	1.81	5.13	5.0376e-07	7.8232e-06	6.04	4.23	5.87	5.95	6.29	4.25	4.13	4.3
ENSMUSG00000034171.13	Faah	1.5	7.2	4.4093e-07	7.0836e-06	7.95	6.45	7.99	7.85	8.01	6.68	6.35	6.32
ENSMUSG00000022037.15	Clu	2.07	9.92	4.1751e-07	6.808e-06	10.96	8.88	10.91	11.12	10.84	9.21	8.43	9.01
ENSMUSG00000009614.16	Sardh	1.82	9.27	4.2125e-07	6.8518e-06	10.18	8.36	10.1	10.46	9.98	8.64	8.22	8.23
ENSMUSG00000047638.15	Nr1h4	2.21	6.29	4.6723e-07	7.3879e-06	7.4	5.18	7.64	7.14	7.43	5.57	4.82	5.16
ENSMUSG00000029695.13	Aass	2.61	7.09	4.5013e-07	7.1871e-06	8.39	5.78	8.3	8.61	8.27	6.38	5.29	5.68
ENSMUSG00000029246.14	Ppat	-1.69	5.67	5.2544e-07	8.1212e-06	4.83	6.52	5.09	4.66	4.73	6.54	6.49	6.52
ENSMUSG00000026687.14	Aldh9a1	1.3	7.98	4.4031e-07	7.0825e-06	8.63	7.34	8.63	8.65	8.62	7.21	7.49	7.3
ENSMUSG00000047221.5	Fam185a	-2.33	4.5	6.289e-07	9.2911e-06	3.34	5.67	3.39	3.22	3.39	5.53	5.84	5.64
ENSMUSG00000049553.11	Polr1a	-2.14	5.82	5.3388e-07	8.242e-06	4.76	6.89	5.02	4.47	4.8	6.78	7.16	6.73
ENSMUSG00000019256.17	Ahr	1.85	4.54	5.7555e-07	8.6698e-06	5.47	3.62	5.55	5.3	5.54	3.55	3.73	3.55
ENSMUSG00000030035.14	Wbp1	1.9	4.46	5.8252e-07	8.7546e-06	5.42	3.52	5.54	5.42	5.29	3.64	3.56	3.34
ENSMUSG00000063524.13	Eno1	-1.43	10.41	4.3282e-07	7.0052e-06	9.7	11.13	9.58	9.69	9.82	10.99	11.33	11.06
ENSMUSG00000022094.15	Slc39a14	1.75	7.12	4.6177e-07	7.3215e-06	8	6.24	7.91	7.75	8.32	6.31	6.16	6.25
ENSMUSG00000032231.14	Anxa2	-3.31	5.57	5.9889e-07	8.9184e-06	3.93	7.22	4.2	3.43	4.15	6.82	7.62	7.2
ENSMUSG00000021131.14	Erh	-1.91	6.67	4.9345e-07	7.709e-06	5.72	7.62	6.03	5.39	5.73	7.44	7.78	7.64
ENSMUSG00000063931.14	Pepd	1.55	5.29	5.3522e-07	8.2529e-06	6.06	4.52	6.05	5.96	6.18	4.51	4.61	4.43
ENSMUSG00000026879.14	Gsn	-4.66	6.74	5.7127e-07	8.6353e-06	4.42	9.07	4.11	4.46	4.67	9.86	8.36	9
ENSMUSG00000036083.15	Slc17a3	5.56	3.29	5.9392e-07	8.8646e-06	6.08	0.6	6.08	6.23	5.94	1.5	-1.04	1.02
ENSMUSG00000025794.9	Rpl14	-1.55	8.48	4.6148e-07	7.3215e-06	7.71	9.26	7.82	7.56	7.75	9.14	9.5	9.13
ENSMUSG00000032218.7	Ccnb2	-2.83	4.46	6.718e-07	9.759e-06	3.07	5.86	3.28	2.4	3.48	5.85	5.82	5.9
ENSMUSG00000071711.12	Mpst	1.26	6.89	4.8174e-07	7.5989e-06	7.52	6.26	7.45	7.57	7.52	6.3	6.28	6.2
ENSMUSG00000038545.13	Cul7	-2.35	4.52	6.6554e-07	9.7005e-06	3.35	5.69	3.12	3.18	3.74	5.65	5.78	5.65
ENSMUSG00000060317.9	Acnat2	4.38	3.14	6.6364e-07	9.6837e-06	5.33	1.02	5.43	5.62	4.93	0.87	0.81	1.19
ENSMUSG00000061130.13	Ppm1b	1.26	6.91	4.9074e-07	7.709e-06	7.54	6.29	7.46	7.62	7.55	6.27	6.27	6.31
ENSMUSG00000025533.15	Asl	1.61	8.01	4.7391e-07	7.4844e-06	8.82	7.21	8.73	9.06	8.66	7.28	7	7.33
ENSMUSG00000030677.8	Kif22	-3.53	4.15	7.0247e-07	1.0062e-05	2.41	5.91	2.76	1.95	2.46	5.64	5.99	6.09
ENSMUSG00000024354.13	Slc23a1	2.46	4.9	5.981e-07	8.9169e-06	6.14	3.67	5.97	6.21	6.25	4.21	3.22	3.56
ENSMUSG00000030867.7	Plk1	-3.5	4.38	7.038e-07	1.0067e-05	2.66	6.12	2.78	1.95	3.2	5.93	6.1	6.34
ENSMUSG00000045991.19	Onecut2	4.44	4.51	6.8675e-07	9.921e-06	6.76	2.31	6.72	6.85	6.7	3.72	1.76	1.34
ENSMUSG00000008683.16	Rps15a	-1.58	7.34	5.0111e-07	7.7958e-06	6.56	8.13	6.73	6.29	6.65	8.15	8.24	8.01
ENSMUSG00000025508.13	Rplp2	-1.47	6.79	5.2344e-07	8.1193e-06	6.06	7.52	6.06	6.08	6.03	7.56	7.67	7.33
ENSMUSG00000002265.16	Peg3	-4.67	6.5	6.3114e-07	9.3136e-06	4.15	8.84	3.34	4.59	4.52	8.13	9.05	9.35
ENSMUSG00000028433.14	Ubap2	-1.74	5.76	5.862e-07	8.7896e-06	4.89	6.63	5.01	4.88	4.76	6.44	6.78	6.66
ENSMUSG00000025290.17	Rps24	-1.35	8.57	4.924e-07	7.709e-06	7.9	9.25	7.95	7.76	7.99	9.27	9.36	9.11
ENSMUSG00000027405.16	Nop56	-2.97	6.91	5.5232e-07	8.4467e-06	5.43	8.39	6.22	4.98	5.1	8.18	8.67	8.31
ENSMUSG00000025207.16	Sema4g	1.77	7.94	5.0139e-07	7.7958e-06	8.82	7.05	8.74	9	8.73	7.31	7.12	6.72
ENSMUSG00000028240.2	Cyp7a1	4.22	5.41	6.4755e-07	9.5128e-06	7.53	3.3	7.47	7.59	7.53	4.62	2.92	2.3
ENSMUSG00000032667.17	Pon2	1.52	5.27	5.8982e-07	8.8338e-06	6.03	4.51	6.08	6.1	5.9	4.48	4.59	4.44
ENSMUSG00000063856.7	Gpx1	2.47	10.52	4.9188e-07	7.709e-06	11.76	9.29	11.63	12.07	11.58	9.83	8.91	9.11
ENSMUSG00000023951.17	Vegfa	2.14	6.09	5.6204e-07	8.5453e-06	7.16	5.03	7.13	7.43	6.92	5.17	5.28	4.62
ENSMUSG00000029545.13	Acads	1.27	7.31	5.2471e-07	8.1196e-06	7.94	6.68	7.88	7.96	7.99	6.8	6.63	6.6
ENSMUSG00000024118.14	Tedc2	1.72	4.91	6.3452e-07	9.3529e-06	5.77	4.05	5.88	5.69	5.74	4.25	3.89	3.99
ENSMUSG00000027822.16	Slc33a1	1.38	6.04	5.6293e-07	8.5489e-06	6.73	5.35	6.71	6.7	6.78	5.45	5.38	5.2
ENSMUSG00000033732.10	Sf3b3	-1.6	6.73	5.6131e-07	8.5453e-06	5.93	7.53	6.03	5.81	5.95	7.34	7.75	7.5
ENSMUSG00000057228.6	Aadat	2.72	4.99	6.5843e-07	9.6291e-06	6.36	3.64	6.29	6.5	6.27	4.33	3.14	3.41
ENSMUSG00000040181.14	Fmo1	2.03	7.91	5.2412e-07	8.1196e-06	8.93	6.9	8.94	9.12	8.72	7.33	6.72	6.65
ENSMUSG00000002279.19	Lmf1	1.56	5.16	6.2569e-07	9.2752e-06	5.94	4.39	5.84	5.95	6.03	4.39	4.5	4.26
ENSMUSG00000039934.12	Gsap	3.58	3.76	7.8675e-07	1.093e-05	5.55	2	5.14	5.94	5.57	2.12	1.61	2.18
ENSMUSG00000030287.15	Itpr2	2.14	4.79	6.7367e-07	9.7753e-06	5.86	3.73	5.62	6.08	5.89	3.74	4	3.43
ENSMUSG00000036138.16	Acaa1a	1.77	7.04	5.5168e-07	8.4467e-06	7.93	6.16	7.9	8.17	7.71	6.41	5.95	6.12
ENSMUSG00000032193.9	Ldlr	1.32	7.01	5.5168e-07	8.4467e-06	7.67	6.35	7.64	7.8	7.56	6.35	6.43	6.27
ENSMUSG00000039231.18	Suv39h1	-2.38	4.76	7.4926e-07	1.051e-05	3.59	5.95	3.7	3.21	3.82	5.93	5.78	6.12
ENSMUSG00000002475.16	Abhd3	3.05	4.59	7.2969e-07	1.0313e-05	6.12	3.07	6.22	6.01	6.14	3.85	2.36	2.94
ENSMUSG00000072680.11	Tmem254c	1.43	5.82	6.0075e-07	8.9359e-06	6.54	5.11	6.52	6.5	6.58	4.97	5.26	5.08
ENSMUSG00000020075.8	Ddx21	-1.98	6.87	5.8585e-07	8.7896e-06	5.88	7.86	6.3	5.72	5.63	7.65	7.92	8
ENSMUSG00000029311.16	Hsd17b11	1.87	6.87	5.683e-07	8.6003e-06	7.8	5.94	7.92	7.92	7.56	6.26	5.86	5.68
ENSMUSG00000017009.3	Sdc4	1.8	7.94	5.4627e-07	8.3935e-06	8.84	7.05	8.56	9.13	8.83	6.83	7.17	7.15
ENSMUSG00000010051.15	Hyal1	4.86	3.24	7.7392e-07	1.0786e-05	5.67	0.88	5.72	6	5.28	1.1	1.14	0.18
ENSMUSG00000030214.7	Plbd1	1.74	4.67	6.9692e-07	1.0031e-05	5.55	3.81	5.41	5.54	5.69	3.91	3.77	3.72
ENSMUSG00000026435.15	Slc45a3	2.57	4.08	7.7284e-07	1.0783e-05	5.37	2.82	5.02	5.45	5.64	2.87	2.59	2.93
ENSMUSG00000079553.11	Kifc1	-3.11	3.57	8.123e-07	1.1237e-05	2.04	5.13	2.15	1.81	2.09	5.03	5.12	5.23
ENSMUSG00000035504.16	Reep6	1.32	8.69	5.4307e-07	8.3542e-06	9.35	8.03	9.46	9.43	9.16	8.1	8.03	7.97
ENSMUSG00000030091.17	Nup210	-2.14	5.84	6.6712e-07	9.7127e-06	4.77	6.91	4.71	4.8	4.78	6.73	7.27	6.72
ENSMUSG00000029687.16	Ezh2	-2.77	4.26	8.2023e-07	1.1335e-05	2.89	5.65	3.06	3.23	2.33	5.57	5.76	5.63
ENSMUSG00000005410.6	Mcm5	-3.02	4.92	7.8836e-07	1.0941e-05	3.43	6.43	3.62	2.88	3.75	6.12	6.65	6.51
ENSMUSG00000019082.18	Slc25a22	1.69	7.19	5.7867e-07	8.7068e-06	8.03	6.34	8.03	8.08	7.99	6.62	6.01	6.4
ENSMUSG00000029174.18	Tbc1d1	-2.5	4.4	8.3282e-07	1.1448e-05	3.15	5.65	3.03	3.06	3.34	5.44	5.79	5.72
ENSMUSG00000020290.14	Xpo1	-1.81	6.27	6.4869e-07	9.5174e-06	5.37	7.18	5.46	5.17	5.46	6.97	7.44	7.13
ENSMUSG00000063760.9	Rnf217	3.2	3.74	8.516e-07	1.1576e-05	5.35	2.15	5.57	5.31	5.16	2.77	1.49	2.11
ENSMUSG00000027999.15	Pla2g12a	-2.49	5.51	7.4155e-07	1.0425e-05	4.27	6.75	4.44	4.25	4.08	6.39	7.05	6.82
ENSMUSG00000036940.15	Kdm1a	-1.66	5.23	7.3572e-07	1.0364e-05	4.41	6.07	4.29	4.41	4.5	5.98	6.1	6.12
ENSMUSG00000038539.15	Atf5	1.66	8.53	5.7472e-07	8.6698e-06	9.36	7.7	9.51	9.01	9.56	7.65	7.75	7.7
ENSMUSG00000024747.3	Aldh1a7	1.74	7.53	5.9103e-07	8.8418e-06	8.39	6.65	8.51	8.03	8.64	6.64	6.67	6.65
ENSMUSG00000038967.13	Pdk2	2.7	5.64	6.783e-07	9.8316e-06	6.99	4.29	6.79	7.3	6.88	4.89	4.19	3.78
ENSMUSG00000014791.10	Elmo3	2.39	3.81	8.4343e-07	1.1501e-05	5.01	2.63	4.98	5.11	4.93	2.96	2.26	2.62
ENSMUSG00000079523.8	Tmsb10	-3.72	6.56	7.0778e-07	1.0102e-05	4.7	8.42	4.64	4.77	4.68	7.75	9.06	8.46
ENSMUSG00000003779.16	Kif20a	-2.71	4.7	8.4133e-07	1.1501e-05	3.36	6.06	3.44	3.2	3.4	5.78	6.05	6.33
ENSMUSG00000024870.6	Rab1b	1.25	6.85	6.1459e-07	9.1313e-06	7.47	6.23	7.5	7.4	7.52	6.16	6.2	6.31
ENSMUSG00000015749.12	Anp32e	-2.28	6.09	6.9824e-07	1.0031e-05	4.95	7.23	5.32	4.91	4.61	6.98	7.54	7.16
ENSMUSG00000040774.15	Cept1	1.5	6.03	6.4933e-07	9.5174e-06	6.78	5.28	6.91	6.75	6.67	5.46	5.16	5.2
ENSMUSG00000024424.15	Ttc39c	3.23	6.87	6.3675e-07	9.3752e-06	8.48	5.25	8.84	7.78	8.82	5.72	4.96	5.07
ENSMUSG00000042524.14	Sun2	1.79	5.74	6.8232e-07	9.8776e-06	6.64	4.85	6.38	6.59	6.94	4.91	4.74	4.91
ENSMUSG00000029447.11	Cct6a	-1.44	7.8	6.1796e-07	9.1709e-06	7.08	8.53	7.33	6.87	7.05	8.55	8.53	8.5
ENSMUSG00000025396.7	Hsd17b6	4.05	6.06	7.1658e-07	1.0172e-05	8.09	4.04	8.11	8.81	7.34	4.45	3.64	3.99
ENSMUSG00000019802.13	Sec63	1.24	7.25	6.2747e-07	9.2909e-06	7.87	6.63	7.88	7.87	7.87	6.52	6.75	6.62
ENSMUSG00000040213.13	Kyat3	1.88	7.01	6.3963e-07	9.4069e-06	7.95	6.07	7.64	8.3	7.92	6.07	5.91	6.23
ENSMUSG00000078249.5	Hmga1b	-3.94	4.24	9.3713e-07	1.2363e-05	2.28	6.21	2.04	2.4	2.36	5.84	6.47	6.32
ENSMUSG00000006519.11	Cyba	-2.66	4.66	8.9842e-07	1.1983e-05	3.34	6	2.99	3.49	3.5	6.21	5.73	6.05
ENSMUSG00000027715.9	Ccna2	-3.62	5.59	8.5187e-07	1.1576e-05	3.79	7.39	3.94	3.09	4.32	6.92	7.56	7.68
ENSMUSG00000028186.14	Uox	3.43	8.84	6.2832e-07	9.2911e-06	10.56	7.12	10.46	10.48	10.73	8.09	6.63	6.65
ENSMUSG00000027203.15	Dut	-2.38	4.96	8.7076e-07	1.1735e-05	3.78	6.16	3.42	3.75	4.15	5.96	6.35	6.15
ENSMUSG00000000154.16	Slc22a18	2.55	5.59	7.4276e-07	1.043e-05	6.87	4.32	6.84	7.04	6.74	4.68	4.63	3.63
ENSMUSG00000016344.14	Ppdpf	1.69	5.48	7.3505e-07	1.0364e-05	6.32	4.64	6.43	6.43	6.11	4.67	4.81	4.43
ENSMUSG00000032679.12	Cd59a	2.54	4.82	8.2251e-07	1.1354e-05	6.1	3.55	6.02	6.06	6.19	4.19	3.36	3.06
ENSMUSG00000063015.12	Ccni	1.21	7.26	6.5501e-07	9.5899e-06	7.87	6.66	7.91	7.89	7.81	6.73	6.57	6.67
ENSMUSG00000047230.6	Cldn2	4.52	5.36	8.5969e-07	1.1646e-05	7.64	3.1	7.84	7.49	7.6	4.61	2.21	2.44
ENSMUSG00000033720.12	Sfxn5	2.19	3.6	9.531e-07	1.2559e-05	4.7	2.53	4.73	4.79	4.57	2.53	2.54	2.45
ENSMUSG00000029036.18	Atad3a	-1.23	7.01	6.8299e-07	9.8776e-06	6.39	7.62	6.45	6.39	6.34	7.61	7.57	7.69
ENSMUSG00000025132.13	Arhgdia	-1.3	7.7	6.6354e-07	9.6837e-06	7.05	8.35	6.96	7.06	7.12	8.27	8.27	8.5
ENSMUSG00000039770.6	Ypel5	1.83	4.45	8.6156e-07	1.165e-05	5.37	3.55	5.29	5.46	5.33	3.34	3.73	3.55
ENSMUSG00000042770.8	Hebp1	1.78	7.33	6.6836e-07	9.7199e-06	8.21	6.44	8.14	8.33	8.17	6.83	6.25	6.24
ENSMUSG00000027423.15	Snx5	-1.89	7.07	6.9794e-07	1.0031e-05	6.12	8.02	6.09	6.09	6.17	7.68	8.36	8.01
ENSMUSG00000028743.7	Akr7a5	2.05	6.32	7.1383e-07	1.0155e-05	7.35	5.3	7.33	7.45	7.28	5.68	4.82	5.38
ENSMUSG00000028684.14	Urod	1.23	6.33	7.0866e-07	1.0103e-05	6.95	5.72	6.96	6.97	6.91	5.68	5.76	5.72
ENSMUSG00000020386.5	Sar1b	1.38	6.87	6.8915e-07	9.9446e-06	7.56	6.18	7.52	7.56	7.61	6.39	6.12	6.04
ENSMUSG00000046865.7	Fbl	-1.66	6.44	7.3266e-07	1.0344e-05	5.62	7.28	5.89	5.63	5.33	7.38	7.16	7.28
ENSMUSG00000031730.18	Dhodh	-2.17	4.73	9.2928e-07	1.2315e-05	3.65	5.81	3.87	3.5	3.57	5.62	5.95	5.86
ENSMUSG00000071335.4	Mfsd4b3-ps	3.39	2.87	9.9875e-07	1.3029e-05	4.57	1.23	4.36	4.83	4.49	1.33	1.28	0.93
ENSMUSG00000024887.10	Asah2	2.33	3.89	9.6042e-07	1.263e-05	5.05	2.75	4.99	5.07	5.07	2.42	3.16	2.59
ENSMUSG00000046861.9	Hectd3	1.99	5.26	7.9641e-07	1.1041e-05	6.26	4.27	6.43	6.39	5.97	4.52	4	4.27
ENSMUSG00000028393.10	Alad	1.46	6.61	7.077e-07	1.0102e-05	7.34	5.89	7.33	7.47	7.21	5.71	6.05	5.89
ENSMUSG00000040706.4	Agmat	1.48	6.34	7.1906e-07	1.0186e-05	7.08	5.61	6.99	7.23	7.02	5.55	5.46	5.8
ENSMUSG00000015176.11	Nolc1	-2.36	6.53	7.6138e-07	1.0645e-05	5.36	7.71	5.98	5.25	4.85	7.63	7.67	7.83
ENSMUSG00000022353.10	Mtss1	1.5	6.56	7.1915e-07	1.0186e-05	7.31	5.82	7.37	7.14	7.42	5.65	6.01	5.79
ENSMUSG00000004865.16	Srpk1	-1.5	5.75	8.0609e-07	1.1163e-05	5.01	6.5	5.04	4.86	5.11	6.55	6.54	6.41
ENSMUSG00000035954.10	Dock4	2.67	3.33	1.0364e-06	1.3412e-05	4.66	2.03	4.6	4.88	4.49	1.99	2.22	1.79
ENSMUSG00000006589.8	Aprt	-1.71	6.13	7.8533e-07	1.0922e-05	5.27	6.99	5.09	5.41	5.3	6.78	7.2	6.98
ENSMUSG00000030835.6	Nomo1	-1.8	6.67	7.5336e-07	1.0556e-05	5.76	7.57	5.8	5.7	5.79	7.23	7.79	7.68
ENSMUSG00000037348.15	Paqr7	1.93	4.91	8.6177e-07	1.165e-05	5.88	3.95	5.97	5.85	5.83	4.32	3.66	3.84
ENSMUSG00000019432.15	Ddx39b	-1.31	6.86	7.4165e-07	1.0425e-05	6.21	7.52	6.24	6.28	6.09	7.48	7.63	7.44
ENSMUSG00000034349.14	Smc4	-2.29	5.96	8.3825e-07	1.1486e-05	4.82	7.11	4.89	4.67	4.91	6.73	7.44	7.15
ENSMUSG00000051817.8	Sox12	-2.47	4.4	1.0332e-06	1.3385e-05	3.18	5.63	3.28	2.89	3.34	5.83	5.55	5.5
ENSMUSG00000020017.14	Hal	3.36	7.45	7.278e-07	1.0297e-05	9.13	5.77	8.85	9.77	8.77	6.42	5.26	5.62
ENSMUSG00000031422.16	Morf4l2	-1.95	8.13	7.1477e-07	1.0157e-05	7.16	9.11	7.34	7.05	7.1	8.87	9.53	8.92
ENSMUSG00000073418.4	C4b	2.15	9.81	6.9222e-07	9.9779e-06	10.89	8.74	10.63	11.01	11.02	8.77	8.29	9.15
ENSMUSG00000005982.14	Naa60	1.33	6.25	7.6812e-07	1.0728e-05	6.92	5.59	6.99	6.93	6.83	5.71	5.48	5.56
ENSMUSG00000074129.14	Rpl13a	-1.29	9.33	7.027e-07	1.0062e-05	8.68	9.98	8.68	8.51	8.86	10.01	10.02	9.9
ENSMUSG00000026857.9	Ntmt1	-2	4.78	9.9e-07	1.2953e-05	3.79	5.78	3.84	3.58	3.93	5.62	5.87	5.84
ENSMUSG00000034957.10	Cebpa	1.99	8.49	7.1225e-07	1.0143e-05	9.49	7.5	9.51	9.55	9.4	7.99	7.22	7.28
ENSMUSG00000073940.3	Hbb-bt	-3.24	6.2	8.8878e-07	1.1904e-05	4.59	7.81	5.09	4.42	4.23	7.25	8.06	8.13
ENSMUSG00000024613.16	Tcof1	-2.07	4.97	9.7846e-07	1.2828e-05	3.94	6.01	4.22	4.01	3.58	5.86	6.1	6.07
ENSMUSG00000056071.12	S100a9	-4.78	3.36	9.1512e-07	1.2181e-05	1.03	5.76	1.79	1.16	-0.03	5.7	5.71	5.85
ENSMUSG00000025762.15	Larp1b	1.32	6.42	7.8132e-07	1.0878e-05	7.08	5.76	7.14	6.94	7.15	5.71	5.86	5.71
ENSMUSG00000001642.18	Akr1b3	-1.93	4.78	1.0113e-06	1.3165e-05	3.82	5.75	3.67	3.88	3.88	5.65	5.9	5.7
ENSMUSG00000063558.4	Aox1	5.3	3.51	1.1046e-06	1.4114e-05	6.18	0.92	6.53	5.76	6.23	1.57	-0.14	1.11
ENSMUSG00000029752.12	Asns	-4.82	5.17	1.1339e-06	1.4417e-05	2.8	7.56	3.22	1.49	3.65	7.3	7.97	7.41
ENSMUSG00000022033.9	Pbk	-3.86	3.62	1.1185e-06	1.4263e-05	1.73	5.55	1.57	1.02	2.5	5.46	5.51	5.65
ENSMUSG00000031357.3	Syap1	1.61	5.3	8.8592e-07	1.189e-05	6.1	4.5	6.31	6	6	4.54	4.33	4.6
ENSMUSG00000062054.7	Iah1	1.98	5.98	8.371e-07	1.1486e-05	6.97	4.99	7	6.95	6.95	5.45	4.87	4.64
ENSMUSG00000025026.15	Add3	-2.13	5.21	1.0037e-06	1.308e-05	4.15	6.28	3.99	4.37	4.07	6.09	6.54	6.2
ENSMUSG00000000149.10	Gna12	1.74	6.22	8.2704e-07	1.1393e-05	7.09	5.35	7.06	7.21	7.01	5.66	5.01	5.37
ENSMUSG00000023505.13	Cdca3	-2.92	4.99	1.0798e-06	1.385e-05	3.55	6.44	3.59	2.78	4.27	6.38	6.54	6.39
ENSMUSG00000024254.15	Abcg8	1.98	5.72	8.6592e-07	1.1681e-05	6.71	4.74	6.53	7.12	6.47	4.75	4.8	4.65
ENSMUSG00000068290.11	Ddrgk1	1.6	6.36	8.243e-07	1.1367e-05	7.15	5.56	7.15	7.19	7.12	5.79	5.24	5.63
ENSMUSG00000032012.8	Nectin1	1.64	5.75	8.6337e-07	1.1659e-05	6.57	4.94	6.55	6.79	6.38	4.9	4.78	5.13
ENSMUSG00000026496.11	Parp1	-1.4	6.57	8.3909e-07	1.1486e-05	5.87	7.27	6.01	5.66	5.93	7.27	7.2	7.33
ENSMUSG00000005547.14	Cyp2a5	4.06	6.81	8.4375e-07	1.1501e-05	8.85	4.79	9.06	9.36	8.12	4.96	3.92	5.46
ENSMUSG00000064215.13	Ifi27	1.77	5.14	9.3729e-07	1.2363e-05	6.03	4.26	6.23	6.05	5.82	4.35	4.03	4.4
ENSMUSG00000061906.5	Ugt2b38	5.35	3.08	1.0833e-06	1.3881e-05	5.75	0.49	6.21	5.47	5.57	0.18	0.45	0.57
ENSMUSG00000025355.7	Mmp19	1.88	6.12	8.5569e-07	1.1616e-05	7.06	5.18	6.97	7.33	6.87	5.03	5	5.51
ENSMUSG00000032735.15	Ablim3	5.45	2.22	7.5593e-07	1.0581e-05	4.96	-0.34	5.12	4.77	4.99	0.13	-1.04	-0.63
ENSMUSG00000027452.11	Acss1	-7.24	3.13	3.9616e-07	6.5324e-06	-0.35	6.75	-0.92	-0.91	0.37	6.82	6.6	6.83
ENSMUSG00000020766.4	Galk1	-1.52	6.98	8.4307e-07	1.1501e-05	6.22	7.74	6.21	6.42	6.02	7.68	7.62	7.92
ENSMUSG00000032263.14	Bckdhb	1.56	6.28	8.5707e-07	1.1622e-05	7.07	5.5	7.1	7.04	7.06	5.73	5.2	5.56
ENSMUSG00000009894.15	Snap47	1.58	5.89	8.8791e-07	1.1904e-05	6.68	5.1	6.64	6.58	6.81	5.09	5.33	4.87
ENSMUSG00000036875.15	Dna2	-2.05	4.81	1.1065e-06	1.4123e-05	3.8	5.83	3.7	3.54	4.14	5.72	5.87	5.91
ENSMUSG00000024130.16	Abca3	1.94	6.21	8.7709e-07	1.1808e-05	7.18	5.24	6.89	7.59	7.06	5.34	5.13	5.25
ENSMUSG00000020460.15	Rps27a	-1.27	7.5	8.2934e-07	1.1412e-05	6.87	8.14	6.87	6.74	7	8.15	8.21	8.05
ENSMUSG00000020994.5	Pnn	-1.66	5.87	9.5457e-07	1.2565e-05	5.04	6.7	5.11	4.82	5.2	6.62	6.88	6.59
ENSMUSG00000091780.3	Sco2	1.99	5.22	9.7708e-07	1.2823e-05	6.22	4.24	6.1	6.51	6.04	4.3	4.47	3.92
ENSMUSG00000020300.14	Cpeb4	1.44	5.79	9.2766e-07	1.2311e-05	6.51	5.07	6.37	6.57	6.58	5.08	4.9	5.21
ENSMUSG00000003123.15	Lipe	2.71	3.22	1.2875e-06	1.5919e-05	4.57	1.89	4.32	4.78	4.6	1.8	2.02	1.77
ENSMUSG00000062382.9	Ftl1-ps1	1.85	6.17	9.1418e-07	1.2181e-05	7.1	5.25	7.22	7.03	7.05	5.65	4.93	5.15
ENSMUSG00000064326.13	Siva1	-3	3.68	1.3082e-06	1.6129e-05	2.19	5.19	1.89	2.44	2.19	5.26	5.29	5.02
ENSMUSG00000049115.15	Agtr1a	1.94	5.7	9.6219e-07	1.264e-05	6.67	4.73	6.27	6.85	6.87	4.78	4.56	4.84
ENSMUSG00000026622.15	Nek2	-2.34	4.86	1.1878e-06	1.5e-05	3.7	6.03	3.73	3.36	4	5.79	6.08	6.2
ENSMUSG00000030079.15	Ruvbl1	-1.86	5.5	1.0643e-06	1.3733e-05	4.58	6.43	4.75	4.62	4.36	6.63	6.42	6.23
ENSMUSG00000031431.13	Tsc22d3	2.68	5.04	1.0795e-06	1.385e-05	6.39	3.71	6	6.44	6.73	4.14	3.21	3.74
ENSMUSG00000024277.14	Mapre2	-1.85	5.53	1.0695e-06	1.3759e-05	4.61	6.46	4.47	4.96	4.39	6.38	6.4	6.61
ENSMUSG00000058558.12	Rpl5	-1.34	9.17	8.4949e-07	1.1567e-05	8.5	9.84	8.52	8.28	8.7	9.89	9.84	9.78
ENSMUSG00000116207.1	Nnt	1.22	6.28	9.2986e-07	1.2315e-05	6.9	5.67	6.88	6.92	6.89	5.73	5.58	5.7
ENSMUSG00000037003.16	Tns2	2.4	4.57	1.1557e-06	1.4636e-05	5.77	3.37	5.46	6.07	5.77	3.71	3.37	3.01
ENSMUSG00000046364.14	Rpl27a	-1.16	7.94	8.7909e-07	1.1822e-05	7.36	8.51	7.37	7.36	7.34	8.61	8.51	8.42
ENSMUSG00000037797.14	Adh4	7.94	3.07	6.9912e-07	1.0033e-05	7.06	-0.56	7.1	7.04	7.05	0.93	-3.25	-0.45
ENSMUSG00000001416.13	Cct3	-1.43	7.93	8.9245e-07	1.1941e-05	7.22	8.65	7.49	7.14	7.02	8.63	8.72	8.59
ENSMUSG00000070690.7	5830473C10Rik	4.92	3.82	1.3784e-06	1.6853e-05	6.3	1.41	6.36	5.99	6.55	2.51	-0.08	1.6
ENSMUSG00000021236.16	Entpd5	1.47	7.53	8.9591e-07	1.1975e-05	8.26	6.79	8.51	8.21	8.06	6.92	6.69	6.76
ENSMUSG00000013622.15	Atraid	1.38	5.74	9.9197e-07	1.2953e-05	6.42	5.05	6.42	6.52	6.33	5.07	4.92	5.16
ENSMUSG00000072294.5	Klf12	2.58	3.58	1.3399e-06	1.6474e-05	4.88	2.31	5.06	5.01	4.53	2.28	2.43	2.16
ENSMUSG00000029776.11	Hibadh	1.35	8.1	8.9685e-07	1.1975e-05	8.78	7.43	8.83	8.76	8.74	7.64	7.43	7.21
ENSMUSG00000034429.15	Zfp707	2.88	3.68	1.3721e-06	1.6817e-05	5.13	2.27	5.07	4.8	5.5	2.07	2.14	2.52
ENSMUSG00000030465.19	Psd3	1.82	4.82	1.1466e-06	1.455e-05	5.73	3.91	5.69	5.88	5.62	4.16	3.93	3.62
ENSMUSG00000032372.14	Plscr2	2.21	3.57	1.373e-06	1.6817e-05	4.68	2.48	4.6	4.83	4.59	2.64	2.36	2.38
ENSMUSG00000020572.8	Nampt	-1.35	6.56	9.9196e-07	1.2953e-05	5.89	7.23	6.09	5.81	5.76	7.26	7.23	7.21
ENSMUSG00000012405.16	Rpl15	-1.13	8.35	9.1935e-07	1.2213e-05	7.79	8.92	7.82	7.69	7.87	8.94	8.91	8.91
ENSMUSG00000007892.8	Rplp1	-1.41	8.65	9.1769e-07	1.2203e-05	7.95	9.35	7.88	7.77	8.19	9.36	9.47	9.23
ENSMUSG00000066150.12	Slc31a1	1.25	7.6	9.3552e-07	1.2363e-05	8.23	6.98	8.26	8.26	8.17	7.06	6.79	7.07
ENSMUSG00000046432.12	Bex3	-5.71	3.94	1.2765e-06	1.5844e-05	1.15	6.78	1.82	0.54	0.94	6.84	6.43	7.07
ENSMUSG00000024038.17	Ndufv3	1.45	5.7	1.0654e-06	1.3734e-05	6.42	4.98	6.53	6.51	6.23	5.04	4.85	5.03
ENSMUSG00000022427.4	Tomm22	-1.66	6.38	1.0671e-06	1.3741e-05	5.56	7.21	5.8	5.48	5.38	7.08	7.44	7.1
ENSMUSG00000023828.3	Slc22a3	4.73	2.03	1.055e-06	1.3626e-05	4.39	-0.19	4.2	4.53	4.44	-0.3	-0.3	-0.41
ENSMUSG00000027706.8	Sec62	1.3	7.31	9.817e-07	1.2858e-05	7.96	6.66	8.09	7.79	7.99	6.55	6.73	6.71
ENSMUSG00000002332.16	Dhrs1	1.53	6.19	1.0442e-06	1.35e-05	6.96	5.43	6.83	7.07	6.96	5.41	5.2	5.67
ENSMUSG00000024661.7	Fth1	1.27	10.2	9.3229e-07	1.2334e-05	10.84	9.57	10.81	10.9	10.8	9.79	9.46	9.46
ENSMUSG00000037553.14	Zdhhc18	2.06	4.12	1.3553e-06	1.6632e-05	5.15	3.1	5.12	5.25	5.08	3.36	2.72	3.18
ENSMUSG00000040681.16	Hmgn1	-1.62	7.11	1.0211e-06	1.3254e-05	6.3	7.92	6.2	6.18	6.52	7.75	8.18	7.82
ENSMUSG00000028673.10	Fuca1	1.98	5.81	1.092e-06	1.3965e-05	6.79	4.83	6.82	6.8	6.76	4.37	4.87	5.24
ENSMUSG00000024097.11	Srsf7	-1.7	5.83	1.1522e-06	1.4607e-05	4.99	6.68	5.33	4.78	4.84	6.77	6.7	6.56
ENSMUSG00000020899.16	Pfas	-2.3	4.69	1.398e-06	1.6978e-05	3.54	5.85	3.61	3.82	3.17	5.64	5.91	5.99
ENSMUSG00000028521.17	Slc35d1	1.47	6.99	1.0157e-06	1.3196e-05	7.73	6.26	7.96	7.48	7.74	6.24	6.33	6.2
ENSMUSG00000049396.6	Gemin4	-1.98	5.19	1.2969e-06	1.6006e-05	4.22	6.18	4.68	3.91	4.05	6.17	6.13	6.23
ENSMUSG00000019768.16	Esr1	3	3.58	1.5523e-06	1.8409e-05	5.08	2.11	4.65	5.35	5.24	2.36	1.9	2
ENSMUSG00000048772.15	Tmem53	2.75	4.07	1.4663e-06	1.7565e-05	5.45	2.7	5.21	5.61	5.54	3.36	2.33	2.36
ENSMUSG00000001674.11	Ddx18	-1.49	5.52	1.2391e-06	1.5528e-05	4.78	6.27	4.94	4.69	4.7	6.18	6.28	6.34
ENSMUSG00000040997.13	Abhd4	1.55	5.16	1.2184e-06	1.5327e-05	5.94	4.38	5.96	5.88	5.97	4.62	4.21	4.31
ENSMUSG00000038195.6	Rilp	2.96	3.68	1.5553e-06	1.8428e-05	5.17	2.22	5.19	5.35	4.95	2.85	1.61	2.1
ENSMUSG00000020868.15	Xylt2	1.83	4.05	1.4387e-06	1.7298e-05	4.97	3.15	4.92	5.03	4.96	3.26	2.95	3.19
ENSMUSG00000025199.16	Chuk	1.43	6.45	1.0903e-06	1.3958e-05	7.16	5.74	7.05	7.4	7.03	5.72	5.83	5.66
ENSMUSG00000022847.15	Thpo	2.15	3.57	1.5486e-06	1.8382e-05	4.65	2.52	4.63	4.79	4.53	2.59	2.33	2.57
ENSMUSG00000028431.11	Elp1	-2.28	5.06	1.4039e-06	1.6989e-05	3.94	6.2	4.42	3.6	3.79	5.98	6.29	6.32
ENSMUSG00000045128.9	Rpl18a	-1.21	9.33	1.0122e-06	1.3165e-05	8.72	9.94	8.85	8.63	8.69	9.88	10.08	9.85
ENSMUSG00000022843.17	Clcn2	1.8	4.38	1.3962e-06	1.6978e-05	5.28	3.49	5.13	5.5	5.19	3.42	3.48	3.53
ENSMUSG00000028081.6	Rps3a1	-1.37	9.35	1.026e-06	1.3304e-05	8.67	10.04	8.74	8.53	8.74	9.97	10.27	9.87
ENSMUSG00000009575.14	Cbx5	-2.14	6.01	1.2699e-06	1.5807e-05	4.94	7.09	5	5.18	4.63	6.79	7.42	7.05
ENSMUSG00000028741.13	Mrto4	-1.48	5.72	1.275e-06	1.5844e-05	4.99	6.46	5.07	5.03	4.85	6.53	6.32	6.53
ENSMUSG00000012443.4	Kif11	-3.61	4.54	1.6658e-06	1.9455e-05	2.76	6.34	3.07	2.15	3.02	5.97	6.38	6.67
ENSMUSG00000047215.14	Rpl9	-1.27	8.23	1.0778e-06	1.385e-05	7.59	8.87	7.53	7.46	7.79	8.92	8.91	8.77
ENSMUSG00000001418.13	Glmp	1.3	5.63	1.231e-06	1.547e-05	6.28	4.98	6.25	6.29	6.28	5.08	4.86	4.98
ENSMUSG00000034177.15	Rnf43	3.64	3.12	1.7309e-06	2.0071e-05	4.94	1.35	4.97	5.3	4.55	1.44	1.51	0.96
ENSMUSG00000044749.13	Abca6	2.05	6	1.2108e-06	1.5246e-05	7.02	4.98	6.84	7.46	6.77	4.73	5.12	5.08
ENSMUSG00000037706.17	Cd81	1.62	7.21	1.122e-06	1.4293e-05	8.02	6.4	8.03	8.09	7.95	6.64	6.52	6.03
ENSMUSG00000020829.9	Slc46a1	1.94	4.82	1.4004e-06	1.6978e-05	5.8	3.86	5.92	5.87	5.6	4.16	3.49	3.89
ENSMUSG00000000605.9	Clcn4	1.46	5.47	1.2765e-06	1.5844e-05	6.2	4.74	6.1	6.27	6.23	4.94	4.66	4.59
ENSMUSG00000033377.14	Palmd	3.72	4.42	1.6185e-06	1.902e-05	6.3	2.57	6.36	6.42	6.13	3.8	2.08	1.75
ENSMUSG00000000159.16	Igsf5	1.95	4.23	1.5482e-06	1.8382e-05	5.21	3.27	5.45	5.06	5.1	3.09	3.31	3.38
ENSMUSG00000021340.13	Gpld1	2.65	7.05	1.1676e-06	1.4774e-05	8.38	5.72	8.29	8.53	8.32	6.19	4.95	6.03
ENSMUSG00000046949.16	Nqo2	1.41	6.42	1.1959e-06	1.5087e-05	7.13	5.72	7.15	7.06	7.16	5.96	5.65	5.52
ENSMUSG00000001403.13	Ube2c	-3.71	4.58	1.7716e-06	2.0398e-05	2.76	6.42	3.71	2	2.52	6.11	6.59	6.56
ENSMUSG00000028560.11	Usp1	-1.67	5.95	1.3363e-06	1.6446e-05	5.12	6.79	5.22	5.14	4.99	6.52	6.93	6.92
ENSMUSG00000026238.14	Ptma	-1.32	9.04	1.1294e-06	1.4373e-05	8.38	9.71	8.55	8.14	8.46	9.68	9.65	9.79
ENSMUSG00000037440.8	Vnn1	3.68	3.84	1.7952e-06	2.0561e-05	5.68	2.03	5.95	5.92	5.18	2.46	1.35	2.17
ENSMUSG00000031848.15	Lsm4	-1.82	5.77	1.3964e-06	1.6978e-05	4.87	6.68	4.87	4.71	5.01	6.54	6.98	6.52
ENSMUSG00000030824.17	Nucb1	1.32	7.32	1.1867e-06	1.5e-05	7.98	6.66	7.93	8.08	7.93	6.76	6.43	6.77
ENSMUSG00000052928.9	Ctif	1.97	3.95	1.6771e-06	1.9569e-05	4.94	2.98	4.87	4.94	5	2.98	2.69	3.22
ENSMUSG00000026029.14	Casp8	1.49	5.25	1.378e-06	1.6853e-05	5.99	4.51	6.19	5.83	5.96	4.52	4.44	4.54
ENSMUSG00000022407.10	Adsl	-1.78	5.68	1.4198e-06	1.7166e-05	4.8	6.57	5.01	4.5	4.89	6.39	6.75	6.58
ENSMUSG00000055612.15	Cdca7	-4.08	3.84	1.8744e-06	2.1188e-05	1.82	5.9	1.68	2.68	0.99	5.82	6.13	5.74
ENSMUSG00000070348.5	Ccnd1	2.43	5.47	1.3975e-06	1.6978e-05	6.69	4.26	6.98	6.6	6.49	4.78	4.27	3.71
ENSMUSG00000057143.15	Trim12c	2.31	3.54	1.8188e-06	2.074e-05	4.7	2.42	4.61	4.9	4.58	2.54	2.1	2.53
ENSMUSG00000031626.17	Sorbs2	1.45	5.28	1.4026e-06	1.6989e-05	6	4.57	5.96	5.91	6.14	4.42	4.69	4.56
ENSMUSG00000021252.11	Erg28	1.54	6.06	1.3094e-06	1.6129e-05	6.83	5.29	6.56	6.83	7.09	5.27	5.29	5.3
ENSMUSG00000038775.14	Vill	-3.97	3.17	1.7466e-06	2.0199e-05	1.22	5.17	1.11	1.59	0.81	5.05	5.33	5.1
ENSMUSG00000030513.14	Pcsk6	1.54	6.28	1.2934e-06	1.5978e-05	7.04	5.51	6.98	7.24	6.91	5.66	5.25	5.6
ENSMUSG00000022235.15	Cmbl	2.9	5.79	1.3962e-06	1.6978e-05	7.24	4.35	7.19	7.45	7.08	4.42	5.08	3.52
ENSMUSG00000053897.15	Slc39a8	1.95	4.37	1.653e-06	1.9357e-05	5.35	3.4	5.31	5.38	5.36	3.69	2.99	3.48
ENSMUSG00000025364.13	Pa2g4	-1.48	7.68	1.2505e-06	1.5621e-05	6.94	8.42	7.23	6.87	6.73	8.3	8.4	8.55
ENSMUSG00000022003.7	Slc25a30	2.98	5.77	1.436e-06	1.7297e-05	7.26	4.29	7.8	7.37	6.6	3.97	4.37	4.5
ENSMUSG00000038900.17	Rpl12	-1.43	8.41	1.2326e-06	1.5475e-05	7.7	9.13	7.75	7.49	7.86	9.09	9.33	8.96
ENSMUSG00000037966.15	Ninj1	1.58	6.96	1.2872e-06	1.5919e-05	7.75	6.17	7.65	7.78	7.81	6.51	5.92	6.07
ENSMUSG00000027870.8	Hao2	2.49	4.85	1.6093e-06	1.8947e-05	6.09	3.62	5.57	6.38	6.31	3.48	3.84	3.52
ENSMUSG00000071708.11	Sms	-2.56	4.03	1.9679e-06	2.1929e-05	2.76	5.31	2.88	2.84	2.52	5.09	5.41	5.43
ENSMUSG00000049404.7	Rarres1	4.26	3.51	2.0289e-06	2.2411e-05	5.64	1.42	5.92	5.07	5.94	1.31	1.4	1.41
ENSMUSG00000010651.4	Acaa1b	3.55	7.9	1.2864e-06	1.5919e-05	9.68	6.12	9.89	9.94	9.2	7.11	5.54	5.71
ENSMUSG00000050708.16	Ftl1	1.56	11.79	1.2054e-06	1.5193e-05	12.58	11.01	12.73	12.43	12.57	11.35	10.86	10.81
ENSMUSG00000037071.3	Scd1	4.1	9.73	1.2416e-06	1.5543e-05	11.78	7.68	11.77	10.78	12.79	8	7.76	7.28
ENSMUSG00000033124.15	Atg9a	1.49	5.8	1.4239e-06	1.719e-05	6.54	5.05	6.56	6.49	6.57	5.32	4.83	5.01
ENSMUSG00000061477.4	Rps7	-1.31	8.8	1.2594e-06	1.5707e-05	8.14	9.45	8.2	8.01	8.21	9.46	9.64	9.26
ENSMUSG00000039985.14	Sinhcaf	-3.71	3.39	1.9931e-06	2.2085e-05	1.57	5.24	1.72	1.29	1.59	5.02	5.45	5.24
ENSMUSG00000006641.12	Slc5a6	-2.3	3.97	1.9968e-06	2.2094e-05	2.84	5.13	2.99	2.96	2.52	5.03	5.2	5.13
ENSMUSG00000020372.15	Rack1	-1.2	9.31	1.2514e-06	1.5621e-05	8.71	9.91	8.76	8.52	8.85	9.98	9.9	9.86
ENSMUSG00000049932.3	H2afx	-1.85	5.97	1.5083e-06	1.8034e-05	5.05	6.9	5.45	4.87	4.83	6.69	7.05	6.96
ENSMUSG00000000740.12	Rpl13	-1.24	8.92	1.2656e-06	1.5768e-05	8.29	9.54	8.34	8.14	8.4	9.51	9.68	9.42
ENSMUSG00000024875.5	Yif1a	1.55	5.17	1.5431e-06	1.8367e-05	5.95	4.4	5.8	6.16	5.89	4.47	4.47	4.25
ENSMUSG00000037805.15	Rpl10a	-1.21	8.56	1.282e-06	1.5897e-05	7.96	9.17	7.97	7.77	8.13	9.21	9.17	9.14
ENSMUSG00000079557.11	2020-03-02	1.4	5.27	1.5331e-06	1.8298e-05	5.97	4.58	5.89	5.89	6.12	4.48	4.62	4.6
ENSMUSG00000045316.5	Fahd1	1.53	6.08	1.4245e-06	1.719e-05	6.85	5.31	6.99	6.8	6.75	5.61	5.18	5.15
ENSMUSG00000045411.16	2410002F23Rik	-2.04	4.26	1.9729e-06	2.1929e-05	3.25	5.29	3.06	3.37	3.28	5.21	5.41	5.24
ENSMUSG00000028884.14	Rpa2	-2.42	4.19	2.0352e-06	2.2443e-05	2.99	5.4	2.75	3.02	3.16	5.28	5.29	5.63
ENSMUSG00000002068.16	Ccne1	-5.61	3.43	1.7074e-06	1.9861e-05	0.7	6.23	1.31	0.31	0.28	6.13	6.53	6.02
ENSMUSG00000028015.3	Ctso	2.17	5.05	1.6507e-06	1.9347e-05	6.14	3.98	5.95	6.34	6.13	4.36	3.45	4.09
ENSMUSG00000024132.6	Eci1	1.24	6.87	1.3866e-06	1.6921e-05	7.49	6.25	7.57	7.53	7.36	6.37	6.13	6.26
ENSMUSG00000052117.5	D630039A03Rik	3.74	3.49	2.1415e-06	2.328e-05	5.37	1.65	5.28	5.59	5.25	2.55	0.54	1.73
ENSMUSG00000040170.13	Fmo2	2.08	4.15	1.8986e-06	2.1407e-05	5.19	3.12	5.24	5.39	4.94	3.34	3.14	2.83
ENSMUSG00000024811.11	Tnks2	-1.58	7.01	1.4279e-06	1.7215e-05	6.22	7.81	6.25	6.25	6.16	7.54	8.11	7.77
ENSMUSG00000002147.18	Stat6	1.41	5.5	1.5716e-06	1.8587e-05	6.21	4.79	6.2	6.06	6.35	4.93	4.71	4.73
ENSMUSG00000041471.9	Shld2	2.19	4.45	1.8515e-06	2.1002e-05	5.55	3.37	5.81	5.49	5.34	2.95	3.4	3.72
ENSMUSG00000030536.10	Iqgap1	-2.2	5.1	1.8613e-06	2.1081e-05	4	6.2	3.57	3.89	4.53	6.03	6.27	6.29
ENSMUSG00000026791.14	Slc2a8	2.21	3.47	2.1301e-06	2.3214e-05	4.57	2.39	4.41	4.71	4.57	2.14	2.48	2.48
ENSMUSG00000029470.15	P2rx4	1.51	5.18	1.6458e-06	1.9307e-05	5.93	4.42	5.78	5.9	6.11	4.55	4.43	4.28
ENSMUSG00000049624.14	Slc17a5	1.82	4.32	1.8799e-06	2.1214e-05	5.24	3.42	5.23	5.09	5.39	3.64	3.21	3.37
ENSMUSG00000031443.7	F7	3.09	5.81	1.6085e-06	1.8947e-05	7.36	4.27	7.15	7.62	7.32	5.12	3.45	4.21
ENSMUSG00000028882.13	Ppp1r8	-1.79	4.7	1.9377e-06	2.166e-05	3.81	5.6	3.67	3.73	4.02	5.5	5.69	5.59
ENSMUSG00000028518.8	Prkaa2	1.86	5.89	1.5425e-06	1.8367e-05	6.82	4.96	7.02	6.82	6.61	5.33	4.92	4.63
ENSMUSG00000043439.5	Epop	-3.31	3.68	2.2521e-06	2.414e-05	2.05	5.34	1.49	1.84	2.76	5.17	5.43	5.42
ENSMUSG00000040466.16	Blvrb	1.92	5.69	1.5792e-06	1.8643e-05	6.65	4.74	6.89	6.69	6.38	4.65	4.43	5.11
ENSMUSG00000032399.8	Rpl4	-1.04	10.17	1.3427e-06	1.6493e-05	9.65	10.69	9.69	9.55	9.71	10.71	10.69	10.67
ENSMUSG00000042293.8	Gm5617	2.77	2.96	2.2682e-06	2.4244e-05	4.36	1.62	4.52	4.35	4.18	1.66	1.88	1.19
ENSMUSG00000003970.9	Rpl8	-1.34	8.94	1.3811e-06	1.6869e-05	8.27	9.62	8.29	8.19	8.33	9.49	9.88	9.48
ENSMUSG00000002015.5	Bcap31	1.25	6.96	1.4614e-06	1.7522e-05	7.59	6.34	7.58	7.67	7.51	6.48	6.16	6.38
ENSMUSG00000029817.11	Tra2a	-1.53	5.73	1.6877e-06	1.9674e-05	4.97	6.49	5.18	4.91	4.82	6.6	6.34	6.54
ENSMUSG00000022244.7	Amacr	1.28	7.13	1.4525e-06	1.7448e-05	7.78	6.49	7.8	7.75	7.78	6.72	6.43	6.33
ENSMUSG00000090175.1	Ugt1a9	4.22	5.22	1.9142e-06	2.1471e-05	7.32	3.15	7.6	7.32	7.03	1.65	3.96	3.79
ENSMUSG00000038943.16	Prc1	-2.9	4.74	2.123e-06	2.3156e-05	3.31	6.17	3.86	2.67	3.36	5.87	6.34	6.31
ENSMUSG00000034024.8	Cct2	-1.32	8.06	1.4376e-06	1.7298e-05	7.4	8.71	7.61	7.16	7.43	8.64	8.77	8.73
ENSMUSG00000028121.8	Bcar3	1.31	5.42	1.6603e-06	1.9407e-05	6.07	4.77	6.16	6.06	5.99	4.67	4.81	4.82
ENSMUSG00000049517.8	Rps23	-1.48	7.62	1.4678e-06	1.7567e-05	6.89	8.36	6.91	6.72	7.02	8.18	8.63	8.28
ENSMUSG00000036368.8	Rmdn2	2.64	4.12	2.0876e-06	2.2884e-05	5.44	2.81	5.84	5.35	5.12	2.36	3.06	2.98
ENSMUSG00000030007.8	Cct7	-1.21	7.93	1.4576e-06	1.7492e-05	7.32	8.53	7.39	7.22	7.36	8.65	8.58	8.37
ENSMUSG00000020261.15	Slc36a1	1.5	4.92	1.7909e-06	2.0544e-05	5.68	4.18	5.7	5.67	5.66	4.36	3.97	4.19
ENSMUSG00000031722.10	Hp	2.62	10.97	1.3994e-06	1.6978e-05	12.28	9.65	12.12	12.2	12.51	10.14	8.91	9.91
ENSMUSG00000025260.10	Hsd17b10	1.32	6.86	1.5274e-06	1.8247e-05	7.52	6.21	7.59	7.55	7.42	6.39	6	6.23
ENSMUSG00000068587.10	Mgam	1.31	6.44	1.5658e-06	1.8535e-05	7.1	5.79	6.97	7.14	7.18	5.65	5.97	5.74
ENSMUSG00000027160.16	Ccdc34	-2.34	3.69	2.3895e-06	2.5199e-05	2.54	4.86	2.5	2.42	2.65	4.81	4.83	4.94
ENSMUSG00000004035.12	Gstm7	2.16	5.5	1.7413e-06	2.0174e-05	6.58	4.43	6.46	6.55	6.73	4.75	4.69	3.82
ENSMUSG00000063428.8	Ddo	4.39	2.19	2.0836e-06	2.2861e-05	4.4	0.1	4.53	4.19	4.47	0.67	-0.52	-0.22
ENSMUSG00000029014.14	Dnajc2	-1.58	5.5	1.879e-06	2.1214e-05	4.72	6.3	5	4.56	4.59	6.21	6.4	6.26
ENSMUSG00000047150.8	1700001C19Rik	2.95	2.54	2.4988e-06	2.6057e-05	4.02	1.12	4.02	4.05	3.97	1.26	0.74	1.17
ENSMUSG00000027397.14	Slc20a1	-1.89	6.01	1.8086e-06	2.0648e-05	5.07	6.96	5.33	5.26	4.6	7.15	6.83	6.89
ENSMUSG00000024151.13	Msh2	-1.66	4.79	2.1199e-06	2.3141e-05	3.97	5.62	4.11	3.96	3.83	5.69	5.64	5.53
ENSMUSG00000041650.15	Pcca	1.4	6.04	1.6952e-06	1.9744e-05	6.74	5.34	6.62	6.71	6.88	5.14	5.36	5.52
ENSMUSG00000027173.7	Depdc7	1.77	5.02	1.9183e-06	2.1498e-05	5.91	4.14	5.83	5.91	6	4.51	3.82	4.07
ENSMUSG00000078584.9	AU022252	1.61	5.48	1.8055e-06	2.0642e-05	6.29	4.68	6.07	6.6	6.19	4.61	4.69	4.74
ENSMUSG00000005233.16	Spc25	-1.86	4.82	2.1692e-06	2.3522e-05	3.91	5.75	4.15	3.63	3.92	5.6	5.81	5.83
ENSMUSG00000041757.16	Plekha6	2.39	4.88	2.0152e-06	2.2279e-05	6.07	3.69	5.78	6.49	5.95	3.78	4	3.26
ENSMUSG00000040234.16	Tm7sf3	1.48	5.57	1.7979e-06	2.0573e-05	6.31	4.83	6.17	6.38	6.37	5.08	4.74	4.66
ENSMUSG00000059208.15	Hnrnpm	-1.14	7.46	1.6149e-06	1.8996e-05	6.9	8.04	6.93	6.79	6.97	7.99	7.98	8.13
ENSMUSG00000048217.11	Nags	1.63	6.33	1.7082e-06	1.9861e-05	7.15	5.52	7.23	7.02	7.19	5.78	5.15	5.62
ENSMUSG00000019737.14	Syne4	-3.9	3.1	2.4235e-06	2.5434e-05	1.2	5.05	0.59	0.86	2.01	5.06	5	5.09
ENSMUSG00000056692.13	Ilrun	1.22	7.75	1.6022e-06	1.8898e-05	8.36	7.14	8.29	8.46	8.33	7.18	6.96	7.28
ENSMUSG00000018474.17	Chd3	1.25	5.82	1.7779e-06	2.045e-05	6.44	5.2	6.47	6.53	6.32	5.16	5.16	5.27
ENSMUSG00000023015.14	Racgap1	-3.25	4.81	2.4176e-06	2.543e-05	3.2	6.44	3.07	2.92	3.57	5.99	6.79	6.52
ENSMUSG00000035948.13	Acss3	4.42	3.71	2.6086e-06	2.7072e-05	5.93	1.54	5.68	6.43	5.69	2.54	0.88	1.05
ENSMUSG00000063232.16	Serpina11	2.18	6.11	1.7614e-06	2.0334e-05	7.2	5.03	7.21	7	7.39	4.45	5.41	5.23
ENSMUSG00000025369.15	Smarcc2	1.67	6.12	1.7466e-06	2.0199e-05	6.95	5.29	6.96	7.01	6.89	5.19	5	5.69
ENSMUSG00000037415.6	Ranbp10	1.62	5.89	1.7793e-06	2.045e-05	6.7	5.09	6.52	6.85	6.73	4.78	5.34	5.14
ENSMUSG00000030942.8	Thumpd1	-1.37	5.64	1.9299e-06	2.161e-05	4.96	6.32	5.08	4.99	4.8	6.34	6.26	6.36
ENSMUSG00000027605.18	Acss2	3.75	5.71	1.9731e-06	2.1929e-05	7.59	3.84	6.96	7.4	8.41	4.29	3.71	3.49
ENSMUSG00000032386.15	Trip4	1.71	5.13	1.954e-06	2.1805e-05	5.99	4.27	6.09	5.84	6.04	4.56	3.95	4.29
ENSMUSG00000029238.11	Clock	1.5	5.29	1.9126e-06	2.1471e-05	6.03	4.54	5.93	6.22	5.95	4.55	4.71	4.36
ENSMUSG00000056501.3	Cebpb	1.42	7.28	1.659e-06	1.9407e-05	7.99	6.57	7.85	8.2	7.91	6.69	6.35	6.68
ENSMUSG00000033114.11	Slc35d2	2.5	4.05	2.3785e-06	2.5164e-05	5.3	2.81	4.98	5.6	5.32	3.13	2.33	2.92
ENSMUSG00000019883.11	Echdc1	1.54	6.25	1.7593e-06	2.0327e-05	7.02	5.48	6.94	6.99	7.14	5.62	5.66	5.14
ENSMUSG00000025127.15	Gcgr	2.68	6.5	1.7674e-06	2.0367e-05	7.85	5.16	7.72	8.04	7.78	5.95	4.56	4.98
ENSMUSG00000031799.10	Tpm4	-1.55	5.96	1.903e-06	2.1419e-05	5.19	6.74	5.16	5.08	5.33	6.91	6.8	6.5
ENSMUSG00000054385.14	Ceacam2	5.08	2.19	2.0929e-06	2.2895e-05	4.74	-0.2	4.78	4.98	4.45	0.36	-0.61	-0.82
ENSMUSG00000038759.15	Nup205	-2.46	5.37	2.1969e-06	2.3763e-05	4.14	6.62	3.51	4.31	4.6	6.43	6.89	6.51
ENSMUSG00000009646.13	Pla2g12b	1.32	5.47	1.9112e-06	2.1471e-05	6.13	4.81	6.25	5.97	6.16	4.76	4.84	4.81
ENSMUSG00000046671.18	Mtfr1l	1.17	6.2	1.7922e-06	2.0544e-05	6.79	5.62	6.84	6.71	6.81	5.71	5.58	5.55
ENSMUSG00000035093.16	Secisbp2l	1.35	5.76	1.8633e-06	2.1082e-05	6.44	5.09	6.62	6.27	6.43	5.14	5.1	5
ENSMUSG00000029098.17	Acox3	1.96	4.29	2.3064e-06	2.4561e-05	5.27	3.32	5.01	5.39	5.4	3.59	3.09	3.26
ENSMUSG00000003814.8	Calr	1.09	10.09	1.6256e-06	1.9088e-05	10.63	9.54	10.7	10.52	10.67	9.5	9.47	9.66
ENSMUSG00000007872.3	Id3	2.92	5.05	2.2003e-06	2.378e-05	6.52	3.6	7.09	6.46	5.98	3.81	3.24	3.71
ENSMUSG00000025134.2	Alyref	-1.79	4.85	2.3749e-06	2.516e-05	3.95	5.74	4.1	3.87	3.89	5.64	5.64	5.94
ENSMUSG00000009291.13	Pttg1ip	1.13	7.79	1.7295e-06	2.0071e-05	8.35	7.23	8.34	8.4	8.32	7.35	7.25	7.08
ENSMUSG00000032555.10	Topbp1	-2.09	5.15	2.3259e-06	2.4728e-05	4.11	6.19	3.94	3.87	4.5	5.93	6.35	6.3
ENSMUSG00000032178.14	Ilf3	-1.83	4.89	2.3817e-06	2.5178e-05	3.98	5.81	4.05	4.21	3.64	5.73	5.75	5.94
ENSMUSG00000000876.11	Pxmp4	1.25	6.66	1.83e-06	2.0813e-05	7.29	6.04	7.4	7.18	7.3	5.87	6.1	6.15
ENSMUSG00000018171.9	Vmp1	1.14	6.74	1.8338e-06	2.0838e-05	7.31	6.17	7.3	7.4	7.24	6.18	6.08	6.25
ENSMUSG00000036528.15	Ppfibp2	1.7	4.18	2.461e-06	2.5766e-05	5.03	3.34	4.93	5.05	5.11	3.38	3.46	3.13
ENSMUSG00000051579.10	Tceal8	-1.49	6.47	1.934e-06	2.1638e-05	5.72	7.21	5.71	5.54	5.92	7.26	6.99	7.37
ENSMUSG00000040711.7	Sh3pxd2b	-4.58	2.87	2.3762e-06	2.516e-05	0.66	5.15	0.74	-0.06	1.1	5.17	5	5.29
ENSMUSG00000029313.18	Aff1	1.7	4.81	2.2398e-06	2.4067e-05	5.66	3.97	5.61	5.91	5.44	3.85	4.13	3.91
ENSMUSG00000075225.14	Ccdc162	2.63	2.65	2.9394e-06	2.9541e-05	3.97	1.38	3.96	3.98	3.96	1.42	1.37	1.21
ENSMUSG00000039853.18	Trim14	2.48	3.3	2.8488e-06	2.8966e-05	4.55	2.09	4.74	4.44	4.47	2.22	1.61	2.35
ENSMUSG00000050730.17	Arhgap42	1.38	5.52	2.0559e-06	2.2652e-05	6.21	4.83	6.41	6.14	6.08	4.78	4.93	4.77
ENSMUSG00000006522.17	Itih3	1.21	9.98	1.7306e-06	2.0071e-05	10.59	9.38	10.41	10.68	10.67	9.27	9.33	9.54
ENSMUSG00000078680.3	Mup10	14.29	4.31	2.0077e-07	4.0417e-06	11.47	-1.86	11.71	11.42	11.27	-1.31	-1.66	-5.58
ENSMUSG00000021377.15	Dek	-1.4	6.91	1.9065e-06	2.144e-05	6.21	7.62	6.26	6.14	6.24	7.35	7.76	7.74
ENSMUSG00000043091.9	Tuba1c	-1.52	8.12	1.8092e-06	2.0648e-05	7.36	8.88	7.74	7.25	7.09	8.87	8.94	8.83
ENSMUSG00000031146.6	Plp2	-4.78	3.03	2.4662e-06	2.58e-05	0.7	5.44	-0.23	1.25	0.88	5.53	5.24	5.53
ENSMUSG00000019832.5	Rab32	1.96	4.94	2.27e-06	2.4244e-05	5.92	3.97	6.14	5.8	5.83	4.15	3.5	4.22
ENSMUSG00000028495.14	Rps6	-1.03	9.52	1.7671e-06	2.0367e-05	9	10.03	9.09	8.92	9	10.06	10.04	9.99
ENSMUSG00000016541.10	Atxn10	-1.76	6.88	1.9501e-06	2.178e-05	6	7.76	5.81	6.21	5.98	7.56	8.12	7.59
ENSMUSG00000035041.8	Creb3l3	1.19	7.82	1.8212e-06	2.0749e-05	8.42	7.23	8.56	8.4	8.29	7.26	7.1	7.33
ENSMUSG00000052997.15	Uba2	-1.55	6.12	2.0795e-06	2.2853e-05	5.35	6.89	5.58	5.29	5.18	6.7	6.89	7.09
ENSMUSG00000008348.9	Ubc	1.81	6.9	1.9018e-06	2.1419e-05	7.81	6	7.89	8.06	7.49	6.22	5.64	6.13
ENSMUSG00000022283.15	Pabpc1	-1.55	9.46	1.7828e-06	2.0472e-05	8.69	10.24	8.73	8.56	8.77	9.97	10.59	10.16
ENSMUSG00000039682.12	Lap3	1.14	7.9	1.8283e-06	2.0812e-05	8.47	7.33	8.44	8.49	8.49	7.48	7.18	7.34
ENSMUSG00000001436.15	Slc19a1	-3.12	4.67	2.8247e-06	2.8833e-05	3.12	6.23	3.09	3.23	3	5.78	6.58	6.33
ENSMUSG00000017548.15	Suz12	-1.39	6.2	2.0899e-06	2.289e-05	5.5	6.89	5.59	5.56	5.36	6.7	6.99	6.99
ENSMUSG00000053801.18	Grwd1	-1.83	5.09	2.4911e-06	2.6018e-05	4.18	6	4.61	3.85	4.07	5.93	6.01	6.04
ENSMUSG00000022679.13	Mpv17l	2.11	3.86	2.7974e-06	2.8621e-05	4.91	2.82	4.78	5.03	4.9	2.55	3.23	2.64
ENSMUSG00000021981.10	Cab39l	1.27	5.99	2.0646e-06	2.2728e-05	6.63	5.36	6.62	6.65	6.62	5.5	5.41	5.15
ENSMUSG00000056209.7	Npm3	-1.73	4.92	2.561e-06	2.6653e-05	4.06	5.78	4.04	3.8	4.32	5.87	5.79	5.67
ENSMUSG00000049493.13	Pls1	-2.81	4.3	2.9819e-06	2.9923e-05	2.9	5.72	2.18	3.39	3.08	5.55	5.67	5.93
ENSMUSG00000004980.16	Hnrnpa2b1	-1.07	9.21	1.8474e-06	2.0974e-05	8.67	9.74	8.63	8.61	8.78	9.78	9.8	9.65
ENSMUSG00000029064.15	Gnb1	-1.1	6.99	1.9938e-06	2.2085e-05	6.44	7.54	6.34	6.52	6.45	7.54	7.53	7.55
ENSMUSG00000026014.15	Raph1	1.25	5.73	2.1481e-06	2.3332e-05	6.35	5.11	6.31	6.38	6.36	4.97	5.11	5.24
ENSMUSG00000032431.6	Crtap	-1.76	4.74	2.6786e-06	2.7644e-05	3.87	5.62	3.79	3.64	4.16	5.58	5.7	5.57
ENSMUSG00000026198.15	Abcb6	1.3	6.14	2.0938e-06	2.2895e-05	6.79	5.49	6.85	6.87	6.64	5.52	5.33	5.63
ENSMUSG00000052605.12	Isoc2b	2.37	3.35	3.0938e-06	3.0703e-05	4.53	2.19	4.43	4.7	4.47	2.5	1.78	2.2
ENSMUSG00000040952.16	Rps19	-1.48	7.59	1.9785e-06	2.1966e-05	6.85	8.32	6.98	6.62	6.95	8.28	8.57	8.12
ENSMUSG00000036777.8	Anln	-3.43	3.65	3.2345e-06	3.1688e-05	1.98	5.36	2.46	1.21	2.19	5.25	5.23	5.59
ENSMUSG00000013160.7	Atp6v0d1	1.27	6.12	2.0998e-06	2.2941e-05	6.76	5.49	6.73	6.75	6.78	5.69	5.43	5.34
ENSMUSG00000059316.2	Slc27a4	1.76	4.93	2.422e-06	2.5434e-05	5.82	4.05	5.75	5.86	5.84	4.46	3.77	3.9
ENSMUSG00000028557.10	Rnf11	1.4	6.36	2.0758e-06	2.2832e-05	7.06	5.67	7.27	6.83	7.09	5.77	5.53	5.68
ENSMUSG00000025130.11	P4hb	1.2	10.66	1.8616e-06	2.1081e-05	11.26	10.06	11.25	11.25	11.28	9.83	10.23	10.13
ENSMUSG00000010025.19	Aldh3a2	1.74	7.23	1.9944e-06	2.2085e-05	8.1	6.36	8.33	8.32	7.65	6.44	6.3	6.35
ENSMUSG00000030761.16	Myo7a	-1.99	4.68	2.8151e-06	2.8757e-05	3.69	5.67	3.25	3.69	4.11	5.64	5.66	5.72
ENSMUSG00000020220.16	Vps13d	1.3	5.81	2.1921e-06	2.3731e-05	6.47	5.16	6.46	6.49	6.45	4.97	5.16	5.35
ENSMUSG00000025815.13	Dhtkd1	1.42	6.01	2.1773e-06	2.359e-05	6.72	5.3	6.56	7	6.58	5.34	5.26	5.29
ENSMUSG00000047844.3	Bex4	-5.8	3.84	3.0281e-06	3.0223e-05	0.99	6.76	0.14	1.11	1.55	6.44	6.68	7.15
ENSMUSG00000027379.13	Bub1	-4.62	2.89	2.7491e-06	2.8216e-05	0.65	5.19	0.94	0.14	0.68	4.98	5.36	5.23
ENSMUSG00000078686.11	Mup9	12.8	1.31	7.4506e-08	1.9999e-06	7.72	-3.08	7.77	7.8	7.58	-4.12	-5.57	-5.58
ENSMUSG00000019428.16	Fkbp8	1.14	7.6	2.0349e-06	2.2443e-05	8.17	7.03	8.08	8.14	8.28	6.93	7.16	7
ENSMUSG00000026944.18	Abca2	1.93	5.28	2.4193e-06	2.543e-05	6.24	4.32	6.02	6.62	6.09	4.61	4.09	4.25
ENSMUSG00000031467.10	Agpat5	-1.95	5.15	2.7097e-06	2.7899e-05	4.17	6.13	4.03	4.18	4.3	5.95	6.44	5.98
ENSMUSG00000025047.9	Pdcd11	-1.31	5.78	2.3865e-06	2.5187e-05	5.13	6.44	5.24	5.19	4.95	6.38	6.46	6.47
ENSMUSG00000043716.13	Rpl7	-0.98	9.59	1.9701e-06	2.1929e-05	9.09	10.08	9.12	9.04	9.12	10.11	10.07	10.05
ENSMUSG00000026675.12	Hsd17b7	1.47	5.81	2.2707e-06	2.4244e-05	6.55	5.09	6.5	6.6	6.54	4.99	5.39	4.85
ENSMUSG00000052798.13	Nup107	-2.37	4.29	3.1541e-06	3.1081e-05	3.12	5.48	2.94	3	3.38	5.3	5.39	5.74
ENSMUSG00000042682.9	Selenok	1.45	5.85	2.27e-06	2.4244e-05	6.57	5.13	6.72	6.47	6.53	5.37	4.91	5.08
ENSMUSG00000018189.12	Uchl5	-1.34	5.51	2.5058e-06	2.6109e-05	4.85	6.18	4.9	4.75	4.88	6.1	6.27	6.17
ENSMUSG00000038279.10	Nop2	-2.18	6.13	2.4159e-06	2.543e-05	5.05	7.21	5.75	4.73	4.66	7.24	7.29	7.09
ENSMUSG00000013997.10	Nit1	1.54	6.07	2.248e-06	2.4116e-05	6.84	5.31	6.88	7.05	6.59	5.53	5.22	5.15
ENSMUSG00000022512.3	Cldn1	1.44	6.91	2.134e-06	2.3238e-05	7.63	6.19	7.49	7.65	7.75	6.29	5.89	6.39
ENSMUSG00000020330.16	Hmmr	-3.27	4.55	3.2404e-06	3.1688e-05	2.94	6.17	3.1	2.03	3.67	5.88	6.29	6.34
ENSMUSG00000068246.6	Apol9b	5.73	4.46	3.3952e-06	3.2832e-05	7.33	1.66	6.96	7.73	7.31	1.96	-0.44	3.26
ENSMUSG00000004530.12	Coro1c	-1.33	6.38	2.2879e-06	2.4383e-05	5.72	7.04	5.8	5.52	5.84	6.91	7.14	7.07
ENSMUSG00000025860.15	Xiap	1.38	6.32	2.2283e-06	2.4003e-05	7.01	5.63	7.13	6.84	7.05	5.66	5.42	5.81
ENSMUSG00000028496.17	Mllt3	-2.39	3.53	3.4878e-06	3.3455e-05	2.35	4.73	2.32	2.38	2.29	4.62	4.78	4.77
ENSMUSG00000005089.15	Slc1a2	8.21	3.22	2.3362e-06	2.4817e-05	7.35	-0.61	7.17	7.72	7.15	1.17	-1.48	-2.41
ENSMUSG00000026377.12	Nifk	-1.45	6.11	2.3845e-06	2.5187e-05	5.39	6.84	5.69	5.22	5.27	6.94	6.73	6.84
ENSMUSG00000041431.16	Ccnb1	-2.89	5.1	3.0118e-06	3.013e-05	3.67	6.53	3.99	3.06	3.93	6.1	6.74	6.75
ENSMUSG00000027580.17	Helz2	1.45	6.54	2.2396e-06	2.4067e-05	7.26	5.82	6.98	7.51	7.29	5.76	5.73	5.94
ENSMUSG00000026922.13	Agpat2	1.64	7.27	2.1635e-06	2.348e-05	8.09	6.44	8.19	8.1	7.98	6.75	6.03	6.55
ENSMUSG00000029363.14	Rfc5	-1.75	4.84	2.9343e-06	2.9512e-05	3.97	5.71	3.84	3.74	4.31	5.76	5.74	5.62
ENSMUSG00000027422.15	Rrbp1	1.47	8.69	2.0835e-06	2.2861e-05	9.42	7.95	9.35	9.22	9.69	7.72	8.15	7.97
ENSMUSG00000028851.6	Nudc	-1.16	7.12	2.2171e-06	2.3902e-05	6.54	7.7	6.68	6.46	6.49	7.78	7.59	7.72
ENSMUSG00000078674.2	Mup18	14.16	2.62	8.9702e-08	2.2899e-06	9.7	-2.71	9.79	9.56	9.74	-5.7	-2.11	-5.58
ENSMUSG00000031827.13	Cotl1	-1.48	5.16	2.764e-06	2.8302e-05	4.43	5.91	4.19	4.55	4.51	5.89	5.93	5.9
ENSMUSG00000026640.12	Plxna2	1.55	4.57	2.8096e-06	2.8724e-05	5.35	3.8	5.14	5.51	5.37	3.8	3.8	3.78
ENSMUSG00000032601.13	Prkar2a	-1.11	7.36	2.2065e-06	2.3808e-05	6.81	7.92	6.85	6.8	6.78	7.87	7.83	8.06
ENSMUSG00000001517.14	Foxm1	-2.85	3.72	3.6105e-06	3.4254e-05	2.32	5.14	2.15	1.78	2.97	5.07	5.08	5.26
ENSMUSG00000041057.10	Wdr43	-2.12	6.24	2.4958e-06	2.6046e-05	5.19	7.29	5.79	4.67	5.1	7.15	7.43	7.28
ENSMUSG00000022797.16	Tfrc	-3.73	7.48	2.3691e-06	2.5126e-05	5.62	9.34	6.38	5.56	4.9	8.58	9.97	9.48
ENSMUSG00000002222.14	Rmnd5a	1.26	7.08	2.2365e-06	2.4067e-05	7.71	6.45	7.52	7.73	7.88	6.43	6.57	6.34
ENSMUSG00000029507.16	Pus1	-1.62	5.06	2.9103e-06	2.9339e-05	4.26	5.87	4.55	4.16	4.07	5.89	5.78	5.94
ENSMUSG00000035776.14	Cd99l2	1.59	4.42	2.9692e-06	2.9818e-05	5.22	3.64	5.05	5.4	5.2	3.69	3.57	3.63
ENSMUSG00000037095.8	Lrg1	4.02	7.68	2.2756e-06	2.4273e-05	9.69	5.67	9.23	9.7	10.15	6.05	4.43	6.53
ENSMUSG00000052533.14	Nup188	-2	4.47	3.2826e-06	3.1981e-05	3.47	5.48	3.32	3.68	3.39	5.33	5.41	5.67
ENSMUSG00000018659.12	Pnpo	1.3	7.16	2.2711e-06	2.4244e-05	7.81	6.52	7.78	7.87	7.78	6.57	6.26	6.71
ENSMUSG00000040746.15	Rnf167	1.33	5.19	2.6607e-06	2.7521e-05	5.86	4.53	5.87	5.87	5.82	4.66	4.56	4.35
ENSMUSG00000022822.16	Abcc5	-4.17	3.46	3.6872e-06	3.4754e-05	1.41	5.56	0.02	1.81	2.24	5.48	5.66	5.55
ENSMUSG00000002984.17	Tomm40	-1.54	6.7	2.4182e-06	2.543e-05	5.93	7.46	6.24	5.98	5.56	7.41	7.42	7.56
ENSMUSG00000005107.13	Slc2a9	1.89	4.86	2.8403e-06	2.8924e-05	5.81	3.92	5.67	6	5.75	4.01	3.48	4.26
ENSMUSG00000025497.15	Cdhr5	2.74	4.99	2.8973e-06	2.9231e-05	6.37	3.63	6.63	6.2	6.28	4.21	2.75	3.89
ENSMUSG00000021751.13	Acox2	1.92	7.23	2.321e-06	2.4696e-05	8.19	6.27	8.19	8.18	8.2	6.77	5.78	6.25
ENSMUSG00000019947.10	Arid5b	2.35	5.32	2.7386e-06	2.813e-05	6.49	4.15	5.95	6.59	6.93	4.04	3.99	4.38
ENSMUSG00000005846.12	Rsl1d1	-1.78	6.89	2.4332e-06	2.5495e-05	6.01	7.78	6.36	5.69	5.97	7.61	8.08	7.65
ENSMUSG00000076431.4	Sox4	-3.83	2.85	3.5141e-06	3.3583e-05	0.98	4.77	1.2	0.98	0.6	4.63	4.92	4.75
ENSMUSG00000025350.15	Rdh5	3.21	3.39	3.7669e-06	3.5175e-05	4.99	1.83	4.97	5.05	4.94	1.3	2.88	1.19
ENSMUSG00000003526.12	Prodh	2.3	6.44	2.4724e-06	2.5843e-05	7.59	5.29	7.11	8.06	7.6	5.59	5.37	4.91
ENSMUSG00000018921.11	Pelp1	-1.46	5.4	2.8759e-06	2.9135e-05	4.68	6.13	4.71	4.7	4.61	6.05	6.03	6.31
ENSMUSG00000038366.15	Lasp1	1.07	7.22	2.3528e-06	2.4974e-05	7.76	6.69	7.74	7.76	7.77	6.79	6.58	6.7
ENSMUSG00000021400.8	Wrnip1	1.29	5.52	2.6522e-06	2.7459e-05	6.17	4.88	6.05	6.28	6.17	5	4.75	4.87
ENSMUSG00000027371.10	Fahd2a	2.11	3.21	3.789e-06	3.533e-05	4.28	2.19	4.19	4.41	4.2	2.2	2.15	2.13
ENSMUSG00000035455.12	Fignl1	-4.7	3.17	3.5371e-06	3.3754e-05	0.88	5.53	0.14	1.02	1.3	5.25	5.62	5.72
ENSMUSG00000031349.4	Nsdhl	2	6.11	2.5621e-06	2.6653e-05	7.11	5.11	6.82	6.92	7.59	5.25	4.83	5.24
ENSMUSG00000078675.9	Mup16	13.68	2.16	1.1879e-07	2.7722e-06	9	-2.86	9.14	9.03	8.84	-5.7	-5.57	-2.77
ENSMUSG00000033166.11	Dis3	-2.19	4.91	3.3154e-06	3.2227e-05	3.82	6	4.2	3.76	3.48	5.72	6.22	6.06
ENSMUSG00000033594.11	Spata2l	2.64	4.02	3.5081e-06	3.355e-05	5.35	2.72	4.88	5.52	5.63	3.09	2.32	2.69
ENSMUSG00000024247.14	Pkdcc	2.33	4.26	3.3481e-06	3.2473e-05	5.43	3.1	5.58	5.17	5.54	3.5	3.27	2.49
ENSMUSG00000037621.8	Atoh8	2.99	2.71	4.027e-06	3.7081e-05	4.22	1.27	4.2	4.34	4.09	1.61	0.58	1.45
ENSMUSG00000023905.15	Tnfrsf12a	-2.06	4.37	3.5745e-06	3.4036e-05	3.35	5.4	3.69	3.12	3.21	5.4	5.55	5.23
ENSMUSG00000029446.14	Psph	-3.12	4.76	3.6306e-06	3.432e-05	3.21	6.32	3.06	2.95	3.61	6	6.79	6.16
ENSMUSG00000067144.7	Slc22a7	6.65	2.91	3.3249e-06	3.2296e-05	6.24	-0.24	5.8	6.62	6.29	-0.03	0.27	-1.49
ENSMUSG00000029836.15	Cbx3	-1.76	6.13	2.7363e-06	2.8129e-05	5.26	7.01	5.52	5.12	5.12	6.77	7.33	6.92
ENSMUSG00000029366.10	Dck	-2.25	4.25	3.7327e-06	3.4972e-05	3.14	5.38	3.17	3.05	3.16	5.21	5.28	5.65
ENSMUSG00000030528.12	Blm	-3.07	3.25	4.1013e-06	3.7624e-05	1.74	4.8	1.4	1.93	1.8	4.6	4.88	4.89
ENSMUSG00000003429.11	Rps11	-1.16	7.93	2.4284e-06	2.5465e-05	7.36	8.51	7.49	7.15	7.42	8.58	8.47	8.48
ENSMUSG00000036103.9	Colec12	2.35	4.88	3.1103e-06	3.0808e-05	6.06	3.71	6.1	6.4	5.67	4.19	3.44	3.46
ENSMUSG00000028484.16	Psip1	-1.39	5.78	2.8882e-06	2.9206e-05	5.09	6.47	5.15	4.89	5.22	6.33	6.53	6.55
ENSMUSG00000030083.11	Abtb1	1.47	4.76	3.1237e-06	3.0917e-05	5.5	4.04	5.3	5.62	5.56	4.1	4	3.98
ENSMUSG00000030498.15	Gas2	1.54	4.58	3.2393e-06	3.1688e-05	5.36	3.81	5.44	5.23	5.39	4	3.78	3.63
ENSMUSG00000026203.16	Dnajb2	1.94	4.83	3.1546e-06	3.1081e-05	5.81	3.87	5.96	5.83	5.64	4.24	3.39	3.95
ENSMUSG00000030087.11	Klf15	1.27	6.4	2.6369e-06	2.7322e-05	7.04	5.77	7.25	6.97	6.89	5.79	5.85	5.66
ENSMUSG00000036672.5	Cenpt	-3.14	3.1	4.2399e-06	3.8488e-05	1.56	4.68	1.11	1.56	1.92	4.71	4.76	4.55
ENSMUSG00000041782.14	Lad1	-4.88	3.38	4.0456e-06	3.72e-05	1.02	5.79	2.18	-0.29	0.99	5.72	6.01	5.65
ENSMUSG00000028763.18	Hspg2	-1.77	5.98	2.9893e-06	2.995e-05	5.1	6.87	4.94	5.04	5.32	6.57	7.17	6.86
ENSMUSG00000015890.2	Amdhd1	2.19	7.47	2.5966e-06	2.6969e-05	8.56	6.37	8.46	8.92	8.31	6.94	6.05	6.12
ENSMUSG00000037260.8	Hgsnat	1.36	5.35	2.9989e-06	3.0023e-05	6.03	4.68	5.98	6.03	6.07	4.49	4.9	4.64
ENSMUSG00000051427.14	Ccdc157	2.93	2.45	4.4071e-06	3.9431e-05	3.92	1.04	3.91	4.08	3.75	1.14	1.12	0.69
ENSMUSG00000052033.13	Pfdn4	-2.08	3.85	4.1892e-06	3.8167e-05	2.82	4.9	2.93	2.85	2.64	4.78	4.95	4.93
ENSMUSG00000057841.5	Rpl32	-1.32	8.25	2.5808e-06	2.6825e-05	7.59	8.9	7.58	7.47	7.71	8.89	9.14	8.68
ENSMUSG00000044786.6	Zfp36	2.58	6.63	2.7553e-06	2.8235e-05	7.93	5.34	7.9	8.47	7.4	5.26	4.96	5.81
ENSMUSG00000035498.10	Cdcp1	-2.2	4.1	4.1221e-06	3.7762e-05	3	5.21	2.64	3.46	2.85	5.17	5.29	5.15
ENSMUSG00000098470.1	C1rb	1.51	5.44	3.0215e-06	3.0181e-05	6.19	4.69	6.17	6.21	6.19	4.35	4.74	4.95
ENSMUSG00000062181.14	Ces3b	12.45	2.82	1.5974e-07	3.4386e-06	9.04	-2.25	9.07	9.02	9.04	-5.7	-2.11	-2.41
ENSMUSG00000024660.9	Incenp	-2.73	4.44	4.0797e-06	3.7452e-05	3.1	5.8	3.17	2.48	3.62	5.52	5.85	6.02
ENSMUSG00000002728.14	Naa20	-1.54	4.93	3.5265e-06	3.3678e-05	4.17	5.71	4.19	4.2	4.09	5.55	5.76	5.8
ENSMUSG00000050270.12	Tmem220	2.71	2.77	4.4947e-06	4.005e-05	4.14	1.45	4.27	4.15	3.98	1.83	1.03	1.36
ENSMUSG00000026730.12	Pter	1.12	6.98	2.7129e-06	2.791e-05	7.54	6.42	7.43	7.52	7.67	6.35	6.4	6.52
ENSMUSG00000046814.3	Gchfr	1.87	6.04	2.8958e-06	2.9231e-05	6.98	5.1	7.07	6.81	7.05	5.5	4.6	5.19
ENSMUSG00000040413.15	Timd2	-1.17	7.56	2.693e-06	2.7749e-05	6.97	8.15	6.96	7.16	6.8	8.11	8.12	8.23
ENSMUSG00000019877.10	Serinc1	1.1	7.62	2.6624e-06	2.7521e-05	8.18	7.07	8.32	8.07	8.14	6.99	7.16	7.07
ENSMUSG00000062825.15	Actg1	-2.59	8.99	2.618e-06	2.7148e-05	7.69	10.28	7.69	8.39	6.98	10.15	10.54	10.16
ENSMUSG00000036352.16	Ubac1	-1.71	5.13	3.5046e-06	3.3542e-05	4.28	5.99	4.32	4.6	3.9	6.01	5.91	6.05
ENSMUSG00000040434.16	Large2	-4.98	2.28	2.8484e-06	2.8966e-05	-0.1	4.78	-0.71	-0.29	0.37	4.77	4.78	4.77
ENSMUSG00000032418.15	Me1	2.68	6.69	2.8376e-06	2.8919e-05	8.03	5.34	7.95	7.63	8.51	6.01	4.84	5.17
ENSMUSG00000021116.10	Eif2s1	-1.28	6.71	2.8622e-06	2.9056e-05	6.08	7.35	6.25	5.98	6	7.24	7.53	7.28
ENSMUSG00000081534.3	Slc48a1	1.3	5.21	3.1869e-06	3.1328e-05	5.86	4.56	6.01	5.8	5.77	4.49	4.52	4.66
ENSMUSG00000031969.16	Acad8	1.27	5.63	3.0468e-06	3.0364e-05	6.26	5	6.32	6.39	6.08	5.07	4.96	4.94
ENSMUSG00000026672.11	Optn	2.13	5.76	3.0572e-06	3.0443e-05	6.83	4.69	6.79	7.04	6.65	5.23	4.16	4.67
ENSMUSG00000042644.9	Itpr3	-3.05	3.07	4.6314e-06	4.1013e-05	1.57	4.6	1.45	1.69	1.47	4.47	4.74	4.58
ENSMUSG00000050148.9	Ubqln2	-1.88	6.13	3.1426e-06	3.101e-05	5.19	7.07	5.3	5.14	5.11	6.72	7.03	7.45
ENSMUSG00000025962.15	Fastkd2	-1.38	5.23	3.4657e-06	3.3365e-05	4.54	5.91	4.66	4.57	4.39	5.87	5.91	5.96
ENSMUSG00000038712.16	Mindy1	1.34	6.38	2.8959e-06	2.9231e-05	7.05	5.72	6.99	7.16	6.99	5.79	5.45	5.91
ENSMUSG00000003068.16	Stk11	1.23	6.49	2.8812e-06	2.9159e-05	7.1	5.88	7.18	7.18	6.95	6	5.7	5.92
ENSMUSG00000028044.6	Cks1b	-2.91	4.33	4.3759e-06	3.9287e-05	2.89	5.78	3.05	2.52	3.07	5.47	6.15	5.72
ENSMUSG00000042312.9	S100a13	2.41	2.78	4.6771e-06	4.1309e-05	3.99	1.62	3.95	3.96	4.03	1.35	1.63	1.75
ENSMUSG00000027709.9	Mccc1	1.32	5.48	3.1667e-06	3.1177e-05	6.14	4.83	6.13	6.24	6.06	4.89	4.96	4.61
ENSMUSG00000032652.13	Crebl2	1.54	4.78	3.4985e-06	3.3514e-05	5.55	4.02	5.34	5.72	5.57	3.86	4.18	4.01
ENSMUSG00000031320.9	Rps4x	-1.18	9.07	2.6893e-06	2.7733e-05	8.48	9.66	8.51	8.36	8.58	9.79	9.46	9.74
ENSMUSG00000033020.7	Polr2f	-1.47	5.07	3.6247e-06	3.4312e-05	4.34	5.81	4.37	4.39	4.23	5.75	5.94	5.72
ENSMUSG00000020003.16	Pex7	1.2	5.71	3.095e-06	3.0703e-05	6.31	5.12	6.41	6.19	6.34	5.04	5.19	5.11
ENSMUSG00000020277.10	Pfkl	-1.4	6.1	3.1323e-06	3.0968e-05	5.4	6.8	5.3	5.6	5.29	6.82	6.96	6.62
ENSMUSG00000026489.13	Coq8a	2.29	8.05	2.7518e-06	2.8221e-05	9.2	6.91	8.94	9.46	9.19	7.53	6.41	6.78
ENSMUSG00000023150.14	Ivns1abp	-1.06	7.13	2.8767e-06	2.9135e-05	6.6	7.66	6.57	6.63	6.61	7.75	7.64	7.58
ENSMUSG00000027752.15	Exosc8	-1.96	4.39	4.1768e-06	3.8102e-05	3.42	5.37	3.06	3.35	3.81	5.3	5.45	5.35
ENSMUSG00000025154.15	Arhgap19	-2.8	3.91	4.6523e-06	4.1145e-05	2.52	5.32	2.18	2.67	2.65	5.06	5.29	5.6
ENSMUSG00000049106.7	Dcaf5	1.46	5.48	3.2253e-06	3.1635e-05	6.22	4.75	6.28	6.41	5.95	4.86	4.59	4.8
ENSMUSG00000031864.16	Ints10	-1.81	4.43	4.1569e-06	3.8007e-05	3.53	5.35	3.44	3.77	3.36	5.35	5.46	5.23
ENSMUSG00000076441.9	Ass1	1.31	11.26	2.6666e-06	2.7542e-05	11.92	10.61	11.71	12.18	11.87	10.68	10.44	10.71
ENSMUSG00000032387.15	Rbpms2	2.14	5.13	3.4602e-06	3.3337e-05	6.21	4.06	6.29	6.24	6.1	4.71	3.74	3.69
ENSMUSG00000005656.9	Snx6	-1.43	5.47	3.4734e-06	3.3415e-05	4.76	6.19	4.92	4.85	4.51	6.11	6.18	6.27
ENSMUSG00000046811.3	Gltpd2	2.11	5.7	3.2134e-06	3.1542e-05	6.76	4.65	6.74	6.95	6.58	4.97	4.02	4.93
ENSMUSG00000038591.3	Colec10	2.07	4.07	4.1092e-06	3.767e-05	5.11	3.04	5.21	4.87	5.25	3.43	2.96	2.69
ENSMUSG00000026839.17	Upp2	2.2	6.3	3.0731e-06	3.0579e-05	7.39	5.21	6.8	7.71	7.67	4.96	5.27	5.38
ENSMUSG00000021900.10	Btd	2.04	6.03	3.1378e-06	3.0987e-05	7.05	5.01	7.03	7.14	6.97	5.41	4.38	5.23
ENSMUSG00000028223.8	Decr1	1.23	7.08	2.9201e-06	2.9415e-05	7.7	6.46	7.8	7.81	7.47	6.5	6.36	6.53
ENSMUSG00000040128.9	Pnrc1	1.48	6.15	3.0854e-06	3.0654e-05	6.89	5.41	7.23	6.66	6.78	5.35	5.43	5.44
ENSMUSG00000036636.10	Clcn7	1.39	4.84	3.5827e-06	3.4079e-05	5.53	4.15	5.64	5.45	5.51	4.02	4.09	4.3
ENSMUSG00000110439.1	Mup22	13.37	3.01	2.0147e-07	4.0495e-06	9.69	-2.35	9.59	9.84	9.64	-4.12	-1.32	-5.58
ENSMUSG00000034333.15	Zbed4	-1.98	4.25	4.3978e-06	3.9402e-05	3.27	5.25	3.05	3.38	3.34	5.08	5.4	5.26
ENSMUSG00000026520.8	Pycr2	-2.39	4.38	4.4243e-06	3.9558e-05	3.19	5.57	3.21	3.05	3.29	5.4	5.91	5.4
ENSMUSG00000024556.4	Me2	-3.43	3.39	4.9539e-06	4.33e-05	1.71	5.11	2.18	1.49	1.39	4.99	5.38	4.94
ENSMUSG00000035878.13	Hykk	2.07	5.27	3.4387e-06	3.3179e-05	6.3	4.25	5.77	6.61	6.53	4.23	4.19	4.29
ENSMUSG00000037434.7	Slc30a1	1.34	5.26	3.3848e-06	3.2755e-05	5.93	4.6	5.74	6.04	6.01	4.64	4.66	4.49
ENSMUSG00000032185.15	Carm1	-1.24	5.64	3.4192e-06	3.3015e-05	5.02	6.26	5.16	4.96	4.95	6.23	6.28	6.27
ENSMUSG00000051375.15	Pcdh1	3.05	6.05	3.2531e-06	3.1768e-05	7.57	4.52	7.35	7.75	7.62	5.27	3.49	4.79
ENSMUSG00000019261.3	Map1s	-2.21	4.13	4.5497e-06	4.0457e-05	3.04	5.24	2.93	2.92	3.24	5.06	5.47	5.19
ENSMUSG00000021811.7	Dnajc9	-1.93	4.45	4.2778e-06	3.8726e-05	3.5	5.41	3.74	3.11	3.62	5.3	5.41	5.53
ENSMUSG00000060098.11	Prmt7	-1.79	5.24	3.7602e-06	3.515e-05	4.35	6.13	4.58	4.42	4.01	6.03	6.37	5.99
ENSMUSG00000041453.12	Rpl21	-0.97	8.25	2.8597e-06	2.9054e-05	7.77	8.73	7.77	7.7	7.82	8.73	8.74	8.73
ENSMUSG00000027288.16	Zfp106	-1.39	7.23	2.9878e-06	2.995e-05	6.54	7.92	6.7	6.47	6.44	7.65	8.1	8.02
ENSMUSG00000062997.6	Rpl35	-1.24	7.8	2.9332e-06	2.9512e-05	7.18	8.42	7.36	6.9	7.27	8.42	8.42	8.41
ENSMUSG00000028729.15	Ebna1bp2	-1.49	5.87	3.4116e-06	3.2966e-05	5.13	6.61	5.44	4.97	4.96	6.52	6.54	6.76
ENSMUSG00000003355.7	Fkbp11	-2.4	5.16	4.0064e-06	3.6961e-05	3.97	6.36	4.06	3.73	4.09	5.98	6.75	6.36
ENSMUSG00000020929.14	Eftud2	-1.43	6.13	3.3022e-06	3.2123e-05	5.42	6.85	5.36	5.24	5.67	6.71	6.81	7.03
ENSMUSG00000027257.13	Pacsin3	1.88	4.88	3.7262e-06	3.4972e-05	5.83	3.94	5.71	5.94	5.83	4.37	3.48	3.95
ENSMUSG00000072849.10	Serpina1e	4.47	10.58	2.8367e-06	2.8919e-05	12.81	8.35	13.33	11.53	13.58	8.88	7.62	8.54
ENSMUSG00000001366.14	Fbxo9	1.4	5.33	3.4767e-06	3.3422e-05	6.04	4.64	6.03	6.04	6.04	4.79	4.34	4.76
ENSMUSG00000033257.14	Ttll4	-1.45	5.41	3.7059e-06	3.488e-05	4.69	6.13	4.89	4.68	4.46	6.02	6.23	6.14
ENSMUSG00000032066.9	Bco2	2.51	3.73	4.6291e-06	4.1013e-05	4.99	2.49	5.06	5.17	4.75	3.13	2.18	2.1
ENSMUSG00000018669.14	Cdk5rap3	1.22	5.96	3.2751e-06	3.1931e-05	6.57	5.36	6.58	6.42	6.72	5.45	5.33	5.28
ENSMUSG00000025277.14	Abhd6	2.01	4.47	4.05e-06	3.7206e-05	5.47	3.48	5.57	5.65	5.18	3.08	3.82	3.51
ENSMUSG00000019139.10	Isyna1	-2.79	5.93	3.7616e-06	3.515e-05	4.54	7.31	4.36	4.14	5.12	7.39	7.74	6.81
ENSMUSG00000031379.13	Pir	2.19	3.76	4.5931e-06	4.076e-05	4.86	2.67	5.15	4.49	4.93	2.69	2.59	2.68
ENSMUSG00000033031.13	Cip2a	-2.7	4.11	4.8967e-06	4.2899e-05	2.79	5.45	2.97	1.98	3.37	5.33	5.55	5.46
ENSMUSG00000032028.15	Nxpe2	2.11	4.09	4.3615e-06	3.9281e-05	5.14	3.05	5.03	5.5	4.89	2.77	3.07	3.28
ENSMUSG00000052085.7	Dock8	1.82	4.62	3.9696e-06	3.6776e-05	5.53	3.73	5.16	5.82	5.61	3.76	3.67	3.72
ENSMUSG00000024588.9	Fech	1.26	6.87	3.1336e-06	3.0968e-05	7.5	6.25	7.42	7.62	7.47	6	6.39	6.35
ENSMUSG00000021335.13	Slc17a1	4.07	1.92	4.6599e-06	4.1185e-05	3.97	0.01	4.11	3.75	4.03	0.36	-0.71	-0.03
ENSMUSG00000032383.7	Ppib	1.21	7.98	3.0319e-06	3.0238e-05	8.59	7.37	8.55	8.47	8.74	7.52	7.17	7.43
ENSMUSG00000000568.15	Hnrnpd	-1.47	6.51	3.3687e-06	3.2624e-05	5.77	7.25	5.72	5.93	5.66	6.96	7.41	7.37
ENSMUSG00000047731.17	Wbp1l	1.11	7.84	3.0827e-06	3.0651e-05	8.39	7.28	8.39	8.49	8.3	7.12	7.39	7.34
ENSMUSG00000021982.14	Cdadc1	1.5	5.33	3.64e-06	3.4383e-05	6.08	4.58	5.93	6.16	6.13	4.88	4.48	4.36
ENSMUSG00000068329.12	Htra2	-1.6	5.16	4.0465e-06	3.72e-05	4.37	5.96	4.53	4.16	4.42	5.95	6.13	5.8
ENSMUSG00000030527.15	Crtc3	1.55	4.15	4.387e-06	3.9332e-05	4.93	3.38	4.9	4.89	4.99	3.52	3.27	3.31
ENSMUSG00000035472.14	Slc25a21	2.84	2.5	5.4547e-06	4.6721e-05	3.93	1.14	3.91	3.85	4.01	1.07	0.66	1.52
ENSMUSG00000048856.9	Slc25a47	1.39	8.17	3.0994e-06	3.0723e-05	8.87	7.47	8.6	8.91	9.09	7.68	7.32	7.41
ENSMUSG00000000838.17	Fmr1	-1.45	5.54	3.8622e-06	3.5911e-05	4.81	6.26	4.9	4.72	4.81	6.11	6.2	6.47
ENSMUSG00000033596.5	Rfwd3	-1.36	5.76	3.7292e-06	3.4972e-05	5.08	6.45	4.95	5.11	5.18	6.3	6.41	6.62
ENSMUSG00000056216.9	Cebpg	1.2	6.05	3.4444e-06	3.3209e-05	6.65	5.45	6.65	6.5	6.81	5.46	5.53	5.36
ENSMUSG00000023944.14	Hsp90ab1	-0.99	11.1	3.0154e-06	3.0142e-05	10.61	11.59	10.73	10.58	10.51	11.53	11.63	11.62
ENSMUSG00000026127.13	Imp4	-1.38	5.79	3.7345e-06	3.4972e-05	5.1	6.48	5.06	5.22	5.01	6.29	6.51	6.63
ENSMUSG00000044952.5	Kctd21	2.83	2.43	5.5375e-06	4.7213e-05	3.85	1.07	3.79	4.02	3.73	1.22	0.74	1.08
ENSMUSG00000006014.16	Prg4	2.22	5.02	4.0002e-06	3.6954e-05	6.13	3.91	6.01	6.14	6.25	4.2	3.18	4.33
ENSMUSG00000030108.14	Slc6a13	1.41	7.62	3.2102e-06	3.1534e-05	8.33	6.91	8.23	8.53	8.22	7.22	6.72	6.8
ENSMUSG00000093674.7	Rpl41	-1.06	7.82	3.2374e-06	3.1688e-05	7.29	8.34	7.2	7.23	7.43	8.29	8.41	8.33
ENSMUSG00000047109.13	Cldn14	4.03	2.84	5.6364e-06	4.7846e-05	4.86	0.9	4.75	5.06	4.78	1.12	-0.52	1.87
ENSMUSG00000026568.6	Mpc2	1.38	7.19	3.2885e-06	3.2014e-05	7.88	6.5	7.91	8.02	7.71	6.78	6.42	6.3
ENSMUSG00000026027.13	Stradb	1.57	4.92	4.0278e-06	3.7081e-05	5.7	4.14	5.65	5.86	5.59	4.41	4.11	3.87
ENSMUSG00000008668.15	Rps18	-1	8.72	3.1833e-06	3.1317e-05	8.22	9.22	8.22	8.11	8.32	9.25	9.21	9.19
ENSMUSG00000024580.8	Grpel2	1.36	5.17	3.8923e-06	3.6165e-05	5.85	4.49	5.62	5.95	5.97	4.47	4.56	4.43
ENSMUSG00000027479.14	Mapre1	-1.15	6.16	3.6484e-06	3.4438e-05	5.58	6.73	5.64	5.55	5.54	6.69	6.66	6.85
ENSMUSG00000020453.17	Patz1	-2.79	3.47	5.6826e-06	4.8136e-05	2.09	4.88	1.45	2.65	2.09	4.8	4.88	4.95
ENSMUSG00000022849.5	Hspbap1	-3.08	3.21	5.7215e-06	4.8336e-05	1.7	4.74	2.1	1.37	1.55	4.6	4.94	4.68
ENSMUSG00000037563.15	Rps16	-1.08	8.22	3.2561e-06	3.1769e-05	7.68	8.76	7.73	7.51	7.8	8.77	8.82	8.7
ENSMUSG00000068874.13	Selenbp1	1.37	7.95	3.2535e-06	3.1768e-05	8.63	7.27	8.36	8.92	8.62	7.32	7.34	7.14
ENSMUSG00000015357.10	Clpx	1.52	7.43	3.3371e-06	3.239e-05	8.19	6.67	8.07	8.31	8.2	6.97	6.29	6.75
ENSMUSG00000038451.13	Spsb2	2.17	2.98	5.628e-06	4.7846e-05	4.07	1.92	4.11	3.94	4.14	1.95	1.88	1.84
ENSMUSG00000000751.13	Rpa1	-1.14	6.15	3.7126e-06	3.4892e-05	5.58	6.72	5.56	5.53	5.64	6.73	6.62	6.81
ENSMUSG00000038644.14	Pold1	-2.31	3.89	5.5058e-06	4.7066e-05	2.75	5.06	2.5	2.82	2.88	5.04	5.26	4.86
ENSMUSG00000038323.3	1700066M21Rik	1.59	4.34	4.5903e-06	4.076e-05	5.14	3.56	5.31	5.15	4.95	3.67	3.56	3.41
ENSMUSG00000025579.14	Gaa	1.06	6.41	3.5596e-06	3.3919e-05	6.94	5.88	6.94	7	6.87	5.93	5.81	5.91
ENSMUSG00000095687.2	Rnaset2a	1.28	5.38	3.9103e-06	3.6281e-05	6.02	4.75	6.05	6.09	5.92	4.7	4.61	4.93
ENSMUSG00000025613.13	Cct8	-1.14	8.14	3.3535e-06	3.2501e-05	7.57	8.71	7.64	7.53	7.53	8.56	8.91	8.65
ENSMUSG00000048264.16	Dip2c	2.2	3.16	5.627e-06	4.7846e-05	4.26	2.09	4.09	4.25	4.42	1.99	2.33	1.85
ENSMUSG00000037221.13	Mospd3	1.6	4.74	4.324e-06	3.9062e-05	5.55	3.95	5.58	5.67	5.38	4.24	3.84	3.74
ENSMUSG00000026176.13	Ctdsp1	1.23	6.89	3.4875e-06	3.3455e-05	7.5	6.28	7.26	7.63	7.62	6.3	6.2	6.33
ENSMUSG00000037275.14	Gemin5	-1.84	5.33	4.3666e-06	3.9281e-05	4.43	6.25	4.84	4.08	4.35	6.03	6.37	6.34
ENSMUSG00000040938.16	Slc16a11	4.09	1.86	5.2105e-06	4.5079e-05	3.92	-0.05	3.93	4.05	3.74	0.45	-0.81	-0.22
ENSMUSG00000026986.14	Hnmt	3.2	2.77	5.9386e-06	4.9691e-05	4.38	1.23	4.11	4.37	4.66	1.65	0.45	1.41
ENSMUSG00000028185.12	Dnase2b	2.15	3.51	5.4122e-06	4.6474e-05	4.6	2.45	4.8	4.52	4.46	2.79	2.08	2.43
ENSMUSG00000028229.11	Rmdn1	1.91	3.98	5.0356e-06	4.391e-05	4.94	3.04	4.96	4.76	5.09	2.86	3.41	2.81
ENSMUSG00000020644.9	Id2	1.55	6.71	3.5843e-06	3.4079e-05	7.48	5.93	7.43	7.4	7.61	5.89	6.31	5.6
ENSMUSG00000026074.15	Map4k4	-1.62	4.98	4.6234e-06	4.1001e-05	4.18	5.8	3.86	4.18	4.46	5.75	5.9	5.74
ENSMUSG00000019762.4	Iyd	1.7	6.33	3.6777e-06	3.469e-05	7.18	5.48	7.15	7.25	7.14	5.95	5.12	5.37
ENSMUSG00000034917.8	Tjp3	1.35	4.76	4.4009e-06	3.9402e-05	5.44	4.09	5.49	5.45	5.37	4.11	3.92	4.2
ENSMUSG00000034341.17	Wbp2	1.15	6.68	3.6173e-06	3.4294e-05	7.25	6.11	7.19	7.22	7.35	6.21	5.92	6.18
ENSMUSG00000031753.16	Cog4	1.21	5.73	3.907e-06	3.6276e-05	6.33	5.13	6.39	6.4	6.2	5.11	5.26	5
ENSMUSG00000003528.15	Slc25a1	1.21	7.64	3.4991e-06	3.3514e-05	8.25	7.04	8.22	8.1	8.43	7.02	7.21	6.89
ENSMUSG00000023942.15	Slc29a1	1.41	6.91	3.6104e-06	3.4254e-05	7.62	6.2	7.42	7.92	7.51	6.36	6.2	6.05
ENSMUSG00000068882.13	Ssb	-1.25	6.95	3.6952e-06	3.4805e-05	6.33	7.58	6.59	6.12	6.28	7.52	7.62	7.58
ENSMUSG00000025817.12	Nudt5	-1.34	5.5	4.3413e-06	3.9191e-05	4.83	6.17	4.86	4.66	4.97	6.07	6.15	6.28
ENSMUSG00000090935.10	Synj2bp	1.14	6.13	3.843e-06	3.5757e-05	6.7	5.56	6.82	6.7	6.58	5.66	5.53	5.48
ENSMUSG00000028132.15	Tmem56	1.47	7.18	3.6272e-06	3.4312e-05	7.92	6.44	8	8.17	7.58	6.28	6.56	6.49
ENSMUSG00000032215.15	Rsl24d1	-1.33	5.76	4.1897e-06	3.8167e-05	5.1	6.43	5.34	4.99	4.97	6.34	6.53	6.41
ENSMUSG00000006498.16	Ptbp1	-1.11	8	3.5563e-06	3.3912e-05	7.45	8.55	7.59	7.31	7.44	8.42	8.63	8.61
ENSMUSG00000048922.18	Cdca2	-3.04	3.14	6.3201e-06	5.2049e-05	1.65	4.65	1.76	1.25	1.86	4.47	4.66	4.81
ENSMUSG00000026974.11	Zmynd19	-1.67	4.84	4.9557e-06	4.33e-05	4.02	5.68	4.26	3.73	4.04	5.63	5.83	5.57
ENSMUSG00000045917.17	Tmem268	-1.7	4.42	5.3169e-06	4.5751e-05	3.58	5.28	3.39	3.7	3.62	5.32	5.35	5.15
ENSMUSG00000001247.16	Lsr	1.3	7.61	3.6087e-06	3.4254e-05	8.26	6.97	7.97	8.41	8.4	7.01	6.85	7.04
ENSMUSG00000055720.10	Ubl7	1.26	5.05	4.3722e-06	3.9281e-05	5.68	4.43	5.58	5.83	5.64	4.41	4.43	4.43
ENSMUSG00000035863.14	Palm	-3.74	3.53	6.3832e-06	5.2436e-05	1.71	5.38	2.64	0.91	1.47	5.61	5.15	5.38
ENSMUSG00000014542.3	Clec4f	1.16	7.03	3.7101e-06	3.4892e-05	7.61	6.45	7.5	7.52	7.81	6.55	6.43	6.36
ENSMUSG00000038150.7	Ormdl3	1.88	5.46	4.2427e-06	3.8488e-05	6.4	4.52	6.25	6.56	6.4	5.06	4.2	4.28
ENSMUSG00000036292.14	Gramd1c	1.76	4.73	4.7214e-06	4.1587e-05	5.6	3.86	5.21	5.79	5.81	3.9	3.79	3.86
ENSMUSG00000042118.7	Bhmt2	1.85	7.24	3.7322e-06	3.4972e-05	8.17	6.32	8.04	8.28	8.19	6.87	5.99	6.08
ENSMUSG00000041075.8	Fzd7	1.72	4.53	4.8812e-06	4.2821e-05	5.4	3.67	5.57	5.42	5.19	3.93	3.71	3.35
ENSMUSG00000040017.8	Saa4	1.86	6.95	3.7855e-06	3.5324e-05	7.88	6.02	7.83	7.81	8.01	6.41	5.47	6.17
ENSMUSG00000078672.2	Mup20	3.74	6.71	4.0028e-06	3.6954e-05	8.58	4.85	9.58	7.71	8.44	4.6	5.27	4.64
ENSMUSG00000037822.12	Smim14	1.56	5.6	4.2117e-06	3.8313e-05	6.39	4.82	6.44	6.31	6.42	5.22	4.58	4.64
ENSMUSG00000030770.15	Parva	1.28	6.15	4.0167e-06	3.703e-05	6.79	5.51	6.72	6.8	6.84	5.75	5.47	5.29
ENSMUSG00000007837.11	Prrg2	1.87	3.68	5.7541e-06	4.8432e-05	4.62	2.76	4.65	4.58	4.62	2.9	2.93	2.39
ENSMUSG00000073702.11	Rpl31	-1.08	7.27	3.8294e-06	3.5682e-05	6.73	7.81	6.78	6.69	6.71	7.84	7.92	7.66
ENSMUSG00000004100.12	Ppan	-1.69	5.96	4.3679e-06	3.9281e-05	5.12	6.8	5.61	5.03	4.72	6.86	6.74	6.79
ENSMUSG00000027018.11	Hat1	-1.9	4.87	5.2181e-06	4.5087e-05	3.93	5.81	4.14	3.38	4.26	5.79	5.89	5.76
ENSMUSG00000039195.4	1110008P14Rik	1.89	3.59	5.8641e-06	4.9226e-05	4.54	2.67	4.42	4.72	4.48	2.69	2.43	2.83
ENSMUSG00000029458.14	Brap	1.35	6.43	3.9722e-06	3.6776e-05	7.1	5.75	6.94	7.26	7.1	6.01	5.55	5.69
ENSMUSG00000032528.5	Vipr1	1.93	4.38	5.1742e-06	4.4849e-05	5.35	3.42	5.39	4.97	5.68	3.5	3.28	3.44
ENSMUSG00000040146.9	Rgl3	4.34	2.79	6.6689e-06	5.4203e-05	4.99	0.7	5.06	5.1	4.78	2.16	-0.08	-0.29
ENSMUSG00000055782.9	Abcd2	1.54	5.9	4.1757e-06	3.8102e-05	6.67	5.13	6.6	6.95	6.45	4.9	5.37	5.12
ENSMUSG00000020649.11	Rrm2	-3.85	5.25	5.7248e-06	4.8336e-05	3.33	7.18	2.99	3.07	3.9	6.5	7.62	7.4
ENSMUSG00000001229.9	Dpp9	1.19	5.89	4.1715e-06	3.8102e-05	6.49	5.3	6.55	6.49	6.41	5.47	5.15	5.27
ENSMUSG00000025142.18	Aspscr1	1.57	5.81	4.2209e-06	3.837e-05	6.59	5.03	6.48	6.7	6.6	5.41	4.71	4.96
ENSMUSG00000044533.15	Rps2	-0.92	10.62	3.6252e-06	3.4312e-05	10.16	11.08	10.21	10.1	10.17	11.14	11.09	11.02
ENSMUSG00000020792.15	Exoc7	1.27	4.98	4.7076e-06	4.1521e-05	5.62	4.35	5.67	5.56	5.61	4.32	4.22	4.48
ENSMUSG00000034563.16	Ccpg1	1.21	5.83	4.2913e-06	3.8821e-05	6.44	5.23	6.47	6.5	6.35	5.41	5.2	5.07
ENSMUSG00000028010.16	Gar1	-2.47	3.83	6.5277e-06	5.3255e-05	2.62	5.07	2.93	2.65	2.22	4.89	5.3	5.02
ENSMUSG00000042079.13	Hnrnpf	-1.05	8.43	3.8413e-06	3.5757e-05	7.91	8.96	8.04	7.92	7.75	8.95	9.04	8.89
ENSMUSG00000032826.18	Ank2	-3.66	3.76	6.9182e-06	5.5777e-05	1.95	5.59	2.01	2.05	1.7	5.17	5.86	5.74
ENSMUSG00000028212.16	Ccne2	-3.51	2.94	6.8172e-06	5.5031e-05	1.25	4.69	1.31	0.54	1.75	4.69	4.83	4.54
ENSMUSG00000030795.18	Fus	-1.32	6.79	4.1576e-06	3.8007e-05	6.13	7.45	5.84	6.27	6.27	7.31	7.57	7.45
ENSMUSG00000072235.6	Tuba1a	-1.37	5.61	4.7203e-06	4.1587e-05	4.93	6.3	5.17	4.77	4.84	6.39	6.32	6.17
ENSMUSG00000059325.14	Hopx	7.47	1.5	2.2049e-06	2.3808e-05	5.23	-1.64	5.26	5.29	5.14	-2.89	-3.25	-0.54
ENSMUSG00000035104.14	Eva1a	1.31	5.79	4.3639e-06	3.9281e-05	6.45	5.14	6.37	6.64	6.33	5.33	5.09	4.98
ENSMUSG00000039001.12	Rps21	-1.6	6.17	4.4514e-06	3.9691e-05	5.37	6.97	5.33	5.24	5.55	6.9	7.29	6.71
ENSMUSG00000032540.16	Abhd5	1.81	5.01	4.894e-06	4.2899e-05	5.92	4.11	6.34	5.71	5.71	4.17	4.24	3.91
ENSMUSG00000057541.14	Pus7	-2.38	4.84	5.7494e-06	4.8432e-05	3.67	6.03	4.54	3.33	3.11	6.01	6.05	6.01
ENSMUSG00000032624.16	Eml4	-1.64	5.21	5.1979e-06	4.5024e-05	4.38	6.03	4.31	4.6	4.23	5.79	6.2	6.1
ENSMUSG00000031278.12	Acsl4	1.44	5.83	4.4386e-06	3.9634e-05	6.55	5.11	6.86	6.35	6.45	5.13	5.24	4.95
ENSMUSG00000032420.8	Nt5e	1.17	6.3	4.2678e-06	3.8662e-05	6.88	5.72	6.8	7.05	6.8	5.58	5.75	5.81
ENSMUSG00000028003.6	Lrat	1.98	3.86	6.0658e-06	5.0561e-05	4.86	2.88	5.08	4.56	4.93	3.1	2.83	2.64
ENSMUSG00000019818.15	Cd164	0.97	8.5	3.9432e-06	3.656e-05	8.99	8.02	9.03	9.04	8.89	7.97	8	8.09
ENSMUSG00000023906.3	Cldn6	-6.07	2.54	4.3704e-06	3.9281e-05	-0.36	5.57	-1.16	-0.42	0.08	5.43	5.47	5.82
ENSMUSG00000008226.14	Scrn3	1.17	5.36	4.7661e-06	4.1953e-05	5.94	4.77	5.91	5.93	5.98	4.83	4.63	4.84
ENSMUSG00000036611.5	Eepd1	2.69	3.09	7.0301e-06	5.6505e-05	4.43	1.78	4.17	4.79	4.32	1.89	1.28	2.07
ENSMUSG00000002718.14	Cse1l	-1.18	6.21	4.5532e-06	4.0461e-05	5.62	6.8	5.74	5.48	5.65	6.7	6.79	6.92
ENSMUSG00000020173.17	Cobl	1.5	4.71	5.2894e-06	4.5635e-05	5.46	3.96	5.54	5.31	5.53	4.14	4.03	3.68
ENSMUSG00000087679.2	Tmem250-ps	1.13	5.85	4.5467e-06	4.0457e-05	6.41	5.29	6.48	6.43	6.33	5.31	5.38	5.16
ENSMUSG00000031447.7	Lamp1	0.97	9.28	3.9988e-06	3.6954e-05	9.77	8.79	9.78	9.79	9.73	8.85	8.87	8.66
ENSMUSG00000028614.14	Ndc1	-1.49	5.26	5.3038e-06	4.5691e-05	4.52	6	4.74	4.46	4.35	5.83	6.08	6.09
ENSMUSG00000040084.9	Bub1b	-3.36	4.06	7.1363e-06	5.7183e-05	2.4	5.74	2.48	2.4	2.26	5.28	5.94	6
ENSMUSG00000051043.16	Gprc5c	1.41	6.3	4.444e-06	3.9652e-05	7	5.59	6.85	7.27	6.88	5.64	5.77	5.37
ENSMUSG00000000303.12	Cdh1	-1.76	7.64	4.2418e-06	3.8488e-05	6.76	8.52	6.56	7.06	6.66	8.26	8.94	8.36
ENSMUSG00000049091.6	Sephs2	1.02	9.67	3.9975e-06	3.6954e-05	10.18	9.16	10.05	10.25	10.23	9.08	9.29	9.11
ENSMUSG00000022848.8	Slc49a4	1.78	4.49	5.6001e-06	4.7716e-05	5.39	3.6	5.45	5.18	5.54	3.95	3.57	3.26
ENSMUSG00000053907.10	Mat2a	-1.52	7.26	4.3079e-06	3.8945e-05	6.5	8.02	6.46	6.43	6.6	7.76	8.4	7.9
ENSMUSG00000027469.16	Tpx2	-2.86	4.79	6.3077e-06	5.2015e-05	3.38	6.21	3.85	2.46	3.8	5.91	6.24	6.46
ENSMUSG00000033272.12	Slc35a4	-1.35	5.29	5.2698e-06	4.5496e-05	4.62	5.96	4.61	4.62	4.61	5.81	5.99	6.08
ENSMUSG00000021771.14	Vdac2	-1.11	7.48	4.253e-06	3.8555e-05	6.92	8.04	7.05	7	6.72	8.03	8.11	7.98
ENSMUSG00000018672.15	Copz2	2.04	3.72	6.4715e-06	5.2928e-05	4.75	2.71	4.61	4.84	4.78	3.17	2.49	2.41
ENSMUSG00000032481.17	Smarcc1	-1.52	5.86	4.9377e-06	4.3201e-05	5.1	6.62	5.08	5.1	5.11	6.31	6.81	6.74
ENSMUSG00000024773.15	Atg2a	1.26	5.41	4.8724e-06	4.2773e-05	6.04	4.79	6.01	6.03	6.09	4.56	4.86	4.93
ENSMUSG00000057346.12	Apol9a	4.1	4.21	6.7064e-06	5.4406e-05	6.25	2.19	6.31	6.53	5.92	2.06	0.77	3.64
ENSMUSG00000068551.12	Zfp467	3.58	2.69	7.5558e-06	5.9772e-05	4.48	0.97	4.26	4.93	4.21	0.71	1.53	0.49
ENSMUSG00000027454.10	Gins1	-2.05	3.7	7.1424e-06	5.7196e-05	2.69	4.73	2.46	2.67	2.88	4.75	4.78	4.63
ENSMUSG00000038522.6	Mfsd4b1	8.33	1.49	1.5465e-06	1.8382e-05	5.67	-2.02	5.48	5.83	5.69	-2	-3.25	-2.77
ENSMUSG00000064225.6	Paqr9	1.29	8.66	4.1408e-06	3.7907e-05	9.3	8.01	9.53	9.02	9.35	7.88	8.04	8.11
ENSMUSG00000074639.6	Rdh16f2	10.14	2.72	2.2471e-06	2.4116e-05	7.8	-1.73	7.49	8.11	7.79	-1.61	-3.98	-1.49
ENSMUSG00000069662.5	Marcks	-1.45	5.72	5.1071e-06	4.4385e-05	5	6.44	5.12	4.9	4.98	6.32	6.3	6.7
ENSMUSG00000026896.14	Ifih1	1.74	4.89	5.4151e-06	4.6474e-05	5.76	4.03	5.51	5.98	5.78	4.04	3.68	4.35
ENSMUSG00000034906.15	Ncaph	-2.94	3.62	7.6323e-06	6.0305e-05	2.18	5.1	1.89	1.9	2.67	4.82	5.13	5.33
ENSMUSG00000061947.10	Serpina10	1.51	7.54	4.3595e-06	3.9281e-05	8.3	6.79	8.05	8.2	8.65	6.97	6.56	6.84
ENSMUSG00000032324.11	Tspan3	-1.9	4	6.9816e-06	5.6202e-05	3.06	4.96	3.12	3.14	2.87	4.96	5.07	4.81
ENSMUSG00000028678.13	Kif2c	-3.15	3.29	7.815e-06	6.1377e-05	1.74	4.86	1.68	1.37	2.09	4.6	4.93	5.05
ENSMUSG00000020430.12	Pes1	-1.49	6.02	4.9986e-06	4.3616e-05	5.27	6.77	5.48	5.3	5.03	6.54	6.78	6.97
ENSMUSG00000018796.13	Acsl1	1.36	9.88	4.1933e-06	3.8173e-05	10.56	9.2	10.91	10.41	10.35	9.29	9.18	9.12
ENSMUSG00000026421.14	Csrp1	-1.76	4.86	6.0824e-06	5.0641e-05	3.99	5.74	3.88	3.69	4.39	5.88	5.61	5.71
ENSMUSG00000035311.16	Gnptab	-1.69	4.56	6.3885e-06	5.2447e-05	3.72	5.4	3.97	3.46	3.71	5.39	5.28	5.52
ENSMUSG00000026174.9	Cnot9	-1.18	5.7	5.219e-06	4.5087e-05	5.11	6.29	5.15	5.01	5.17	6.2	6.32	6.34
ENSMUSG00000071074.9	Yipf3	1.13	5.83	4.9047e-06	4.2941e-05	6.4	5.27	6.26	6.49	6.45	5.25	5.2	5.35
ENSMUSG00000062248.5	Cks2	-1.41	4.99	5.9084e-06	4.9473e-05	4.29	5.7	4.08	4.3	4.48	5.7	5.66	5.75
ENSMUSG00000037523.13	Mavs	1.36	6.26	4.8055e-06	4.2271e-05	6.94	5.58	6.96	7.06	6.8	5.8	5.28	5.66
ENSMUSG00000066319.6	Rtp3	1.23	5.57	5.1053e-06	4.4385e-05	6.19	4.96	6.3	6.19	6.09	5.15	4.85	4.88
ENSMUSG00000035864.14	Syt1	9.8	-0.72	5.6402e-07	8.5554e-06	4.18	-3.23	4.08	4.35	4.11	-5.7	-5.57	-5.58
ENSMUSG00000073676.4	Hspe1	-1.08	7.22	4.6342e-06	4.1013e-05	6.69	7.76	6.68	6.7	6.67	7.9	7.77	7.6
ENSMUSG00000073555.1	Gm4951	3.28	5.32	5.707e-06	4.8249e-05	6.95	3.7	6.88	6.96	7	2.85	3.2	5.01
ENSMUSG00000026131.19	Dst	1.11	6.21	4.8418e-06	4.2561e-05	6.76	5.66	6.79	6.76	6.73	5.57	5.83	5.57
ENSMUSG00000001467.5	Cyp51	1.81	7.56	4.5343e-06	4.0375e-05	8.46	6.66	8.14	8.4	8.85	6.52	7.03	6.42
ENSMUSG00000041921.16	Metap1d	1.71	4.38	6.185e-06	5.126e-05	5.24	3.54	5.01	5.13	5.57	3.59	3.42	3.56
ENSMUSG00000045775.15	Slc16a5	2.57	3.44	7.4389e-06	5.905e-05	4.74	2.19	4.79	5.07	4.34	2.62	1.92	1.94
ENSMUSG00000021773.11	Comtd1	-2.52	3.69	7.8402e-06	6.1463e-05	2.43	4.96	2.1	3.11	2.04	5.02	4.88	4.97
ENSMUSG00000026197.12	Zfand2b	1.75	3.73	7.0005e-06	5.6302e-05	4.61	2.88	4.51	4.65	4.67	2.96	2.59	3.02
ENSMUSG00000029614.13	Rpl6	-1.01	9.13	4.4389e-06	3.9634e-05	8.63	9.64	8.77	8.5	8.62	9.71	9.58	9.62
ENSMUSG00000072082.7	Ccnf	-1.69	4.99	6.2187e-06	5.1409e-05	4.15	5.84	4.31	4.01	4.14	5.64	5.78	6.08
ENSMUSG00000031378.14	Abcd1	1.69	4.07	6.7645e-06	5.4775e-05	4.92	3.25	4.83	5.17	4.73	3.28	3.12	3.3
ENSMUSG00000074476.6	Spc24	-1.97	4.92	6.5327e-06	5.3262e-05	3.95	5.9	4.03	3.4	4.4	6.03	5.91	5.75
ENSMUSG00000002108.10	Nr1h3	1.99	6.18	5.0894e-06	4.429e-05	7.18	5.18	7.17	7.19	7.19	5.8	4.66	5.09
ENSMUSG00000031505.11	Naxd	1.39	5.43	5.4282e-06	4.6525e-05	6.12	4.74	6.17	6.05	6.15	4.77	4.99	4.44
ENSMUSG00000029610.13	Aimp2	-1.62	4.78	6.5747e-06	5.3473e-05	3.97	5.59	3.75	4.11	4.04	5.7	5.4	5.67
ENSMUSG00000054612.4	Mgmt	2.95	2.63	8.518e-06	6.5517e-05	4.11	1.2	4.28	4.34	3.69	1.37	1.17	0.9
ENSMUSG00000008373.16	Prpf31	-1.34	5.3	5.9649e-06	4.9846e-05	4.63	5.97	4.8	4.48	4.62	5.89	5.93	6.09
ENSMUSG00000036026.15	Tmem63b	1.14	5.99	5.1666e-06	4.4813e-05	6.56	5.42	6.63	6.55	6.51	5.34	5.61	5.32
ENSMUSG00000041762.16	Gpr155	1.47	4.6	6.2071e-06	5.1363e-05	5.34	3.87	5.41	5.24	5.35	4.1	3.84	3.64
ENSMUSG00000024533.17	Spire1	-4.57	2.53	7.2201e-06	5.7606e-05	0.32	4.82	0.14	0.39	0.18	4.58	5.01	4.86
ENSMUSG00000027306.15	Nusap1	-2.99	3.94	8.2288e-06	6.3892e-05	2.47	5.43	2.69	1.75	2.91	5.13	5.47	5.68
ENSMUSG00000055762.16	Eef1d	-0.95	7.44	4.8587e-06	4.2681e-05	6.96	7.92	6.89	7.02	6.98	7.9	7.92	7.93
ENSMUSG00000015880.13	Ncapg	-3.62	3.58	8.637e-06	6.6237e-05	1.82	5.38	2.06	0.69	2.63	5.14	5.48	5.51
ENSMUSG00000009927.9	Rps25	-1.06	8.72	4.6927e-06	4.1419e-05	8.19	9.26	8.33	7.98	8.26	9.25	9.3	9.22
ENSMUSG00000060429.12	Sntb1	1.69	5.73	5.4203e-06	4.6488e-05	6.58	4.89	6.8	6.48	6.45	4.81	5.31	4.53
ENSMUSG00000052656.12	Rnf103	1.08	6.38	5.1462e-06	4.4665e-05	6.93	5.84	6.86	6.92	6.98	5.8	5.99	5.74
ENSMUSG00000024694.9	Keg1	8.6	3.97	8.0441e-06	6.2686e-05	8.28	-0.18	8.79	7.57	8.49	0.41	-1.04	-0.37
ENSMUSG00000033285.15	Wdr3	-1.65	5.07	6.5006e-06	5.3066e-05	4.25	5.89	4.53	4.07	4.14	5.75	6.11	5.8
ENSMUSG00000030987.5	Stim1	1.27	5	5.9685e-06	4.9846e-05	5.64	4.37	5.77	5.66	5.47	4.31	4.35	4.44
ENSMUSG00000016503.17	Gtf3a	-1.65	5.04	6.5489e-06	5.3327e-05	4.22	5.88	3.84	4.24	4.56	5.81	6.01	5.81
ENSMUSG00000019872.13	Smpdl3a	1.62	4.72	6.308e-06	5.2015e-05	5.53	3.92	5.4	5.77	5.42	4.17	3.63	3.93
ENSMUSG00000047454.12	Gphn	1.25	5.75	5.4659e-06	4.6787e-05	6.38	5.13	6.45	6.49	6.19	5.07	5.3	5.01
ENSMUSG00000067924.4	Rtl8b	1.63	3.85	7.4074e-06	5.8849e-05	4.66	3.05	4.51	4.8	4.67	3.1	2.92	3.08
ENSMUSG00000030341.17	Tnfrsf1a	1.17	6.25	5.3064e-06	4.5691e-05	6.83	5.67	6.65	6.92	6.93	5.69	5.78	5.53
ENSMUSG00000020328.10	Nudcd2	-1.47	6.11	5.6373e-06	4.7846e-05	5.38	6.84	5.74	5.05	5.35	6.77	6.96	6.78
ENSMUSG00000025395.14	Prim1	-2.73	3.88	8.5282e-06	6.5546e-05	2.53	5.24	2.32	2.36	2.85	5.21	4.95	5.55
ENSMUSG00000029147.11	Ppm1g	-1.05	6.66	5.3061e-06	4.5691e-05	6.14	7.19	6.12	6.13	6.17	7.07	7.2	7.29
ENSMUSG00000006445.3	Epha2	1.38	4.41	6.758e-06	5.4757e-05	5.1	3.73	5.18	5.14	4.97	3.69	3.68	3.8
ENSMUSG00000020935.8	Dcakd	-1.19	6.29	5.5222e-06	4.7134e-05	5.7	6.89	5.79	5.51	5.8	7	6.77	6.89
ENSMUSG00000028800.15	Hdac1	-1.16	5.76	5.8578e-06	4.9204e-05	5.18	6.35	5.33	5.13	5.08	6.34	6.29	6.4
ENSMUSG00000022885.16	St6gal1	1.1	6.75	5.2112e-06	4.5079e-05	7.31	6.2	7.18	7.35	7.39	6.37	6.13	6.1
ENSMUSG00000024065.8	Ehd3	2.08	5.28	6.0299e-06	5.0326e-05	6.33	4.24	6.31	5.99	6.68	4.28	3.75	4.68
ENSMUSG00000053559.13	Smagp	1.29	5.06	6.1068e-06	5.0773e-05	5.7	4.41	5.73	5.81	5.56	4.45	4.54	4.24
ENSMUSG00000037295.7	Ldlrap1	1.4	4.82	6.3457e-06	5.2194e-05	5.52	4.13	5.39	5.73	5.44	4.25	3.97	4.14
ENSMUSG00000056124.5	B4galt6	-3.47	3.26	9.1645e-06	6.9506e-05	1.57	4.99	2.18	1.11	1.3	4.76	5.26	4.92
ENSMUSG00000020483.14	Dynll2	0.94	7.33	5.0834e-06	4.4268e-05	7.8	6.86	7.76	7.87	7.77	6.85	6.84	6.88
ENSMUSG00000025002.5	Cyp2c55	3.06	4.05	7.7873e-06	6.1233e-05	5.59	2.52	6.16	5.24	5.37	3.14	1.95	2.41
ENSMUSG00000002996.17	Hbp1	1.41	6.02	5.5246e-06	4.7134e-05	6.73	5.32	6.43	6.91	6.84	5.11	5.45	5.4
ENSMUSG00000041540.16	Sox5	2.52	2.74	9.0692e-06	6.8984e-05	4.01	1.52	4.06	4.08	3.88	1.91	1	1.52
ENSMUSG00000027690.13	Slc2a2	1.24	7.78	5.0643e-06	4.413e-05	8.39	7.16	8.21	8.67	8.3	7.29	7.1	7.1
ENSMUSG00000031995.9	St14	-3.7	2.45	8.5008e-06	6.5424e-05	0.66	4.3	0.43	0.61	0.75	4.22	4.45	4.22
ENSMUSG00000036112.15	Metap2	-1.12	6.91	5.3539e-06	4.6039e-05	6.36	7.47	6.45	6.32	6.29	7.32	7.63	7.45
ENSMUSG00000022322.8	Shcbp1	-2.66	3.71	8.9318e-06	6.8058e-05	2.4	5.04	2.35	1.9	2.9	4.82	5.01	5.25
ENSMUSG00000018339.11	Gpx3	-3.13	4.05	8.7979e-06	6.7234e-05	2.51	5.61	2.62	1.93	2.94	5.98	5.29	5.56
ENSMUSG00000052595.8	A1cf	1.38	5.96	5.6215e-06	4.7846e-05	6.66	5.28	6.89	6.71	6.36	5.15	5.25	5.42
ENSMUSG00000042354.7	Gnl3	-1.89	6.37	5.7621e-06	4.8464e-05	5.43	7.31	6.03	5.11	5.13	7.1	7.46	7.36
ENSMUSG00000045328.11	Cenpe	-3.77	3.67	9.3289e-06	7.0344e-05	1.83	5.54	2.18	0.91	2.31	5.18	5.77	5.67
ENSMUSG00000022191.16	Drosha	-1.87	4.67	7.4437e-06	5.905e-05	3.75	5.6	4.06	3.36	3.81	5.5	5.81	5.47
ENSMUSG00000025813.14	Homer2	1.41	4.64	6.7188e-06	5.4473e-05	5.35	3.94	5.55	5.22	5.26	3.83	4.06	3.91
ENSMUSG00000032010.15	Usp2	-2.44	3.35	9.2492e-06	7.0022e-05	2.14	4.58	1.68	2.34	2.33	4.69	4.53	4.5
ENSMUSG00000003585.13	Sec14l2	3.08	8.1	5.1436e-06	4.4665e-05	9.64	6.56	9.65	9.67	9.61	7.64	5.76	6.28
ENSMUSG00000079259.2	Trim71	-10.03	0.31	8.3907e-07	1.1486e-05	-3.23	5.33	-4.62	-4.82	-4.68	5.34	5.49	5.16
ENSMUSG00000001918.17	Slc1a5	-4.23	3.27	9.3673e-06	7.0552e-05	1.23	5.37	1.49	-0.17	2.22	5.43	5.5	5.16
ENSMUSG00000020109.13	Dnajb12	1.1	5.83	5.7466e-06	4.8432e-05	6.37	5.28	6.31	6.45	6.36	5.29	5.17	5.39
ENSMUSG00000022858.16	Tra2b	-1.19	6.54	5.6614e-06	4.7988e-05	5.94	7.14	6.11	5.99	5.73	7.01	7.2	7.21
ENSMUSG00000028540.6	Dph2	-2.53	3.08	9.5974e-06	7.1623e-05	1.84	4.36	1.61	2.05	1.77	4.27	4.43	4.35
ENSMUSG00000027602.9	Map1lc3a	2.27	3.97	7.9157e-06	6.1945e-05	5.11	2.85	5.15	5.27	4.89	3.2	2.14	3.15
ENSMUSG00000028676.17	Srsf10	-1.18	6.44	5.7546e-06	4.8432e-05	5.86	7.03	6.01	5.84	5.71	6.9	7.17	7.02
ENSMUSG00000049957.14	Ccdc137	-2.02	4.28	8.2987e-06	6.4247e-05	3.29	5.29	3.88	3.1	2.85	5.28	5.31	5.26
ENSMUSG00000037583.2	Nr0b2	3.36	4.57	7.7622e-06	6.1072e-05	6.26	2.9	6.82	6.4	5.55	3.22	2.26	3.17
ENSMUSG00000031167.16	Rbm3	-2.73	6.64	6.1197e-06	5.081e-05	5.28	8	5.41	5.14	5.27	7.24	8.27	8.5
ENSMUSG00000041688.16	Amot	-2.12	4.77	7.8258e-06	6.1388e-05	3.72	5.84	3.29	3.5	4.35	5.7	5.76	6.05
ENSMUSG00000050052.12	Tdrp	3.74	1.89	9.3526e-06	7.0482e-05	3.78	0.13	3.78	3.72	3.81	0.9	-0.52	-0.37
ENSMUSG00000037572.17	Wdhd1	-3.35	3.3	9.9388e-06	7.3771e-05	1.65	4.98	1.57	1.66	1.63	4.7	4.93	5.3
ENSMUSG00000021411.16	Pxdc1	1.88	5.38	6.4119e-06	5.2572e-05	6.32	4.44	5.86	6.46	6.64	4.52	4.13	4.66
ENSMUSG00000078650.2	G6pc	3.35	7.24	5.6425e-06	4.7858e-05	8.92	5.56	9.28	9.28	8.2	6.54	5.06	5.08
ENSMUSG00000001016.12	Ilf2	-1.52	4.94	7.3736e-06	5.8662e-05	4.19	5.7	4.18	3.96	4.43	5.58	5.83	5.69
ENSMUSG00000024742.15	Fen1	-2.23	4.76	7.9932e-06	6.2438e-05	3.66	5.87	3.87	3.57	3.5	5.5	5.93	6.19
ENSMUSG00000000301.16	Pemt	1.82	7.97	5.4139e-06	4.6474e-05	8.89	7.07	8.81	8.99	8.86	7.46	6.49	7.25
ENSMUSG00000055760.12	Gemin6	-1.83	4.04	8.7565e-06	6.6996e-05	3.14	4.97	3.27	3.21	2.9	4.82	5.05	5.02
ENSMUSG00000046985.11	Tapt1	1.19	5.84	6.0831e-06	5.0641e-05	6.43	5.25	6.33	6.62	6.34	5.13	5.35	5.26
ENSMUSG00000056076.13	Eif3b	-0.94	7.88	5.5124e-06	4.7092e-05	7.41	8.35	7.38	7.48	7.36	8.28	8.37	8.39
ENSMUSG00000041058.15	Wwp1	1.06	6.34	5.8752e-06	4.9287e-05	6.87	5.82	6.86	6.92	6.83	5.95	5.68	5.8
ENSMUSG00000034850.15	Tmem127	1.13	5.39	6.4114e-06	5.2572e-05	5.96	4.83	6.01	5.85	6.03	4.81	4.77	4.9
ENSMUSG00000005370.4	Msh6	-1.26	5.15	7.115e-06	5.7082e-05	4.53	5.78	4.56	4.6	4.41	5.78	5.73	5.84
ENSMUSG00000054855.13	Rnd1	3.01	1.97	1.0018e-05	7.4087e-05	3.48	0.55	3.4	3.5	3.52	0.67	0.45	0.25
ENSMUSG00000035683.13	Melk	-4.08	2.69	9.4975e-06	7.1204e-05	0.73	4.73	0.43	-0.17	1.73	4.6	4.8	4.77
ENSMUSG00000057425.3	Ugt2b37	9.27	-0.98	8.8076e-07	1.1833e-05	3.67	-3.23	3.82	3.55	3.6	-5.7	-5.57	-5.58
ENSMUSG00000038299.16	Wdr36	-1.14	5.71	6.5421e-06	5.3306e-05	5.14	6.28	5.13	5.12	5.15	6.17	6.34	6.32
ENSMUSG00000029177.9	Cenpa	-2.12	4.74	8.0971e-06	6.3023e-05	3.7	5.8	3.32	3.39	4.35	5.62	5.94	5.85
ENSMUSG00000027351.14	Spred1	1.94	3.98	8.2646e-06	6.4059e-05	4.95	3.03	5.08	5.17	4.6	3.18	3.12	2.73
ENSMUSG00000039879.9	Heca	1.31	4.76	7.0893e-06	5.6911e-05	5.42	4.11	5.33	5.38	5.54	4.02	4.28	4.02
ENSMUSG00000026434.12	Nucks1	-1.21	7.24	5.7335e-06	4.8379e-05	6.64	7.85	6.63	6.52	6.77	7.63	8.04	7.88
ENSMUSG00000060147.15	Serpinb6a	-1.84	4.89	7.8053e-06	6.1337e-05	3.97	5.82	3.57	4.21	4.11	5.73	6.06	5.65
ENSMUSG00000002297.16	Dbf4	-2.43	4.37	8.8816e-06	6.7754e-05	3.16	5.58	2.83	2.92	3.7	5.26	5.73	5.76
ENSMUSG00000026478.14	Lamc1	-1.5	5.97	6.4986e-06	5.3066e-05	5.22	6.72	4.95	5.26	5.44	6.55	6.98	6.62
ENSMUSG00000042719.17	Naa25	-1.57	5.35	7.1525e-06	5.7242e-05	4.58	6.13	4.9	4.23	4.6	5.97	6.23	6.19
ENSMUSG00000032109.15	Nlrx1	2.13	3.18	9.5837e-06	7.1562e-05	4.26	2.14	4.3	4.13	4.32	2.43	2.19	1.7
ENSMUSG00000020733.3	Slc9a3r1	1	7.67	5.6354e-06	4.7846e-05	8.17	7.17	8.23	8.2	8.09	7.28	7.04	7.2
ENSMUSG00000033068.16	Entpd6	-1.53	4.36	8.4504e-06	6.5112e-05	3.6	5.12	3.7	3.65	3.44	5.11	5.11	5.15
ENSMUSG00000029103.16	Lrpap1	1.03	5.75	6.3181e-06	5.2049e-05	6.26	5.24	6.22	6.27	6.29	5.21	5.25	5.25
ENSMUSG00000074622.4	Mafb	1.87	5.27	6.7718e-06	5.48e-05	6.21	4.34	5.97	6.69	5.95	4.38	4.11	4.52
ENSMUSG00000025498.15	Irf7	1.64	4.83	7.2139e-06	5.7592e-05	5.65	4.03	5.45	5.71	5.79	4.04	3.66	4.36
ENSMUSG00000040859.14	Bsdc1	1.27	5.85	6.3039e-06	5.2015e-05	6.49	5.22	6.41	6.4	6.65	5	5.25	5.41
ENSMUSG00000071866.12	Ppia	-1.05	9.73	5.4896e-06	4.6959e-05	9.21	10.25	9.14	9.13	9.35	10.41	10.12	10.23
ENSMUSG00000025289.15	Prdx4	1.51	6.53	6.0385e-06	5.0366e-05	7.29	5.77	7.28	7.18	7.4	5.65	5.47	6.19
ENSMUSG00000045776.3	Lrtm1	3.56	2.69	1.0582e-05	7.7532e-05	4.47	0.98	3.91	4.61	4.89	1.14	0.84	0.76
ENSMUSG00000073830.11	Mup14	13.34	3.56	1.5789e-06	1.8643e-05	10.23	-2.25	10.54	10.31	9.83	-4.12	-2.4	-2.77
ENSMUSG00000059005.13	Hnrnpa3	-1.04	8.31	5.6873e-06	4.8145e-05	7.79	8.84	7.86	7.77	7.75	8.7	8.78	9.02
ENSMUSG00000020964.14	Sel1l	1.17	7.11	5.9046e-06	4.9473e-05	7.69	6.52	7.87	7.68	7.53	6.45	6.71	6.41
ENSMUSG00000001155.13	Ftcd	1.35	7.84	5.783e-06	4.8608e-05	8.51	7.17	8.39	8.77	8.38	6.93	7.42	7.15
ENSMUSG00000027323.10	Rad51	-3.18	3.44	1.07e-05	7.798e-05	1.89	5.02	2.21	1.12	2.25	4.91	4.83	5.29
ENSMUSG00000055531.12	Cpsf6	-1.34	5.88	6.7831e-06	5.4858e-05	5.22	6.55	5.46	5.12	5.07	6.39	6.71	6.56
ENSMUSG00000110353.1	Gm33543	3.48	2.78	1.0766e-05	7.8325e-05	4.54	1.1	4.25	4.63	4.72	2.16	0.32	0.61
ENSMUSG00000022218.16	Tgm1	2.13	4.41	8.1351e-06	6.3281e-05	5.48	3.35	5.74	5.05	5.65	3.45	2.91	3.64
ENSMUSG00000021569.10	Trip13	-4.02	3.23	1.0874e-05	7.9029e-05	1.28	5.24	1.92	0.61	1.16	4.89	5.46	5.34
ENSMUSG00000031383.8	Dusp9	-10.7	2.01	1.1453e-06	1.4548e-05	-2.34	7.36	-4.62	-0.73	-4.68	7.34	7.3	7.44
ENSMUSG00000020262.15	Adarb1	-1.81	3.99	9.5683e-06	7.1529e-05	3.1	4.89	3.42	2.85	3	4.91	4.89	4.87
ENSMUSG00000052146.16	Rps10	-1.19	8.04	5.9087e-06	4.9473e-05	7.45	8.64	7.54	7.21	7.6	8.79	8.49	8.64
ENSMUSG00000031016.9	Wee1	-2.39	3.65	1.0449e-05	7.6703e-05	2.46	4.86	2.1	3.1	2.14	4.77	4.89	4.91
ENSMUSG00000032044.4	Rpusd4	-1.85	3.82	9.9656e-06	7.3854e-05	2.91	4.75	2.69	2.85	3.15	4.79	4.71	4.75
ENSMUSG00000024360.8	Etf1	-0.97	7.43	6.1229e-06	5.081e-05	6.95	7.92	6.98	6.96	6.91	7.84	8.03	7.88
ENSMUSG00000031327.10	Chic1	3.8	2.56	1.1188e-05	8.0546e-05	4.46	0.75	4.69	4.05	4.63	-0.21	1.55	0.65
ENSMUSG00000002059.18	Rab34	-2.49	3.69	1.0633e-05	7.775e-05	2.45	4.95	1.82	2.79	2.69	4.79	5.13	4.91
ENSMUSG00000036078.16	Sigmar1	1.1	7.4	6.1148e-06	5.0807e-05	7.95	6.86	7.95	7.79	8.12	6.95	6.72	6.9
ENSMUSG00000025792.9	Slc25a10	1.44	7.16	6.1913e-06	5.128e-05	7.88	6.45	7.85	8.18	7.61	6.7	6.33	6.3
ENSMUSG00000029173.12	Sepsecs	1.06	5.9	6.6981e-06	5.4373e-05	6.42	5.37	6.46	6.49	6.31	5.3	5.39	5.42
ENSMUSG00000005534.10	Insr	1.07	6.68	6.3551e-06	5.2238e-05	7.22	6.15	7.07	7.32	7.27	6.17	6.25	6.02
ENSMUSG00000001751.9	Naglu	1.36	5.2	7.2721e-06	5.7915e-05	5.88	4.53	5.71	6.11	5.83	4.67	4.34	4.55
ENSMUSG00000023067.14	Cdkn1a	-3.08	4.82	9.4232e-06	7.0891e-05	3.3	6.34	3.57	2.48	3.83	5.97	6.78	6.28
ENSMUSG00000020023.18	Tmcc3	-1.81	4.51	9.0801e-06	6.9027e-05	3.61	5.43	3.26	3.89	3.65	5.27	5.4	5.6
ENSMUSG00000035248.9	Tut7	1.26	6.2	6.5749e-06	5.3473e-05	6.83	5.58	6.73	6.93	6.83	5.33	5.56	5.83
ENSMUSG00000067150.6	Xpo5	-1.24	5.49	7.4703e-06	5.9204e-05	4.87	6.11	5.05	4.87	4.69	6.1	6.05	6.18
ENSMUSG00000032300.7	1700017B05Rik	-1.58	5.19	8.0181e-06	6.2557e-05	4.41	5.98	4.42	4.49	4.29	5.7	6.15	6.1
ENSMUSG00000089873.8	Mup13	11.55	1.09	1.2337e-06	1.5475e-05	6.87	-2.88	6.99	7.01	6.59	-2.89	-5.57	-5.58
ENSMUSG00000042750.7	Bex2	-11.13	0.86	1.2465e-06	1.559e-05	-3.23	6.43	-4.62	-4.82	-4.68	6.66	6.16	6.46
ENSMUSG00000032594.11	Ip6k1	1.03	5.65	6.9838e-06	5.6202e-05	6.17	5.14	6.16	6.13	6.2	5.09	5.16	5.15
ENSMUSG00000001305.5	Rrp15	-1.82	4.48	9.2858e-06	7.0114e-05	3.57	5.39	3.84	3.78	3.07	5.31	5.36	5.49
ENSMUSG00000027624.19	Epb41l1	-3.2	3	1.1563e-05	8.2786e-05	1.42	4.62	0.87	2.22	1.05	4.73	4.54	4.57
ENSMUSG00000031556.6	Tm2d2	1.3	5.25	7.3749e-06	5.8662e-05	5.9	4.61	5.75	6.05	5.9	4.82	4.51	4.49
ENSMUSG00000024331.11	Dsc2	1.68	5.57	7.1615e-06	5.7278e-05	6.41	4.73	6.14	6.68	6.41	5.12	4.61	4.46
ENSMUSG00000021660.14	Btf3	-0.99	7.98	6.2308e-06	5.1476e-05	7.48	8.47	7.59	7.45	7.41	8.56	8.35	8.5
ENSMUSG00000032216.15	Nedd4	-1.08	8.91	6.095e-06	5.0708e-05	8.37	9.45	8.49	8.29	8.32	9.24	9.59	9.51
ENSMUSG00000004221.16	Ikbkg	1.15	5.71	7.0378e-06	5.6532e-05	6.29	5.14	6.45	6.32	6.1	5.09	5.17	5.16
ENSMUSG00000022476.8	Polr3h	-1.84	4.15	9.9418e-06	7.3771e-05	3.24	5.06	3.33	3.04	3.33	5.05	5.24	4.89
ENSMUSG00000041459.15	Tardbp	-1.31	7.49	6.4258e-06	5.2654e-05	6.83	8.14	6.88	7.03	6.58	7.93	8.35	8.15
ENSMUSG00000026189.13	Pecr	1.4	7.5	6.3383e-06	5.2166e-05	8.2	6.8	8.06	8.4	8.13	6.98	6.44	6.97
ENSMUSG00000031697.12	Orc6	-2.32	3.86	1.0753e-05	7.828e-05	2.72	5.03	2.97	2.52	2.62	4.73	5.17	5.16
ENSMUSG00000037025.11	Foxa2	1.98	5.24	7.7073e-06	6.075e-05	6.23	4.26	5.92	6.78	5.98	4.37	4.1	4.29
ENSMUSG00000026047.13	Kdelc1	-1.44	4.55	9.254e-06	7.0022e-05	3.83	5.27	3.76	3.92	3.79	5.21	5.25	5.36
ENSMUSG00000045216.7	Hs6st1	0.96	7.4	6.4762e-06	5.2933e-05	7.88	6.92	7.94	7.92	7.78	7.01	6.86	6.89
ENSMUSG00000020205.8	Phlda1	4.77	4.88	9.7704e-06	7.279e-05	7.26	2.52	6.63	8.3	6.84	2.6	2.47	2.41
ENSMUSG00000032400.18	Zwilch	-3.49	3.23	1.2017e-05	8.529e-05	1.53	4.97	1.53	0.97	1.98	4.68	5.24	5
ENSMUSG00000003847.16	Nfat5	1.45	4.65	8.4107e-06	6.4931e-05	5.38	3.94	5.16	5.39	5.59	3.86	4.11	3.83
ENSMUSG00000026368.6	F13b	1.35	7.74	6.4478e-06	5.2801e-05	8.42	7.06	8.37	8.53	8.35	7.27	6.69	7.23
ENSMUSG00000042207.17	Kdm5b	1.51	5.05	7.9236e-06	6.1968e-05	5.8	4.31	5.63	5.94	5.82	3.97	4.58	4.36
ENSMUSG00000028691.12	Prdx1	0.91	10.26	6.1764e-06	5.1221e-05	10.72	9.81	10.7	10.66	10.79	9.91	9.78	9.73
ENSMUSG00000018599.5	Mief2	2.47	3.14	1.1291e-05	8.1108e-05	4.38	1.93	4.54	4.61	3.98	2.27	1.55	1.87
ENSMUSG00000040152.8	Thbs1	-3.13	2.95	1.2157e-05	8.6099e-05	1.41	4.53	0.94	1.72	1.47	4.37	4.74	4.47
ENSMUSG00000037235.13	Mxd4	1.47	6.01	7.1232e-06	5.7112e-05	6.75	5.27	6.66	6.69	6.89	5.64	4.93	5.23
ENSMUSG00000027954.9	Efna1	1.55	5.35	7.666e-06	6.0534e-05	6.14	4.58	6.53	6.03	5.85	4.68	4.48	4.57
ENSMUSG00000026544.6	Dusp23	1.97	3.34	1.0888e-05	7.9036e-05	4.33	2.37	4.33	4.36	4.29	2.75	2.07	2.21
ENSMUSG00000021365.15	Nedd9	-2.11	3.98	1.0887e-05	7.9036e-05	2.94	5.04	2.62	3.1	3.06	4.99	4.86	5.28
ENSMUSG00000068856.3	Sf3b4	-1.41	5.48	8.1498e-06	6.3358e-05	4.78	6.18	5.04	4.7	4.59	6.15	6.36	6.03
ENSMUSG00000021745.14	Ptprg	1.88	4.12	9.5807e-06	7.1562e-05	5.06	3.2	5.09	5.07	5	2.64	3.44	3.49
ENSMUSG00000049047.11	Armcx3	2.07	3.29	1.1171e-05	8.0469e-05	4.33	2.28	4.5	4.27	4.23	2.68	2.07	2
ENSMUSG00000053565.10	Eif3k	-1.06	6.14	7.403e-06	5.8849e-05	5.62	6.67	5.67	5.53	5.66	6.73	6.71	6.58
ENSMUSG00000025429.9	Pstpip2	2.04	3.35	1.1108e-05	8.0194e-05	4.38	2.35	4.26	4.24	4.61	2.37	1.99	2.62
ENSMUSG00000030748.9	Il4ra	1.75	4.85	8.4966e-06	6.5424e-05	5.72	3.98	5.57	5.88	5.71	4.05	3.5	4.38
ENSMUSG00000023904.10	Hcfc1r1	2.15	3.96	1.0105e-05	7.4642e-05	5.04	2.89	5.26	5.26	4.59	3.23	2.74	2.66
ENSMUSG00000022471.14	Xrcc6	-1.25	5.31	8.4352e-06	6.5072e-05	4.7	5.94	4.79	4.51	4.78	5.85	5.98	5.98
ENSMUSG00000031754.10	Nudt21	-1.6	5.86	8.0085e-06	6.252e-05	5.06	6.67	5	5.16	5.02	6.36	7.01	6.63
ENSMUSG00000062762.16	Ei24	0.94	7.47	6.8126e-06	5.5028e-05	7.94	7	8.02	7.92	7.87	7.04	6.92	7.03
ENSMUSG00000020739.11	Nup85	-2.12	5.15	9.2666e-06	7.004e-05	4.1	6.22	3.56	3.97	4.75	5.97	6.27	6.41
ENSMUSG00000006345.10	Ggt1	-10.13	2.45	1.5374e-06	1.8332e-05	-1.96	7.52	-4.62	-2.01	-1.22	7.38	7.6	7.57
ENSMUSG00000009535.13	Rnmt	-1.58	4.77	9.5132e-06	7.1281e-05	3.99	5.56	4.14	3.77	4.05	5.36	5.71	5.6
ENSMUSG00000039159.16	Ube2h	1.39	6.45	7.188e-06	5.7421e-05	7.14	5.76	6.85	7.29	7.29	5.99	5.73	5.54
ENSMUSG00000037315.15	Jade3	-2.19	3.42	1.218e-05	8.6162e-05	2.34	4.52	2.3	2.08	2.6	4.39	4.54	4.6
ENSMUSG00000029161.7	Cgref1	-5.88	1.88	6.4668e-06	5.2923e-05	-0.86	4.82	-0.53	-1.12	-1.51	4.97	4.8	4.69
ENSMUSG00000026020.9	Nop58	-1.87	6.49	7.6018e-06	6.01e-05	5.56	7.42	6.21	5.19	5.27	7.25	7.49	7.52
ENSMUSG00000028330.8	Ncbp1	-1.27	5.64	8.2381e-06	6.3892e-05	5.01	6.27	5.25	4.8	4.98	6.35	6.28	6.18
ENSMUSG00000059895.13	Ptp4a3	-2.36	4.32	1.1056e-05	7.9951e-05	3.14	5.51	3.1	3.73	2.54	5.46	5.74	5.31
ENSMUSG00000025464.15	Paox	1.57	5.22	8.2773e-06	6.4119e-05	6.01	4.44	5.62	6.21	6.19	4.6	4.43	4.29
ENSMUSG00000031776.17	Arl2bp	-1.91	3.64	1.1923e-05	8.4763e-05	2.7	4.6	2.64	2.6	2.82	4.7	4.59	4.51
ENSMUSG00000041426.12	Hibch	1.04	6.21	7.4463e-06	5.905e-05	6.73	5.69	6.83	6.72	6.64	5.79	5.71	5.58
ENSMUSG00000036892.12	Prodh2	1.04	7.71	6.9256e-06	5.5802e-05	8.23	7.19	8.2	8.39	8.1	7.3	7.08	7.2
ENSMUSG00000091586.2	Cyp4f17	4.2	2.01	1.2505e-05	8.8038e-05	4.11	0.04	3.66	4.39	4.27	0.53	-0.08	-0.72
ENSMUSG00000045410.18	Akr1e1	1.44	5.31	8.2357e-06	6.3892e-05	6.03	4.59	6.09	6.02	5.97	4.93	4.56	4.26
ENSMUSG00000068284.14	Usf3	1.26	5.16	8.4447e-06	6.5107e-05	5.79	4.53	5.8	5.73	5.82	4.29	4.57	4.73
ENSMUSG00000005823.9	Gpr108	1.97	3.57	1.1318e-05	8.1257e-05	4.56	2.6	4.4	4.82	4.43	2.94	2.4	2.4
ENSMUSG00000031627.9	Irf2	1.46	4.6	9.2671e-06	7.004e-05	5.33	3.88	5.09	5.43	5.48	3.91	4.03	3.68
ENSMUSG00000055137.7	Sugct	3.63	2.6	1.3501e-05	9.3882e-05	4.44	0.85	4.89	4.24	4.16	1.46	-0.08	0.93
ENSMUSG00000027792.11	Bche	1.89	6.69	7.5376e-06	5.9665e-05	7.63	5.75	7.71	7.75	7.43	5.26	6.33	5.66
ENSMUSG00000025991.8	Cps1	1.47	11.34	6.8057e-06	5.5006e-05	12.07	10.6	11.83	12.39	12	10.85	10.3	10.66
ENSMUSG00000061292.10	Cyp3a59	3.31	5.38	9.1311e-06	6.9293e-05	7.03	3.73	7.36	7.62	6.11	3.76	3.41	4
ENSMUSG00000034908.16	Sidt2	1.2	6.8	7.4979e-06	5.9387e-05	7.4	6.2	7.39	7.52	7.28	6.41	5.94	6.23
ENSMUSG00000034427.17	Myo15b	-2.51	2.97	1.3649e-05	9.4705e-05	1.74	4.23	1.82	1.69	1.63	4.19	4.13	4.35
ENSMUSG00000035561.5	Aldh1b1	-1.84	8.24	7.2456e-06	5.7739e-05	7.31	9.16	6.94	7.83	7.17	9.43	8.85	9.19
ENSMUSG00000028790.13	Khdrbs1	-1.08	6.31	7.9864e-06	6.2422e-05	5.78	6.85	5.92	5.71	5.7	6.76	6.96	6.84
ENSMUSG00000032484.8	Ngp	-6.94	2.68	8.4119e-06	6.4931e-05	-0.57	6.15	0.74	-0.73	-2.36	5.89	6.22	6.34
ENSMUSG00000022136.8	Dnajc3	1.04	7.95	7.2365e-06	5.7702e-05	8.48	7.44	8.68	8.44	8.31	7.47	7.37	7.47
ENSMUSG00000056978.8	Hamp2	4.1	5.38	9.848e-06	7.3201e-05	7.45	3.32	7.15	8.08	7.11	4.84	2.43	2.65
ENSMUSG00000017404.12	Rpl19	-0.95	9	7.1698e-06	5.731e-05	8.53	9.48	8.59	8.37	8.63	9.52	9.47	9.44
ENSMUSG00000038764.14	Ptpn3	1.65	4.83	9.4035e-06	7.0784e-05	5.65	4.02	5.37	5.68	5.9	3.69	4.29	4.05
ENSMUSG00000021482.10	Prxl2c	1.07	6.1	8.043e-06	6.2686e-05	6.64	5.57	6.56	6.55	6.8	5.62	5.46	5.61
ENSMUSG00000021097.15	Clmn	1.44	6.37	7.9159e-06	6.1945e-05	7.09	5.66	6.87	7.33	7.07	5.59	5.97	5.42
ENSMUSG00000030512.13	Snrpa1	-1.82	5.19	9.8978e-06	7.3529e-05	4.29	6.09	4.55	3.67	4.64	6.03	6.19	6.04
ENSMUSG00000037818.16	Abhd18	1.87	4.47	1.0199e-05	7.5216e-05	5.42	3.54	5.45	5.2	5.59	3.88	3	3.7
ENSMUSG00000024054.14	Smchd1	-1.83	4.75	1.0735e-05	7.8187e-05	3.83	5.67	3.62	4.01	3.86	5.43	5.96	5.6
ENSMUSG00000067813.3	Xkr9	1.65	3.99	1.1093e-05	8.0174e-05	4.82	3.17	5.03	4.75	4.66	3.26	2.9	3.32
ENSMUSG00000057375.13	Yipf1	1.17	4.8	9.5251e-06	7.1329e-05	5.4	4.22	5.48	5.38	5.32	4.22	4.26	4.17
ENSMUSG00000091337.3	Eid1	-1.38	4.69	1.0585e-05	7.7532e-05	4.01	5.39	3.98	4.11	3.92	5.28	5.46	5.41
ENSMUSG00000020883.18	Fbxl20	1.46	4.65	9.843e-06	7.3201e-05	5.38	3.93	5.1	5.61	5.41	3.8	3.97	4
ENSMUSG00000030872.14	Gga2	-1.96	4.88	1.0694e-05	7.7978e-05	3.9	5.87	3.36	4.32	4	5.65	6.08	5.88
ENSMUSG00000020102.15	Slc16a7	1.28	6.31	8.0624e-06	6.2791e-05	6.95	5.68	6.89	7.23	6.73	5.53	5.79	5.69
ENSMUSG00000063800.5	Prpf38a	-1.66	4.42	1.1407e-05	8.1763e-05	3.6	5.27	3.35	3.96	3.45	5.35	5.22	5.22
ENSMUSG00000066232.4	Ipo7	-1.02	7.41	7.7473e-06	6.0992e-05	6.9	7.92	7.06	6.73	6.91	7.95	7.93	7.87
ENSMUSG00000030232.18	Aebp2	-1.59	5.78	9.1047e-06	6.916e-05	4.99	6.58	4.95	5.13	4.88	6.29	6.91	6.54
ENSMUSG00000008035.12	Mid1ip1	1.81	5.6	8.7442e-06	6.6942e-05	6.51	4.7	6.49	6.75	6.28	5.23	4.48	4.38
ENSMUSG00000015312.9	Gadd45b	-2.75	3.87	1.3407e-05	9.3329e-05	2.52	5.25	2.9	2.34	2.26	5.29	4.88	5.55
ENSMUSG00000001785.13	Pwp1	-1.42	5.01	1.0185e-05	7.5191e-05	4.31	5.72	4.62	4.11	4.2	5.68	5.8	5.66
ENSMUSG00000079435.9	Rpl36a	-1.4	7.46	7.8244e-06	6.1388e-05	6.76	8.16	6.96	6.59	6.74	8.39	7.82	8.27
ENSMUSG00000028207.18	Asph	-1.42	6.51	8.394e-06	6.487e-05	5.8	7.21	5.89	5.59	5.91	6.9	7.46	7.28
ENSMUSG00000047459.14	Dynlrb1	1.15	6.15	8.3188e-06	6.4364e-05	6.73	5.58	6.87	6.72	6.61	5.79	5.47	5.47
ENSMUSG00000027547.17	Sall4	-8.24	-0.58	1.9736e-06	2.1929e-05	-3.23	3.55	-4.62	-4.82	-4.68	3.53	3.54	3.55
ENSMUSG00000026814.16	Eng	1.42	5.58	8.9669e-06	6.8251e-05	6.3	4.87	6.21	6.18	6.51	5.21	4.7	4.7
ENSMUSG00000005609.16	Ctr9	-1.16	6.19	8.7638e-06	6.7013e-05	5.6	6.77	5.52	5.71	5.57	6.82	6.58	6.91
ENSMUSG00000052305.6	Hbb-bs	-2.59	9.24	7.6763e-06	6.0579e-05	7.94	10.53	8.53	7.59	7.7	9.83	11.05	10.7
ENSMUSG00000033488.11	Cryzl2	1.52	3.9	1.1822e-05	8.4137e-05	4.66	3.15	4.48	4.75	4.75	3.15	3.21	3.07
ENSMUSG00000040616.3	Tmem51	-1.89	3.95	1.3035e-05	9.1126e-05	3.01	4.89	2.9	3.13	2.97	5.1	4.8	4.77
ENSMUSG00000004446.12	Bid	-1.4	4.74	1.1044e-05	7.9948e-05	4.04	5.45	4.06	4.24	3.8	5.47	5.46	5.4
ENSMUSG00000029664.10	Tfpi2	1.09	5.4	9.1871e-06	6.9597e-05	5.94	4.86	5.94	5.84	6.05	4.92	4.81	4.83
ENSMUSG00000026784.14	Pdss1	-2.75	3.42	1.4725e-05	0.00010122	2.09	4.79	2.46	1.41	2.31	4.56	4.98	4.82
ENSMUSG00000036073.17	Galt	1.47	5.56	9.1082e-06	6.916e-05	6.29	4.83	6.14	6.55	6.18	5.12	4.56	4.78
ENSMUSG00000006611.15	Hfe	1.49	5.28	9.4295e-06	7.0898e-05	6.03	4.54	6.17	6.02	5.91	4.79	4.13	4.68
ENSMUSG00000025381.3	Cnpy2	1	5.95	8.7308e-06	6.6878e-05	6.45	5.45	6.45	6.46	6.44	5.36	5.44	5.55
ENSMUSG00000028737.15	Aldh4a1	1.14	8.61	7.7465e-06	6.0992e-05	9.18	8.03	9.09	9.39	9.07	8.21	7.83	8.06
ENSMUSG00000018848.4	Rars	-1.14	6.26	8.8118e-06	6.7301e-05	5.69	6.83	5.91	5.51	5.63	6.76	6.8	6.92
ENSMUSG00000030493.13	Faap24	-2.25	3.52	1.4304e-05	9.8675e-05	2.43	4.65	2.78	2.13	2.31	4.81	4.48	4.63
ENSMUSG00000049686.14	Orai1	1.86	3.73	1.2521e-05	8.8102e-05	4.67	2.81	4.98	4.51	4.49	3.02	2.57	2.79
ENSMUSG00000020897.12	Aurkb	-3.42	3.76	1.4781e-05	0.00010143	2.1	5.45	2.6	1.02	2.58	5.17	5.41	5.76
ENSMUSG00000094793.1	Mup12	9.73	0.55	2.1412e-06	2.328e-05	5.42	-2.62	5.43	5.43	5.4	-1.8	-5.57	-5.58
ENSMUSG00000023055.10	Calcoco1	1.89	4.33	1.1257e-05	8.0949e-05	5.28	3.4	4.84	5.62	5.38	3.55	3.22	3.41
ENSMUSG00000044340.7	Phlpp1	1.43	4.27	1.1263e-05	8.0951e-05	4.99	3.57	4.87	5.05	5.05	3.54	3.37	3.77
ENSMUSG00000109901.2	Chmp1b	1.21	5.04	9.8192e-06	7.307e-05	5.65	4.45	5.73	5.63	5.59	4.24	4.49	4.58
ENSMUSG00000039960.5	Rhou	1.46	5.9	8.9079e-06	6.7915e-05	6.63	5.16	6.59	6.75	6.54	5.39	5.36	4.74
ENSMUSG00000032397.7	Tipin	-2.13	4.25	1.2884e-05	9.0345e-05	3.21	5.32	3.14	2.64	3.81	5.21	5.46	5.27
ENSMUSG00000018387.12	Shroom1	1.69	4.92	1.0213e-05	7.5227e-05	5.77	4.08	5.72	5.91	5.67	4.5	3.61	4.1
ENSMUSG00000032803.15	Cdv3	-1.1	7.84	8.1729e-06	6.3499e-05	7.29	8.39	7.52	7.22	7.13	8.28	8.51	8.38
ENSMUSG00000027654.2	Fam83d	-3.58	2.91	1.5566e-05	0.0001057	1.17	4.7	1.11	0.54	1.73	4.52	4.59	4.98
ENSMUSG00000078919.10	Dpm1	1.28	4.59	1.085e-05	7.8896e-05	5.24	3.96	5.29	5.19	5.23	4.14	3.82	3.89
ENSMUSG00000062937.7	Mtap	-1.28	5.78	9.7457e-06	7.2647e-05	5.14	6.41	5.44	5.05	4.93	6.51	6.41	6.32
ENSMUSG00000039202.12	Abhd2	1.56	6.99	8.5368e-06	6.5546e-05	7.77	6.21	8.04	7.92	7.35	6.05	6.12	6.47
ENSMUSG00000024975.13	Pdcd4	1.59	6.27	8.9675e-06	6.8251e-05	7.06	5.48	6.65	7.11	7.43	5.66	5.46	5.31
ENSMUSG00000002325.15	Irf9	1.55	4.66	1.0951e-05	7.9366e-05	5.44	3.89	5.62	5.2	5.5	3.96	3.57	4.11
ENSMUSG00000090553.8	Snrpe	-1.97	4.98	1.1691e-05	8.3523e-05	4	5.96	4.18	3.91	3.9	5.84	6.36	5.69
ENSMUSG00000020132.10	Rab21	1.1	5.74	9.4451e-06	7.0911e-05	6.29	5.19	6.28	6.24	6.34	5.35	5.02	5.2
ENSMUSG00000034714.9	Ttyh2	1.35	5.82	9.4428e-06	7.0911e-05	6.5	5.15	6.78	6.4	6.31	5.35	5.15	4.94
ENSMUSG00000022010.19	Tsc22d1	-1.11	6.54	9.1827e-06	6.9597e-05	5.99	7.09	6.18	5.81	5.97	7.2	7.04	7.03
ENSMUSG00000024150.12	Mcfd2	1.31	7.66	8.5322e-06	6.5546e-05	8.32	7	8.46	8.11	8.38	7.29	6.99	6.73
ENSMUSG00000022895.16	Ets2	-1.35	6.16	9.6202e-06	7.1753e-05	5.49	6.84	5.41	5.44	5.62	6.53	6.99	6.99
ENSMUSG00000028692.14	Akr1a1	0.87	8.46	8.3544e-06	6.4602e-05	8.9	8.02	8.95	8.8	8.94	7.99	8.04	8.04
ENSMUSG00000039356.15	Exosc2	-1.61	4.95	1.1752e-05	8.3725e-05	4.15	5.76	3.83	4.14	4.46	5.56	5.8	5.91
ENSMUSG00000024165.9	Jpt2	-1.06	6.21	9.5366e-06	7.1374e-05	5.68	6.74	5.74	5.64	5.66	6.66	6.67	6.89
ENSMUSG00000030237.14	Slco1a4	4.35	4.62	1.3395e-05	9.3311e-05	6.79	2.48	6.97	7.56	5.85	2.34	2.69	2.35
ENSMUSG00000027983.13	Cyp2u1	4.66	2.95	1.6686e-05	0.00011209	5.3	0.7	5.84	5.04	5.01	1.59	-0.81	1.02
ENSMUSG00000056666.13	Retsat	1.61	7.6	8.6881e-06	6.659e-05	8.41	6.8	8.78	8.52	7.93	6.81	6.94	6.65
ENSMUSG00000035215.9	Lsm7	-1.38	4.9	1.1799e-05	8.4017e-05	4.22	5.58	4.25	3.93	4.44	5.59	5.6	5.56
ENSMUSG00000039063.5	Echdc3	1.52	6.13	9.4499e-06	7.0911e-05	6.9	5.37	6.7	7.04	6.94	5.73	4.97	5.41
ENSMUSG00000050552.8	Lamtor4	1.44	4.86	1.1017e-05	7.9799e-05	5.58	4.14	5.63	5.46	5.66	4.49	3.93	3.99
ENSMUSG00000022034.10	Esco2	-3.01	3.47	1.639e-05	0.00011061	2.01	4.97	2.3	1.16	2.48	4.69	5.14	5.08
ENSMUSG00000044477.12	Zfand3	1.17	6.18	9.453e-06	7.0911e-05	6.76	5.6	6.82	6.79	6.68	5.35	5.8	5.65
ENSMUSG00000022270.16	Retreg1	2.69	4.92	1.1589e-05	8.2927e-05	6.26	3.59	5.67	6.79	6.31	3.4	4.22	3.12
ENSMUSG00000032757.6	Bet1	1.07	5.45	1.0206e-05	7.5216e-05	5.98	4.92	5.88	5.98	6.08	4.99	4.9	4.85
ENSMUSG00000028936.15	Rpl22	-1.35	7.01	9.2877e-06	7.0114e-05	6.33	7.68	6.55	6.11	6.34	7.63	7.96	7.45
ENSMUSG00000024892.17	Pcx	0.94	8.95	8.5865e-06	6.5889e-05	9.43	8.48	9.28	9.56	9.44	8.49	8.41	8.55
ENSMUSG00000021957.7	Tkt	-1.07	8.24	8.842e-06	6.7492e-05	7.7	8.77	7.8	7.45	7.86	8.77	8.72	8.83
ENSMUSG00000026281.15	Dtymk	-1.44	5.33	1.1348e-05	8.1382e-05	4.62	6.05	4.78	4.21	4.87	5.99	6.06	6.09
ENSMUSG00000008845.9	Cd163	2.19	3.24	1.5456e-05	0.00010517	4.33	2.17	4.22	4.18	4.58	1.88	1.88	2.67
ENSMUSG00000047710.8	Champ1	-1.8	4.66	1.3103e-05	9.1454e-05	3.76	5.57	3.79	3.9	3.57	5.34	5.86	5.49
ENSMUSG00000016018.4	Mtrex	-1.21	5.68	1.0668e-05	7.788e-05	5.08	6.28	5.31	4.92	5.02	6.2	6.4	6.25
ENSMUSG00000035064.17	Eef2k	-2.12	4.67	1.3398e-05	9.3311e-05	3.61	5.73	3.8	3.73	3.28	5.34	5.95	5.9
ENSMUSG00000020376.17	Rnf130	1.75	5.66	1.0241e-05	7.5391e-05	6.53	4.79	6.45	6.52	6.63	5.2	4.2	4.95
ENSMUSG00000008575.17	Nfib	1.38	5.56	1.0293e-05	7.5601e-05	6.26	4.87	6.05	6.52	6.18	5.13	4.79	4.7
ENSMUSG00000105096.1	Gbp10	4.1	2.78	1.7375e-05	0.00011576	4.82	0.84	4.66	5.01	4.79	-0.11	-0.2	2.54
ENSMUSG00000054484.14	Tmem62	2.29	3.05	1.6129e-05	0.00010907	4.21	1.93	4.01	4.29	4.3	2.47	1.49	1.73
ENSMUSG00000036854.14	Hspb6	2.56	2.31	1.7491e-05	0.00011642	3.6	1.1	3.63	3.42	3.71	0.67	1.3	1.13
ENSMUSG00000002835.9	Chaf1a	-3.02	3.84	1.6501e-05	0.00011113	2.34	5.36	2.1	2.89	1.97	5.04	5.3	5.74
ENSMUSG00000021846.9	Peli2	1.35	4.45	1.2361e-05	8.7161e-05	5.13	3.79	5.05	5.28	5.05	3.82	3.6	3.91
ENSMUSG00000024764.10	Naa40	-1.36	5.03	1.2143e-05	8.6047e-05	4.36	5.71	4.48	4.49	4.09	5.83	5.68	5.63
ENSMUSG00000030316.13	Tamm41	-2.56	3.39	1.7235e-05	0.000115	2.12	4.68	1.45	2.26	2.6	4.6	4.86	4.56
ENSMUSG00000034674.18	Tdg	-1.33	5.53	1.1342e-05	8.1382e-05	4.87	6.19	5.09	4.76	4.74	6.03	6.38	6.15
ENSMUSG00000022360.8	Atad2	-2.22	4.54	1.4263e-05	9.8499e-05	3.45	5.65	3.58	3.16	3.58	5.24	5.87	5.84
ENSMUSG00000042410.16	Agps	-1.42	5.18	1.2141e-05	8.6047e-05	4.48	5.89	4.59	4.25	4.59	5.71	6.08	5.87
ENSMUSG00000050732.9	Vamp8	1.29	6.27	1.0012e-05	7.4083e-05	6.91	5.62	6.86	6.92	6.96	5.97	5.36	5.53
ENSMUSG00000063929.6	Cyp4a32	8.78	0.24	2.873e-06	2.9135e-05	4.63	-2.7	4.53	4.62	4.72	-5.7	-3.98	-2.77
ENSMUSG00000025869.11	Nop16	-1.2	5.87	1.0894e-05	7.9038e-05	5.27	6.47	5.44	5.17	5.19	6.3	6.62	6.48
ENSMUSG00000000384.15	Tbrg4	-1.13	6.14	1.0532e-05	7.7271e-05	5.58	6.71	5.6	5.64	5.51	6.51	6.78	6.83
ENSMUSG00000027185.15	Nat10	-1.23	5.33	1.1837e-05	8.4197e-05	4.71	5.95	4.52	4.88	4.73	6.05	5.88	5.91
ENSMUSG00000039831.16	Arhgap29	1.27	6.04	1.0274e-05	7.5551e-05	6.67	5.41	6.34	6.82	6.85	5.41	5.47	5.34
ENSMUSG00000025178.9	Pi4k2a	1.28	6.09	1.0262e-05	7.5504e-05	6.72	5.45	6.62	6.7	6.85	5.77	5.34	5.24
ENSMUSG00000020585.4	Laptm4a	0.97	7.29	9.5668e-06	7.1529e-05	7.77	6.8	7.8	7.77	7.74	6.89	6.89	6.63
ENSMUSG00000078652.9	Psme3	-0.99	6.81	9.9822e-06	7.3903e-05	6.31	7.31	6.42	6.29	6.21	7.19	7.39	7.33
ENSMUSG00000023991.16	Foxp4	-1.13	5.77	1.1115e-05	8.0198e-05	5.2	6.33	5.3	5.05	5.25	6.25	6.28	6.46
ENSMUSG00000028345.15	Tex10	-1.84	4.05	1.5603e-05	0.00010585	3.13	4.98	3	3.57	2.79	4.89	5.04	5.02
ENSMUSG00000050244.9	Heatr1	-1.3	5.34	1.2208e-05	8.6271e-05	4.69	6	4.81	4.66	4.61	5.92	6.21	5.86
ENSMUSG00000114797.1	Gm49336	-1.28	5.44	1.2072e-05	8.5632e-05	4.79	6.08	4.94	4.95	4.49	6	6.12	6.11
ENSMUSG00000079659.5	Tmem243	1.37	5.21	1.1738e-05	8.3722e-05	5.9	4.54	6.23	5.66	5.8	4.45	4.58	4.56
ENSMUSG00000025176.14	Hoga1	1.02	7.06	1.0072e-05	7.4445e-05	7.57	6.55	7.62	7.69	7.4	6.48	6.5	6.68
ENSMUSG00000032244.9	Fem1b	-1.23	5.74	1.1653e-05	8.334e-05	5.12	6.36	5.02	5.31	5.03	6.52	6.35	6.2
ENSMUSG00000052337.15	Immt	-1.02	7.85	9.9699e-06	7.3854e-05	7.34	8.36	7.33	7.47	7.21	8.31	8.52	8.24
ENSMUSG00000041891.16	Lman1	0.89	8.16	9.8044e-06	7.3001e-05	8.6	7.71	8.68	8.59	8.53	7.7	7.62	7.8
ENSMUSG00000071415.6	Rpl23	-0.9	8.17	9.9496e-06	7.3788e-05	7.72	8.62	7.77	7.6	7.8	8.68	8.57	8.62
ENSMUSG00000044018.3	Mrpl50	-1.02	6.74	1.0669e-05	7.788e-05	6.23	7.25	6.43	6.15	6.1	7.28	7.23	7.24
ENSMUSG00000004356.8	Utp20	-1.45	5.21	1.3082e-05	9.1358e-05	4.5	5.94	4.7	4.33	4.45	5.83	6.18	5.8
ENSMUSG00000021754.17	Map3k1	-1.86	4.61	1.5083e-05	0.00010291	3.67	5.55	3	3.95	4.05	5.55	5.6	5.49
ENSMUSG00000018697.14	Aatf	-1.45	4.55	1.4789e-05	0.00010143	3.84	5.28	4.01	3.69	3.8	5.23	5.18	5.42
ENSMUSG00000054823.16	Nsd3	1.43	6.1	1.1056e-05	7.9951e-05	6.81	5.39	7.02	6.63	6.78	5.02	5.66	5.47
ENSMUSG00000035704.17	Alg8	-1.43	4.52	1.4869e-05	0.00010182	3.82	5.24	3.98	3.58	3.87	5.31	5.24	5.16
ENSMUSG00000028343.10	Erp44	0.93	6.74	1.0622e-05	7.7713e-05	7.21	6.27	7.28	7.19	7.14	6.25	6.2	6.36
ENSMUSG00000032899.14	Styk1	-8.8	-0.31	3.4847e-06	3.3455e-05	-3.23	4.1	-4.62	-4.82	-4.68	4.33	4.07	3.88
ENSMUSG00000034192.5	Lsm3	-2.81	3.81	1.8613e-05	0.00012195	2.43	5.21	2.48	1.87	2.88	5.22	5.53	4.87
ENSMUSG00000066877.11	Nck2	-1.8	3.7	1.7861e-05	0.00011845	2.82	4.6	2.71	2.64	3.06	4.61	4.52	4.66
ENSMUSG00000034203.8	Chchd4	-1.9	5.17	1.3973e-05	9.6699e-05	4.23	6.12	4.81	4.18	3.68	6.25	6.21	5.89
ENSMUSG00000068922.14	Msto1	-1.45	4.58	1.5026e-05	0.00010257	3.86	5.3	3.91	3.77	3.88	5.16	5.28	5.46
ENSMUSG00000017830.15	Dhx58	1.96	3.01	1.8552e-05	0.00012172	3.99	2.06	3.79	4.21	3.94	2.03	1.92	2.14
ENSMUSG00000001911.16	Nfix	1.7	6.34	1.1256e-05	8.0949e-05	7.19	5.48	7.1	7.39	7.07	6.02	5.07	5.36
ENSMUSG00000009566.12	Fpgs	1.05	7.29	1.0654e-05	7.7862e-05	7.82	6.77	7.62	7.92	7.9	6.85	6.63	6.84
ENSMUSG00000038160.7	Atg5	1.07	5.63	1.1948e-05	8.4894e-05	6.17	5.1	6.31	6.17	6.03	5.12	5.02	5.16
ENSMUSG00000033294.11	Noc4l	-1.27	5.04	1.3988e-05	9.6744e-05	4.41	5.68	4.44	4.49	4.26	5.64	5.58	5.82
ENSMUSG00000022912.8	Pros1	1.24	5.89	1.17e-05	8.3541e-05	6.51	5.28	6.42	6.31	6.81	5.25	5.18	5.38
ENSMUSG00000030314.16	Atg7	1.28	4.96	1.3207e-05	9.2131e-05	5.6	4.33	5.79	5.66	5.34	4.37	4.35	4.25
ENSMUSG00000029552.19	Tes	-3.32	3.08	2.0961e-05	0.00013433	1.48	4.73	1.21	0.68	2.42	4.93	4.54	4.71
ENSMUSG00000028124.15	Gclm	1.03	7.97	1.0541e-05	7.7295e-05	8.48	7.45	8.63	8.42	8.4	7.64	7.42	7.3
ENSMUSG00000031843.2	Mphosph6	-2.49	3.32	2.0211e-05	0.00013058	2.1	4.57	2.32	1.93	1.98	4.37	4.83	4.48
ENSMUSG00000022314.10	Rad21	-1.3	7.19	1.1104e-05	8.0194e-05	6.54	7.84	6.67	6.42	6.53	7.52	8.11	7.89
ENSMUSG00000018433.14	Nol11	-1.36	5.18	1.3954e-05	9.6619e-05	4.5	5.86	4.48	4.41	4.61	5.64	5.9	6.03
ENSMUSG00000049327.17	Kmt5a	-1.15	6.46	1.1746e-05	8.3725e-05	5.89	7.04	6.1	5.84	5.73	6.89	7.02	7.2
ENSMUSG00000062328.8	Rpl17	-1.12	8.57	1.0605e-05	7.7635e-05	8.02	9.13	8.15	7.86	8.03	9.24	9.27	8.88
ENSMUSG00000048668.16	Rhno1	-1.72	3.9	1.799e-05	0.00011919	3.06	4.77	2.97	2.82	3.34	4.72	4.85	4.71
ENSMUSG00000054072.12	Iigp1	4.27	7.33	1.1415e-05	8.1769e-05	9.46	5.2	9.5	9.34	9.53	4.37	4.19	7.04
ENSMUSG00000021785.8	Ngly1	1.23	4.85	1.38e-05	9.5654e-05	5.47	4.24	5.28	5.51	5.61	4.33	4.26	4.11
ENSMUSG00000035439.13	Haus8	-2.06	3.4	2.0177e-05	0.00013043	2.39	4.43	2.32	2.26	2.52	4.38	4.59	4.3
ENSMUSG00000051065.9	Mb21d2	1.73	3.77	1.7177e-05	0.00011473	4.63	2.93	4.52	4.57	4.8	2.52	3.07	3.14
ENSMUSG00000063316.13	Rpl27	-1.04	7.63	1.1153e-05	8.0378e-05	7.1	8.15	7.21	6.85	7.25	8.11	8.15	8.18
ENSMUSG00000025271.13	Pfkfb1	1.55	4.58	1.4707e-05	0.00010122	5.37	3.81	5.4	5.17	5.53	4.15	3.5	3.75
ENSMUSG00000009013.5	Dynll1	-1.55	6.23	1.2474e-05	8.7866e-05	5.46	7	5.8	5.22	5.35	7.34	6.82	6.84
ENSMUSG00000042988.10	Notum	7.12	2.42	1.8055e-05	0.00011926	6.01	-0.66	6.17	6.05	5.81	1.65	-1.18	-3.99
ENSMUSG00000004558.15	Ndrg2	1.45	9.72	1.068e-05	7.7918e-05	10.45	9	10.33	10.8	10.22	9.31	8.75	8.94
ENSMUSG00000029642.11	Polr1d	-0.98	6.58	1.1971e-05	8.5013e-05	6.09	7.07	6.16	6.04	6.06	7.2	6.97	7.04
ENSMUSG00000053799.7	Exoc6	-1.24	5.19	1.4446e-05	9.96e-05	4.58	5.81	4.58	4.51	4.62	5.66	5.82	5.96
ENSMUSG00000022978.11	Mis18a	-2.34	2.85	2.203e-05	0.00013937	1.71	4.03	1.68	1.52	1.83	4.03	4.04	3.99
ENSMUSG00000016024.9	Lbp	1.15	6.85	1.1668e-05	8.3402e-05	7.42	6.28	7.23	7.59	7.44	6.2	6.13	6.49
ENSMUSG00000026295.12	Spp2	1.15	6.93	1.171e-05	8.3566e-05	7.51	6.36	7.37	7.79	7.37	6.49	6.31	6.27
ENSMUSG00000031400.10	G6pdx	-2.72	4.23	1.9263e-05	0.00012527	2.88	5.6	2.52	2.67	3.43	5.52	5.25	6.02
ENSMUSG00000015363.13	Trabd	1.2	6.31	1.2194e-05	8.6219e-05	6.92	5.72	6.99	6.82	6.94	5.96	5.43	5.75
ENSMUSG00000051413.17	Plagl2	-1.81	3.96	1.8979e-05	0.00012379	3.06	4.87	2.76	3.31	3.07	4.74	4.83	5.04
ENSMUSG00000033487.14	Fndc3a	1.25	5.85	1.2669e-05	8.9093e-05	6.47	5.23	6.76	6.3	6.36	5.07	5.35	5.26
ENSMUSG00000028755.3	Cda	4.45	1.81	2.1553e-05	0.00013688	4.05	-0.24	3.87	3.82	4.44	0.08	0.32	-1.67
ENSMUSG00000035726.8	Supt16	-1.19	6.34	1.2698e-05	8.9198e-05	5.75	6.93	5.85	5.79	5.6	6.69	7.07	7.04
ENSMUSG00000030470.15	Csrp3	9.45	0.41	4.3863e-06	3.9332e-05	5.13	-2.62	4.96	5.17	5.27	-1.8	-5.57	-5.58
ENSMUSG00000019235.9	Rps6kl1	-3.98	2.32	2.1389e-05	0.00013624	0.39	4.32	-0.23	0.8	0.37	4.07	4.46	4.42
ENSMUSG00000035944.17	Ttc38	1.84	5.27	1.3883e-05	9.618e-05	6.19	4.36	5.91	6.73	5.94	4.43	4.53	4.1
ENSMUSG00000029414.11	Kntc1	-3.14	2.88	2.3145e-05	0.00014467	1.35	4.46	1.45	1.11	1.39	4.16	4.7	4.49
ENSMUSG00000037022.3	Mmaa	2.24	3.77	1.8585e-05	0.00012183	4.9	2.66	5.06	4.72	4.92	3.39	2.08	2.43
ENSMUSG00000033147.16	Slc22a15	2.63	2.45	2.2821e-05	0.00014307	3.77	1.2	3.72	4.01	3.56	1.09	1.69	0.65
ENSMUSG00000028573.18	Fggy	1.2	5.83	1.3015e-05	9.1035e-05	6.43	5.23	6.18	6.52	6.6	5.35	5.06	5.28
ENSMUSG00000026179.14	Pnkd	1.57	6.57	1.2336e-05	8.7031e-05	7.35	5.79	7.47	7.44	7.15	6.28	5.52	5.55
ENSMUSG00000022175.9	Lrp10	0.98	5.97	1.2857e-05	9.0221e-05	6.45	5.48	6.4	6.58	6.37	5.46	5.47	5.5
ENSMUSG00000021710.11	Nln	-1.14	5.84	1.3632e-05	9.4638e-05	5.27	6.41	5.14	5.48	5.18	6.49	6.29	6.44
ENSMUSG00000042305.12	Tmem183a	0.87	6.82	1.2173e-05	8.6162e-05	7.25	6.38	7.24	7.24	7.27	6.41	6.41	6.33
ENSMUSG00000078683.9	Mup1	8.02	-1.6	3.7541e-06	3.5131e-05	2.43	-3.23	2.5	2.22	2.5	-5.7	-5.57	-5.58
ENSMUSG00000067656.13	Slc22a27	5.46	2.66	2.3206e-05	0.00014498	5.39	0.06	4.7	5.75	5.71	0.36	0.05	-0.63
ENSMUSG00000034449.7	Dhrs11	1.43	3.94	1.774e-05	0.00011777	4.66	3.23	4.76	4.71	4.48	3.25	3.12	3.29
ENSMUSG00000039660.16	Spout1	-1.65	4.97	1.6223e-05	0.00010954	4.15	5.79	4.29	4.07	4.08	6.06	5.48	5.83
ENSMUSG00000035686.8	Thrsp	4.02	5.83	1.4682e-05	0.00010112	7.86	3.81	7.72	8.03	7.82	5.61	2.48	3.3
ENSMUSG00000031360.14	Ctps2	-2.01	4.92	1.6833e-05	0.0001129	3.93	5.92	4.14	3.29	4.35	5.97	5.66	6.12
ENSMUSG00000040127.13	Sdr9c7	8.39	1.83	1.1145e-05	8.0371e-05	6.04	-1.47	6.23	5.97	5.93	-0.28	-5.57	-1.33
ENSMUSG00000058239.13	Usf2	1.06	6.02	1.3058e-05	9.124e-05	6.55	5.5	6.52	6.57	6.56	5.37	5.39	5.71
ENSMUSG00000029017.13	Pmpcb	0.92	6.94	1.231e-05	8.6895e-05	7.4	6.48	7.46	7.33	7.41	6.5	6.38	6.57
ENSMUSG00000107283.3	Mpv17	1.15	4.67	1.5596e-05	0.00010585	5.26	4.1	5.35	5.25	5.15	4.11	4.11	4.06
ENSMUSG00000002768.8	Mea1	1.16	4.7	1.5542e-05	0.0001057	5.28	4.12	5.37	5.22	5.25	4.12	4.01	4.21
ENSMUSG00000036904.6	Fzd8	4.24	2.84	2.3891e-05	0.00014817	4.96	0.81	4.41	5.59	4.87	1.09	-0.01	1.11
ENSMUSG00000040010.10	Slc7a5	-4.08	4.4	2.2016e-05	0.00013935	2.38	6.44	2.39	2.03	2.67	5.94	7.09	6.29
ENSMUSG00000071649.6	B3gat3	1.34	4.81	1.5553e-05	0.0001057	5.48	4.15	5.46	5.69	5.28	4.23	3.92	4.28
ENSMUSG00000029273.10	Sult1d1	1.39	6.67	1.2767e-05	8.9638e-05	7.37	5.98	7.16	7.72	7.24	6.22	5.75	5.97
ENSMUSG00000025747.12	Tyms	-1.43	4.94	1.6617e-05	0.00011179	4.24	5.65	4.36	3.94	4.4	5.64	5.5	5.8
ENSMUSG00000044359.1	P2ry4	5.75	0.77	1.3306e-05	9.2774e-05	3.64	-1.63	3.36	3.92	3.63	-2.53	-1.87	-1.88
ENSMUSG00000047040.9	Prr15l	-5.1	2.43	2.1202e-05	0.00013525	-0.02	4.98	-0.53	-0.29	0.45	5.28	4.97	4.67
ENSMUSG00000070972.13	Dnajc25	1.08	5.15	1.4849e-05	0.00010179	5.7	4.62	5.63	5.81	5.65	4.6	4.52	4.71
ENSMUSG00000031948.14	Kars	-1.11	7	1.2889e-05	9.0345e-05	6.45	7.56	6.28	6.56	6.49	7.33	7.7	7.63
ENSMUSG00000024891.6	Slc29a2	-4.17	2.02	2.1472e-05	0.00013651	0.04	4.11	0.34	0.23	-0.77	4.19	3.91	4.21
ENSMUSG00000003464.13	Pex19	1	6.64	1.2955e-05	9.0709e-05	7.14	6.14	7.17	7.2	7.05	6.25	5.95	6.21
ENSMUSG00000052512.17	Nav2	1.04	5.54	1.4207e-05	9.8161e-05	6.06	5.02	6.13	6.1	5.95	4.9	5.08	5.09
ENSMUSG00000025348.9	Itga7	4.42	1.04	1.9623e-05	0.00012717	3.26	-0.91	3.23	3.12	3.41	-0.49	-1.18	-1.88
ENSMUSG00000096054.3	Syne1	1.73	4.59	1.6627e-05	0.0001118	5.45	3.74	5.17	5.8	5.36	3.4	4.06	3.72
ENSMUSG00000018362.14	Kpna2	-1.46	7.23	1.2949e-05	9.0709e-05	6.5	7.95	6.95	6.16	6.39	7.76	8.04	8.06
ENSMUSG00000079003.2	Samd1	-1.55	4.63	1.8234e-05	0.00012007	3.87	5.4	4	3.76	3.81	5.64	5.31	5.23
ENSMUSG00000027194.16	Ttc17	1.35	4.75	1.6198e-05	0.00010943	5.43	4.08	5.69	5.28	5.32	4.25	4.02	3.94
ENSMUSG00000037049.9	Smpd1	1.32	5.33	1.4865e-05	0.00010182	5.99	4.67	6.1	5.82	6.05	4.88	4.34	4.77
ENSMUSG00000039809.10	Gabbr2	9.45	-0.9	4.9623e-06	4.3328e-05	3.82	-3.23	3.54	4.33	3.58	-5.7	-5.57	-5.58
ENSMUSG00000037070.10	Rbmxl1	-1.69	5.68	1.5563e-05	0.0001057	4.84	6.52	5.11	4.73	4.66	6.29	6.92	6.34
ENSMUSG00000050335.17	Lgals3	-2.91	3.33	2.4678e-05	0.00015178	1.92	4.77	2.1	0.91	2.65	4.75	4.61	4.94
ENSMUSG00000038379.15	Ttk	-3.81	2.65	2.524e-05	0.00015445	0.8	4.57	-0.1	0.8	1.51	4.29	4.68	4.72
ENSMUSG00000005907.14	Pex1	1.4	4.48	1.7311e-05	0.00011539	5.18	3.79	5.36	5.03	5.15	3.82	3.52	3.99
ENSMUSG00000038047.18	Haus6	-2.31	3.58	2.3518e-05	0.00014665	2.44	4.74	2.69	2.57	2.01	4.47	4.94	4.8
ENSMUSG00000018750.14	Zbtb4	1.84	3.17	2.2504e-05	0.00014173	4.1	2.28	4.13	4.19	3.97	2.37	1.92	2.47
ENSMUSG00000039529.9	Atp8b1	1.39	5.57	1.4755e-05	0.00010131	6.26	4.87	6.53	6.16	6.1	4.89	5.15	4.58
ENSMUSG00000028469.15	Npr2	5.04	2.24	2.5242e-05	0.00015445	4.75	-0.13	4.74	5.33	4.19	-0.42	0.05	-0.45
ENSMUSG00000038224.12	Serpinf2	0.91	10.28	1.2302e-05	8.6889e-05	10.73	9.82	10.61	10.71	10.86	9.74	9.78	9.95
ENSMUSG00000024659.15	Anxa1	-2.17	3.37	2.4134e-05	0.00014928	2.31	4.46	2.15	2	2.72	4.43	4.61	4.33
ENSMUSG00000046791.8	Riox1	-2.26	4.33	2.108e-05	0.00013473	3.22	5.46	3.76	2.81	3.07	5.17	5.78	5.4
ENSMUSG00000051483.9	Cbr1	1.36	6.91	1.3496e-05	9.3882e-05	7.6	6.23	7.72	7.62	7.45	6.58	5.86	6.26
ENSMUSG00000021182.16	Ccdc88c	-4.05	2.86	2.6172e-05	0.00015917	0.88	4.9	0.34	1.52	0.61	4.65	5.26	4.78
ENSMUSG00000018900.7	Slc22a5	1.57	3.77	2.0545e-05	0.00013248	4.56	3	4.56	4.57	4.53	3.21	2.66	3.07
ENSMUSG00000030340.16	Scnn1a	4.18	2.43	2.6659e-05	0.00016145	4.54	0.45	4.22	4.47	4.92	1.46	-1.18	0.69
ENSMUSG00000034591.5	Slc41a2	4.63	2.5	2.6637e-05	0.0001614	4.82	0.29	4.31	4.67	5.46	0.23	-0.44	0.76
ENSMUSG00000032314.14	Etfa	0.91	8.2	1.2975e-05	9.0801e-05	8.66	7.75	8.66	8.55	8.78	7.86	7.65	7.73
ENSMUSG00000040584.8	Abcb1a	-2.93	3.85	2.4463e-05	0.00015088	2.39	5.33	1.86	3.32	1.92	5.64	5.07	5.27
ENSMUSG00000078817.4	Nlrp12	6.65	2.16	2.2734e-05	0.00014265	5.47	-0.75	5.31	5.18	5.9	-3.38	-0.14	0.09
ENSMUSG00000039509.8	Nup133	-1.79	5.01	1.8424e-05	0.00012114	4.12	5.9	4.12	3.73	4.51	5.59	6.06	6.06
ENSMUSG00000019564.12	Arid3a	-5.13	2.48	2.3815e-05	0.00014807	0.04	5.04	0.34	-0.91	0.37	4.86	4.85	5.4
ENSMUSG00000044254.6	Pcsk9	-1.31	7.46	1.3665e-05	9.477e-05	6.81	8.12	6.71	6.91	6.79	7.74	8.36	8.26
ENSMUSG00000078688.11	Mup2	10.04	-0.6	5.6934e-06	4.8165e-05	4.41	-3.23	4.12	4.93	4.18	-5.7	-5.57	-5.58
ENSMUSG00000058317.12	Ube2e2	2.3	2.96	2.4608e-05	0.00015163	4.11	1.85	3.63	4.3	4.39	1.83	1.95	1.68
ENSMUSG00000026466.16	Tor1aip1	1.15	5.68	1.5183e-05	0.00010353	6.26	5.11	6.28	6.19	6.3	5.12	4.86	5.34
ENSMUSG00000060860.8	Ube2s	-1.16	6.21	1.4991e-05	0.00010239	5.63	6.79	5.95	5.47	5.48	6.78	6.74	6.84
ENSMUSG00000020471.11	Pold2	-1.38	4.76	1.891e-05	0.00012359	4.08	5.45	4.38	3.97	3.87	5.35	5.49	5.5
ENSMUSG00000060675.13	Pla2g16	1.98	3.41	2.2865e-05	0.00014326	4.4	2.46	4.05	4.58	4.56	2.3	2.18	2.81
ENSMUSG00000023387.8	Kcnk16	-9.19	-0.11	5.9611e-06	4.9846e-05	-3.23	4.48	-4.62	-4.82	-4.68	4.78	4.2	4.45
ENSMUSG00000090942.1	F830016B08Rik	3.48	2.38	2.7354e-05	0.00016459	4.12	0.75	3.87	4.16	4.31	-0.21	0.21	1.97
ENSMUSG00000022814.6	Umps	-1.01	6.44	1.4752e-05	0.00010131	5.94	6.95	6.02	5.75	6.06	6.87	7	6.97
ENSMUSG00000027195.10	Hsd17b12	1.07	7.14	1.3994e-05	9.6744e-05	7.68	6.61	7.68	7.45	7.91	6.59	6.68	6.54
ENSMUSG00000044894.14	Uqcrq	1	8.3	1.3522e-05	9.3978e-05	8.8	7.8	8.83	8.75	8.81	8.01	7.59	7.8
ENSMUSG00000061607.15	Mdc1	-1.56	4.47	2.0698e-05	0.00013321	3.71	5.25	3.79	3.33	3.97	5.16	5.21	5.37
ENSMUSG00000025317.7	Car5a	8.07	2.05	1.7574e-05	0.00011685	6.12	-1.11	6.03	6.17	6.15	0.87	-5.57	-1.33
ENSMUSG00000041293.5	Adgrf1	9.1	0.24	6.2093e-06	5.1363e-05	4.79	-2.59	4.74	4.68	4.94	-5.7	-1.66	-5.58
ENSMUSG00000059439.15	Bcas3	1.68	3.87	2.143e-05	0.00013638	4.72	3.05	4.92	4.53	4.71	2.96	2.73	3.4
ENSMUSG00000024170.15	Telo2	-1.83	3.65	2.4621e-05	0.00015164	2.75	4.57	2.75	2.6	2.87	4.71	4.4	4.57
ENSMUSG00000039206.13	Daglb	1.7	3.74	2.2072e-05	0.0001395	4.59	2.9	4.55	4.53	4.7	3.24	2.49	2.92
ENSMUSG00000025758.10	Plk4	-2.84	3.21	2.7587e-05	0.00016576	1.83	4.62	2.1	1.02	2.29	4.46	4.87	4.51
ENSMUSG00000041939.14	Mvk	1.17	5.16	1.6873e-05	0.00011311	5.75	4.57	5.69	5.66	5.89	4.78	4.51	4.42
ENSMUSG00000019960.8	Dusp6	2.74	5.17	1.7783e-05	0.000118	6.54	3.81	6.95	7.02	5.66	3.8	3.76	3.85
ENSMUSG00000033863.2	Klf9	1.46	6.62	1.4728e-05	0.00010122	7.34	5.89	7.02	7.58	7.43	5.6	6.22	5.85
ENSMUSG00000035852.11	Misp	-5.58	1.96	1.9888e-05	0.00012869	-0.66	4.77	-1.81	0.04	-0.77	4.57	4.71	5
ENSMUSG00000021270.13	Hsp90aa1	-1.64	9.37	1.3591e-05	9.4408e-05	8.54	10.19	9.02	8.49	8.12	10.3	10.37	9.89
ENSMUSG00000014303.13	Glis2	-3.93	2.22	2.6841e-05	0.00016225	0.34	4.2	-0.53	0.68	0.61	4.41	4.06	4.09
ENSMUSG00000037204.7	Atg101	1.23	5.27	1.6798e-05	0.00011272	5.89	4.66	5.8	5.74	6.11	4.86	4.59	4.51
ENSMUSG00000021868.7	Ppif	-1.17	6.51	1.5375e-05	0.00010468	5.93	7.09	5.9	6.03	5.85	7.33	6.85	7.1
ENSMUSG00000027201.16	Myef2	-1.8	4.63	2.099e-05	0.00013442	3.74	5.53	3.97	3.39	3.84	5.22	5.72	5.64
ENSMUSG00000040848.11	Sft2d2	0.99	5.72	1.5938e-05	0.00010795	6.22	5.23	6.18	6.28	6.19	5.12	5.23	5.35
ENSMUSG00000041313.14	Slc7a1	-4.52	3.12	2.8739e-05	0.00017166	0.91	5.38	1.36	0.61	0.61	4.92	5.7	5.5
ENSMUSG00000042029.7	Ncapg2	-3.08	3.87	2.6378e-05	0.00016014	2.35	5.41	1.95	2.03	3	4.95	5.64	5.62
ENSMUSG00000062300.14	Nectin2	1.38	5.73	1.6079e-05	0.00010879	6.42	5.04	6.64	6.39	6.24	5.35	4.71	5.04
ENSMUSG00000017428.16	Psmd11	0.95	6.73	1.4877e-05	0.00010182	7.2	6.25	7.35	7.11	7.14	6.16	6.29	6.31
ENSMUSG00000042675.15	Ypel3	2.48	4.17	2.1431e-05	0.00013638	5.41	2.94	4.8	5.59	5.84	3.42	2.54	2.81
ENSMUSG00000027332.11	Ivd	1.18	7.63	1.4296e-05	9.867e-05	8.22	7.04	8.07	8.5	8.08	7.23	6.86	7.04
ENSMUSG00000035203.16	Epn1	1.18	7.12	1.4621e-05	0.00010076	7.71	6.53	7.57	7.83	7.72	6.64	6.22	6.74
ENSMUSG00000021608.15	Lpcat1	-3.08	2.71	2.919e-05	0.00017372	1.2	4.26	0.94	1.29	1.25	3.97	4.44	4.35
ENSMUSG00000039246.8	Lyplal1	1.41	4.07	2.1092e-05	0.00013474	4.78	3.38	4.69	4.68	4.95	3.22	3.34	3.55
ENSMUSG00000038990.14	Cables2	1.2	4.86	1.8115e-05	0.00011947	5.46	4.27	5.5	5.59	5.28	4.4	4.13	4.25
ENSMUSG00000048371.8	Pdp2	1.23	5.18	1.7442e-05	0.00011614	5.8	4.58	5.7	5.91	5.77	4.3	4.78	4.64
ENSMUSG00000061787.15	Rps17	-0.95	7.58	1.4711e-05	0.00010122	7.1	8.05	7.15	6.96	7.19	8.02	8.19	7.94
ENSMUSG00000071551.13	Akr1c19	1.15	5.85	1.6139e-05	0.00010908	6.43	5.28	6.41	6.65	6.23	5.45	5.2	5.18
ENSMUSG00000005470.8	Asf1b	-3.98	2.32	2.8167e-05	0.00016886	0.41	4.32	-0.1	0.04	1.05	4.06	4.36	4.53
ENSMUSG00000062006.12	Rpl34	-1.4	7.08	1.5244e-05	0.00010384	6.38	7.77	6.49	6.23	6.41	7.58	8.18	7.55
ENSMUSG00000034361.10	Cpne2	2.18	2.68	2.8045e-05	0.00016836	3.78	1.62	3.74	3.55	4.01	1.63	1.28	1.84
ENSMUSG00000029816.10	Gpnmb	-8.25	0.19	6.907e-06	5.5722e-05	-2.8	4.33	-4.62	-4.82	-2.36	4.16	4.47	4.33
ENSMUSG00000055491.14	Pprc1	-1.28	5.47	1.8176e-05	0.00011981	4.84	6.11	5.17	4.78	4.54	6.05	6.09	6.17
ENSMUSG00000040029.14	Ipo8	0.94	5.71	1.6687e-05	0.00011209	6.19	5.25	6.13	6.23	6.2	5.29	5.27	5.17
ENSMUSG00000022651.6	Retnlg	-7.5	-0.95	6.6915e-06	5.4353e-05	-3.23	2.81	-4.62	-4.82	-4.68	2.65	2.78	2.96
ENSMUSG00000028358.15	Zfp618	-2.76	3.26	2.9311e-05	0.00017436	1.9	4.65	1.68	1.84	2.09	4.33	4.65	4.95
ENSMUSG00000050860.6	Phospho1	3.49	2.66	2.9842e-05	0.00017639	4.4	0.99	4.7	4.77	3.73	0.73	1.4	0.64
ENSMUSG00000032997.16	Chpf	-3.14	2.48	3.0438e-05	0.00017918	0.95	4.06	0.43	1.11	1.16	4.12	4.2	3.84
ENSMUSG00000055670.14	Zzef1	1.1	4.89	1.8762e-05	0.00012274	5.44	4.35	5.4	5.54	5.38	4.27	4.45	4.33
ENSMUSG00000030339.7	Ltbr	1.03	6.41	1.5921e-05	0.00010789	6.93	5.9	7.03	6.76	7	6.06	5.86	5.77
[truncated: 11,046 more rows]
