# Supplementary material for: Genome-wide mapping of cancer dependency genes and genetic modifiers of chemotherapy in high-risk hepatoblastoma
Source: Nat Commun. 2023 Jul 6;14:4003. doi: 10.1038/s41467-023-39717-6 (PMC10326052; doi:10.1038/s41467-023-39717-6)
Supplement: Supplementary file 5 — Supplementary Data 2 [file 41467_2023_39717_MOESM5_ESM.xlsx]

## Sheet: Sheet1
	High quality	Low quality	Total	QC Pass	Source from Control	Source fromTumor	Tumor source ratio	Top 10 markers	Top DAVID annotation	Similar to
cluster1	2785	154	2939	0.947601	1960	979	0.333106	Ccl5/Gzma/Nkg7/Trbc2/Gzmb/Ms4a4b/Cd3g/Vps37b/Cd3d/Xcl1	Ubl conjugation/T cell receptor signaling pathway/DNA binding	NK/T cells
cluster2	1671	9	1680	0.994643	42	1638	0.975	Lcn2/Ngp/Retnlg/Camp/S100a9/Ltf/S100a8/Anxa1/Ifitm6/Pglyrp1	cytoskeleton/membrane/Immunity	HB associated Pro-myelocyte
cluster3	3402	14	3416	0.995902	49	3367	0.985656	Hist1h1b/Hist1h2ae/Mgst3/Mki67/Hemgn/Car2/Prdx2/Blvrb/Cd24a/Rhd	cell cycle/DNA damage/heme biosynthetic process	HB associated Erythroid
cluster4	1033	99	1132	0.912544	1118	14	0.0123675	Fabp1/Akr1c6/Gnmt/Rida/Bhmt/Gsta3/Car3/Apoc3/Gstm1/Mat1a	Mitochondrion/peroxisome/Lipid metabolism	Hepatocytes I
cluster5	4604	5419	10023	0.459344	807	9216	0.919485	mt-Atp8/Gm26917/mt-Co2/mt-Atp6/mt-Cytb/mt-Co3/Apoa4/mt-Co1/Lars2/Gm42418	Secreted/cytosol/Mitochondrion	Tumor Cluster I
cluster6	3277	199	3476	0.94275	2658	818	0.235328	Igkc/Ighm/Cd79a/Ebf1/Cd74/Ly6d/Cd79b/Iglc2/Ms4a1/H2-Eb1	Ubl conjugation/DNA binding/Immunity	B cells
cluster7	17748	400	18148	0.977959	374	17774	0.979392	Camp/S100a8/S100a9/Ngp/Wfdc21/Ltf/Chil3/Hist1h2ap/Cstdc5/Lcn2	Secreted/heme binding/Inflammatory response	Tumor/HB associated Erythroid/Pro-myelocyte
cluster8	7204	585	7789	0.924894	3613	4176	0.536141	C1qa/Cd5l/C1qc/C1qb/Clec4f/Fcna/Marco/Wfdc17/Vsig4/Sdc3	Lysosome/Immunity/Transmembrane/	Macrophage
cluster9	4229	22	4251	0.994825	16	4235	0.996236	Bpgm/Hbb-bs/Hbb-bt/Hba-a2/Snca/Alas2/Hba-a1/Tent5c/Mkrn1/Ube2o	Mitochondrion	HB associated Erythroid I
cluster10	2103	116	2219	0.947724	874	1345	0.606129	Cxcl2/Il1b/Asprv1/Slc7a11/Slpi/Nlrp3/Hcar2/Clec4d/Retnlg/Srgn	Immunity/Actin-binding/Toll-like receptor signaling pathway	Neutrophils
cluster11	3434	96	3530	0.972804	1450	2080	0.589235	S100a4/Cst3/Lyz2/Plac8/Lgals3/Crip1/Cd74/H2-Aa/H2-Ab1/H2-Eb1	Immunity/Actin-binding/NF-kappa B signaling pathway	Monocytes
cluster12	3195	47	3242	0.985503	30	3212	0.990746	Tmcc2/Xpo7/Hmbs/Ppp1r15a/Slfn14/Mkrn1/Slc4a1/Rsad2/Gypa/Prxl2a	Heme biosynthesis/haptoglobin-hemoglobin complex/autophagy	HB associated Erythroid
cluster13	7140	452	7592	0.940464	7108	484	0.0637513	Ptprb/Ehd3/Dnase1l3/Igfbp7/Clec4g/Gpihbp1/Kdr/Fabp4/Eng/Egfl7	actin binding/Transmembrane/endoplasmic reticulum	Endothelial
cluster14	2769	107	2876	0.962796	2770	106	0.0368567	Hba-a2/Hba-a1/Hbb-bs/Hbb-bt/Alas2/Ube2l6/Bpgm/Tent5c/Snca/Bnip3l	hemoglobin complex	Erythroid/Hepatocytes
cluster15	739	118	857	0.86231	826	31	0.0361727	Alb/Serpina3k/Mup3/Cyp3a11/Apoc3/Serpina1c/Ahsg/Trf/C3/Cyp2e1	endoplasmic reticulum/steroid metabolic process/Heme	Hepatocytes II
cluster16	16917	628	17545	0.964206	385	17160	0.978056	H19/Afp/Hamp/Igf2/Hspd1/Apoc2/Fgb/Rbp4/Cps1/Fga	Oxidative phosphorylation/protein folding/Carbon metabolism	Tumor Clusters
