# Supplementary material for: Genome-wide mapping of cancer dependency genes and genetic modifiers of chemotherapy in high-risk hepatoblastoma
Source: Nat Commun. 2023 Jul 6;14:4003. doi: 10.1038/s41467-023-39717-6 (PMC10326052; doi:10.1038/s41467-023-39717-6)
Supplement: Supplementary file 6 — Supplementary Data 3 [file 41467_2023_39717_MOESM6_ESM.xlsx]

## Sheet: cluster 7 against other 
gene	FDR	logFC
Tmem130	3.79e-58	18.383
2210407C18Rik	1.01e-79	18.3801
B530045E10Rik	7.61e-70	17.8872
A230059L01Rik	1.54e-118	17.6759
Gm29946	1.71e-50	17.252
9530053A07Rik	5.28e-181	17.1626
Gm50050	5.03e-68	16.8965
Ddx3y	0	15.6561
Alox12e	1.81e-26	15.4547
Rnase2a	5.89e-75	15.3989
Gm47962	3.23e-77	15.223
Eif2s3y	0	14.8305
Nat8	6.49e-69	14.781
B230359F08Rik	2.75e-54	14.5767
Olfr64	3.86e-67	14.5185
Gm12253	2.7e-42	14.1421
Wnt7a	4.47e-61	14.0641
Phgr1	1.24e-60	14.0526
Calca	5.19e-77	14.0096
Il17a	1.04e-52	13.9135
Ear1	1.17e-67	13.894
4933411E06Rik	9.87e-57	13.8801
Eras	1.61e-41	13.7748
Uty	0	13.658
Ccn3	5.41e-90	13.5063
Gm15389	3.93e-80	13.2771
Gabrr2	2.31e-67	13.1536
Gm29554	1.83e-62	13.081
Lrrc31	1.45e-66	12.8464
Anxa8	1.35e-67	12.8256
Ccdc194	3.5e-27	12.7397
Gm33432	6.02e-53	12.4979
Gm12762	2.87e-36	12.2765
Gzmf	1.48e-59	12.2544
St8sia3	4.39e-135	12.1724
Plcxd1	2.53e-50	12.1019
Kdm5d	2.78e-82	12.0857
Ckmt1	3.72e-54	11.9318
Klrg1	2.27e-24	11.9217
Gm14161	9.45e-36	11.9101
Penk	8.49e-61	11.9016
Gpat2	5.16e-50	11.9015
Gm13373	1.83e-77	11.8719
Trat1	2.47e-28	11.8472
Eps8l3	1.5e-58	11.8106
4833422M21Rik	8.03e-35	11.7842
Mir205hg	6.54e-70	11.6676
Slc13a2	3.16e-18	11.58
Cnn1	1.36e-18	11.5482
Gm29650	8.87e-63	11.5402
9130015A21Rik	4.71e-41	11.4829
Fmod	7.47e-136	11.4749
Cpz	1.55e-39	11.3699
Ltk	8.91e-37	11.3526
Prap1	8.02e-36	11.3354
Nptx1	9.33e-49	11.2979
Hrh1	5.01e-48	11.2703
Itgb8	7.84e-26	11.2156
Gm21762	3.61e-50	11.2078
Syt6	4.18e-65	11.2011
4930422I22Rik	3.06e-129	11.1846
Btnl2	2.6e-20	11.1648
Ctla4	6.68e-39	11.1638
Tcrg-C4	1.7e-36	11.1509
S100b	7.33e-53	11.1344
Gm33699	1.02e-57	11.1254
Itgb6	1.13e-36	11.1091
Calb1	4.23e-61	11.083
Phf11a	6.52e-34	11.0523
Gm28556	2.82e-35	11.0204
2022-09-03	2.73e-10	11.019
Fmr1nb	1.47e-45	11.0163
Gm38404	1.03e-33	11.0085
Gm20711	1.28e-24	10.9747
Robo3	2.71e-29	10.9713
Prg3	5.31e-62	10.9699
Fgfbp1	4.85e-65	10.9667
Vmn1r32	7.46e-20	10.9315
Ifi44	1.44e-28	10.8534
Retnlb	8.69e-51	10.8385
Gpm6a	1.37e-82	10.7018
Gm47887	6.21e-11	10.6937
Smbd1	1.5e-50	10.6906
Cacna1i	3.17e-44	10.6713
AW551984	6.83e-52	10.6418
Gm42567	2.44e-41	10.6153
4930426D05Rik	8.01e-57	10.5818
2700046A07Rik	2.83e-14	10.5724
Aipl1	1.97e-12	10.5632
Spem1	4.4e-104	10.5143
Tmem145	5.32e-36	10.4949
Gm28935	7.73e-30	10.4857
Gm14964	4.93e-25	10.4749
AU015836	3.65e-39	10.4703
Gm48853	8.18e-39	10.4555
A630001O12Rik	1.1e-12	10.4548
Gm13274	3.54e-18	10.4214
B3gnt7	5.17e-27	10.4133
Mab21l3	3.12e-18	10.4117
Gm10384	4.89e-11	10.3833
Gm15050	1.95e-07	10.358
Klk1b27	9.66e-32	10.3412
Galnt9	2.07e-37	10.3106
Pdcd1	5.02e-31	10.2759
Lman1l	2.99e-26	10.2618
Gsdmc4	6.3e-24	10.2136
Gm17552	2.73e-28	10.2084
Adora3	0.00108592	10.1845
Gm35154	3.12e-42	10.1784
Gm10425	1.94e-16	10.1758
Plekhb1	0.0251572	10.1283
Cd200r2	2.6e-37	10.1093
Tnfsf4	5.43e-18	10.0891
Syn1	1.57e-14	10.0873
Fxyd2	1.17e-48	10.052
Gm16192	5.22e-26	10.0249
Eps8l1	2.04e-85	9.99924
Cd5	1.05e-24	9.95584
Pax6	2.29e-30	9.93152
Gm13919	8.18e-32	9.90586
Gm48905	6.73e-13	9.86635
Bhlhe22	1.87e-101	9.86438
Tnfsf18	9.22e-50	9.85735
Cd164l2	3.43e-31	9.85585
4933427E11Rik	4.54e-24	9.806
Crybb1	6.28e-27	9.79155
Gm48089	1.58e-27	9.7818
Gm12860	9.69e-37	9.7438
Ptpro	1.77e-50	9.72568
Ina	2.3e-25	9.7248
Gm15860	1.79e-20	9.71895
Rgs4	3.04e-31	9.70898
8430432A02Rik	5.03e-23	9.70806
1110017D15Rik	1.66e-35	9.694
Satb2	3.7e-25	9.68681
Fam135b	4.62e-16	9.65266
Dkk3	3.79e-36	9.64586
Defb40	1.87e-09	9.63516
Gm30239	6.56e-23	9.62325
Gm20658	4.34e-48	9.6027
AI847159	2.77e-48	9.59018
Thbs2	1.35e-51	9.57691
Degs2	2.77e-101	9.56191
4933412E12Rik	1.15e-31	9.56142
Slc41a2	1.22e-49	9.55509
Gm16253	8.64e-07	9.54234
CAAA01066123.1	5.54e-21	9.54047
Gm13054	1.52e-20	9.51993
Cd40lg	7.55e-30	9.50299
Gm9926	5.09e-36	9.49171
Unc5a	0.0380684	9.47923
Izumo1r	2.79e-21	9.46602
Tnni1	7.83e-25	9.42679
Gm50130	3.78e-29	9.41876
Ildr1	3.79e-35	9.41234
Tfap2a	5.28e-22	9.3963
Chn1	1.91e-27	9.37577
Sectm1b	3.81e-30	9.3444
Gm49654	1.91e-20	9.33617
Ssc5d	6.57e-52	9.33318
Gm34921	3.98e-21	9.31766
Gm15241	7.39e-19	9.30832
Il34	6.66e-25	9.29662
Lta	1.57e-24	9.28538
Wnt7b	1.82e-151	9.28504
Rasgrf2	0.0245433	9.26815
Tigit	6.41e-26	9.25619
Timm8a2	6.4e-35	9.23127
Spon1	5.61e-40	9.21697
Mybpc2	1.5e-72	9.17523
Lhx2	5.65e-79	9.1543
Gm47675	5.5e-34	9.1459
Tmprss12	8.49e-28	9.1363
Tdh	1.37e-82	9.13129
Gm27184	2.57e-27	9.11997
Npas2	8.92e-29	9.1011
Fcer2a	6.84e-33	9.08878
BC050972	0.000737309	9.0723
Cubn	6e-18	9.07113
Gm50336	1.74e-50	9.05944
Olfr691	8.54e-27	9.05605
Rab25	4.78e-32	9.05327
Gm44956	8.18e-06	9.02503
Cds1	7.89e-42	9.01953
Gm49025	3.51e-41	9.01504
Cnga4	8.6e-29	8.93917
2010300C02Rik	2.83e-19	8.9387
Cldn11	5.58e-26	8.91899
Dpt	3.38e-23	8.9143
Nkx2-3	1.3e-34	8.90758
Cnksr1	3.41e-44	8.90088
Rag2	1.67e-23	8.88878
S1pr3	2.12e-26	8.8828
Gm11770	1.44e-17	8.84482
Gm30074	2.04e-23	8.84066
Adam2	4.28e-24	8.82896
Gm1043	2.14e-38	8.82707
4933438K21Rik	9.69e-33	8.8206
Rftn2	1.08e-13	8.80179
Bach2it1	3.25e-10	8.79639
Prss39	5.08e-43	8.77064
Gm20442	6.64e-35	8.75919
Gm20069	1.25e-42	8.75655
Trdc	2.67e-38	8.75379
Myh13	1.89e-23	8.7464
Serpina3k	2.87e-31	8.74465
Myo18b	3.57e-79	8.73461
Prps1l1	1.06e-28	8.71254
Gm11342	1.79e-33	8.71073
Catip	3.61e-45	8.70123
Dll3	1.43e-17	8.69064
Klhl14	2.11e-34	8.65004
Islr	1.61e-29	8.64755
Aloxe3	2.37e-24	8.6396
Prss30	3.11e-18	8.62938
Fcrl5	6.32e-17	8.62364
Dnmt3aos	8.15e-22	8.6193
Tnfrsf8	5.56e-23	8.61901
Gm29336	7.28e-30	8.61889
Igsf9b	1.3e-27	8.60286
Frem2	1.97e-21	8.59704
Slc16a4	3.77e-19	8.59699
Lamc2	3.37e-31	8.58903
Gm42372	8.08e-28	8.58325
Tcrg-C1	1.25e-42	8.58214
2010007H06Rik	2.74e-23	8.58037
Rho	2.23e-40	8.5597
Pde8b	1.04e-19	8.55856
Samd12	1.61e-52	8.55713
4933440M02Rik	4.89e-13	8.55322
Iglv3	5.09e-35	8.54377
Stac2	8.09e-22	8.53681
Gm11944	4.3e-28	8.53647
Zfyve28	2.63e-35	8.53636
Mc2r	2.26e-12	8.53521
E230016K23Rik	4.59e-11	8.52745
Gm5086	3.12e-29	8.52282
Gm15270	5.82e-18	8.51077
Ifi206	5.53e-36	8.48274
1700012B09Rik	6.45e-18	8.47283
Gm49101	3.68e-20	8.43928
Galnt17	1.6e-07	8.43573
Irgc1	2.43e-78	8.43538
Gm48742	3.25e-25	8.43021
Foxp3	1.26e-13	8.42802
Sox7	9.94e-15	8.42045
Tnfsf8	7.51e-25	8.41281
Gm45069	1.19e-19	8.40488
Dtx1	6.87e-49	8.40157
Olfr322	4.3e-28	8.3931
Ccl1	1.87e-47	8.38856
Gm8817	1.6e-42	8.38556
Scn8a	1.02e-63	8.38127
Gm2044	1.04e-41	8.37847
Lin7b	2.38e-22	8.37226
Rln3	1.69e-37	8.37058
Gm34006	1.93e-10	8.35238
Klra4	4.99e-35	8.35154
Gm14027	2.79e-21	8.34479
Itga7	3.14e-28	8.33489
Gm48702	2.79e-24	8.30829
Gm49893	9.77e-15	8.30051
Btbd18	6.26e-17	8.29942
Dusp18	1.66e-20	8.29691
Clec10a	3.22e-40	8.27242
Col8a1	2.72e-31	8.24119
Gm43121	1.03e-14	8.23152
Rab40b	1.56e-23	8.22428
Efhc1	8.14e-08	8.21695
Klrb1b	4.2e-34	8.18661
Tmem198	2.83e-19	8.1803
Gm49794	7.5e-24	8.17265
1700064M15Rik	1.37e-16	8.17231
Gabra3	9.5e-32	8.16294
Ms4a4c	2.39e-132	8.16206
Hhip	1.28e-14	8.14866
Insm1	1.09e-23	8.10952
Gm27224	2.06e-12	8.1088
Il9r	4.39e-18	8.10057
Mamdc2	1.59e-22	8.06847
Fgf8	1.01e-36	8.04778
Zfp423	0.000626572	8.0392
Col23a1	1.02e-26	8.00735
Tnc	1.12e-20	8.00141
Gm17133	1.91e-29	7.99942
Crygn	4.12e-24	7.99909
Shc2	1.29e-15	7.99562
Gzmc	1.59e-69	7.99458
S100a14	6.76e-50	7.9768
Hbb-bh1	1.13e-66	7.97316
4930568A12Rik	5.55e-18	7.97259
Bmper	3.1e-23	7.96065
C130040N14Rik	1.01e-05	7.9527
Olfr545	7.09e-24	7.92959
2010309G21Rik	1.29e-22	7.92364
Sgpp2	2.02e-29	7.91886
Meis2	7.26e-34	7.91443
Nup62cl	2.97e-41	7.8886
Tnfrsf11b	5.05e-09	7.87454
Gm29054	3.66e-12	7.85197
Gm30692	7.05e-44	7.83144
Ifi205	2.14e-41	7.81839
Tlx1	1.52e-20	7.81006
Ucn2	2.86e-42	7.80204
Agrp	2.2e-26	7.80058
Tmem252	1.19e-34	7.77329
Mtcl1	6.75e-15	7.77187
Nrcam	3.32e-14	7.76301
Lncppara	1.27e-14	7.76145
Fbxl7	8.91e-08	7.76095
Gm12972	2.38e-05	7.74115
Lamc3	4.95e-119	7.73461
Nxph4	6.56e-25	7.72678
Dlgap1	3.64e-15	7.71967
Gm16181	6.95e-22	7.71457
Cxcr5	7.93e-17	7.70405
Olfr65	3.12e-21	7.68995
Cd209a	1.32e-52	7.6883
Frzb	3.1e-22	7.67787
Tnfrsf9	1.06e-48	7.65704
Vmn2r27	1.83e-15	7.65308
Csf2	2.61e-19	7.65171
Cplane2	1.09e-16	7.64102
Gm16141	6.82e-06	7.62018
Prkcg	4.33e-39	7.60969
Kcnq1	3.9e-20	7.59896
Gm10876	6.78e-20	7.59801
Angpt4	8.18e-32	7.5765
Gm50023	2.02e-25	7.57592
Zscan18	1.3e-10	7.56646
Gm45231	6.46e-17	7.55155
Klk1	6.7e-28	7.54809
9030625G05Rik	2.41e-27	7.54483
1700001J03Rik	1.16e-09	7.54453
Rxrg	5.09e-14	7.53835
Tcte3	3.47e-18	7.53137
Ppef2	4.89e-35	7.52244
Adh6b	1.43e-08	7.51041
Sorcs2	4.76e-32	7.50726
Bean1	6.19e-125	7.50508
Rasgrf1	1.2e-31	7.50305
Myl10	5.41e-09	7.50261
Slc29a4	1.41e-07	7.49389
Gm15987	7.1e-32	7.49247
Gm1647	1.34e-19	7.48363
Ryr3	7.09e-26	7.48253
Bpifc	3.33e-09	7.47618
Btbd11	2.32e-34	7.47532
Ubd	7.13e-13	7.45019
Gm17501	9.08e-21	7.44274
Sult4a1	6.4e-153	7.43009
1700092M07Rik	1.46e-30	7.4156
Gm50218	7.06e-17	7.40463
Ccl17	3.19e-32	7.3982
Gm10720	2.74e-12	7.39119
Tlr11	1.81e-15	7.37183
Clps	4.9e-22	7.37086
Zfp947	2.24e-13	7.36499
Gm28729	1.9e-17	7.35735
Gimap7	2.97e-20	7.34184
Gm41505	2.97e-39	7.33342
Gm50386	1.76e-22	7.33319
Opcml	8.34e-30	7.32882
Cldn23	7.66e-39	7.32163
Eya2	4.14e-24	7.32138
Mmp2	3.87e-47	7.31628
Trpv6	3.16e-21	7.3008
Gm9754	8.53e-18	7.29918
Gm15401	1.87e-12	7.25856
Gdf2	1.85e-30	7.25099
Gm6169	2.44e-20	7.22985
BC147527	2.61e-44	7.22353
Cd300c	2.7e-38	7.22249
Fam124b	5.6e-05	7.21899
Col4a3	9.72e-22	7.21198
Ttll10	2.17e-145	7.20878
Wfdc18	3.92e-25	7.18822
Ttc6	2.37e-16	7.18168
Trabd2b	5.98e-19	7.17724
Cyp2a5	2.54e-06	7.17611
Pianp	1.56e-08	7.16875
Tcrg-C2	5.1e-42	7.16833
Gm15657	2.98e-39	7.16824
4933415A04Rik	3.69e-16	7.14005
Klra8	6.35e-25	7.1363
Sln	1.97e-17	7.13577
Col6a2	4.44e-45	7.12702
Lipo3	2.36e-27	7.11754
Kcnj9	3.8e-14	7.10507
Gm15326	2.87e-36	7.09683
Gm43113	2.48e-52	7.09504
A630035G10Rik	1.35e-17	7.09155
Gm14154	1.22e-16	7.08542
Gm13568	1.07e-36	7.0627
Gm10718	2.23e-24	7.05826
Tpbgl	3.19e-14	7.05525
Postn	1.53e-33	7.05087
Asb9	4.52e-25	7.05062
Wfdc1	7.49e-38	7.04647
Fbxl13	2.31e-28	7.0411
Klrc2	2.65e-23	7.03474
Ngfr	1.95e-117	7.03472
Slc16a11	7.73e-13	7.02572
Cdon	1.64e-25	7.02321
H2-Ob	5.09e-69	7.00554
Wfdc15b	3.2e-22	7.00268
Tmem121	6.42e-28	6.99908
Rnase2b	8.31e-21	6.9956
Siglech	9.62e-77	6.99232
Ddx43	1.33e-95	6.98928
Adgrg5	4.66e-42	6.98912
Catsper3	5.19e-13	6.96768
Gm37083	2.91e-30	6.96725
Lrmda	3.9e-32	6.95969
Cav2	8.42e-31	6.95616
Capn3	1.42e-15	6.93884
Qrfp	2.14e-15	6.93592
Gm43118	6.03e-18	6.92587
Rtl6	1.29e-22	6.92455
2810457G06Rik	5.25e-19	6.91704
4931422A03Rik	1.66e-09	6.91393
Ust	8e-19	6.90931
Adgb	8.03e-13	6.90864
Cyp2c50	0.0499334	6.90164
Gm26708	1.72e-21	6.89608
Tmem45a	3.06e-08	6.89379
Podn	1.76e-14	6.89226
Psma8	3.65e-33	6.88491
Eya1	1.72e-19	6.87508
Cdh26	6.95e-09	6.87225
Adcy2	3.61e-21	6.8562
Gm11613	6.6e-17	6.85485
Adamtsl2	6.23e-43	6.84955
Drc7	8.57e-24	6.84056
Gm15829	2.66e-12	6.82897
Fbxo2	2.18e-24	6.82199
Smc1b	3.04e-22	6.81639
Tle2	3.45e-16	6.81295
Gm3636	1.6e-27	6.81086
Cd4	9.25e-22	6.8106
S1pr5	6.01e-06	6.80632
Colq	4.92e-12	6.80615
Prss2	3.27e-20	6.80452
Tmem151b	4.48e-17	6.79169
Spib	9.92e-71	6.76725
Slc45a3	1.99e-47	6.76689
Rsl1	7.31e-37	6.76109
Lcn4	4.32e-42	6.76089
Chst3	1.03e-30	6.75932
Meis3	2.16e-35	6.75277
Gm15976	5.62e-98	6.75033
Raet1e	5.77e-10	6.74917
Epha8	3.76e-31	6.72798
Pgf	5.13e-28	6.72211
Ccdc103	9.74e-18	6.72059
Ccdc136	1.42e-13	6.71665
Trim30c	2.97e-09	6.71085
Gm50149	1.24e-16	6.69948
Cd163	2.38e-45	6.6992
Gm11168	8.99e-34	6.6952
Clnk	3.2e-16	6.69443
Adamdec1	4.99e-16	6.6731
Gm17634	3.27e-07	6.66747
Maml2	4.2e-28	6.66593
Rgs11	8.91e-16	6.6652
Tnfrsf25	1.73e-43	6.66367
Arhgef37	9.04e-27	6.65923
Fam180a	3.25e-46	6.65177
Angptl7	1.05e-16	6.64281
Tent5b	3.94e-13	6.63247
Zdhhc19	4.23e-06	6.62861
Ifnab	4.18e-14	6.62518
Gm9908	2.55e-15	6.62435
Dcdc2b	2.56e-27	6.61982
4933405L10Rik	3.08e-28	6.60945
Gsdma	3.81e-17	6.59567
Gm36198	3.3e-52	6.58792
P2ry10b	1.09e-17	6.58578
Gm43111	2.97e-10	6.58321
Ccl8	3.73e-25	6.58313
Nptxr	2.88e-11	6.58293
Gm35019	1.57e-15	6.57892
Bmp4	2.43e-31	6.57879
Plxdc1	2.36e-24	6.57653
1700016P03Rik	4.48e-36	6.57281
Tbx21	4.37e-20	6.57233
Camk4	1.01e-10	6.5584
Ptgs2os	7.58e-105	6.53984
Lama1	1.2e-24	6.52914
Tomt	2.98e-21	6.52604
Cldn4	1.63e-60	6.52298
Tlr9	2.92e-19	6.50615
Ror1	2.46e-13	6.50545
Nmnat2	1.17e-16	6.50355
1700108F19Rik	2.13e-10	6.50246
Bcat1	6.99e-18	6.49802
Osbpl6	1.23e-24	6.49707
Gm28499	9.56e-27	6.49234
Clec4f	0	6.48406
Wdr95	2.45e-10	6.48214
Gm44987	1.53e-126	6.4798
Mmp13	5.47e-16	6.4741
Spink2	1.65e-17	6.46567
Plce1	1.12e-12	6.46503
Gbp6	2.2e-29	6.45747
Gm50152	8.6e-09	6.45658
Gpx2	7.43e-13	6.45656
Ffar1	2.19e-18	6.45539
Prrxl1	1.01e-26	6.45168
Gm36431	7.13e-05	6.44632
Il2ra	3.79e-28	6.44238
Ghrl	2.12e-22	6.44216
Epx	1.01e-25	6.43255
Hsd17b6	5.34e-07	6.43224
H2-Oa	6.48e-18	6.43057
Ica1l	5.55e-24	6.42577
Prg2	3.01e-41	6.41925
Fcer1a	6.35e-12	6.41884
Gm29243	1.36e-28	6.41384
Gm12764	1.53e-05	6.40563
Mybphl	2.23e-06	6.40249
Syce3	1.47e-10	6.40192
Il17re	1.02e-14	6.40026
Arpp21	9.73e-12	6.399
Pcdh18	1.26e-25	6.39219
Klrc1	3.92e-25	6.38633
Gm33326	5.64e-14	6.37757
Mfsd6l	3.3e-16	6.37579
Cnih2	2.2e-46	6.37344
Tubb4a	3.5e-09	6.37198
Fcrls	2.79e-18	6.36841
Cd40	2.43e-30	6.36654
Prf1	1.93e-32	6.36613
Cmklr1	1.52e-21	6.35739
Rhox8	6.71e-06	6.3514
Ms4a1	4.17e-74	6.34854
Naalad2	6.92e-08	6.34351
Otos	1.06e-14	6.33421
Gm4876	4.41e-13	6.33388
Nuak1	2.36e-31	6.33314
Lbhd2	3.03e-24	6.32934
Gm26947	2.61e-22	6.32817
Fam129c	4.94e-20	6.327
Ucp1	3.55e-105	6.32429
Ms4a8a	1.12e-29	6.32294
Pax5	2.97e-25	6.32242
Dmc1	4.54e-10	6.31999
Tmem151a	1.62e-10	6.3198
Gzmk	2.43e-07	6.31819
Lrrc24	2.08e-18	6.30681
Ly6g6c	4.23e-43	6.30594
Gbp8	2.17e-26	6.29524
Sfrp1	1.33e-20	6.2946
Camk2a	3.26e-42	6.29391
Actl7b	2.83e-17	6.2938
Dpep2	5.08e-25	6.2934
Gm48065	1.52e-05	6.29329
Areg	1.65e-26	6.28949
Msln	7.27e-18	6.28692
Pcdh12	7.02e-16	6.28501
Zfp459	7.38e-21	6.28449
Sox8	2.57e-31	6.27917
4930539E08Rik	7.56e-31	6.2751
Srpk3	2.59e-51	6.27213
Slc5a5	6.58e-26	6.27193
1700016C15Rik	5.7e-24	6.26355
Klrk1	4.88e-43	6.2615
Dapl1	2.04e-23	6.25828
Pde6h	2.56e-05	6.25398
Tmem163	3.37e-27	6.24508
Klra9	6.41e-18	6.24398
Xlr3b	5.68e-08	6.23237
Scimp	3.69e-53	6.23222
Gm16731	5.39e-11	6.2201
Ell3	2.42e-05	6.21541
Rasgrp1	4.4e-43	6.21102
Gm37584	2.52e-10	6.2095
Hes7	7.83e-31	6.20924
C9	7.99e-27	6.20696
Samd3	1.78e-19	6.20659
Olfr921	1.1e-15	6.20058
Grifin	7.88e-09	6.19965
Rspo1	2.85e-05	6.19775
Vmn2r84	1.2e-09	6.19276
Crygs	3.24e-22	6.18418
Gm44709	1.18e-07	6.16466
Ly6g6f	3.45e-11	6.15522
Acsbg1	6.54e-22	6.15272
Lrrc10b	2.59e-09	6.14845
Gm11527	1.08e-06	6.1455
AU021092	2.13e-13	6.13834
Tmem45a2	3.62e-46	6.13638
Gm40617	1.4e-12	6.13309
Gm12976	7.73e-20	6.12648
Gm5767	8.73e-10	6.12337
Gm49795	5.98e-05	6.12111
Ovol2	0.00123308	6.11682
Gdf10	1.11e-23	6.11494
Hid1	2.15e-14	6.11327
Icos	5.34e-27	6.11291
Ccdc39	2.94e-10	6.1078
Avil	3.19e-35	6.10335
Tmem51os1	2.68e-18	6.10022
Sod3	3.22e-23	6.09988
Sdcbp2	1.44e-21	6.09974
Svep1	1.81e-24	6.09564
Tlr12	5.12e-31	6.08933
Gm45151	5.49e-54	6.07571
Tnnt3	1.15e-11	6.07541
Loxl3	2.2e-24	6.07527
Oxt	2.44e-42	6.06972
Gm37065	1.09e-38	6.06819
Rims3	9.91e-18	6.06642
Gpr55	2.06e-16	6.05965
Gm26737	7.3e-26	6.05925
Gm15133	9.72e-20	6.05808
Colec12	2.66e-120	6.05418
Card11	1.08e-18	6.04483
Neb	9.07e-15	6.03499
Madcam1	1.05e-21	6.0337
Gcsam	5.18e-30	6.02882
Cstdc6	5.86e-31	6.01743
Gm16222	7.9e-13	6.01468
Zap70	1.31e-31	6.01308
Adgre4	2.13e-47	6.0129
Spef2	1.67e-36	6.01278
Hopxos	4.02e-10	6.01161
Dscam	7.42e-32	6.00889
Gm47926	0.000833487	6.00522
Gm4779	8.92e-18	6.00495
Elf5	3.8e-11	6.00404
Gprc5a	4.93e-32	5.99642
Trnp1	2.02e-42	5.99598
Myl6b	9.45e-66	5.98513
A630023P12Rik	7.89e-34	5.97645
F630040K05Rik	2.33e-11	5.97523
Kremen2	8.7e-05	5.97509
Gm26716	4.46e-23	5.97041
Kcnk1	2.42e-33	5.96413
4930505N22Rik	8.11e-05	5.96389
Gm20548	4.49e-11	5.95837
Ush1c	5.49e-23	5.95818
Cd7	7.41e-144	5.95508
Gm38979	1.75e-13	5.95418
4930553M12Rik	8.2e-13	5.95386
Tmem273	1.83e-30	5.95
Mfng	1.02e-28	5.94606
Gm11496	1.21e-110	5.9363
Trpv4	5.18e-08	5.93525
Fibcd1	4.5e-26	5.93267
Unc93a	5.23e-07	5.93231
Flt3	4.16e-36	5.92908
Adgra2	4.75e-13	5.92062
Cxcl9	5.13e-82	5.91944
Slc9b2	4.4e-29	5.89468
Mug1	1.06e-26	5.88959
Onecut3	5.64e-07	5.88659
Gm49032	1.87e-19	5.88617
Ovol1	9.02e-11	5.88012
Gm13977	5.08e-35	5.87953
Gm2629	1.62e-41	5.87469
Gm49249	7.41e-97	5.87104
Ccr5	6.16e-131	5.86998
Ppfia4	1.37e-20	5.86572
Has3	3.47e-11	5.85703
8030453O22Rik	8.39e-10	5.85424
Cxcl14	1.06e-12	5.84997
Ephb6	4.4e-13	5.84678
Kcnj16	1.89e-17	5.84323
Wscd2	9.83e-25	5.84299
Gm50012	9.73e-23	5.84185
Gm32884	9.17e-11	5.83153
Fcmr	5.33e-25	5.83145
Klrb1c	6.49e-24	5.83012
Gm49004	2.17e-23	5.83
Shox2	5.28e-06	5.82814
Gm12089	2.63e-35	5.82677
Prune2	8.42e-37	5.82523
Ccl24	2.01e-174	5.82164
Tnfrsf4	4.99e-28	5.82128
Ighd	8.64e-59	5.82102
Dcn	6.55e-130	5.80794
Gm8016	1.55e-21	5.79891
Gm19585	7.27e-35	5.79448
Klrb1f	4.13e-22	5.79234
Pou2af1	2.57e-24	5.79197
Tmem253	1.92e-89	5.79172
Nrg2	1.62e-26	5.79026
Cd163l1	4.81e-29	5.78928
1700001G11Rik	4.39e-14	5.78546
Cox6a2	1.87e-49	5.78422
Gm34590	4.07e-10	5.78063
Tomm6os	4.56e-08	5.78018
I730030J21Rik	5.24e-16	5.7795
AI314278	3.66e-17	5.76879
Ces2c	8.74e-14	5.76544
Dse	2.28e-122	5.76476
Gm12708	4.1e-21	5.76475
Gpr18	5.56e-15	5.76239
A230087F16Rik	2.09e-21	5.76178
Stfa3	2.16e-95	5.76028
Gm30124	4.54e-08	5.75965
Gm16302	2.58e-15	5.75087
B3galt5	1.4e-23	5.74968
Armc2	1.97e-19	5.74918
A030001D20Rik	3.17e-08	5.74687
Xcl1	6.66e-104	5.74326
Iglc2	1.19e-63	5.74125
Stox2	2.16e-11	5.74052
Dact3	1.01e-30	5.73804
AU022793	1.94e-16	5.73669
Shank1	1.37e-11	5.73344
Kcnh2	4.97e-16	5.73333
Slc15a2	1.37e-196	5.73044
Havcr1	7.81e-25	5.72768
Tmem119	3.8e-28	5.72473
1500002C15Rik	3.38e-31	5.72449
Etv2	8.53e-16	5.72271
Ak8	1.11e-31	5.71453
Cfap74	1.85e-06	5.71199
Bc1	0.0200394	5.70194
Acoxl	1.23e-19	5.69798
Stxbp5l	3.42e-21	5.69788
Cacna1f	4.09e-14	5.69433
Ntn1	1.45e-20	5.69376
Anxa13	8.09e-25	5.69292
Gm30329	1.15e-11	5.69028
Tmod4	1.19e-19	5.68714
Mcpt8	8.35e-41	5.68217
Il2rb	2.3e-162	5.67975
Ces1g	4.78e-22	5.6778
Gm50022	4.91e-30	5.6686
Vmn2r76	8.87e-91	5.65517
Gm29291	3.09e-20	5.65295
Thsd4	1.14e-15	5.65283
Muc1	1.87e-65	5.65022
A930017K11Rik	1.62e-06	5.64972
Ctrl	9.37e-10	5.64781
Gm15651	1.38e-12	5.64739
4930558K02Rik	1.09e-08	5.64662
Gm15420	6.25e-47	5.64584
Dnaaf3	5.45e-25	5.6453
Ms4a4b	2.11e-138	5.63959
Fam171b	0.000348707	5.63956
Lox	3.88e-24	5.63912
1700112J16Rik	2.52e-18	5.63286
Gm32036	2.26e-18	5.63044
Cacna1h	9.28e-11	5.62933
Dpep3	3.3e-10	5.6291
4933406I18Rik	4.6e-08	5.62262
4930412F09Rik	3.14e-12	5.62156
6430628N08Rik	7.01e-14	5.61988
Krt19	2.27e-29	5.61845
Gm36161	9.83e-20	5.61578
Muc13	6.37e-17	5.61409
Capsl	9.05e-11	5.61212
Ceacam19	3.34e-07	5.60949
Rorb	3.94e-14	5.60852
S100a4	3.36e-280	5.60304
Iglc3	3.56e-29	5.5991
Tmem95	6.95e-09	5.59875
Mc5r	5.09e-30	5.59831
Ly86	2.47e-227	5.59765
Cplx3	3.72e-103	5.59646
Gm11615	3.89e-13	5.59596
Gm13010	5.46e-14	5.59452
Sh2d2a	9.53e-65	5.58799
Gm17949	3.55e-09	5.58732
Gm10719	9.47e-20	5.58544
F13a1	1.35e-176	5.58199
Ebf1	7.62e-140	5.5789
Sectm1a	5.32e-30	5.57364
Lrfn4	6.66e-46	5.57113
Cd19	1.2e-41	5.56873
Gm28417	1.13e-18	5.56824
Gm47551	3.3e-14	5.5679
Pamr1	2.82e-20	5.56727
Fgd2	3.91e-43	5.56615
Gm11827	7.72e-21	5.56611
Cyp1a1	4.38e-14	5.5627
Hic1	7.67e-27	5.56181
Gm16867	2.4e-49	5.56007
Cysltr2	2.19e-21	5.55012
Gm10715	4.18e-09	5.54836
Ephb1	1.87e-05	5.54576
Ifi213	1.72e-24	5.54499
4930458D05Rik	1.73e-19	5.53701
Bicdl2	5.14e-12	5.53562
Utf1	0.00246181	5.53115
Sh3tc1	1.29e-21	5.53082
Kcnip3	9.72e-20	5.53075
Pla2g3	7.68e-05	5.53039
E330020D12Rik	6.02e-20	5.52802
Castor2	7.02e-23	5.52542
9930022D16Rik	1.11e-10	5.5245
Zfp985	3.66e-22	5.52277
Clec4b1	2.64e-24	5.5184
Ighm	3.92e-231	5.50876
Vmn1r4	7.38e-24	5.50816
Slco4a1	3.84e-38	5.50693
Pcdh9	7.78e-10	5.50551
Vipr1	1.27e-16	5.5038
Ccr2	1.68e-145	5.50011
Nova2	3.13e-08	5.49206
Zfp764	3.71e-22	5.48956
Bach2	2.44e-46	5.48928
1700001K23Rik	1.47e-23	5.48765
Gpr153	2.26e-07	5.48523
Mgp	5.63e-19	5.48338
4930599N23Rik	2.03e-22	5.47898
Cd200r4	5.11e-22	5.47656
Siglecf	2.2e-26	5.47616
Ciita	5.59e-18	5.47425
Hap1	2.07e-30	5.46979
Pacsin1	1.41e-24	5.4665
Tmem35b	4.33e-17	5.46408
1700066B19Rik	7.63e-36	5.46101
P2rx7	1.01e-17	5.45495
Bcl11b	2.09e-19	5.45416
Ace	7.79e-47	5.44878
Zfp575	5.54e-07	5.44855
Scn2a	1.89e-17	5.44847
Gm29562	1.09e-30	5.44845
St8sia1	3.84e-17	5.44841
Syngap1	4.12e-42	5.44555
Bmp5	1.85e-17	5.44429
Scg5	9.23e-20	5.44058
P2ry10	2.48e-91	5.4353
Sorbs3	9.52e-17	5.43444
Gm15513	1.64e-05	5.43326
Fbp2	8.67e-10	5.42697
2410004P03Rik	1.66e-09	5.42619
Plcl1	2.65e-21	5.42575
Cd207	3.59e-11	5.4256
Slc10a2	2.34e-20	5.42505
Cstdc5	3.52e-123	5.42389
Slc41a1	2.12e-29	5.42127
E430002N23Rik	3.81e-19	5.41936
Gm37963	3.11e-29	5.41735
Gm36159	4.7e-22	5.41363
Gm20627	3.45e-14	5.41025
Zmiz1os1	2.07e-06	5.40719
Rin1	3.5e-15	5.40457
Gzma	4.94e-205	5.40339
H2-DMb2	1.92e-18	5.40092
Slc26a8	2.85e-32	5.40078
Lilra5	1.38e-22	5.40052
Fam83f	1.1e-21	5.39743
Otof	1.89e-13	5.39283
Prr22	1.33e-17	5.39235
Phf11b	5.04e-48	5.38932
Ubxn11	6.43e-18	5.38882
Siglecg	2.22e-25	5.38487
Vpreb3	3.05e-85	5.37974
Itgb4	1.33e-26	5.3787
Atp8b3	3.42e-43	5.37125
Gm29325	6.56e-128	5.371
AI854703	1.24e-05	5.36946
Gnao1	1.68e-19	5.36583
Rapgefl1	3.18e-18	5.36447
Gm49870	8.97e-05	5.36212
H2-Aa	0	5.36157
Fcrla	2.19e-29	5.36028
Ly6d	1.19e-105	5.35952
Klre1	5.35e-21	5.35899
Gm2822	1.83e-36	5.35898
Cd180	2.6e-31	5.35704
Cd160	8.37e-25	5.35512
H2-Eb1	1.4e-271	5.35485
Wfs1	2.03e-28	5.35367
Yjefn3	2.4e-23	5.35112
Gm16933	4.41e-10	5.35106
Lrrc75a	8.58e-19	5.35053
Gm47242	6.78e-07	5.34963
Whrn	9.56e-20	5.34945
Mfap2	8.63e-43	5.34783
Vcan	1.07e-95	5.34714
Col15a1	1.54e-21	5.34513
Cd79b	9.45e-101	5.34467
Cd226	6.19e-24	5.34328
Gm12703	3.6e-32	5.34234
Fam71f2	3.03e-15	5.33906
Dab1	2.13e-36	5.33882
Olfr323	3.35e-13	5.33819
Efna4	1.01e-21	5.33411
Cfap45	1.19e-11	5.3341
Gm31683	1.24e-12	5.33313
Hfm1	2.15e-11	5.32862
Cd3g	8.88e-132	5.32512
Ptprs	9.69e-79	5.32392
Pdpn	1.52e-08	5.32305
E430024P14Rik	2.72e-21	5.3216
Hoxa2	0.000134905	5.31507
Gm33104	1.82e-28	5.31351
Nkain4	4.97e-17	5.31302
Mamld1	6.21e-18	5.30694
Scube1	2.48e-06	5.30367
Mrgpre	3.9e-18	5.30163
Gm41442	0.00226724	5.29964
Gm13594	6.19e-20	5.29818
Oas1g	5.37e-20	5.29693
Tlr6	9.21e-21	5.29528
Ifit3	7.89e-37	5.2927
Psca	2.89e-39	5.29183
Il33	1.03e-16	5.29177
Atp10a	7.45e-22	5.2893
Ear6	0.000104508	5.28789
Gm16553	0.00431543	5.2878
4930520O04Rik	4.06e-15	5.28448
Nr4a2	4.41e-257	5.28213
Krt80	4.23e-24	5.28111
4930519L02Rik	4.19e-31	5.27828
Zfp57	3.86e-25	5.27755
Fbln5	2.42e-22	5.27589
Krt7	6.26e-34	5.27108
Phf2os1	9.73e-05	5.26467
Cd74	4.78e-294	5.26395
Mapk12	3.05e-19	5.26356
Aldh1a3	2.02e-13	5.26154
Esrp1	8.71e-26	5.26044
Slfn8	2.81e-28	5.25979
Gimap3	7.93e-41	5.25799
Nlrc3	3.42e-20	5.25218
2310058D17Rik	3.86e-10	5.25218
Gm10479	8.03e-09	5.25029
Gria2	4.02e-11	5.24921
Ano1	2.4e-25	5.24908
Padi2	6.97e-22	5.24349
Gpr132	1.38e-97	5.23869
Adamts2	1.21e-20	5.23569
Iglc1	1.45e-16	5.23361
Gpr34	6.72e-13	5.23294
Cabp1	3.9e-12	5.23231
Scamp4	4.91e-06	5.22857
Gm45715	3.84e-25	5.22552
Mndal	4.47e-173	5.22548
Cdh23	0.000343634	5.22533
Ccdc152	3.16e-88	5.22518
B3gnt8	1.2e-21	5.22233
Adam1a	8.26e-23	5.21989
Cxcr6	7.5e-15	5.21889
Gm9939	3.01e-15	5.21864
Kcna2	8.94e-22	5.21653
Smco3	0.00193207	5.21601
Eln	2.75e-34	5.21482
Ncr1	3.83e-21	5.21282
Klrb1a	6.31e-26	5.21262
Gm43579	7.42e-14	5.21152
Gbp5	6.76e-20	5.21025
Dynlt1b	8.82e-21	5.20806
Bcl2a1d	5.28e-96	5.2076
Clcf1	6.63e-40	5.20488
Pkd1l3	3.96e-16	5.20473
Emid1	2.31e-18	5.20374
Gm17745	7.25e-24	5.20345
Gria3	2.29e-18	5.20248
Rag1	4.22e-22	5.19848
Igfbp3	1.43e-25	5.19841
Gm39302	1.49e-30	5.19734
Slc4a11	2.75e-31	5.19545
Dcaf12l1	1e-18	5.19098
Pvrig	1.05e-09	5.18987
Cd72	9.36e-35	5.18661
Gm3287	3.5e-19	5.18408
Col16a1	1.01e-13	5.18263
Cd300ld3	3.55e-17	5.17898
Gpnmb	4.71e-106	5.17723
Tead4	7.44e-37	5.17602
Dlgap3	6.92e-07	5.17494
Fkbp7	1.85e-17	5.17127
Clec9a	6.31e-23	5.1704
Gm20594	8.82e-20	5.16942
Gm13075	6.83e-12	5.16686
Vsig4	1.03e-244	5.16593
Ly6k	3.23e-12	5.16563
Gnai1	0.00296797	5.16463
Nab2	6.01e-27	5.1636
Tmem221	2.71e-07	5.16313
Nexmif	4.28e-12	5.16271
Prrt1	3.45e-21	5.15926
Jag2	2.11e-21	5.15791
Gm17509	1.27e-104	5.15514
Flnc	9.19e-07	5.15318
Gm20467	4.94e-15	5.15174
Tnfsf13os	3.28e-18	5.1513
Gm39121	4.56e-30	5.15012
Elavl3	2.32e-14	5.14848
Zfp964	1.7e-18	5.14817
Stfa2	3.66e-71	5.14662
H2-Ab1	1.27e-306	5.14125
Mfsd2a	1.51e-05	5.141
Gm45083	0.0163024	5.1385
Amd2	2.49e-38	5.13824
Apba1	1.86e-20	5.13775
Irf4	4.76e-17	5.13774
Gm21860	1.9e-21	5.13298
Dnajb5	1.78e-21	5.13114
Gm45890	2.14e-36	5.13046
Txndc16	1.11e-66	5.12777
Cd79a	1.64e-147	5.12202
Dipk1b	1.53e-10	5.12194
Pih1d2	2.33e-18	5.12158
Gm14403	1.09e-16	5.12097
A930041C12Rik	9.69e-37	5.11826
4732496C06Rik	1.32e-19	5.11781
Slc18a2	1.35e-16	5.11743
Catsperg1	6.22e-16	5.11648
Ptprh	1.45e-18	5.11451
Cyp2c54	0.0438645	5.11345
Kcp	1.26e-19	5.11131
Fndc7	5e-05	5.10996
Plb1	8.28e-12	5.10862
Slc23a4	0.00403777	5.1058
Nipal2	1.17e-22	5.10498
4921516A02Rik	4e-08	5.10431
Adrb1	5.5e-20	5.09709
Gm13074	0.00169233	5.09689
5430431A17Rik	1.9e-13	5.09686
Ifi209	8.34e-48	5.09654
Ms4a6d	6.97e-58	5.09379
Kirrel	1.89e-08	5.09248
Slc36a3os	2.44e-13	5.09093
Trbc2	5.17e-146	5.09054
Gm12207	1.72e-12	5.08904
Axin2	2.86e-18	5.08603
Eqtn	0.000662751	5.08527
Gm45509	1.21e-13	5.08195
Vpreb1	2.26e-14	5.08114
Pdzd3	1.02e-29	5.07472
5830444B04Rik	0.00782616	5.07449
Kif1a	2.77e-21	5.0722
Chp2	3.17e-23	5.07075
Tctex1d4	1.9e-14	5.0688
1700064H15Rik	3.77e-12	5.06867
Gm28989	1.17e-09	5.06704
Zfp661	5.08e-29	5.06239
Tbc1d4	8.3e-35	5.06221
Gm28512	8.08e-78	5.06081
Lat	1.85e-28	5.06058
Hoxa9	1.48e-26	5.05832
BC051142	1.88e-18	5.05757
Ccr9	4.99e-56	5.05651
Ms4a6c	4.33e-238	5.05646
Gm15848	4.03e-11	5.05264
Gdpd3	5.31e-44	5.0525
Spry4	9.36e-14	5.05207
Trac	7.55e-59	5.04891
Slc7a9	6.68e-10	5.04878
Gm28792	5.27e-13	5.04582
Col11a1	3.31e-08	5.04556
Panx1	1.29e-18	5.04372
H2al1m	6.9e-25	5.04265
Hsh2d	4.73e-12	5.04205
Osbpl5	1.57e-19	5.04104
Cd22	8.15e-30	5.03958
Bhlha15	1.81e-09	5.03671
Sult2b1	9.19e-19	5.03643
Ngb	6.59e-96	5.03543
Gm47985	3.28e-27	5.03443
Eomes	3.52e-18	5.03384
Klra3	1.31e-15	5.0332
Snai3	2.72e-33	5.03158
Ccl7	1.76e-22	5.0309
Klhl4	2.67e-11	5.0279
Emp1	1.94e-23	5.0277
Gm10721	1.45e-13	5.02657
Slc13a4	1.19e-13	5.02638
Sema4f	3.9e-16	5.02601
Kif5a	5.75e-26	5.02365
Ces2b	8.96e-13	5.02222
Tmem26	1.38e-28	5.02215
Myh14	2.56e-16	5.02204
Tff2	1.95e-14	5.02068
Ccr7	2.43e-81	5.02033
Pnliprp1	4.08e-16	5.01801
Arv1	4.07e-09	5.01774
Slamf8	3.42e-16	5.01571
Hivep3	7.66e-35	5.0144
Cd2	1.74e-21	5.01233
Armcx1	8.69e-15	5.00631
mt-Co3	0	5.00345
Plxna4os1	6.46e-20	5.00309
Il2	2.63e-08	5.00258
Lair1	1.09e-68	5.00148
Zfp385a	4.6e-48	5.00116
Insl6	5.17e-23	5.00099
Gm10134	3.55e-13	4.99641
Ecm1	8.64e-85	4.99496
Ccdc40	4.04e-18	4.99431
Il20rb	9.5e-13	4.99411
Crip1	0	4.99328
Rassf2	8.99e-45	4.99185
Cyp4a14	1.8e-36	4.99108
Gm43660	9.58e-16	4.99108
Tmem72	2.94e-07	4.98936
Oas2	7.22e-26	4.98756
6030445D17Rik	1.8e-11	4.98576
Tdrp	5.55e-17	4.98502
Tspoap1	5.2e-88	4.98004
Grasp	1.17e-38	4.97993
Fcgr1	5.88e-85	4.97753
Lrp3	1.46e-23	4.97672
Fam189b	3.81e-16	4.97656
Irf5	4.71e-106	4.97506
Klrd1	2.69e-97	4.97467
Bspry	6.07e-16	4.97228
BC035044	1.21e-27	4.97213
Gm45733	3.92e-13	4.97081
Homer3	2.63e-17	4.9684
Rasl12	2.84e-32	4.96787
Ptprm	2.68e-15	4.96708
Col14a1	8.18e-45	4.96574
Gm42031	2.31e-11	4.9635
Tnk2os	2.07e-19	4.96113
Tgfb3	7.26e-27	4.96101
E130310I04Rik	2.2e-06	4.96074
Gm26660	0.000446102	4.96063
Slc12a9	3.86e-24	4.95857
Adap2os	3.87e-14	4.95756
Gpr161	1.16e-47	4.95711
Fhit	2.52e-12	4.95671
Amh	1.66e-21	4.95597
Clec14a	2.41e-63	4.9522
Pltp	1.08e-185	4.95141
Gm20878	4.17e-06	4.94964
Zfp11	1.16e-25	4.94948
Tmsb15b2	4.78e-23	4.94625
Boll	1.27e-28	4.94308
Rnf122	1.45e-20	4.94304
Gm11534	2.33e-10	4.93986
Gm8113	1.04e-30	4.93836
Avpr2	3.37e-09	4.93536
Bfsp2	2.27e-18	4.93161
Col1a1	1.56e-92	4.92757
Grhl1	2.28e-28	4.9269
Atxn7l2	5.84e-11	4.92293
2010013B24Rik	2.47e-17	4.92172
Il19	2.74e-13	4.92138
Src	7.26e-17	4.92056
Bicdl1	2.33e-18	4.91746
Gm43136	7.68e-07	4.91674
Cysltr1	2.14e-26	4.91625
Ccl5	8.97e-241	4.91481
Adgre1	1.62e-178	4.91231
Cd86	2.72e-92	4.91181
Ppp1r16b	1.02e-68	4.91148
Ccdc180	7.34e-29	4.90846
Sulf2	6.95e-31	4.90654
Dock3	2.57e-20	4.90571
Ppm1j	2.66e-22	4.90469
Fgl2	1.72e-63	4.90453
Zpbp	4.42e-33	4.90293
Cyp2u1	3.81e-25	4.90086
Tlr1	5.11e-13	4.89865
F9	1.17e-18	4.89734
Tmem132e	1.75e-15	4.89607
Prok1	1.27e-16	4.8955
Epb41l4b	1.28e-19	4.8949
Robo4	8.03e-24	4.89471
Gm10717	2.14e-19	4.89448
Gdpd2	1.34e-18	4.89304
D430019H16Rik	2.13e-17	4.89286
Pdgfc	2.98e-16	4.8924
Trpm4	3.49e-19	4.89218
Spata7	2.32e-168	4.89166
Sema3f	4.35e-26	4.89101
Gsg1	2.82e-24	4.88987
Gm45014	2.9e-09	4.88978
Pabpn1l	1.03e-16	4.8857
4930412C18Rik	1.91e-21	4.88535
Lix1	3.31e-22	4.8837
Gm26826	2.27e-09	4.881
A330009N23Rik	1.84e-17	4.87871
Pcp4	1.39e-28	4.87694
Tcf7	1.2e-37	4.87488
Klf4	2.08e-142	4.87321
Naaa	2.52e-89	4.87118
5730420D15Rik	1.33e-08	4.87113
Rab11fip5	1.87e-13	4.87072
Pkp3	1.15e-13	4.86976
Blk	7.11e-16	4.86924
Fzd1	3.19e-12	4.86343
1700041G16Rik	0.000726831	4.86154
Cyp2c29	4.8e-14	4.85999
Hivep2	9.92e-68	4.85891
Htr7	1.39e-05	4.85652
Fn3krp	8.08e-132	4.85432
Itgb7	3.03e-67	4.8542
Evl	1.09e-173	4.85257
Gm31243	6.75e-23	4.85164
Fcor	1.92e-25	4.85098
Adamtsl5	1.84e-63	4.85089
H2-DMa	3.06e-137	4.84959
Gbp4	5.19e-12	4.8491
1700001O22Rik	3.31e-05	4.84814
Klri2	4.03e-16	4.84775
Blnk	5.6e-50	4.84701
Gm5141	5.83e-14	4.8459
Gpc1	2.75e-54	4.84565
Mpeg1	4.05e-288	4.84535
Grin2d	1.17e-22	4.84519
Tcea2	1.57e-14	4.84453
Astl	5.83e-09	4.8444
Rtl5	2.87e-21	4.84177
2210408F21Rik	5.4e-20	4.84083
1700058P15Rik	0.000543051	4.84068
Ms4a6b	5.17e-66	4.84054
B3gnt4	7.82e-24	4.83817
Zfp773	3.1e-30	4.83627
Dhh	6.73e-06	4.83556
Ly6c2	0	4.83529
A830009L08Rik	1.38e-16	4.83422
Gm15510	3.06e-73	4.83134
Vpreb2	1.07e-11	4.83047
Pced1b	6.49e-12	4.82973
Foxj1	5.34e-14	4.82888
Arhgef10l	3.12e-105	4.82837
Gm21738	1.06e-11	4.82685
Ralgds	6.6e-29	4.82647
Mmel1	3.84e-75	4.82476
A330023F24Rik	7.98e-25	4.82474
Mks1	1.67e-17	4.82463
Crybb3	9.22e-10	4.82216
Sh3bgr	4.39e-18	4.82202
1700094D03Rik	4.54e-26	4.8217
Cst7	1.96e-31	4.82035
Far2	1.22e-16	4.8176
Trgv2	0.000228803	4.81024
Fam229a	7.73e-29	4.80689
Col1a2	3.29e-38	4.80635
AW112010	5.52e-260	4.80608
Egfem1	0.000931398	4.80595
1700020L24Rik	1.96e-48	4.80499
Sidt1	6.86e-16	4.80241
Gimap1	2.95e-60	4.80198
Wnt2	2.37e-17	4.80092
Tie1	6.54e-57	4.80015
D6Ertd527e	6.82e-08	4.79986
Ms4a14	2.77e-06	4.79942
5031434O11Rik	2.42e-15	4.79886
Klra7	4.85e-19	4.79651
Lmtk3	3.23e-13	4.79534
Edaradd	8.12e-27	4.79507
Nphs1	1.25e-15	4.79257
Gm44751	4.63e-16	4.79235
Tcf24	5.85e-11	4.79204
Pik3c2g	9.57e-18	4.79181
Ccn4	1.94e-15	4.79113
Hey1	2.31e-13	4.79055
Isg15	0	4.79041
Mmp23	1.51e-28	4.78747
Gm5129	9.62e-16	4.78385
B3galnt1	4.49e-20	4.78367
Gm35551	1.8e-09	4.78318
Nuggc	1.81e-10	4.78306
Rnase6	1.01e-47	4.78282
mt-Cytb	0	4.78174
Entpd2	5.43e-18	4.78091
Dppa3	5.53e-16	4.78089
Ogdhl	4.56e-22	4.78045
Adam11	5.7e-21	4.78021
Nrg1	4.4e-19	4.77946
Tubg2	3.33e-09	4.77911
1700097N02Rik	2.31e-19	4.77762
Tmsb10	0	4.77607
Zfp846	9.9e-11	4.77514
Nanos3	2.24e-08	4.77496
Fam166a	1.06e-53	4.77105
Dazl	5.37e-07	4.77025
Riiad1	1.18e-05	4.76914
Baat	5.84e-30	4.76851
BE692007	3.19e-16	4.76809
Kcnab2	3.6e-63	4.76784
Ccnb1ip1	2.34e-140	4.76615
Ly6m	8.44e-08	4.76461
Lum	2.66e-13	4.76165
Erfe	5.55e-107	4.76146
Nlrc4	5.84e-14	4.75835
Gm45606	4.98e-15	4.75813
Wfdc2	9.72e-18	4.75792
Ifi27l2a	0	4.75666
Nlrp12	3.75e-09	4.75635
Fam171a1	2.7e-24	4.75632
Fam220a	1.73e-26	4.75593
Csf1r	1.03e-280	4.75538
Mzb1	9.74e-50	4.75251
4933439K11Rik	1.46e-21	4.7515
Rnase12	9.85e-17	4.75125
Ptrh1	6.97e-21	4.74948
Myl2	7.11e-34	4.7475
Pmepa1	7.82e-66	4.74707
Gm28112	1.44e-11	4.74525
Stfa1	1.21e-90	4.74355
Mpo	1.51e-213	4.74229
Camk2b	1.49e-17	4.74162
Adamts14	7.68e-16	4.74124
Thy1	3.63e-34	4.74019
Pld4	2.89e-129	4.73996
Slc37a2	3.02e-28	4.73937
Ly6a	2.95e-85	4.73865
Loxl4	3.14e-08	4.73656
mt-Co2	0	4.7362
Tpbg	5.03e-07	4.73598
B3gnt5	2.25e-12	4.7343
Gm6787	3.48e-24	4.73423
Tmppe	1.02e-23	4.73385
Slc17a1	6.99e-06	4.72806
Rapgef3	1.41e-21	4.72796
Fut7	2.93e-07	4.72751
Il1rl2	3.95e-19	4.72746
Gpsm1	1.77e-13	4.72701
Lrat	1.86e-13	4.72441
Mmp28	6.21e-08	4.72422
Unc93b1	6.3e-246	4.72062
Accs	6.44e-13	4.72031
Rsph6a	2.2e-11	4.71971
P2ry13	5.52e-16	4.71803
Gapt	2.03e-15	4.71762
Cers4	4.02e-14	4.71626
St14	1.9e-11	4.71606
Gpc2	6.47e-08	4.71515
Clstn1	7.98e-19	4.7117
Wdfy4	1.01e-82	4.70975
St6galnac2	3.05e-18	4.70906
Ddr2	5.46e-14	4.70773
Tek	1.66e-31	4.70749
Gm10837	2.28e-12	4.70571
Vdr	7.42e-24	4.70506
Plxdc2	4.44e-13	4.7042
Slfn5	3.57e-127	4.70248
Ifi207	1.89e-228	4.70171
Mycbpap	7.36e-18	4.69886
Wfdc21	0	4.69767
4930404N11Rik	1.33e-38	4.69736
Prkcq	1.6e-15	4.6967
Ifi27l2b	1.52e-15	4.69652
Nlrc5	9.52e-18	4.69327
mt-Atp6	0	4.6915
Cfap69	3.03e-13	4.69099
Slco1a4	1.1e-07	4.68989
Zfp691	2.12e-59	4.68949
Ctsg	1.34e-170	4.68843
Slc22a18	2.15e-34	4.68822
Hyal3	1.63e-10	4.68807
Foxr1	4.8e-18	4.68574
Wif1	3.45e-08	4.68551
Hdac9	6.15e-22	4.685
Zfp202	6.09e-20	4.68421
Capn11	9.09e-14	4.68286
Slc26a10	3.11e-12	4.68139
Ramp3	1.27e-17	4.68131
Arl5c	6.7e-109	4.67995
Phlda2	1.2e-99	4.67782
Gm20703	9.5e-22	4.67703
Gm38163	1.72e-17	4.67613
Slit3	3.26e-10	4.67586
Fbxo32	4.9e-33	4.67358
Nfe2l3	3.18e-15	4.67118
Zglp1	2.36e-13	4.67062
Treml1	2.14e-24	4.66954
B9d1	4.41e-18	4.66825
Gm43714	1.23e-06	4.66544
Kcnh7	9.55e-23	4.66515
Sprr1a	3.08e-31	4.66336
Cd83	4.04e-155	4.66281
Gm15728	1.63e-26	4.66169
Rab42	6.03e-23	4.66132
2610203C22Rik	8.22e-08	4.65968
Cers5	4.72e-32	4.65842
Mettl5os	3.41e-10	4.65598
Gm26766	1.41e-19	4.65358
Klra1	1.49e-17	4.65293
Rec8	5.87e-15	4.65266
Dtx2	2.77e-21	4.65137
Pik3ip1	4.42e-10	4.65084
Gm26812	1.29e-15	4.6502
Carmil2	1.08e-15	4.64983
Tmem184c	1.23e-13	4.64936
Gm12166	6.66e-16	4.64845
Itpr3	3.5e-35	4.64835
Gm48708	1.88e-07	4.64792
Trbc1	7.8e-91	4.64329
Tifab	4.92e-23	4.64273
Adamts7	5.97e-12	4.64204
Cd96	3.82e-18	4.63949
Plac8	0	4.63942
Col9a3	1.03e-34	4.63887
Pla2g15	4.06e-42	4.63855
Fxyd4	3.33e-11	4.63753
Btla	1.03e-28	4.63702
Gm3055	1e-08	4.63598
Ifitm5	4.22e-18	4.63571
Esrrb	5.23e-20	4.63492
B230206L02Rik	4.69e-14	4.63116
H2-DMb1	2.06e-66	4.63085
Gm43773	1.97e-18	4.62984
Cnp	2.73e-47	4.62816
Ankrd23	6e-18	4.62669
Cldn7	1.28e-66	4.62529
Gm30948	7.6e-05	4.62473
Rassf4	4.26e-86	4.62309
Tmem267	1.29e-20	4.62215
Rarb	1.31e-06	4.62142
Ear2	1.27e-94	4.62137
Cyp2s1	1.76e-15	4.61962
Mal	4.87e-189	4.61947
Fhl3	2.59e-50	4.61881
C1qa	2.52e-270	4.61817
H2-Q6	1.32e-62	4.61759
Vmn1r13	2.08e-13	4.61754
4930486L24Rik	1.59e-14	4.6173
Fsd2	3.3e-23	4.61712
Rec114	3.17e-126	4.61704
Gm44759	1.56e-05	4.61629
1700014D04Rik	1.06e-11	4.61603
Cd244a	1.22e-10	4.61532
Gm47439	1.23e-16	4.61304
Gm15832	1.53e-62	4.61161
Ltbp4	1.16e-44	4.61131
Ppp1r3e	1.72e-14	4.61128
Gm26801	1.69e-21	4.61068
Mpped2	1.59e-08	4.60777
Adgrl1	1.76e-29	4.60705
Bcl2a1a	1.23e-79	4.6055
Ripk3	8.02e-37	4.60485
Slc27a1	5.94e-16	4.60195
Gm10800	1.26e-295	4.60091
Adam30	1.33e-08	4.59693
Matk	9.3e-20	4.59651
Nphp3	2.58e-14	4.59647
Gm47754	1.18e-14	4.59428
Klhl3	1.71e-14	4.59398
Gal	6.92e-19	4.59251
Kcnk13	6.88e-12	4.59059
Otulinl	6.01e-71	4.58971
Cstdc4	7.66e-108	4.58769
Cabp4	6.02e-06	4.58726
Selenok-ps1	3.92e-27	4.58624
Smtnl1	3.43e-14	4.58557
Asb2	3.12e-32	4.58366
Tlr7	1.33e-27	4.58347
Mlf1	2.34e-17	4.57822
Wfdc17	2.04e-275	4.57714
Gzmb	5.09e-75	4.57538
Gpat3	2.43e-21	4.57415
Fhl2	2.44e-16	4.57377
Fhad1	3.49e-17	4.57319
Pigr	8.56e-16	4.5718
Sirpb1c	2.86e-37	4.57154
Aif1l	3.37e-09	4.57079
Gm11940	3.07e-08	4.5701
Lamb1	1.28e-17	4.56915
Trem2	1.74e-100	4.56862
Lpxn	1.81e-29	4.56594
Itm2a	3.84e-13	4.56463
Cmtm7	0	4.56387
Ptprcap	6.62e-128	4.5621
Folr2	4e-72	4.56028
Ms4a2	2.71e-09	4.55896
Gm16104	4.31e-17	4.55827
Ramp1	9.58e-171	4.55612
Lag3	1.2e-23	4.55529
Spry2	2.8e-53	4.55492
Eid2	7.85e-12	4.55483
Selplg	8.87e-214	4.55423
Tmprss5	0.00107652	4.5507
Parm1	1.5e-24	4.5505
Tmem270	1.29e-13	4.54963
Ptgfrn	1.37e-17	4.5462
Pon1	1.57e-13	4.54615
Slc4a3	4.23e-08	4.54588
Adm	8.87e-15	4.54407
Prickle3	4.16e-09	4.54312
Hs3st1	1.12e-25	4.54301
Ifi211	1.82e-34	4.54043
Clec4a3	1.51e-75	4.53872
Cd5l	3.22e-263	4.53839
Epcam	2.08e-37	4.53821
Tmtc1	8.24e-13	4.53636
Tlr4	8.48e-24	4.53635
Gm46447	2.75e-24	4.53431
Gm20109	3.1e-10	4.53347
Chrm3	5.17e-17	4.53302
Kctd16	2.82e-08	4.53218
Dnmt3l	2.41e-12	4.52977
Acrbp	2.81e-20	4.52973
Ccl9	1.55e-101	4.52965
1700072G22Rik	1.45e-11	4.52964
Ltbp2	8.68e-14	4.52911
4930447F24Rik	3.86e-26	4.52891
Nr4a3	4.15e-157	4.52732
Tssk4	5.2e-26	4.52606
AI504432	8.01e-21	4.52411
D830035M03Rik	1.63e-14	4.52371
Mir142hg	5.61e-40	4.52326
Gpc6	9.6e-05	4.52291
Ctsw	1.75e-71	4.52174
Col6a3	2.56e-20	4.52145
Xlr4c	6.5e-20	4.52135
1600010M07Rik	2.17e-27	4.52093
A830082N09Rik	5.24e-25	4.52016
Il27ra	7.68e-14	4.52012
Bank1	1.04e-16	4.52011
Ctss	1.12e-297	4.51885
Myadml2	1.24e-17	4.5184
Tgfbi	9.59e-205	4.51776
Myo1a	1.97e-21	4.51654
Rundc3a	4.97e-19	4.51464
Il3ra	1.17e-25	4.51333
Pde1b	3.06e-30	4.51295
Prss53	4.99e-15	4.51229
Slc28a2	3.05e-19	4.51163
Ajuba	3.81e-15	4.51156
Gm10801	5.01e-32	4.51061
H2-M3	6.45e-27	4.51047
Pdcd1lg2	3.17e-11	4.51032
F2rl1	6.87e-21	4.50971
Cpne5	4.05e-13	4.50908
Col3a1	1.51e-83	4.50836
Actn3	1.89e-06	4.50717
Tnfrsf13c	1.28e-72	4.50595
Nkg7	4.4e-171	4.5039
Gm44386	2.09e-92	4.50292
Runx2	1.56e-18	4.50273
Runx3	1.1e-80	4.50194
Frem3	1.11e-10	4.49908
Ppcdc	9.64e-21	4.49753
Rad9b	2.27e-10	4.49693
Smim24	3.47e-09	4.49627
Irf8	4.28e-200	4.49545
Glipr1	5.5e-112	4.49422
Gm43689	4.75e-24	4.49394
1700047F07Rik	3.03e-14	4.49267
Sgip1	2.87e-07	4.49062
Rab44	9.11e-82	4.4904
Slfn4	2.68e-157	4.49011
Cerk	7.25e-84	4.48982
Mb	4.16e-10	4.4897
Kif3c	4.27e-08	4.48935
9330175E14Rik	2.04e-29	4.48843
Myl4	5.73e-12	4.48654
Csta2	2.46e-09	4.48519
Map4k2	7.39e-108	4.48385
Zfp951	2.21e-13	4.48363
Gm20234	2.2e-24	4.48251
Lfng	7.95e-59	4.48122
Polm	6.78e-09	4.48033
Ccl2	2.57e-119	4.47979
Mycn	2.95e-22	4.47965
Psors1c2	1.32e-20	4.47859
5033417F24Rik	4.58e-24	4.47786
Gbp9	3.04e-17	4.47767
Slc35e4	1.67e-15	4.47756
Best1	0.047071	4.47748
3300005D01Rik	1.12e-19	4.47588
Ulk4	2e-19	4.47553
Tfec	1.24e-38	4.47542
Parvg	9.1e-81	4.47468
Acap1	1.28e-78	4.47458
S1pr4	1.27e-50	4.47272
Cpt1c	1.02e-10	4.47213
2310001H17Rik	3.28e-74	4.47157
D830039M14Rik	0.00111374	4.47116
Gm12159	1.02e-22	4.47059
Cacna1d	2.2e-20	4.46977
Gm2814	0.000117427	4.4689
Pwwp2b	2.94e-13	4.46874
Atp2a3	4.4e-90	4.46708
Slc7a8	1.59e-80	4.46621
Tmem109	8.11e-64	4.46521
Bex6	2.36e-30	4.46484
Guca2a	2.32e-18	4.46431
Trim16	1.08e-09	4.46356
Htra1	3.93e-12	4.4634
Ly6i	4.69e-21	4.46305
Il1a	2.26e-47	4.46195
Itga10	4.92e-21	4.4615
E230014E18Rik	1.1e-24	4.4611
BC048403	1.11e-07	4.46073
Tnxb	2.62e-12	4.4594
Gm17017	3.18e-07	4.45826
Carns1	8.53e-10	4.45801
Scml4	6.79e-15	4.45792
Il12rb2	1.41e-18	4.45625
Cntf	2.13e-10	4.45417
Fam160b2	3.46e-74	4.45352
Gpr19	2.62e-13	4.4532
Gm36723	4.81e-07	4.45315
Grik4	0.000330074	4.45304
Pdlim4	1.59e-23	4.45282
Elane	1.59e-178	4.45256
1700102P08Rik	5.77e-08	4.4499
Ppp1r3g	2.25e-11	4.44891
Sirpb1b	2.73e-12	4.44626
Tex45	2.16e-08	4.44449
Gm20219	3.47e-17	4.44417
1600002D24Rik	2.64e-06	4.44404
Gm7854	6.91e-20	4.44358
Slc39a2	3.31e-15	4.442
Mybpc3	5.75e-19	4.43958
Colec10	1.01e-09	4.43691
Ier5l	1.71e-58	4.43522
Gm15247	1.73e-18	4.43491
4930573C15Rik	3.86e-18	4.43443
Kcng2	2.74e-13	4.43428
Pnck	1.5e-10	4.43348
Calhm6	9.04e-21	4.43255
AI839979	4.7e-16	4.43206
Gm30082	7.11e-11	4.43184
Nuak2	1.14e-77	4.43096
Ift22	1.65e-20	4.42981
Hbb-y	2.6e-18	4.42935
Adora2a	9.15e-12	4.42921
Tgm1	1.5e-09	4.42573
Gm42912	4.58e-13	4.42539
Kcnk12	1.08e-18	4.42462
Spint1	1.3e-19	4.42421
Cd109	1.74e-07	4.42379
Klhdc1	7.13e-09	4.42349
Prss22	0.00491492	4.42345
Atp8b2	5.3e-25	4.42325
2210406O10Rik	1.92e-22	4.42277
Gal3st4	0.000171372	4.42243
Clec4g	1.55e-102	4.41992
Fam129b	3.94e-62	4.41929
Trim72	4.25e-18	4.41728
Igll1	4.25e-20	4.41699
Fbln7	3.54e-05	4.41245
Nrxn2	8.1e-21	4.41202
Pimreg	4.74e-15	4.41051
Zbtb9	9.29e-06	4.41
Col6a1	5.58e-16	4.40881
Sfn	1.34e-26	4.40788
Tmed6	2.49e-15	4.40782
Sh3bp1	6.45e-53	4.40684
Tnfrsf13b	4.42e-31	4.40613
Pou5f2	5.4e-12	4.40564
Cd300e	2.04e-12	4.40473
Gpr171	1.33e-20	4.40412
Rhcg	3.19e-05	4.40369
Grn	0	4.40341
Axl	5.67e-145	4.4029
Adgrv1	2.51e-23	4.40273
C1qc	2.94e-266	4.40211
Bgn	6.97e-89	4.4013
Slamf6	8.12e-12	4.40053
Fbxl2	4.13e-31	4.39958
5430427O19Rik	9.93e-10	4.39939
Slain1	3.64e-15	4.39914
Ms4a3	1.09e-119	4.39832
Cxcl16	6.64e-110	4.39821
Gm16575	2.55e-08	4.39726
Pam	2.5e-77	4.39701
Aff3	1.67e-10	4.39692
Dennd1c	4.47e-44	4.39681
Trpc3	0.000989764	4.39656
Lrfn1	5.68e-15	4.39569
Kbtbd11	7.93e-13	4.39471
Map4k1	1.04e-45	4.39448
Nrros	4.79e-126	4.39388
Gbp3	3.3e-22	4.39376
S100a8	0	4.39337
Gfra2	3.28e-25	4.39333
Tmprss2	1.41e-12	4.39314
Ptpn18	0	4.39272
Afap1	1.01e-08	4.39052
Mertk	2.19e-80	4.38999
Camkk1	2.65e-16	4.38958
Plekho1	1.88e-76	4.38863
Rspo3	1.13e-13	4.38765
Tmed8	5e-10	4.38734
Nr4a1	2.52e-195	4.38682
Hist1h2ao	3.59e-20	4.38468
Galnt6	5.16e-28	4.3844
Plxna1	3.59e-17	4.38416
Pmaip1	3.73e-75	4.38346
Tcirg1	9.08e-183	4.3834
Gm48529	8.85e-13	4.38288
Crocc	1.02e-12	4.38247
Edn1	1.05e-10	4.38182
Slc22a17	2.38e-16	4.3817
Fn1	2.47e-272	4.38156
Bhlhe41	1.24e-12	4.38155
C030013G03Rik	0.00105577	4.38119
Ces1d	1.07e-15	4.38077
Panct2	3.82e-19	4.38005
Sdc3	1.97e-206	4.3795
mt-Co1	0	4.37863
Zfp493	7.08e-05	4.37861
Gm40770	6.04e-65	4.37849
Cd8a	8.65e-17	4.37814
Sell	2.04e-165	4.37754
AI467606	3.44e-30	4.375
4930579C12Rik	2.44e-25	4.37484
Rtn4r	0.0284643	4.37356
Sema3b	8.63e-09	4.3733
Lrrc61	2.72e-14	4.37183
Atp2a1	2.75e-16	4.37125
Nkx6-3	2.08e-18	4.37083
Ces1c	3.56e-108	4.37052
Cc2d1a	3.29e-22	4.37006
Skap1	9.86e-37	4.37001
Sap25	6.25e-54	4.36831
Gm13012	3.77e-16	4.36814
Gm9844	2.2e-20	4.36743
Zbtb49	1.48e-20	4.36718
Pkib	2.73e-33	4.36617
Lef1	3.56e-06	4.36613
Psap	0	4.36484
Lat2	2.67e-26	4.36453
Chil3	1.84e-299	4.36209
Gata3	9.09e-14	4.36144
Cfp	3.73e-220	4.36124
Aif1	1.19e-214	4.36084
Mmp24	4.51e-10	4.36002
3110001I22Rik	1.13e-09	4.35966
Pigu	1.49e-37	4.35922
Wscd1	9.39e-08	4.35654
Timd4	9.8e-67	4.35651
Efnb3	1.61e-15	4.35505
Stpg3	5.49e-07	4.35377
Capns2	5.49e-33	4.35254
4930445N18Rik	1.88e-21	4.35127
Limk1	4.13e-11	4.35108
Cd300lg	3.36e-25	4.351
Gm46224	7.32e-19	4.35065
Gm21859	2.26e-09	4.35034
Sspn	1.55e-22	4.35022
Tmprss9	2.15e-22	4.34964
Klk8	1.28e-27	4.34915
Cdh17	1.97e-27	4.34873
Il13	8.96e-12	4.34844
Tecpr1	6.42e-43	4.34802
Sla2	8.36e-08	4.34797
Kazald1	1.85e-13	4.3475
C1qb	1.43e-250	4.34707
Gm13822	1.31e-11	4.34622
Purg	1.41e-09	4.34616
Stac3	3.91e-23	4.34555
Cpa3	1.59e-09	4.34491
9530082P21Rik	1.76e-11	4.34482
Agap2	1.09e-07	4.34356
Pkd1l2	7.17e-16	4.34328
Fhod1	6.28e-24	4.34021
Gm8369	4.44e-14	4.33874
Siae	1.24e-17	4.33715
C130050O18Rik	1.48e-11	4.33698
Itgb3	3.41e-18	4.33623
P2ry6	7.94e-10	4.33533
Ccdc24	4.51e-15	4.33491
Gm31597	6.59e-09	4.33444
Lrmp	2.66e-120	4.3325
Fcna	1.24e-166	4.33112
1700020D05Rik	6.75e-08	4.33106
Kcnj8	4.05e-12	4.33015
Dock10	4.47e-127	4.32873
D17H6S53E	2.04e-22	4.32853
Phf19	2.78e-10	4.32618
Gpr174	5.36e-21	4.32498
Metrnl	3.93e-49	4.32496
Fgfr1	2.97e-17	4.32491
Hk3	3.69e-94	4.3247
Clec4a1	1.05e-52	4.3232
Gm36551	2.57e-25	4.32283
Bcl2a1b	2.01e-228	4.32223
Sertad4	3.05e-21	4.32087
Shisa5	8.13e-174	4.32051
Mocos	3.46e-09	4.31888
Cyp4f18	6.59e-138	4.31777
Neil1	5.78e-13	4.31758
D630045J12Rik	1.76e-15	4.31574
Hvcn1	5.61e-36	4.31562
Card9	1.24e-15	4.31556
Emp3	0	4.31396
S100a6	0	4.31262
Zdhhc8	3e-19	4.31245
Mcoln2	2.7e-17	4.31221
Foxd4	5.27e-05	4.31192
Dnase1l2	4e-13	4.31026
Napsa	1.09e-216	4.31016
Ovgp1	8.16e-08	4.30914
Zfp784	3.54e-24	4.30899
Akr1b10	1.15e-06	4.30696
Gm19951	9.7e-20	4.30571
Armh2	2.73e-20	4.30476
Aatk	1.13e-10	4.30423
Gm26917	0	4.30402
F730016J06Rik	3.61e-15	4.304
Hcst	1.49e-255	4.30236
Zfp90	1.11e-15	4.30158
Ypel4	3.93e-99	4.30052
Plvap	4.57e-27	4.30012
Zfp456	7.06e-08	4.29921
Slc29a3	1.1e-27	4.29826
Ppp3cc	3.37e-13	4.2981
Tnni3	4.66e-67	4.29567
Evpl	4.44e-11	4.29346
Abcd1	3.86e-42	4.2924
Spata6	1.06e-19	4.29167
Gimap6	1.16e-39	4.29126
Tbc1d32	3.26e-08	4.29085
Galnt4	1.14e-09	4.29055
Cacnb1	2.46e-06	4.29007
Trim30b	2.06e-18	4.28905
Fbln1	3.88e-22	4.28903
Kctd11	5.75e-10	4.28899
Gm4419	5.87e-16	4.28895
Ppm1e	9.9e-07	4.2882
Gm38843	2.71e-08	4.28785
Ly9	6.57e-62	4.28716
Plekhb2	6.2e-46	4.28694
Ggt5	5.52e-12	4.28688
Itga9	5.66e-64	4.28584
Iqcb1	9.69e-27	4.2845
Itgad	8.07e-22	4.28434
Gpr65	4.45e-57	4.28406
Comp	3.86e-12	4.28343
Tmem184a	2.9e-11	4.28326
Dlg4	3.33e-21	4.28313
Fam221a	1.85e-08	4.28288
Gm26532	7.62e-49	4.2818
Zfand2a	4.97e-52	4.28172
Itm2c	7.78e-189	4.28075
Batf2	1.12e-09	4.27946
Efemp1	2.01e-15	4.2788
Prx	1.23e-12	4.27806
Ctsa	5.84e-257	4.27794
Gm42722	1.46e-29	4.27728
Rasgef1b	3.67e-74	4.27717
Camk1d	1.66e-32	4.27523
Plxna4	4.21e-05	4.27411
Ctso	3.62e-18	4.27352
Neurl1b	9.38e-14	4.27333
Trib3	3.81e-208	4.27297
Cd8b1	1.8e-24	4.27192
Tepsin	5.15e-08	4.2697
Fkbp1b	2.12e-11	4.2689
Arl4c	3.02e-89	4.26859
Oas3	1.31e-54	4.26722
P2ry12	3.23e-10	4.26374
Prtn3	1.15e-216	4.26299
Laptm5	0	4.26227
Gm13372	1.28e-07	4.25903
Rgs1	1.74e-164	4.25772
Abcg1	1.04e-149	4.25652
Mgl2	8.03e-09	4.25621
Arhgap25	9.28e-50	4.25581
Slco3a1	2.83e-22	4.25549
1700003F12Rik	7.77e-20	4.25511
Perm1	4.88e-14	4.25471
C030005K06Rik	0.000218051	4.25423
Crem	4.13e-183	4.2542
Gm568	2.29e-17	4.25398
Pard6g	1.26e-05	4.25375
1700081N11Rik	1.86e-08	4.25247
Pnma1	1.41e-10	4.2522
Slc44a4	4.01e-18	4.25171
Snhg9	3.18e-273	4.25065
Tmem108	3.96e-16	4.2483
Gm14295	1.17e-12	4.24785
Fosl1	2.81e-66	4.2477
Ubash3b	1.29e-50	4.24725
Fam43a	7.71e-32	4.24656
Grrp1	1.31e-12	4.2464
Lmo1	2.42e-39	4.24591
Xlr4a	6.63e-15	4.24585
Mmp12	4.23e-52	4.24442
Ids	9.1e-11	4.2443
Trp53i11	4.13e-33	4.24356
Cst3	0	4.24155
Rasal1	1.88e-10	4.24146
Sytl2	2.43e-20	4.24129
AA388235	1.74e-20	4.24126
Sycn	3.61e-29	4.24124
Il21r	3.82e-28	4.24102
Gm15564	5.07e-23	4.24045
Pgap1	4.04e-21	4.24004
Ctsc	3.7e-225	4.23971
Gm26620	1.07e-15	4.23939
Map7d3	2.08e-18	4.23893
Gm15956	4.29e-17	4.23857
Ifng	1.28e-10	4.23846
1810021B22Rik	1.5e-12	4.23826
Trim63	1.63e-12	4.23783
Nfkbid	7.02e-171	4.236
Gp1bb	1.14e-31	4.2346
Spns3	1.95e-11	4.23377
Guca2b	2.36e-15	4.23338
Arhgap4	2.92e-42	4.23329
Cd3e	3.51e-24	4.23325
Slc12a3	3.53e-15	4.23297
Pik3cd	6.83e-98	4.23259
Arhgef1	3.79e-291	4.23178
Parp10	3.68e-33	4.23171
Tmprss3	1.88e-18	4.22958
Sytl3	2.55e-13	4.22847
H2-Q7	2.72e-98	4.22805
Satb1	3.5e-78	4.22673
Id3	1.07e-189	4.22557
Cd209d	1.81e-15	4.22474
A630001G21Rik	7.48e-28	4.22431
Cd3d	4.29e-73	4.22277
Ap1m2	4.3e-16	4.22194
D630039A03Rik	0.000747887	4.22088
Slc7a14	8.71e-32	4.22085
Sirpa	1.27e-266	4.21904
Atp13a2	1.53e-120	4.21822
Rfng	4.77e-21	4.21708
Klra5	2.02e-15	4.21669
Gm12999	3.25e-30	4.21597
Ypel1	5.17e-10	4.21553
Pkn3	3.95e-10	4.2139
Gm15929	1.03e-06	4.21218
Ccdc102a	3.65e-12	4.211
Plcb2	3.32e-29	4.21054
Tmem54	2.69e-18	4.20872
Bambi	2.81e-23	4.2082
Hba-a2	0	4.20789
Ryr1	7.49e-12	4.20716
Ppp1r18os	4.19e-20	4.20708
Sh3bp4	1.09e-16	4.20703
Slc39a6	2.75e-27	4.20675
Rubcn	5.53e-17	4.20668
Cox4i2	4.8e-25	4.20595
Hfe	2.99e-61	4.205
Megf6	2.87e-09	4.20483
Mgat4a	1.91e-25	4.20472
1700048O20Rik	1.36e-08	4.2044
Ikzf2	9.96e-46	4.20397
Terb2	5.53e-24	4.20261
Zfp791	5.18e-09	4.20233
Patj	3.02e-22	4.20136
Il15	8.14e-17	4.20112
L1cam	6.4e-09	4.20017
Dqx1	3.97e-29	4.19904
Ptpn7	6.34e-69	4.19889
Cybc1	1.01e-95	4.19841
Tesk1	6.75e-31	4.19822
Nckap5l	4.6e-10	4.19809
Gem	1.81e-31	4.19766
Gm26885	3.85e-10	4.19753
Lgmn	1.67e-274	4.19725
Ces3a	7.5e-06	4.19675
Ccl6	5.69e-228	4.19657
Csf3r	1.2e-129	4.19594
Il2rg	4.24e-28	4.19552
Sema6d	4.26e-46	4.19478
Ilvbl	3.31e-22	4.19409
Galk2	9.35e-20	4.19271
Arid5a	6.81e-61	4.19191
Slc39a4	7.91e-60	4.19076
2310015A10Rik	1.7e-09	4.18814
S100a9	0	4.18799
Mafa	4.93e-14	4.18749
Acvrl1	2.08e-35	4.18734
Setbp1	1.34e-07	4.1868
Ces1b	1.31e-06	4.18613
Mpzl3	2.13e-06	4.18584
Lpar6	8.31e-54	4.18542
Camp	0	4.1853
Trim12a	8.67e-44	4.18505
Ssh3	2.63e-07	4.18356
Naip5	6.57e-21	4.18287
Atat1	1.34e-09	4.18235
Arhgap45	2.21e-242	4.18223
Platr7	8.4e-18	4.18146
Atp6v0e2	0.00693795	4.18086
Gfi1	4.05e-12	4.17987
Rgs19	1.69e-69	4.17921
Cib3	3.13e-13	4.1786
Gm13840	1.03e-15	4.17816
Gm49479	1.61e-19	4.1781
Chadl	9.39e-10	4.17799
Grk2	0	4.17434
Ugt2a3	0.00290388	4.17429
Sbk1	3.79e-14	4.17408
Slc15a3	6.16e-123	4.17315
Pik3r5	6.64e-24	4.17293
Mex3b	8.37e-09	4.17157
Stfa2l1	7.12e-96	4.17122
Oit3	1.11e-64	4.17076
Plekhf1	5.48e-08	4.16954
Lst1	1.49e-293	4.16843
Gm48623	5.98e-05	4.16682
Fam98c	2.97e-46	4.16677
Rftn1	5.29e-27	4.16554
Fosl2	2.05e-275	4.16508
Apoa5	1.27e-111	4.16497
Rrad	2.74e-20	4.16413
Gm26511	3.62e-14	4.16387
Gm2a	5.43e-228	4.16368
Vwa3b	1.46e-09	4.16253
Ptgr1	3.7e-39	4.16226
Hba-a1	0	4.16212
Gm49662	3.05e-06	4.16128
Rgl2	1.36e-94	4.16068
Slc27a4	5.33e-50	4.15993
Cd53	1.34e-275	4.15978
Tmem181a	1.35e-23	4.15904
[truncated: 13,330 more rows]
