# Supplementary material for: Genome-wide mapping of cancer dependency genes and genetic modifiers of chemotherapy in high-risk hepatoblastoma
Source: Nat Commun. 2023 Jul 6;14:4003. doi: 10.1038/s41467-023-39717-6 (PMC10326052; doi:10.1038/s41467-023-39717-6)
Supplement: Supplementary file 7 — Supplementary Data 4 [file 41467_2023_39717_MOESM7_ESM.xlsx]

## Sheet: cluster 16 against other 
gene	FDR	logFC
Ighg2c	1.33e-174	19.8926
Ighg2b	2.83e-160	17.5437
Ighv2-9-1	7.56e-99	16.8812
Igkv3-12	3.58e-126	16.24
Il22	4.84e-100	16.1261
Mfap5	2.33e-107	16.1065
Fgf23	3.63e-57	15.8622
Gm45507	6.37e-77	15.6668
Orm2	6.24e-62	15.187
Slc2a5	1.01e-13	15.158
Jchain	1.06e-90	14.6865
Gm39653	2.29e-71	14.5671
Iqca	9.21e-09	14.471
Wdr93	1.26e-10	14.3542
Cyp3a16	1.8e-18	14.2723
Gm34882	2.74e-66	13.9649
Gbp2b	1.3e-10	13.936
Sult2a6	1.72e-60	13.9243
Gm42413	5.17e-68	13.895
Gm47162	0.000134846	13.8744
Xist	0	13.8442
Adh7	7.4e-23	13.8078
Mup3	1.72e-11	13.7296
Gm49016	1.03e-48	13.5919
Cyp2c40	3.79e-39	13.5559
Mup17	2.95e-44	13.3165
Igha	1.05e-79	13.2232
Pdilt	1.07e-09	13.1699
Fabp12	0.00979776	13.1521
Gm17029	5.36e-44	13.1511
Gm29112	3.9e-07	13.1395
Cyp3a44	3.14e-09	13.1124
Atp2b2	2.32e-64	13.0773
Adra1b	3.78e-31	13.0742
Dnaic1	2.68e-12	12.9991
Adgrb1	0.00415864	12.9602
Gm41760	8.08e-43	12.8294
Il12b	3.49e-76	12.8202
Gm17167	1.83e-79	12.7923
Gm13775	1.24e-61	12.7608
Cxcl5	2.37e-10	12.7524
Ivl	0.00028344	12.7415
Rnf222	1.69e-09	12.6834
Gm15343	2.84e-52	12.6349
Gm13066	7.46e-45	12.6181
2010320O07Rik	0.000675338	12.5119
Gm5096	2.5e-73	12.443
Slc10a5	4.2e-34	12.374
Sftpa1	4.85e-06	12.3599
Myom3	5.69e-59	12.3559
Gm20400	5.81e-06	12.3353
Gm12678	2.27e-51	12.2922
Sult2a3	2.37e-54	12.2787
Gm36435	4.59e-11	12.2043
Wipf3	5.75e-11	12.1852
Zyg11a	5.95e-07	12.1705
1700018A04Rik	5.44e-06	12.1556
Gm30015	0.00556772	12.0979
Prr16	1.93e-05	11.9483
Gm20659	0.0355605	11.9441
Sult2a5	1.1e-71	11.8753
Chrna2	7.89e-53	11.874
Pcdhga6	7.28e-25	11.8718
Gm1600	4.01e-27	11.8713
Gm47990	9.81e-34	11.8605
Tmem169	9.18e-45	11.8251
1700061I17Rik	0.000126691	11.816
Ppfia2	3.04e-06	11.8038
Gm15998	0.000174112	11.7664
Gm44732	3.04e-32	11.7376
Sucnr1	0.042189	11.7087
BC061195	1.5e-41	11.6806
Gm16348	1.31e-36	11.6532
A830082K12Rik	8.28e-49	11.6308
Dio1	9.94e-19	11.5942
Gm31774	1.04e-34	11.576
Flrt2	6.73e-40	11.5751
Gm15622	9.14e-36	11.4882
Gm15883	1.86e-54	11.4379
9130409I23Rik	0.0254949	11.4141
Hsd3b2	0.0390617	11.3961
Rhbg	2.84e-08	11.2713
Gm30097	2.24e-33	11.2616
Mab21l4	1.16e-51	11.2517
Sele	1.33e-73	11.2287
Rdh9	6.57e-06	11.2146
Tcaf2	0.000430389	11.2091
Cyp2c38	4.17e-51	11.204
Pcdhgb5	0.00105541	11.1843
Erich4	1.21e-49	11.184
Ch25h	0.00147875	11.1467
Ush1g	0.000604857	11.1274
Gm47544	1.03e-05	11.0485
1700003E16Rik	8.07e-24	10.9653
1700022N22Rik	0.000440865	10.9377
Zfp354b	1.1e-44	10.9286
Keg1	4.78e-63	10.926
AC132307.1	4.34e-07	10.8761
5033403F01Rik	3.27e-05	10.8683
Gm47467	3.55e-07	10.8664
Pgpep1l	2.31e-21	10.8354
Adh4	8.08e-08	10.8269
Pcdhb14	0.0216009	10.7804
A530095I07Rik	4.16e-31	10.751
Cyp4a10	4.08e-09	10.7502
Kcna4	6.85e-51	10.7275
Gm40438	3.48e-31	10.7242
Unc93a2	3.18e-19	10.7235
Sec14l5	0.000330689	10.6646
9030622O22Rik	0.0163393	10.6446
4933417O13Rik	2.05e-59	10.5994
B430119L08Rik	1.63e-05	10.5755
2010003K11Rik	2.68e-29	10.5304
Tvp23a	2.24e-26	10.5114
Pcdh19	3.33e-07	10.4935
Cyp2d12	7.09e-39	10.4204
Tdrd9	3.26e-26	10.4113
Gm2682	0.0211527	10.405
Gpr135	3.75e-12	10.3708
Slc6a4	3.18e-31	10.2761
4930533K18Rik	4.53e-45	10.2631
Pcdhgb7	3.61e-30	10.1979
Dppa5a	7.16e-22	10.191
Il7	2.48e-18	10.1557
Gm26520	0.0190663	10.1492
Gm20621	0.000645334	10.1476
Rbp7	7.28e-11	10.1422
Magix	9.08e-35	10.1137
Akr1c20	1.12e-29	10.0819
Car5a	1.35e-70	10.0332
Orm3	0.000853585	10.0054
Trank1	4.89e-51	9.9987
Mug2	3.08e-33	9.9847
Lypd8	1.83e-39	9.98437
Ren1	0.00474359	9.97579
Vash1	8.7e-11	9.96643
BC049987	4.33e-36	9.96641
Igsf10	1.92e-24	9.95704
Gm27028	1.11e-29	9.95023
Zfp85os	3.79e-33	9.92159
Gm16133	3.69e-31	9.92139
Fgf21	0.00272646	9.91061
Nkx2-2	3.38e-46	9.90188
Fgf2	3.07e-53	9.90067
Lrtm1	6.56e-13	9.89519
Ppp2r2b	0.00701617	9.83293
Trbv1	6.67e-32	9.82743
Iqank1	1.96e-30	9.7831
Gm11967	0.00487802	9.70472
Rgs8	4.35e-36	9.69352
Trbv19	5.19e-48	9.67763
Olfr1358	3.45e-29	9.6741
0610040F04Rik	1.68e-26	9.65032
Slc22a27	1.03e-08	9.62906
Gm31600	1.49e-23	9.61065
Cyp2j5	1.46e-13	9.59142
Zfpm2	1.1e-18	9.57738
Epb41l4a	1.24e-46	9.5504
Gm32687	0.000539963	9.48982
Wfdc16	2.66e-23	9.48635
1810064F22Rik	2.04e-27	9.48243
Ppil6	4.96e-11	9.4809
Pgm5	2.46e-07	9.46492
Sema5b	0.000353455	9.45756
1110002E22Rik	0.0301971	9.39826
1700020M21Rik	2.08e-33	9.3798
Hnf4aos	6.42e-19	9.36181
Slc17a3	8.83e-05	9.21814
L1td1	4.23e-22	9.20722
Wnt5a	3.82e-39	9.19603
D7Ertd443e	0.00036729	9.15584
Cep112	1.01e-28	9.15075
Skida1	0.0233268	9.14896
Zfp711	0.0430241	9.13935
Arhgap20	7.51e-18	9.13182
Mapk11	1.42e-20	9.10701
Pnmal2	1.16e-18	9.09471
Lmod3	1.67e-18	9.09334
Pcdhb18	4.51e-21	9.08404
Asic5	2.51e-22	9.00662
Kcnt2	0.0046943	8.9826
Slc2a13	0.0421406	8.97785
Gm6135	1.1e-34	8.96909
Slc7a3	1.91e-09	8.95292
Gm35279	2.45e-27	8.92284
Gm30794	5.6e-29	8.90329
Tro	0.0115962	8.88521
Slc16a5	5.06e-07	8.8751
Scn2a	4.88e-59	8.84132
Susd4	1.05e-31	8.83656
Hoxb3os	8.36e-22	8.83247
Gm50163	6.08e-23	8.83003
Xlr3a	4.08e-09	8.81688
Serpina3i	2.02e-26	8.80919
Rflna	6.04e-27	8.80676
Crym	0.044398	8.73641
Gm30938	2.32e-24	8.72973
Foxp2	2.87e-22	8.71069
Gm37336	0.0169042	8.70112
AC109619.1	2.69e-13	8.69511
1700001C19Rik	6.52e-47	8.69005
Dlg5	0.0108703	8.68673
Ttll2	3.01e-33	8.68326
Plin4	1.04e-17	8.56453
Gm36283	6.75e-42	8.54852
Trpm6	3.19e-19	8.53848
Vmn1r88	4.98e-39	8.53557
Gm38393	7.06e-16	8.52173
Ntrk2	5.44e-28	8.51324
Zfp970	1.88e-12	8.49037
Prlr	2.17e-27	8.48437
Cphx2	1.71e-41	8.47842
Tbx3	2.73e-15	8.46083
C730027H18Rik	0.00907042	8.43516
4930402F06Rik	5.73e-37	8.42322
Ugt1a1	6.35e-63	8.39067
Gm32872	4.27e-32	8.37389
C030014I23Rik	7.4e-08	8.37048
Tnfsf15	1.43e-12	8.36208
Dnah2os	9.03e-30	8.34144
Adam32	6.59e-53	8.32258
Pde9a	3.62e-05	8.28458
Lrriq3	2.9e-35	8.23436
Stc2	8.54e-15	8.21731
Cthrc1	5.31e-17	8.20366
Klhl4	5.15e-29	8.18785
Pcdhgc3	1.87e-44	8.16223
Gm30411	8.82e-25	8.15756
Gm17023	1.67e-30	8.14148
1700099I09Rik	1.65e-31	8.13857
Gm30173	4.4e-13	8.1298
Cyp2r1	0.0424298	8.12692
Gm20319	9.7e-12	8.09702
Fez1	0.000625865	8.09429
Sstr2	1.46e-05	8.07522
Enpp6	3.84e-26	8.07337
Gm28172	1.09e-32	8.0696
Gm17634	1.03e-12	8.06282
Shisa9	2.69e-09	8.04255
Gm40770	1.32e-05	8.03132
Gm34667	2.23e-39	7.99454
Grin2b	4.53e-46	7.98598
Sox5os4	4.03e-38	7.96381
Sox7	3.02e-48	7.94035
Ntf3	6.22e-27	7.93985
Rgl3	9.61e-18	7.93709
Col17a1	1.72e-23	7.92053
Slc22a7	2.28e-18	7.92046
Gm12676	3.68e-33	7.91184
Glyat	2.32e-54	7.89451
Slc35g2	5.09e-39	7.87753
Gm3776	3.01e-29	7.85833
Cabyr	2.59e-13	7.84266
2810410L24Rik	1.01e-12	7.83942
C2cd4a	6.67e-40	7.83874
Phactr1	9.52e-19	7.83032
Cyp2c50	3.66e-12	7.80627
Lama3	2.82e-26	7.79967
Slc1a2	7.16e-22	7.765
Rgs7bp	2.68e-57	7.74876
Il5	6.48e-18	7.73346
Pcdhgb4	6.89e-12	7.71458
Gm12354	2.86e-14	7.70728
Casq1	2.93e-22	7.70604
2310016G11Rik	3.2e-23	7.69989
Gm43914	1.72e-14	7.69985
Adcy1	4.09e-18	7.6571
Sybu	1.08e-11	7.64821
Acsm2	5.48e-11	7.62298
Aox3	1.43e-54	7.62223
Hoxa3	4.77e-23	7.61541
Hectd2os	3.84e-39	7.60923
4930417O13Rik	0.00049571	7.58996
Gm31036	5.27e-27	7.58235
Saa2	1.3e-101	7.5694
Ccdc170	2.98e-15	7.52038
Mirg	1.91e-07	7.49746
Rasl12	6.41e-14	7.4914
1810012K16Rik	8.33e-17	7.47283
Gm13547	3.72e-24	7.45607
Pcdhb22	1.94e-17	7.44763
Gm37335	1.52e-08	7.41897
Gm19276	1.95e-13	7.36943
Twist1	6.44e-38	7.35452
Fat4	4.26e-39	7.33898
Rarb	1.82e-28	7.33577
Gm47917	9.29e-25	7.32595
Plce1	1.36e-16	7.3214
Bcl2a1c	1.7e-18	7.29681
Gm8075	6.28e-19	7.29566
Gm45253	6.69e-25	7.27618
Vegfc	3.06e-28	7.27338
Asb5	1.03e-15	7.24354
Gp6	2.69e-15	7.2196
Nat8f2	8.46e-43	7.18127
Cyp2b10	1.19e-15	7.18123
Cyp2b13	1.12e-16	7.17513
Plppr1	2.47e-19	7.16814
Nhs	2.57e-07	7.14369
Podn	9.03e-09	7.12892
Sctr	6.66e-16	7.12321
Gm12925	3.67e-12	7.10912
2210011C24Rik	3.58e-62	7.10773
Gm32461	4.57e-32	7.10138
Wif1	4.44e-43	7.0798
Slc6a19	3.15e-07	7.07723
9530080O11Rik	1.5e-16	7.05137
Fam166b	1.37e-17	7.00898
Gm14308	6.17e-32	7.00621
Atoh8	7.45e-18	6.9708
Srrm4	3.11e-10	6.95318
Arhgap28	2.54e-10	6.94003
Saa1	8.2e-181	6.93738
Pabpc4l	2.45e-32	6.92652
8030451A03Rik	1.21e-19	6.9214
Albfm1	9.37e-13	6.91401
Plxna4	9.65e-36	6.89029
Ccr6	5.07e-21	6.88474
Ror1	1.77e-28	6.85189
Heatr9	4.39e-20	6.85157
Zfp93	0.0426234	6.8145
4930525G20Rik	7.6e-11	6.79338
Gm30784	1.42e-26	6.79068
Gm47167	0.000125391	6.77946
Gm43111	1.54e-15	6.77778
Pfn2	4.72e-27	6.75433
Insyn1	6.31e-22	6.73734
Gm32624	2.06e-07	6.7282
Hoxb7	6.89e-11	6.72813
Gm17080	3.68e-12	6.72722
Samd5	0.000160787	6.70602
Gm49494	0.00414905	6.69627
Degs2	9.92e-26	6.67622
Kcnq1	4.58e-12	6.67221
Ust	4.76e-23	6.66555
Gm13021	2.59e-38	6.66313
3300002I08Rik	0.000903142	6.66078
Cfap74	5.3e-17	6.65533
Pcdhga10	1.63e-28	6.64947
Myl10	1.6e-16	6.63621
6030445D17Rik	3.81e-19	6.63585
Stc1	6.48e-31	6.63171
Gprasp2	2.67e-14	6.62383
Pcdhga5	6.33e-09	6.62276
Sult1b1	3.69e-37	6.61729
Gm36026	2.82e-19	6.61044
Calr3	8.95e-05	6.57805
Gm49027	4.2e-14	6.55525
Matn4	4.56e-08	6.52027
Cav1	3.23e-19	6.50865
Limch1	1.79e-48	6.49095
Hoxa4	0.0018426	6.48867
Gm47922	6.23e-10	6.48507
Gm43807	1.62e-14	6.46
Fam183b	4.9e-06	6.4573
Wnt6	5.8e-08	6.45586
Ces1b	2.23e-09	6.44708
Gm49172	4.06e-17	6.43215
Awat2	8.1e-27	6.42379
Stard13	1.03e-45	6.4144
Adgrv1	3.86e-12	6.40688
Gm20684	1.91e-07	6.40651
Ppp1r3g	0.00123679	6.39991
Gm5524	0.000276821	6.38615
Flrt1	1.35e-45	6.36126
B630019K06Rik	8.99e-19	6.35512
Gpr4	1.14e-31	6.3549
Gm30931	5.72e-05	6.33198
Fam3b	3.27e-13	6.32036
Miox	8.01e-11	6.30299
Gzmk	2.28e-31	6.29175
H2-Q1	8.26e-16	6.29016
Thsd7a	1.01e-09	6.2745
Gm32540	5.59e-44	6.25141
Chrna4	5.04e-12	6.23013
F830016B08Rik	4.45e-50	6.22961
Trmt9b	8.03e-15	6.22614
Gm47789	3.74e-16	6.22496
Fbxl7	9.49e-38	6.2209
Chic1	1.3e-07	6.21966
Ugt2b1	0.00368486	6.19557
S1pr5	8.45e-22	6.19546
Trim62	5.05e-15	6.18351
Gm15050	5.82e-25	6.16875
Ccbe1	2.23e-10	6.16628
Rbfaos	0.0117985	6.16371
Rdh16	2.62e-23	6.16082
Sgtb	4.62e-33	6.15059
Bmp6	3.41e-27	6.11984
Clip4	8.97e-18	6.10117
Nova2	1.84e-31	6.09919
Gm10010	3.48e-16	6.09668
Zkscan4	1.55e-07	6.09258
Hoxb2	2.16e-12	6.05983
Zfp966	0.00247627	6.05876
Gpr12	3.38e-37	6.04323
Olfm2	5.07e-16	6.03925
Gm36423	1.8e-14	6.03264
Napb	0.000388195	6.00634
Aldh1l2	3.85e-16	6.00332
Hoxb5	0.000569331	5.99618
Cyp2c29	5.94e-55	5.98325
Tceal1	1.83e-07	5.97226
Gsto2	1.67e-16	5.96991
Gnai1	8.53e-08	5.96942
Gm19744	8.12e-15	5.96854
Msi1	7.47e-06	5.96535
Gm10778	3.33e-09	5.96315
Gm5602	1.1e-14	5.95418
Ugt2a3	7.08e-24	5.95363
Shroom4	4.82e-11	5.94082
Tenm4	4.99e-07	5.93109
Gm10640	2.67e-07	5.92997
Il17rd	2.25e-09	5.90586
Gm10874	4.25e-67	5.88846
Sncaip	1.74e-25	5.88066
Akr1c6	1.33e-84	5.87867
Gria2	5.41e-10	5.87531
Gm33543	1.31e-07	5.85884
Bach2os	2.23e-15	5.85515
Tubb1	8.59e-25	5.85256
A330009N23Rik	2.01e-07	5.85215
Gm16253	1.53e-08	5.84559
Gm49745	1.15e-11	5.8455
Htra4	7.55e-19	5.84127
Timp4	4.12e-24	5.82494
D030040B21Rik	1.57e-09	5.82149
Gm16754	5.17e-38	5.81534
Gm47920	0.0270266	5.80533
Lurap1	9.47e-15	5.7991
Lpin3	2.42e-17	5.79823
Zfp965	6.19e-10	5.79119
Ppnr	1.42e-24	5.76291
Gm31356	2.41e-17	5.76205
Rbm46	5.03e-10	5.754
Slco1a4	5.78e-31	5.75343
Gm32089	8.35e-08	5.75334
Gm13074	2.97e-22	5.75269
Gm48623	4.18e-06	5.75215
Arhgap33os	0.0419803	5.7467
Gm48633	8.83e-50	5.74189
Patl2	6.74e-13	5.73996
Tmem132e	1.93e-25	5.73687
Map1b	1.88e-38	5.73074
0610031O16Rik	2.78e-11	5.72118
Stra8	8.06e-07	5.7144
Gm17024	0.00064598	5.70976
Gm16183	1.35e-09	5.70783
Gm26839	8.74e-20	5.69287
Gm10602	4.24e-12	5.67384
1700012C14Rik	6.23e-17	5.67325
AC135859.1	1.07e-07	5.61556
Gm26708	2.97e-15	5.61055
Urad	3.29e-26	5.59778
Gm48702	8.4e-21	5.56765
Thrsp	1.78e-199	5.56235
Hsd17b6	1.38e-34	5.5615
Olfr15	1.52e-10	5.52427
Slc35f3	8.4e-19	5.51583
Apln	2.03e-08	5.51543
Tfap2e	2.08e-13	5.50896
D430040D24Rik	9.29e-06	5.50795
Cyp2a12	3.52e-37	5.50326
Serpina3b	5.92e-25	5.48567
Gm19950	4.41e-31	5.46764
A930002C04Rik	3.15e-09	5.45281
Dnase2b	7.6e-34	5.44575
Myh3	3.12e-09	5.4456
Tnfsf11	5.26e-18	5.4405
Ctf1	0.00862723	5.41414
Scamp4	4.51e-17	5.41139
Gm46565	2.35e-33	5.3998
Gm12744	1.59e-15	5.38797
Gm8016	3.35e-10	5.37362
Gm14319	4.4e-09	5.37156
Gulo	9.25e-45	5.36896
Klrb1	8.72e-09	5.36576
Gm13563	3.55e-12	5.36171
P3h4	1.32e-06	5.36105
B3galt1	7.85e-21	5.35845
AW046200	3.52e-09	5.33886
Plac8l1	2.55e-18	5.33514
1110028F18Rik	1.77e-13	5.33432
Drc1	1.36e-10	5.3324
Mettl7b	1.21e-34	5.31541
Gm29113	1.24e-09	5.31235
Megf6	9.74e-13	5.2988
Gm10484	2.05e-11	5.28785
Gm44421	8.29e-17	5.27935
Cyp2f2	3.09e-14	5.27435
Cnmd	5.88e-19	5.25084
Wnt2	6.78e-31	5.24739
Rasgrf2	2.43e-05	5.22971
Ndrg4	6.06e-23	5.2291
Gm5468	0.000161739	5.22513
Gadl1	2.46e-09	5.22467
Cyp4f15	7.83e-05	5.18807
Gm47469	0.00131065	5.18292
Clec3b	0.0277554	5.17517
Gm38910	1.46e-12	5.15218
Loxl1	3.6e-16	5.13437
Ar	2.08e-29	5.1249
Gm30117	6.57e-24	5.1155
Gm12404	1.14e-06	5.11269
Dsg1c	4.59e-10	5.11019
Cyp1b1	0.000406128	5.10777
Acot3	1.39e-127	5.09013
Rtl1	7.72e-09	5.0899
1700021A07Rik	6.91e-10	5.0887
Sfmbt2	2.58e-248	5.08783
Gm10687	0.000159448	5.08383
Dact1	0.00720262	5.08154
Mmd2	5.75e-116	5.07657
Cd200r2	5.79e-11	5.06834
Gm13963	0.00330543	5.05756
Ccn4	1.29e-23	5.05741
Plppr2	5.2e-08	5.05493
Myadml2	4.1e-13	5.05192
Gm8378	2.51e-09	5.03985
Il33	2.3e-21	5.03181
6430562O15Rik	1.7e-14	5.02895
Gm14230	1.3e-06	5.01194
4930556J24Rik	1.54e-15	5.01159
Zfp97	6.56e-07	5.00585
Nuggc	4.15e-09	5.00404
Nr3c2	5.5e-45	4.99902
Meis2	6.66e-39	4.99854
Gm26802	3.19e-09	4.99668
Csf2	0.0189271	4.99456
Ak5	1.64e-08	4.99119
Boc	3.14e-19	4.97488
Cela3b	0.00627304	4.97296
Bdnf	5.45e-07	4.95031
Rragb	0.000190215	4.94856
Sema3c	0.00943869	4.94647
Flvcr2	4.3e-38	4.94467
Gm7644	0.00578348	4.93842
Etv1	3.29e-35	4.92673
Gm43189	8.8e-47	4.91779
Naaladl2	1.46e-34	4.91631
Camk4	2.46e-20	4.91251
Prcd	8.1e-20	4.88667
Gm29453	4.56e-07	4.88403
Cyp1a1	6.56e-62	4.8822
Pcdh12	2.71e-22	4.87263
Cldn14	1.14e-64	4.87149
Sult2a8	3.76e-73	4.8563
Tcrg-V1	5.24e-09	4.8509
Kcnn2	1.48e-36	4.84347
Cyp2c37	1.93e-39	4.84129
1700064M15Rik	2.3e-13	4.83794
Acsm5	7.61e-113	4.83235
4833427F10Rik	5.34e-11	4.81921
Hapln3	1.02e-09	4.80463
A230028O05Rik	7.62e-29	4.80198
Klra6	1.07e-13	4.78893
Mroh8	3.55e-06	4.77196
Gm47689	1.92e-10	4.76162
Gm614	0.0363859	4.7558
Gm20468	1.21e-08	4.75445
Gm43256	8.27e-11	4.753
Dct	1.01e-85	4.74702
Gm35315	7.53e-12	4.74409
Dusp18	0.00027237	4.7435
Scara3	3.19e-07	4.74197
2700054A10Rik	1e-05	4.74054
1700105P06Rik	0.000792141	4.73424
Trim80	1.83e-30	4.72206
Ptgfr	8.64e-20	4.71064
Heph	2.76e-08	4.69104
Fabp6	7.09e-185	4.69036
Arhgef28	0.0028299	4.66679
Gm15663	1.27e-09	4.65783
2610204G07Rik	1.07e-11	4.65749
Cdh13	2.83e-19	4.64803
Cyp8b1	3.35e-44	4.64367
Syt1	1.55e-07	4.64091
Gm26912	5.72e-05	4.64073
Gm11716	3.36e-07	4.63518
A930033H14Rik	5.8e-07	4.63451
Dixdc1	8.79e-20	4.63044
Hspb9	3.96e-06	4.62632
Myo7b	3.8e-11	4.62527
Abca14	1.03e-08	4.62425
Hamp2	4.26e-188	4.62407
Gm48065	5.18e-22	4.61357
Sertm1	2.57e-10	4.60998
Zfp941	4.51e-06	4.60765
B230206H07Rik	3.19e-11	4.59053
Gm16892	3.21e-13	4.5442
Gm26576	5.18e-13	4.5422
1700125G22Rik	4.77e-05	4.52211
Gm16120	1.43e-05	4.52058
Gm15611	1.27e-40	4.51995
Efcab9	2.35e-17	4.51346
Gbx2	0.0477293	4.51343
Gm31763	1.79e-08	4.51217
Nefm	0.00556577	4.50732
Asb14	7.98e-10	4.49886
Gm16998	6.62e-09	4.49674
Kcnb1	7.45e-15	4.49567
Chsy3	0.000126052	4.49266
Dzank1	2.23e-15	4.49057
Gm30648	5.5e-08	4.49033
Ttc21a	0.00102121	4.48307
Ly6k	5.5e-14	4.48203
Pianp	2.62e-13	4.47173
6330403L08Rik	0.0014137	4.45965
Serpinb9b	1.48e-09	4.44764
Stox2	5.63e-33	4.44445
Zfp114	0.00127424	4.44361
4930556M19Rik	2.23e-26	4.44142
Il4	3.79e-06	4.4382
Gm36264	1.96e-05	4.43551
Gm4787	6.4e-08	4.41844
Lrp11	5.89e-28	4.40815
Dnaic2	7.88e-13	4.40763
Angpt4	2.33e-06	4.4059
9130015A21Rik	1.41e-16	4.39211
Gm47121	5.04e-10	4.38676
Gm36677	0.00038184	4.38491
6330403K07Rik	1.68e-12	4.38261
P2ry10b	7.07e-20	4.38181
Tmc3	3.14e-26	4.35852
Gm2396	5.39e-09	4.3577
5830444B04Rik	1.83e-10	4.34909
Gm16146	1.06e-05	4.34526
Dpt	1.38e-06	4.33811
Dcdc2a	2.27e-19	4.32927
Gm50250	2.21e-06	4.31579
Gm41307	2.88e-11	4.31234
4833411C07Rik	2.66e-67	4.30751
Gdf2	7.78e-08	4.30417
Gpr141b	2.11e-15	4.29773
Synpo2l	4.03e-08	4.29428
Wfdc12	3.28e-06	4.29378
Gm31224	0.000141572	4.28808
Slc22a6	2.23e-06	4.27784
Mbl1	1.28e-44	4.27274
Gm45083	1.29e-22	4.27255
Ccdc152	4.93e-89	4.26721
Tmem200b	1.94e-12	4.26607
Gm47093	3.18e-08	4.25135
Abra	1.22e-09	4.24428
Gck	9.18e-225	4.24096
Zdbf2	3.08e-11	4.2339
A730090N16Rik	1.66e-09	4.23066
1810008I18Rik	4.47e-110	4.22068
Cyp1a2	3.61e-42	4.219
Gm48914	6.97e-05	4.21162
Maats1	5.68e-11	4.20447
Gm42604	0.0213705	4.20289
Fhad1	2.06e-06	4.19848
Gm4924	0.000119151	4.1971
Endou	7.81e-11	4.18981
Tafa5	8.37e-09	4.1857
Synpo2	7.02e-08	4.18354
Scn3a	1.83e-07	4.17146
Ackr3	1.82e-39	4.1664
Ston1	2.33e-35	4.1631
Tnni1	9.87e-11	4.15868
Olfr164	1.48e-12	4.15444
Egr4	0.0379728	4.13435
Gm40264	4.51e-15	4.10708
4833403J16Rik	0.00130448	4.10139
BC043934	6.23e-12	4.09261
Tdo2	2.93e-130	4.09193
Cfhr1	8.3e-35	4.06845
Zfp105	0.00029676	4.06383
Tmem47	5.49e-21	4.05942
Lyzl4	1.72e-09	4.03122
Fam131c	5.62e-71	4.02106
Gm15318	4.17e-30	4.01312
Hebp2	1.45e-34	4.01044
Cyp4f17	0.00176764	4.00827
Htr1b	0.0081925	3.99583
Spaar	4.51e-06	3.97629
Lncppara	0.000712171	3.97423
Cacna2d1	6.77e-15	3.97077
Gm11630	8.03e-11	3.97054
D630033O11Rik	8.06e-16	3.96914
Gm50358	1.34e-10	3.95015
Bglap3	0.000307123	3.94564
Stk32c	1.31e-10	3.93897
Gm49668	3.5e-08	3.92928
Cyp7a1	1.82e-44	3.92395
Fam57b	5.04e-06	3.91552
Gm26619	7.14e-20	3.90939
Gm43254	4.97e-08	3.88571
Rspo3	1.1e-11	3.8855
Pdzd9	5.87e-33	3.86896
Glt8d2	4.78e-06	3.86881
Rtn1	7.68e-11	3.86527
Zfp383	1.3e-09	3.85936
Abi3bp	4.75e-05	3.85648
Pde6g	0.00129059	3.85549
Chrna10	0.00239079	3.85496
Necab1	7.58e-50	3.84024
Gm10639	3.85e-05	3.84008
Dgkeos	1.5e-05	3.83548
Slc5a1	8.92e-37	3.8344
Tmem178	2.15e-05	3.82391
Mcc	8.86e-147	3.82308
Hoxa5	1.53e-31	3.81796
Fam228a	7.75e-09	3.81302
Foxc1	2.13e-11	3.80175
Nyx	9.12e-20	3.80014
Wdr54	9.67e-06	3.79924
A1cf	0	3.7974
Filip1	4.61e-24	3.79516
C1ql1	7.77e-05	3.78937
Mei4	2.86e-08	3.78633
Gimap7	5.34e-15	3.78505
Aifm3	4.07e-10	3.78247
Igkv1-135	1.06e-06	3.76971
Nkd1	7.46e-14	3.7571
Cd209f	4.83e-28	3.74633
Pdgfra	3.89e-05	3.74301
Gm28277	6.64e-08	3.7383
Gm34333	1.22e-38	3.73372
Sds	5.21e-181	3.72703
Cd5	2.57e-06	3.70363
Gm44709	0.000149258	3.69536
Rab6b	1.88e-10	3.68901
Nckap5	2.74e-25	3.68657
1200007C13Rik	6.89e-28	3.67338
Colgalt2	0.00125921	3.67165
Hcn3	1.88e-05	3.65332
Ttll7	3.41e-42	3.65185
Slc39a2	0.000738722	3.65145
Fyb2	7.92e-83	3.64576
Aspa	2.03e-26	3.6424
Sln	0.00064277	3.63968
Hoxb3	1.78e-05	3.63851
Kcns3	2.54e-06	3.63702
Tmie	1.19e-39	3.63474
Zfp202	4.15e-09	3.63216
Sema3d	0.00925741	3.63108
Gm48163	3.47e-09	3.62931
Fmo2	1.6e-09	3.62597
Fzd8	1.49e-11	3.62087
Gm5431	0.0122233	3.61919
Pck1	7.76e-192	3.61894
Gm7467	1.79e-08	3.61327
Irs1	2.1e-18	3.60649
Abcg8	3.85e-65	3.60311
Layn	3.62e-19	3.60222
Them7	2.69e-49	3.60061
Gfpt2	0.000415945	3.59833
3930402G23Rik	1.32e-58	3.59494
Lix1	2.26e-12	3.59335
Stox1	0.000185128	3.59251
Gm17201	1.51e-06	3.59059
Gm35409	3.78e-31	3.58559
Gm8883	4.03e-33	3.57675
Gm43140	3.46e-08	3.5765
Ddit4l	1.35e-08	3.57529
Gm19510	2.98e-05	3.57341
Clstn3	1.3e-42	3.57233
Lhx6	9.97e-43	3.57007
Naalad2	0.000959805	3.56771
Slc36a2	5.45e-68	3.56727
Hsd3b1	5.23e-13	3.56604
Abcb11	2.47e-228	3.56062
Gm47270	0.00249256	3.55633
Cutal	1.21e-20	3.55396
Prg4	7.21e-134	3.5511
Gm12953	1.39e-05	3.54914
Wfdc1	2.18e-24	3.53981
Gm44752	0.000374083	3.53923
Cxcl9	1.68e-34	3.53522
Adgrg6	7.8e-19	3.53069
Gm14168	7.55e-06	3.52795
Depp1	8.35e-218	3.52655
Snhg4	2.22e-08	3.5237
Sectm1a	1.94e-24	3.52199
Bmp7	7.68e-17	3.51738
Ripor3	5.98e-21	3.50993
Adamts9	1.09e-44	3.50927
Slc17a4	1.67e-41	3.50819
Slc4a9	2.79e-80	3.50782
Slit3	0.000488229	3.50335
Fbp1	4.53e-201	3.50042
4921514A10Rik	0.000418978	3.48639
Ppp4r4	3.36e-42	3.47839
Phf11a	8.05e-09	3.46846
4930455M05Rik	0.00641495	3.46721
Zfp791	6.67e-31	3.46518
Fam81a	4.22e-196	3.45105
A530076I17Rik	0.00171655	3.44109
Nefl	1.48e-07	3.43312
Cyp3a59	5.2e-34	3.42856
Gjc1	0.000114207	3.42641
Uroc1	4.55e-237	3.42629
Hpse2	0.00236631	3.42534
Ces1e	6e-22	3.42136
Acsm3	2.95e-183	3.41751
Gm50012	8.44e-17	3.40972
Gm16549	0.00137618	3.40437
Cyp2c65	0.001458	3.39657
Rftn2	8.65e-06	3.39618
A930001C03Rik	0.00255468	3.39612
Tnfrsf11b	2.51e-10	3.38456
Fbxl13	0.00168042	3.37655
Gm5148	2.08e-29	3.37479
Gm49492	7.61e-06	3.37435
Gm6288	1.08e-06	3.37325
Cyyr1	7.2e-26	3.36528
Fgfr2	3.49e-22	3.36265
Fbln7	1.25e-05	3.35109
Hsd3b3	1.21e-26	3.34624
Tchh	0.00110048	3.34521
Celf4	1.25e-05	3.3435
Lipt1	3.15e-46	3.34141
Rassf6	6.71e-40	3.33585
Hspa12a	3.19e-11	3.33068
Prkaa2	3.06e-149	3.32978
Ccdc158	8.4e-07	3.32777
Naip1	0.007887	3.32355
Acaa1b	1.47e-251	3.31963
Agxt	1.82e-185	3.3171
Hamp	0	3.31336
Sult2a2	3.3e-65	3.30526
Gm4952	1.89e-234	3.30291
4933440M02Rik	5.85e-08	3.30098
BC016579	2e-08	3.30058
Cyp17a1	1.07e-54	3.2994
Fsip1	0.0427814	3.29802
Ppargc1a	8.37e-59	3.29672
Cdkn2a	7.42e-26	3.29434
Efna5	0.00149411	3.28553
Sorbs3	1.4e-16	3.2845
Iigp1	1.37e-99	3.27842
Ildr2	5.21e-69	3.27776
Rgn	3.5e-230	3.27644
Tshz3	5.23e-25	3.27448
Bend7	2.5e-34	3.26876
Bhmt	2.02e-276	3.26083
Gm14207	1.35e-17	3.25947
4930458D05Rik	1.8e-11	3.25446
Ifi44	3.6e-11	3.25279
Fam171a1	5.61e-20	3.25269
Gm36757	1.27e-09	3.24552
Fmo1	9.86e-185	3.2448
Etnppl	7.85e-131	3.24294
Plet1os	7.82e-40	3.242
E130310I04Rik	0.0117663	3.23879
Dusp4	2.41e-34	3.23511
Gm13479	0.000253818	3.23473
Sox11	3.83e-45	3.23387
Hykk	2.5e-23	3.2331
Slc27a2	1.13e-230	3.2326
Cfap69	4.71e-20	3.23206
Ackr2	2e-16	3.23204
Aspdh	1.24e-105	3.23156
Ces2c	0.00953364	3.23002
Prrg4	2.19e-50	3.22695
Galnt18	1.36e-29	3.22638
Dhtkd1	5.9e-142	3.22367
Ppara	3.5e-117	3.22367
Adam28	2.56e-06	3.22224
Mkx	0.0146652	3.21939
Inhbc	1.25e-42	3.21802
Cyp2c23	2.88e-157	3.21689
Adgb	4.34e-12	3.21337
Cps1	0	3.21219
Il17rb	4.59e-43	3.21167
Dpys	3.96e-193	3.21106
Gm34643	5.92e-05	3.20812
4933430I17Rik	0.0262751	3.20767
Sult2a1	1.2e-189	3.20378
Adamts7	8.43e-31	3.20363
4930553M12Rik	1.45e-05	3.20101
Thrb	1.48e-55	3.19414
Rnf152	2.59e-25	3.19318
Cyp2c70	4.64e-96	3.19209
Ckm	4.62e-11	3.19129
Inca1	2.22e-53	3.18251
Mpz	4.22e-05	3.18118
Gm39214	0.0164311	3.17833
A530040E14Rik	0.0498529	3.17512
Uggt2	6.44e-22	3.17115
Ppp1r3c	2.43e-37	3.16829
Hnf1b	1.27e-36	3.16463
Slc41a2	9.39e-05	3.15843
Slc1a3	4.54e-06	3.15835
Ldb2	1.82e-42	3.15727
Gm32816	4.79e-06	3.15001
Fam47e	2.9e-95	3.14642
2610203C22Rik	1.39e-28	3.14583
Gm13307	0.000357785	3.14395
Nr1h4	3.34e-117	3.14325
Gm10680	1.35e-19	3.14274
Fmo4	2.58e-47	3.14021
Mcoln3	0.030777	3.13918
Gp1ba	5.41e-34	3.13837
Bhmt2	2.5e-196	3.13615
Gm16299	3.14e-11	3.13295
Grrp1	6.28e-50	3.12955
Mb21d2	1.24e-17	3.12919
Ptprd	4.83e-82	3.12702
Baiap2l1	2.12e-237	3.12472
Gm27042	0.00224895	3.12333
Gm50130	0.00391263	3.11978
Gm11789	8.47e-44	3.119
4921516A02Rik	9.72e-07	3.11854
Zfp612	6.64e-13	3.11748
A830005F24Rik	0.000212438	3.11369
Acat3	1.07e-116	3.10953
Gm16094	8e-07	3.10943
Klf12	1.06e-55	3.10684
Sox17	2e-26	3.1065
Shisal2a	7.44e-08	3.10074
Abcg5	2.92e-62	3.09933
Smad9	4.64e-74	3.09645
Vmn1r43	3.99e-07	3.09629
Mest	3.09e-79	3.09091
Rasgef1c	0.000262413	3.08468
Ldhd	2.22e-47	3.07434
Uox	1.68e-220	3.07074
G6pc	3.37e-202	3.06927
Fcnaos	2.64e-05	3.06621
Maob	5.68e-195	3.06555
Car3	7.61e-255	3.06285
Prickle2	2.69e-25	3.06065
Gm30692	0.0130421	3.05668
Gm826	0.000537292	3.05255
Pllp	1.4e-23	3.05129
Reep1	8.19e-31	3.04686
Acot4	1.21e-194	3.04679
Wincr1	0.000508917	3.04604
Glis3	6.32e-07	3.04489
Gm9821	0.00218451	3.0416
Abcc2	1.74e-190	3.04043
Dnah10	4.98e-05	3.03839
2022-03-01	7.18e-149	3.03326
Spry4	6.35e-14	3.03245
Cyp3a25	2.46e-160	3.0312
Lef1os1	1.16e-06	3.03107
A930033M14Rik	6.35e-07	3.03053
Arhgap42	7.97e-119	3.02907
Gm30505	3.85e-30	3.02867
Syn3	3.4e-11	3.02853
Mug1	4.05e-13	3.02296
Nos3	2.78e-31	3.02067
Zfp30	1.16e-35	3.01816
Cldn19	3.42e-06	3.01687
Lrfn3	1.32e-37	3.01642
Lama4	1.47e-16	3.01374
1700018L02Rik	0.000510625	3.01018
Slc10a1	6.18e-230	3.00825
Bcl2l14	0.00141029	2.9999
Plcl1	2.06e-21	2.99834
Akr1d1	3.53e-193	2.99403
Ogn	0.000964721	2.9936
Slc27a5	4.14e-62	2.99349
4732463B04Rik	3.94e-45	2.99244
Apol7a	2.86e-104	2.98803
Gm2447	0.000147449	2.98529
Gucy1b1	3.1e-36	2.98418
Fbxo43	7e-05	2.97223
A730081D07Rik	1.79e-05	2.97181
1700016L21Rik	1.04e-05	2.97077
Cyp26b1	9.46e-10	2.96986
F630040K05Rik	6.52e-05	2.96763
B4galnt2	4.79e-05	2.96745
Gm16098	0.0239493	2.96186
F11	5.12e-48	2.96165
Dpysl3	1.52e-44	2.95966
Mid2	5.03e-41	2.95736
Nr2f1	1.65e-18	2.95505
Gm14703	1.6e-09	2.95384
Amdhd1	7.73e-161	2.95091
Srl	5.85e-21	2.94925
Hes7	0.00986243	2.93613
Dagla	0.0356391	2.93421
Clec1a	3.39e-16	2.93044
Armcx6	9.58e-43	2.92966
Aebp1	1.95e-13	2.92862
Gm28557	0.0004078	2.92681
Fscn1	1.66e-30	2.9267
Gm49838	7.38e-07	2.92156
Gm15283	1.32e-64	2.91945
Entpd8	9.34e-59	2.9073
Gys2	1.02e-64	2.90683
Mstn	7.64e-05	2.90666
Rab39	1.74e-16	2.9056
Insc	3.91e-35	2.9051
Srgap1	1.37e-36	2.90364
Tat	3.82e-141	2.89565
Gm20635	3.44e-07	2.89355
Id4	1.58e-17	2.89211
Sox9	2.34e-95	2.88874
Pdk4	2.25e-92	2.88844
Atp8b1	2.91e-124	2.88754
Cavin2	3.01e-81	2.88738
Gprin3	8.41e-47	2.88556
Gm17767	4.12e-07	2.88553
Ddah1	2.46e-200	2.8851
Zfp973	1.46e-05	2.87665
Gm46516	3.65e-29	2.87636
Gm30108	4.52e-09	2.87042
Aldh8a1	1.05e-145	2.87001
Prrg3	3.8e-22	2.86308
C1qtnf1	2.61e-17	2.86089
Ripply3	1.09e-43	2.85453
Pwwp3b	5.41e-07	2.84589
Zfp354c	0.00118287	2.84102
Abca8a	7.13e-159	2.84047
Acp4	1.01e-09	2.83936
Rtp3	5.84e-76	2.8375
Klra8	6.39e-09	2.83604
Ephx2	2.86e-199	2.83522
Slc26a10	7.77e-17	2.83329
Ehhadh	3.96e-99	2.833
Gm13056	2.06e-12	2.83147
Saa4	3.77e-146	2.83017
Gm49476	0.0461141	2.83011
Hgd	5.09e-178	2.82984
Slc25a43	1.01e-12	2.82963
Col27a1	3.44e-84	2.82931
Prox1	1.57e-155	2.82898
Aldob	0	2.82563
Fam71a	1.07e-14	2.82401
Xkr9	1.19e-32	2.81891
Nr6a1	1.26e-76	2.81348
Akr1b8	1.93e-24	2.81153
Slco1b2	1.36e-77	2.80491
Dclk3	3.38e-49	2.80354
Nnmt	1.09e-111	2.8018
Chst7	2.79e-29	2.79968
Klb	2.92e-122	2.7994
Fam89a	8.67e-06	2.79537
Abcb1a	8.35e-66	2.79521
Cobl	1.85e-19	2.79154
Gm4951	1.39e-24	2.78758
Gls2	1.02e-160	2.78526
Cdh16	0.00727999	2.78197
Trim30c	4.47e-09	2.77994
Slc17a2	4.66e-97	2.77872
Ly6g6f	1.51e-21	2.77827
A730017L22Rik	2.3e-31	2.77553
Hjv	7.21e-117	2.77542
Lipg	2.66e-19	2.77011
Zfhx4	1.41e-58	2.7691
Dmd	8.15e-62	2.76447
Mageh1	5.06e-15	2.76087
Gm26901	2.73e-16	2.75971
Zfp13	9.94e-16	2.75931
Spata5l1	0.00102502	2.75853
H19	0	2.75851
Pld6	5.9e-13	2.75294
Greb1l	1.41e-53	2.74858
Rasal1	4.89e-05	2.74853
Tbc1d30	6.85e-33	2.74781
Creb3l3	2.81e-233	2.74715
Dpyd	1.43e-118	2.74667
Mapk15	0.00139655	2.74353
Gm26887	0.0331182	2.74153
Emcn	8.5e-13	2.74133
Trbv13-2	0.000357199	2.74096
Cd300e	3.36e-12	2.738
Slc51b	2.01e-129	2.73702
Onecut1	4.73e-122	2.73589
Pde6c	3.71e-14	2.73557
Pbld2	2.94e-153	2.73557
Abcc9	2.9e-25	2.73447
Syde1	8.57e-05	2.73254
Armcx4	1.38e-34	2.73061
Acsm1	3.52e-44	2.72913
Aadat	7.81e-77	2.72787
Sgk2	4.35e-163	2.7253
Gm14167	0.0177931	2.72352
Fam25c	1.19e-58	2.72239
Bmp2	2.11e-56	2.72158
Dmgdh	6.43e-172	2.71926
1110017D15Rik	0.00252012	2.71713
Foxq1	1.6e-92	2.71574
Fam135a	1.64e-105	2.7095
Hmcn1	5.97e-25	2.70867
Otc	1.57e-240	2.70825
C030013G03Rik	0.013201	2.70185
Rdh7	1.92e-220	2.70142
Ifi208	5.43e-18	2.69689
Magi1	6.1e-33	2.69623
9430069I07Rik	0.0122784	2.69551
E330017L17Rik	0.039127	2.69406
Dsel	6.32e-07	2.69114
Gata4	6.08e-23	2.68686
Gm29394	0.0391274	2.68654
Gm15638	1.62e-13	2.68575
Nynrin	8.78e-49	2.68469
Adam11	4.79e-12	2.68347
Phyh	0	2.68177
Hrg	2.24e-57	2.67946
Aldh1l1	3.38e-191	2.67682
Gsta2	1.45e-91	2.67345
Ttll9	4.97e-05	2.67254
Sult1d1	6.08e-189	2.67176
Cav2	6.78e-09	2.66915
Sall4	1.4e-59	2.66847
H2-Q2	0.00294794	2.66736
Gm17753	1.45e-29	2.66703
Gm22146	0.00184402	2.66204
Apob	0	2.65823
Lect2	3.13e-14	2.65793
Shroom1	1.05e-38	2.65734
Acox2	9.7e-139	2.65383
Hao2	7.12e-31	2.65154
Aass	2.26e-118	2.65038
Grk1	0.00577373	2.65035
Nrn1	7.14e-129	2.64837
Prox1os	7.93e-27	2.64819
Zfp462	2.02e-15	2.64814
Gm27216	5.81e-115	2.64745
Car7	1.07e-51	2.64629
Arhgap29	4.15e-124	2.64251
Nbea	8.77e-33	2.63924
Gcsam	0.00970364	2.63643
Tinag	2.59e-13	2.6332
Adgre4	1.49e-13	2.63288
Slc46a1	1.12e-22	2.63228
Bbox1	3.33e-36	2.63143
Pawr	3.56e-87	2.62966
Abca6	1.4e-81	2.62944
Gjb2	1.7e-174	2.62678
Zfp248	4.62e-06	2.62545
Peg10	2.88e-163	2.62334
Tek	1.74e-15	2.62298
Dnah7a	0.0102855	2.62161
Edn1	3.86e-08	2.62133
Xkr6	1.24e-15	2.61826
Nr5a2	1.45e-128	2.61785
Ift81	9.1e-12	2.61767
Skint3	1.82e-15	2.61238
Emp2	2.87e-72	2.61213
Pbld1	3.98e-201	2.6105
Asb4	1.29e-34	2.60831
Pcdhb20	3.01e-05	2.60756
Coro2b	1.54e-22	2.60542
Zfp385b	9.88e-42	2.60451
Card14	9.57e-20	2.60386
Kif3c	1.31e-05	2.60152
Pde4c	2.07e-49	2.60069
Tfpi2	2.36e-59	2.59616
Gldc	1.9e-200	2.59494
Zfp57	0.000582526	2.59491
Pank1	4.48e-176	2.59094
Ifi206	0.000195353	2.59089
Ciita	9.79e-07	2.59018
Fst	5.14e-57	2.58956
Kyat3	5.81e-129	2.58658
Rasgrp3	3.12e-38	2.58534
Tnfrsf19	2.09e-17	2.58441
Xcr1	1.76e-07	2.58129
Tm4sf1	2.41e-69	2.58117
Mat1a	5.29e-281	2.5792
9130016M20Rik	9.88e-109	2.57722
Gm14403	6.64e-21	2.57669
Senp8	7.79e-21	2.5758
Cand2	0.00300647	2.57557
Adgra2	1.86e-09	2.57259
Fermt2	1.16e-255	2.57253
Tcaf1	1.19e-30	2.57173
Pxdn	1.1e-11	2.57155
Prickle1	5.59e-31	2.5707
Gm45148	8.16e-08	2.56975
Kynu	6.78e-51	2.56829
Myct1	2.99e-28	2.56784
Ksr2	2.26e-19	2.56749
Sema6a	1.04e-55	2.56519
Mtss2	1.8e-21	2.56091
Gsta3	1.18e-214	2.56043
Fga	0	2.55947
Steap4	5.51e-31	2.55629
Nlrp6	1.68e-152	2.55514
Sowahd	4.37e-06	2.55182
Zfp334	1.28e-07	2.55109
Jam2	1.01e-30	2.54676
Gm37584	3.57e-07	2.54673
Cyp4a14	5.59e-18	2.54548
Cbs	1.72e-160	2.54167
Slc4a4	9.16e-115	2.54084
Cth	6.33e-56	2.53963
Cdhr5	1.49e-11	2.53945
Trim71	1.26e-151	2.53237
Rorb	0.00291036	2.53043
Cited1	2.3e-35	2.52809
Pcsk5	3.23e-32	2.52737
Prex2	1.88e-30	2.52694
Gm3854	0.0370268	2.52548
Ctla4	1.32e-08	2.52441
Defb42	0.0471807	2.52252
Nr0b2	1.78e-47	2.52093
Adam23	2.57e-26	2.52019
Zfp111	1.14e-41	2.51855
Sdr42e1	3.78e-25	2.51855
Fcer2a	0.00118892	2.51721
Sox18	5.86e-09	2.51682
Gja5	1.28e-06	2.5164
Apoc3	0	2.51514
Hc	6.08e-204	2.51376
Slc25a47	1.62e-256	2.51359
Myo1b	1.12e-138	2.51311
Morc4	2.48e-121	2.51059
Ces1g	5.05e-06	2.50872
Mrap	3.59e-145	2.50611
Calr4	0.00412954	2.5054
Chdh	2.39e-96	2.50337
Elovl2	2.3e-164	2.49848
Tspan12	4.87e-62	2.49682
Lyve1	2.93e-138	2.49569
Hpdl	6.67e-19	2.49528
Slc38a4	0	2.49459
Zfp618	8.5e-58	2.4938
Kdf1	0.0018478	2.49262
Pcdh17	7.12e-55	2.49155
Aqp4	1.53e-23	2.49073
Atp8a2	4.01e-50	2.4903
Acnat1	5.63e-24	2.48939
Cgnl1	4.89e-104	2.48913
Cyp3a11	4.08e-225	2.48731
Phka1	1.13e-22	2.48634
Cyp2d9	3.58e-24	2.48634
Gm46218	7.87e-10	2.48292
Pdcd1	4.42e-09	2.48176
Dnah1	5.81e-25	2.4783
Gm50068	0.0190666	2.4776
C630043F03Rik	2.25e-12	2.47484
Dppa3	2.43e-05	2.47399
Gm16083	0.0171937	2.4734
Cyp2c68	9.2e-183	2.4723
Abcc6	6.25e-51	2.47185
Nr1i2	1.93e-89	2.47134
AC142100.1	0.019782	2.47052
Pdzk1	2.36e-73	2.47015
Myzap	2.65e-11	2.46843
Pah	1.16e-219	2.46785
Ddc	1.33e-134	2.46316
Ass1	0	2.46134
Pdlim3	0.0340524	2.46133
Dlc1	6.62e-71	2.45921
Aspg	2.24e-157	2.45917
Abat	1.89e-146	2.4587
Grb14	1.74e-158	2.45861
Neb	8.15e-05	2.45723
Csad	0	2.45706
Pde1a	9.84e-29	2.4536
Gsta1	3.33e-39	2.45147
Ndrg2	1.99e-177	2.4443
Tcf7l1	3.61e-39	2.44379
Klk1b27	0.049563	2.44379
Nipal1	1.96e-98	2.44353
BC037039	0.000181909	2.44284
Bicdl2	0.000497665	2.44249
Jazf1	4.22e-27	2.44065
Urah	2.67e-167	2.4406
Gm16551	5.19e-51	2.4375
Slc16a12	2.27e-68	2.435
Crot	7.53e-237	2.43407
Hacl1	2.01e-205	2.43231
She	1.14e-21	2.43154
Hnf4a	1.35e-222	2.42868
Gm35533	9.38e-17	2.42851
BC034090	7.21e-08	2.42843
Fam20a	5.97e-20	2.42721
Rgs16	5.77e-51	2.42671
Agmat	1.58e-116	2.42522
Gjb1	1.51e-172	2.4215
Hao1	1.27e-48	2.41862
Gm33785	0.00166839	2.41801
Slc47a1	1.17e-102	2.41559
Coq8a	6.09e-208	2.41319
Fxyd1	3.73e-255	2.4124
Gamt	7.38e-200	2.41166
Hunk	1.85e-34	2.41091
Gchfr	4.15e-198	2.41074
Akr1c14	5.08e-29	2.4106
Fgb	0	2.4048
Gm13404	1.59e-07	2.40359
Mpdz	5.12e-27	2.40156
Abca8b	2.91e-39	2.39645
Cyp2d26	1.1e-150	2.39436
Rapgef5	7.63e-86	2.39276
Rab3b	5.25e-15	2.39164
Emx1	2.86e-26	2.39112
Ugt1a6a	4.42e-21	2.38993
Ptprb	5.62e-198	2.38987
Clec4g	1.76e-121	2.38921
Car8	5.06e-81	2.38869
Dcaf12l1	0.00904015	2.38712
Fabp1	0	2.386
Grb10	3.52e-222	2.38288
Sec14l4	3.38e-63	2.38286
Adhfe1	1.73e-47	2.38061
Tmtc2	8.99e-21	2.38009
Stra6l	1.21e-24	2.3779
Myocos	1.64e-10	2.37541
Vmo1	2.93e-18	2.37438
Slc6a12	3.55e-45	2.37363
Kdr	6.17e-91	2.37255
Tenm3	4.49e-37	2.36759
Itga8	2.8e-19	2.36505
Gm43466	2.89e-07	2.36179
Galnt15	4.51e-15	2.35998
Plin5	5.19e-70	2.35949
Gm35696	6.1e-32	2.35758
BC024386	1.6e-53	2.35695
Hadh	0	2.35655
Dchs1	5.67e-19	2.35488
Rbpms2	7.18e-65	2.3545
Slc25a13	2.63e-230	2.35232
Nectin3	4.48e-65	2.35169
Anks4b	1.94e-104	2.34989
Rims4	1.53e-25	2.34925
Tcea3	6.79e-99	2.34636
C9	0.00150276	2.34489
Serpinb8	4.93e-11	2.3448
Hid1	2.26e-09	2.33939
Ypel2	2.57e-35	2.33559
Ang	2.52e-125	2.3349
Amt	1.11e-100	2.33013
Cybrd1	0.000122139	2.32657
Gm34777	4.36e-08	2.32637
Fgd5	1.26e-26	2.32498
Apbb2	4.36e-43	2.32495
Gsta4	5.93e-146	2.32481
Icos	2.64e-06	2.32424
Tnip3	2.69e-15	2.32415
Kif26a	2.94e-12	2.32379
Hoga1	2.83e-224	2.32302
Serpina3k	3.26e-09	2.32169
Cpn1	1.97e-221	2.31944
Slc26a1	3.59e-51	2.31826
Nipsnap1	1.05e-214	2.3182
Thnsl2	8.82e-22	2.31614
Oit3	9.54e-32	2.31555
Hpd	1.45e-121	2.31329
4632428C04Rik	4.8e-28	2.31054
Ttc30a1	5.27e-05	2.30977
Aldh1b1	4.59e-241	2.30793
Kitl	1.74e-66	2.30661
Pemt	3.95e-223	2.30526
Dnah6	0.0252659	2.30417
Zfp503	3.78e-06	2.30415
Osmr	1.36e-08	2.30361
Fndc4	2.98e-66	2.30279
Pdpn	0.0235437	2.30076
Adgrf5	2.49e-36	2.29831
Inmt	6.97e-33	2.29735
Adarb1	4.97e-94	2.29483
Kank1	1.32e-32	2.29156
Esm1	3.28e-32	2.28632
Nudt12	1.64e-64	2.28449
Acot12	2.5e-93	2.28342
Cc2d2a	4.82e-18	2.28238
Gja4	3.55e-18	2.28212
Sult1c2	8.11e-16	2.28069
Myh11	3.55e-06	2.28037
Sardh	8.65e-259	2.27875
Slc2a2	2.45e-218	2.27853
Enho	1.34e-50	2.27797
Sowahb	2.19e-22	2.27661
Afm	3.58e-41	2.27375
Sult4a1	0.0103896	2.27374
Il31ra	0.0478295	2.27351
Sectm1b	0.00884686	2.27317
Slc32a1	0.000104371	2.2731
Nlrp10	0.0198257	2.27129
Cyp2e1	4.7e-18	2.27085
Hnf1aos1	4.3e-37	2.26858
Cyp2d22	1.15e-09	2.2677
Gja1	1.19e-41	2.26766
Serpine1	1.6e-115	2.26725
Smoc2	8.08e-74	2.26666
Acadm	2.06e-271	2.26644
Olfr1393	1.63e-05	2.26463
Rusc2	3.19e-23	2.2593
Raph1	6.86e-172	2.259
Asb16	0.000505159	2.25794
Cald1	6.07e-155	2.25616
Tmem150a	1.44e-187	2.25533
Gnmt	7.06e-236	2.25308
Gcgr	1.02e-111	2.25242
Mreg	1.01e-22	2.24838
D130040H23Rik	8.12e-15	2.24828
Slc16a2	3.5e-58	2.24567
Gm31749	0.000789873	2.24417
Cdr2l	2.16e-18	2.24271
Ppargc1b	2.66e-95	2.24009
F7	4.71e-79	2.23954
Ghr	2.33e-130	2.23703
Cd28	1.09e-05	2.23481
Hsd17b2	8.04e-151	2.23195
Cdkn1c	3.15e-207	2.23177
Ncald	1.1e-30	2.23074
Sall1	8.64e-33	2.22923
Hspa12b	4.74e-07	2.22863
Smc1b	5.64e-06	2.22744
Adh1	5.63e-29	2.22558
AI182371	2.31e-179	2.22487
Gm32913	1.34e-15	2.2235
Pecr	2.73e-156	2.22258
Pls3	1.97e-19	2.22162
Defb1	1.51e-161	2.22122
9330162012Rik	5.76e-07	2.21865
Fgg	0	2.21657
Abhd6	4.6e-35	2.21622
Robo1	5.94e-21	2.21427
Aqp8	1.09e-91	2.21309
B630019A10Rik	6.08e-14	2.21274
Cideb	2.51e-125	2.2111
Shank2	5.94e-16	2.21043
Grb7	2.89e-58	2.20814
Nrp2	3.5e-16	2.20807
Ak4	2.55e-95	2.20765
Cmtm8	2.13e-267	2.207
Rnf217	1.73e-07	2.20302
Drc7	0.00910943	2.20221
Plekha8	5.05e-71	2.20215
Dnaaf4	0.0172686	2.20095
Itih1	8.49e-39	2.19992
Rab27b	3.81e-20	2.1998
Eva1a	5.25e-88	2.199
Ppl	3.63e-89	2.19885
Cdhr2	1.91e-13	2.19754
Lmo7	5.1e-80	2.19703
Adgrl4	2.02e-57	2.19522
Col13a1	1.92e-10	2.19454
Aldh4a1	4.34e-212	2.19441
Mccc2	2.24e-122	2.19329
Rnd3	4.82e-181	2.19136
D630024D03Rik	3.89e-11	2.19077
Chst2	2.92e-16	2.19022
Arg1	2.13e-97	2.18894
Nfib	3.36e-233	2.18815
Tdrp	1.27e-10	2.18777
Sptbn2	1.51e-87	2.18599
Zfp775	0.000413415	2.18373
Pipox	2.87e-169	2.18318
Kyat1	6.21e-131	2.18292
Nhsl1	1.9e-25	2.18155
Clec14a	2.48e-17	2.18022
Wwc1	3.04e-112	2.17952
Comp	0.0104399	2.17951
Nbl1	0.0326981	2.17775
Pkp2	2.6e-93	2.17753
Rhpn2	4.24e-32	2.17625
C330021F23Rik	1.48e-25	2.17595
Amacr	4.94e-218	2.17571
Klc3	0.00201548	2.17491
Rerg	1.29e-28	2.17305
Papss2	3.65e-61	2.1711
Pla2g12b	1.93e-90	2.16899
Fzd4	2.54e-34	2.16767
C8a	7.38e-60	2.16727
Proz	2.42e-128	2.16633
Gramd1c	1.96e-67	2.16611
1700065D16Rik	0.0112555	2.16365
Zscan25	0.0203186	2.16234
Ednrb	8.3e-57	2.16171
Arhgef15	1.13e-10	2.1582
Ucp1	0.00986093	2.15819
Cdo1	2.1e-166	2.15683
Syngr3	0.000751564	2.15629
Usp29	8.23e-36	2.15624
Dhcr24	0	2.15435
Hrk	2.07e-05	2.15297
Dsc2	1.46e-09	2.15265
2310030G06Rik	3.98e-27	2.15177
Fam149a	2.41e-41	2.15155
Tmem125	2.04e-08	2.15122
Lifr	2.2e-60	2.1507
Apbb1	3.63e-31	2.14934
Baat	2.56e-35	2.14776
Apoc4	0	2.14452
Nr1i3	2.31e-20	2.14285
Cxcl10	0	2.14128
Krba1	1.26e-22	2.13991
Olfml1	1.75e-24	2.13906
Gm29336	0.000203842	2.13839
Acot2	1.77e-187	2.13833
Angptl3	4.94e-121	2.13829
Nav1	3.32e-30	2.13678
Cobll1	2.6e-74	2.1364
Pard3	1.97e-82	2.13604
Cd200r3	5.22e-05	2.13411
Ttc36	0	2.13053
Six5	0.000125767	2.13016
C4a	6.24e-30	2.12795
Procr	9.94e-12	2.12776
Enpep	3.53e-13	2.12701
Gata6	6.07e-19	2.12688
Eppk1	3.56e-113	2.12639
Kcnh2	6.3e-09	2.12585
2810459M11Rik	1.37e-95	2.12584
Fut10	4.1e-10	2.12518
Mpzl2	1.11e-75	2.12318
Inhbb	3.79e-09	2.12312
Plpp3	3.91e-104	2.12225
Upp2	6.78e-44	2.12118
Yes1	1.81e-100	2.1203
Plxna2	1.53e-69	2.11903
Abhd3	6.08e-23	2.11608
Zim1	1.08e-12	2.11584
Kif21a	2.84e-132	2.11571
Bvht	6.02e-14	2.11336
Gm43573	0.00225376	2.11238
0610005C13Rik	5.04e-60	2.1121
Shbg	4.6e-92	2.112
Lipc	1.19e-99	2.11188
Shroom2	6.89e-32	2.11127
Mapk12	2.87e-11	2.1101
Gm29966	1.07e-175	2.10897
Serpina10	9.11e-193	2.10724
Cpb2	8.74e-164	2.10724
Ehd3	7.07e-111	2.10646
Tmem98	3.04e-24	2.10621
Npnt	1.97e-23	2.10621
Sat2	8.71e-37	2.10529
Xylb	5.48e-51	2.10302
Cux2	1.28e-29	2.10152
Calml4	2.5e-183	2.10058
Myorg	1.18e-11	2.09998
Agxt2	6.93e-18	2.09952
Robo4	5.06e-16	2.09681
Cdh23	1.82e-05	2.09625
Amn	1.14e-108	2.09591
Dst	2.33e-181	2.09502
Ptges3l	4.39e-12	2.09315
Dnah12	1.23e-09	2.09288
Fign	7.12e-24	2.09079
Tln2	1.21e-95	2.08984
Cdh5	3.5e-53	2.08928
Arhgef19	6.52e-28	2.08424
Flt1	1.43e-66	2.08339
Apoa2	0	2.08251
Pcbd1	1.66e-263	2.07995
Krt80	3.46e-06	2.07949
Ptprg	8.44e-19	2.07908
Ophn1	0.000292588	2.07661
4933412E12Rik	1.48e-08	2.07434
Adi1	2.46e-193	2.07277
Cdh4	2.54e-22	2.06928
Kcnh3	0.000312937	2.06601
Aldh5a1	8.84e-115	2.06585
Prss36	3.2e-14	2.06571
Perp	7.16e-176	2.06561
Gm43568	0.0174002	2.06236
3425401B19Rik	0.0121055	2.06215
Tkfc	3.6e-190	2.06002
Tmem25	3.4e-27	2.06002
Tpbgl	2.98e-05	2.05985
Olfr543	0.0274555	2.05909
Scarf1	2.21e-06	2.05842
Pacsin3	3.24e-39	2.05603
Arhgap5	1.72e-63	2.05366
Lims2	2.3e-36	2.05122
Nrep	1.1e-26	2.05056
Igf2	0	2.04461
1810034E14Rik	1.16e-14	2.04416
Cyp2j6	1.9e-09	2.04415
Hal	1.2e-101	2.03951
Gm28112	6.99e-23	2.03928
Ttr	0	2.03908
Leap2	1.48e-117	2.03876
Map2	7.9e-54	2.03544
Esr1	2.36e-16	2.03435
Tspan18	5.73e-33	2.03394
1810019D21Rik	3.89e-11	2.03363
Adm	1.32e-09	2.03349
Aldh7a1	2.04e-89	2.03148
Art3	1.85e-31	2.03134
Phyhd1	8.63e-73	2.03101
Saa3	1.35e-221	2.0268
Zfhx2	1.04e-27	2.02496
Galm	4.8e-143	2.02474
Gpx7	1.8e-37	2.0238
Rassf8	8.77e-37	2.02116
Gask1b	1.16e-14	2.0205
Asgr1	1.42e-172	2.02008
Fgd1	3.68e-26	2.01954
Asgr2	8.9e-76	2.01896
Tff2	0.0345698	2.01883
Gm3636	0.0163978	2.0186
Ramp2	1.52e-64	2.01647
Angptl2	1.31e-09	2.01473
Cdh2	2.61e-95	2.01471
Mansc1	5.08e-08	2.01415
Tmtc1	0.000563346	2.01412
Trpc1	5.51e-26	2.01292
Exoc3l4	1.06e-48	2.01185
Cyp2a5	2.04e-09	2.01156
Npb	4.59e-34	2.01103
Mir155hg	4.33e-09	2.01024
4930594M22Rik	7.81e-09	2.00953
Iyd	1.17e-82	2.0084
Fbxo21	1.63e-187	2.0043
Serpina3f	1.44e-09	2.00376
Cdkl5	9.15e-27	2.00255
Serac1	2.01e-20	1.99954
Ccdc85c	1.25e-46	1.99786
Gstm7	7.27e-34	1.9977
Gm27252	2.31e-06	1.99524
Sdc4	0	1.99523
Zfp558	1.65e-10	1.99392
Sall2	1.23e-05	1.99295
Nes	7.46e-14	1.99189
Gm31583	2.32e-20	1.99077
Taco1	1.78e-121	1.98948
Agmo	2.99e-13	1.98947
Hspd1	0	1.98783
Ppm1k	2.99e-93	1.98737
Sh3d19	2.4e-60	1.98727
Zcchc14	1.76e-42	1.98652
Gstt3	4.78e-39	1.98544
Gpr39	1.97e-13	1.98501
Echdc3	1.48e-118	1.98424
Camk2n1	1.72e-79	1.98383
Wwtr1	1.38e-91	1.98357
Slc38a3	2.27e-181	1.98302
Cxcl1	1.76e-23	1.98271
Gm4788	5.49e-11	1.98267
Igfbp2	0	1.98249
Steap2	1.49e-101	1.9824
Sema3f	7.39e-09	1.98062
Upb1	6.79e-244	1.97934
Ttpa	6.35e-90	1.9739
Ripk4	3.39e-32	1.97345
Etnk2	1.74e-113	1.97184
Rbp4	0	1.97162
B830012L14Rik	3.54e-05	1.97087
Prkg1	1.18e-14	1.96893
Kctd12b	1.55e-05	1.96888
Myo5b	9.05e-52	1.96731
Rab17	1.45e-39	1.9664
Rhoj	2.04e-13	1.96638
Kalrn	2.36e-105	1.96494
Klhl8	2.04e-10	1.96288
Rpusd2	1.41e-38	1.96161
Glt1d1	2.55e-33	1.95863
Gpd1	1.25e-187	1.9564
Tcaim	2.18e-28	1.95504
Ace	1.43e-15	1.95234
Adcy4	1.13e-07	1.95206
Lyplal1	4.87e-21	1.95121
Gm44096	7.64e-35	1.94753
Dact2	1e-29	1.9474
Prkcz	2.04e-43	1.94617
Hlf	9.75e-80	1.94552
Masp2	8.9e-161	1.94424
Rbm20	4.81e-18	1.944
Rmdn2	1.24e-17	1.94373
Fabp4	2.49e-242	1.9426
Maged2	9.7e-42	1.93963
Gckr	4.39e-67	1.9378
Thpo	1.89e-22	1.93777
Tnnc1	1.53e-60	1.93609
Ptpn21	3.13e-38	1.93507
Atp4a	6.53e-26	1.93397
Llgl2	3.35e-49	1.93385
Tpmt	1.09e-77	1.93371
C4bp	2.42e-12	1.9336
Abcd3	3.13e-218	1.93302
Fzd6	4.42e-21	1.93271
Nln	6.4e-196	1.9321
Marco	2.56e-271	1.93121
Pdia5	8.29e-81	1.93113
Alb	0	1.93093
Gm19967	2.66e-13	1.93084
Msrb3	1.9e-21	1.92666
Sh3rf1	2.79e-10	1.9243
Acat1	1.19e-287	1.92226
Dusp14	1e-11	1.92097
Myo1e	1.4e-45	1.92031
Col5a3	0.00809162	1.92014
Plcb1	6.92e-10	1.91902
Rnase4	1.34e-270	1.91858
Hmgcs2	4.70720698229296e-317	1.91769
L3hypdh	2.15e-71	1.91764
Fam71d	0.016588	1.9157
Qprt	7.94e-182	1.91563
Aldh6a1	2.07e-118	1.91539
Flt4	4.91e-31	1.91522
Spaca6	2.7e-15	1.91496
Klk1	0.0001924	1.91466
Slc22a18	6.38e-10	1.91453
Dhdh	2e-184	1.91325
Met	5.17e-49	1.91285
Esrp2	4.21e-66	1.91072
Cabcoco1	7.81e-16	1.90935
Abhd14b	7.84e-136	1.90882
Clmn	1.71e-65	1.90871
Pard6b	1.37e-24	1.90522
Timd4	1.08e-22	1.90473
Epha1	7.27e-30	1.90362
Dbt	9.83e-122	1.9015
Smlr1	2.85e-184	1.90148
Rilp	2.38e-17	1.90019
Rap1gap	5.2e-33	1.89991
Npr1	2.73e-27	1.89899
Lcat	4.01e-144	1.89718
Akr1c12	1.32e-40	1.89718
Dcbld1	5.85e-37	1.89519
Bnip3	2.49e-71	1.89473
Angptl4	4.7e-175	1.8943
Nmnat1	2.65e-37	1.89319
Igf2os	3.29e-16	1.89292
Errfi1	6.07700744384733e-322	1.89263
Masp1	2.5e-70	1.89183
Fastkd1	7.02e-67	1.89137
Itih4	0	1.89084
Fggy	1.07e-108	1.89008
Hs3st3b1	9.74e-29	1.88767
Hbegf	4.91e-215	1.88688
Csgalnact1	4.72e-23	1.88622
Il6st	3.14e-57	1.88581
S100g	1.36e-68	1.88565
Mlxipl	2.77e-92	1.88423
Kcnk16	2.11e-16	1.88205
Slc25a15	1.68e-135	1.88111
Pcdh1	7.8e-30	1.87962
Tspan6	1.67e-35	1.87714
Tacc2	1.39e-98	1.87684
F13b	1.98e-172	1.8736
Ajm1	7.04e-05	1.87258
Dpf1	2.64e-19	1.87126
Vasn	2.66e-18	1.87092
Tead1	1.25e-53	1.87062
Pkhd1	3.13e-07	1.87025
Chp2	8.06e-12	1.86882
Cpn2	1.99e-53	1.86871
Zfp697	3.7e-07	1.86834
Espn	4.75e-78	1.86806
Slc39a14	3.11e-100	1.86787
Haao	9.37e-119	1.86742
Arhgap32	5.13e-14	1.86578
Serpina6	2.78e-189	1.863
Tshz2	5.11e-19	1.85903
Spats2	6.09e-124	1.85896
2210408F21Rik	2.76e-12	1.85854
Bace2	4.41e-09	1.85808
Hecw2	5.37e-17	1.85522
Slc7a2	1.81e-162	1.85518
Gm47123	4.03e-07	1.85407
Ptprm	1.71e-05	1.85141
Gdf11	3.09e-18	1.85107
Ddt	0	1.84784
Zbtb16	1.51e-36	1.84474
Ngef	6.81e-28	1.84423
Gal3st1	1.94e-23	1.84375
Adora1	2.05e-20	1.84262
Tefm	2.54e-34	1.84139
Slc16a9	6.59e-05	1.84083
Lacc1	2.95e-94	1.84075
Dnase1l3	8.85e-53	1.84062
Zfp366	4.63e-09	1.84054
Cdc42bpb	1.42e-105	1.83983
Bcar3	1.75e-25	1.83876
Tie1	3.28e-19	1.83781
Gc	0	1.83742
Endog	3.32e-180	1.83693
Zfp189	2.58e-30	1.83615
Afp	0	1.83609
Cxcl12	6.97e-124	1.83495
Klrc2	6.17e-06	1.82997
Mmrn2	1.08e-13	1.82829
Shmt1	1.55e-229	1.82783
Peg3	5.67e-178	1.82753
Pcsk6	8.72e-54	1.82738
Kazn	4.35e-19	1.8273
Adgra3	2.59e-31	1.82526
Gpr182	1.41e-38	1.8251
Gm26632	3.8e-20	1.82491
Exoc3l2	9.11e-05	1.8242
Rora	9.23e-63	1.82222
Armcx2	2.2e-09	1.81991
Zfp174	1.38e-32	1.81718
Slc26a6	5.51e-17	1.81683
Dnajc22	9.02e-76	1.81626
Ccdc92	3.12e-14	1.815
Ccl20	0.00157832	1.81428
Zfp9	1.79e-24	1.81343
Acox1	2.29e-209	1.81141
Pzp	3.98e-134	1.81112
Pgm3	3.76e-67	1.80981
Zhx3	2.14e-91	1.8082
Cryz	4.07e-120	1.80737
Rhod	2.7e-48	1.80482
Igsf11	1.99e-17	1.80463
Gm10131	1.35e-08	1.8027
Glyctk	6.64e-98	1.80196
Deptor	4.12e-102	1.80147
Slc25a23	4.6e-109	1.80095
Lrig3	6.34e-18	1.8004
Rasal2	1.05e-50	1.79936
Igfbp1	0	1.7987
Gm49066	2.18e-14	1.79834
Rbms3	1.66e-15	1.79753
Erc2	8.31e-29	1.79683
Selenop	0	1.79646
Igkc	1.86e-110	1.79592
Armcx1	1.98e-11	1.79526
Clnk	0.0121293	1.79459
Obsl1	3.03e-21	1.79247
Ociad2	5.55e-36	1.792
Tmcc3	6.87e-45	1.79154
Akr1b7	1.36e-32	1.79104
Pcp4l1	8.75e-14	1.79058
Efnb1	9.25e-39	1.78934
Celsr1	1.4e-27	1.7883
Spin4	0.00564024	1.78804
Phf21b	0.00452099	1.78708
Ftcd	3.05e-132	1.78639
Prelid2	1.07e-78	1.78563
4930412L05Rik	0.0140731	1.78495
Steap1	3.05e-12	1.78485
Cdk14	1.02e-14	1.783
Tlr3	1.87e-07	1.78221
Fkbp14	1.22e-17	1.78134
Hmgcs1	1.24e-150	1.78077
Palmd	1.01e-24	1.77974
Slc25a48	3.09e-14	1.77923
As3mt	8.86e-106	1.77901
Map3k13	2.06e-33	1.77882
Pdf	5.47e-22	1.77817
Zfp324	8.38e-12	1.77769
Ptk7	7.31e-14	1.77652
Plg	6.72e-186	1.77633
Nr2f2	6.49e-151	1.77609
Syt12	1.37e-11	1.77551
Them4	1.83e-58	1.77406
Serpind1	1.01e-117	1.77316
Sntb1	3.13e-35	1.77132
Pard3b	1.15e-10	1.77129
Slc25a27	1.04e-13	1.76934
Gm44751	0.000115758	1.76842
D830024N08Rik	0.0314909	1.76759
Prodh2	5.47e-251	1.76669
Cp	3e-213	1.76611
Tmprss6	3.54e-164	1.76572
Sdc2	2.32e-86	1.76557
Adamts1	4.82e-55	1.76555
Bcl6b	5.01e-08	1.76316
Gstk1	1.17e-36	1.76222
Sephs2	3.02e-262	1.76097
Decr2	7.42e-71	1.75865
Gm38287	0.00012942	1.75769
Stap2	1.12e-43	1.75697
Shcbp1l	0.0405831	1.75629
Hsd17b13	2.72e-175	1.75119
Gm37233	4.7e-08	1.75013
Hdgfl3	2.66e-07	1.74897
Igfbp5	2.82e-08	1.74829
Acad11	2.87e-94	1.74811
Bik	4.41e-29	1.74782
F8	3.67e-94	1.74642
Akap12	5.43e-58	1.746
Stx1a	9.65e-14	1.74502
Gcdh	1.01e-158	1.74448
C430049B03Rik	1.74e-37	1.7441
Fah	1.22e-36	1.74209
Adamdec1	3.84e-09	1.74205
Plk5	5.23e-26	1.73785
Samd12	0.00268139	1.73678
Myrf	1.43e-25	1.73506
Aif1l	0.00110604	1.7342
Mmp19	7.48e-14	1.73411
Lepr	9.9e-20	1.73356
Farp2	5.25e-50	1.72976
Esam	1.02e-47	1.72959
Fam167b	1.8e-75	1.72899
Cdc14b	2.38e-48	1.72733
Gstz1	8.27e-177	1.72725
Uprt	2.16e-24	1.72715
Car14	1.2e-66	1.726
Dbp	4.4e-26	1.72171
Gpld1	1.09e-91	1.72162
Stab2	5.34e-75	1.72104
Sucla2	1.21e-105	1.72101
Adamts6	1.39e-18	1.72077
Gm14137	0.0100978	1.72
Mpp3	7.26e-09	1.71976
Ttc39c	5.41e-53	1.71933
Rundc3b	5.29e-05	1.71872
Fgfr4	6.24e-24	1.71813
Cnn3	1.7e-198	1.71731
Tlr8	8.65e-24	1.71641
Cluh	1.34e-235	1.71304
Rcor2	1.86e-10	1.71125
Bhlha15	0.0260276	1.71082
Gpam	8.93e-145	1.71043
Zfp354a	1.45e-15	1.70958
Dlg3	2.37e-31	1.70913
Mmrn1	0.00357544	1.70765
Spats2l	3.64e-11	1.70751
Dse	1.04e-16	1.70597
Camk2n2	0.044421	1.70472
Efcc1	5.92e-20	1.70442
Klrc1	0.00848278	1.70325
Ifit3b	0.000173536	1.70256
Gm17705	0.0222782	1.70254
Dock6	3.21e-15	1.70055
Bckdhb	6.05e-102	1.70004
Acvr1	1.12e-14	1.69962
Nat8f1	6.39e-68	1.69738
Ttc8	1.29e-24	1.69612
Ttc23	7.88e-52	1.69513
St6gal1	1.45e-19	1.69509
5033403H07Rik	4.3e-28	1.69504
Rarres2	1.01e-34	1.69502
Rasip1	1.17e-39	1.69365
Ank2	7.65e-49	1.69286
Ecscr	1.22e-25	1.69235
Gm42893	0.0132395	1.692
H2-Q10	0	1.69159
Spryd4	6.18e-36	1.69063
Tsix	1.18e-12	1.69048
Cisd3	9.87e-229	1.68991
Lrrn3	9.57e-09	1.68964
Hsd11b2	0.00272299	1.68898
Npdc1	2.81e-15	1.68776
Mmp12	3.12e-26	1.686
Sema4g	2.05e-143	1.68537
Ppfibp1	1.02e-107	1.68386
Ugt2b5	2.67e-35	1.67941
B9d1	5.01e-16	1.67927
Vwa8	4.55e-110	1.67889
Echdc2	1.14e-126	1.67757
Rai14	6.08e-58	1.67568
Ak3	1.56e-76	1.67447
Tmlhe	2.05e-12	1.67054
Pde4dip	8.24e-54	1.67053
Sgce	3.15e-17	1.66955
Cd300lg	1.61e-07	1.66945
Bbs5	1.4e-21	1.66792
Gltpd2	1.51e-61	1.66788
Aqp7	5.13e-12	1.66627
Angptl8	4.82e-62	1.66616
Kcnj16	0.00139673	1.66596
Tspan9	1.02e-47	1.66366
Gm15340	0.0071805	1.66275
Mtap	3.13e-90	1.66108
2022-09-10	1.03e-42	1.65939
Pter	8.49e-98	1.65933
Khdrbs3	9.18e-39	1.65906
Tead3	3.78e-22	1.65892
Zc3h12c	7.43e-31	1.65865
Fbxw15	0.004178	1.65781
Tns2	1.66e-12	1.65777
Lipo3	2.59e-05	1.65648
Fmn1	2.66e-17	1.65614
Gm49890	1.19e-06	1.65553
Pakap	2.83e-46	1.65503
Sord	5.96e-216	1.65476
Cyp3a13	2.01e-38	1.6541
Acy3	2.69e-10	1.6541
Igdcc4	2.28e-41	1.65396
Aqp11	1.06e-74	1.65392
Suclg2	1.54e-240	1.6528
2810429I04Rik	0.00147127	1.65266
Slc16a7	7.47e-73	1.65171
Apoc1	0	1.65163
Iqcg	4.69e-19	1.65115
Rbbp9	5.17e-38	1.6511
4933433G15Rik	4.48e-25	1.65094
Atad3a	5.65e-134	1.64998
Thnsl1	1.13e-21	1.64985
Azgp1	1.12e-49	1.6484
Unc13b	9.71e-17	1.64791
Gm16573	1.52e-37	1.64769
Tmem17	1.06e-16	1.64647
Casc4	5.35e-73	1.64437
Kng1	0	1.644
Got2	0	1.64396
Colec12	5.7e-27	1.64309
Lrrc32	8.65e-13	1.64222
Cpt2	5.19e-102	1.64109
Acvr2b	8.94e-11	1.6406
Ift88	7.42e-19	1.64042
Nags	3.57e-52	1.64008
Sash1	1.93e-89	1.64006
Cdcp1	2.95e-21	1.63883
C4b	1.08e-162	1.63859
Arhgef16	1.9e-14	1.6373
Cox7a1	3.95e-31	1.63713
Hnf1a	6.44e-46	1.63654
Pon1	5.22e-05	1.63615
Apoc2	0	1.63605
Gkap1	9.64e-188	1.63262
Fam120c	2.5e-19	1.63242
Ces2a	2.22e-69	1.63223
Rida	2.4e-139	1.63173
Ccser2	4.64e-107	1.6316
Fpgs	4.57e-90	1.63149
Mmut	1.32e-84	1.63062
Crp	1.15e-99	1.63061
Lap3	3.34e-192	1.6305
Klkb1	6.88e-120	1.63041
[truncated: 8,042 more rows]
