# Supplementary material for: Genome-wide mapping of cancer dependency genes and genetic modifiers of chemotherapy in high-risk hepatoblastoma
Source: Nat Commun. 2023 Jul 6;14:4003. doi: 10.1038/s41467-023-39717-6 (PMC10326052; doi:10.1038/s41467-023-39717-6)
Supplement: Supplementary file 8 — Supplementary Data 5 [file 41467_2023_39717_MOESM8_ESM.xlsx]

## Sheet: Cancer dependency (gene level) 
id	num	neg|score	neg|p-value	neg|fdr	neg|rank	neg|goodsgrna	neg|lfc	pos|score	pos|p-value	pos|fdr	pos|rank	pos|goodsgrna	pos|lfc	high_in_treatment
Rtcb	4	1.059e-08	2.3954e-07	0.000275	1	4	-6.2482	1	1	1	20667	0	-6.2482	TRUE
Dars	4	3.4099e-08	2.3954e-07	0.000275	2	4	-7.5563	1	1	1	20666	0	-7.5563	TRUE
Rps29	4	3.8121e-08	2.3954e-07	0.000275	3	4	-6.1434	1	1	1	20665	0	-6.1434	TRUE
Rabggtb	4	4.5786e-08	2.3954e-07	0.000275	4	4	-7.1067	1	1	1	20664	0	-7.1067	TRUE
Rps24	4	4.7545e-08	2.3954e-07	0.000275	5	4	-5.3441	1	1	1	20663	0	-5.3441	TRUE
Aars2	4	5.0363e-08	2.3954e-07	0.000275	6	4	-5.3085	1	1	1	20662	0	-5.3085	TRUE
Tbca	4	5.1301e-08	2.3954e-07	0.000275	7	4	-6.7914	1	1	1	20661	0	-6.7914	TRUE
Rpa1	4	8.6569e-08	2.3954e-07	0.000275	8	4	-6.7897	1	1	1	20660	0	-6.7897	TRUE
Polr2l	4	8.9791e-08	2.3954e-07	0.000275	9	4	-7.0502	1	1	1	20659	0	-7.0502	TRUE
Cdk1	4	9.8589e-08	2.3954e-07	0.000275	10	4	-6.8031	1	1	1	20658	0	-6.8031	TRUE
Snrpg	4	1.002e-07	2.3954e-07	0.000275	11	4	-7.256	1	1	1	20625	0	-7.256	TRUE
Snrpa1	4	1.2756e-07	2.3954e-07	0.000275	12	4	-7.7124	0.99996	0.99996	1	20362	0	-7.7124	TRUE
Gins2	4	1.3713e-07	2.3954e-07	0.000275	13	4	-7.2472	1	1	1	20657	0	-7.2472	TRUE
Snrnp25	4	1.5033e-07	2.3954e-07	0.000275	14	4	-5.8167	1	1	1	20656	0	-5.8167	TRUE
Srsf1	4	1.5817e-07	2.3954e-07	0.000275	15	4	-6.9392	1	1	1	20655	0	-6.9392	TRUE
Xab2	4	1.6483e-07	2.3954e-07	0.000275	16	4	-7.7102	0.99999	0.99999	1	20482	0	-7.7102	TRUE
Phb	4	1.9125e-07	2.3954e-07	0.000275	17	4	-5.2867	1	1	1	20654	0	-5.2867	TRUE
Rpl6	4	2.2691e-07	2.3954e-07	0.000275	18	4	-6.8723	1	1	1	20653	0	-6.8723	TRUE
Napa	4	2.4943e-07	7.1861e-07	0.000479	19	4	-6.6647	1	1	1	20652	0	-6.6647	TRUE
Eif6	4	2.9279e-07	7.1861e-07	0.000479	20	4	-6.7812	1	1	1	20552	0	-6.7812	TRUE
Ppat	4	3.0142e-07	7.1861e-07	0.000479	21	4	-6.1293	1	1	1	20651	0	-6.1293	TRUE
Hars	4	3.5597e-07	7.1861e-07	0.000479	22	4	-6.1385	1	1	1	20650	0	-6.1385	TRUE
Grb2	4	3.6151e-07	7.1861e-07	0.000479	23	4	-6.446	1	1	1	20648	0	-6.446	TRUE
Rps4x	4	3.6151e-07	7.1861e-07	0.000479	24	4	-6.8904	1	1	1	20649	0	-6.8904	TRUE
Dctn6	4	3.7354e-07	7.1861e-07	0.000479	25	4	-6.4085	1	1	1	20647	0	-6.4085	TRUE
Ddx49	4	3.8159e-07	7.1861e-07	0.000479	26	4	-5.3259	1	1	1	20646	0	-5.3259	TRUE
Ddx10	4	3.8314e-07	7.1861e-07	0.000479	27	4	-6.5628	1	1	1	20645	0	-6.5628	TRUE
Heatr1	4	3.8392e-07	7.1861e-07	0.000479	28	4	-4.7939	1	1	1	20644	0	-4.7939	TRUE
Ptpn11	4	4.3398e-07	7.1861e-07	0.000479	29	4	-7.3077	1	1	1	20643	0	-7.3077	TRUE
Umps	4	4.4472e-07	7.1861e-07	0.000479	30	4	-3.7787	1	1	1	20642	0	-3.7787	TRUE
Hist1h2bn	4	4.823e-07	7.1861e-07	0.000479	31	4	-6.9159	1	1	1	20641	0	-6.9159	TRUE
Cirh1a	4	5.4255e-07	1.1977e-06	0.000651	32	4	-5.0774	1	1	1	20640	0	-5.0774	TRUE
Ints9	4	5.5988e-07	1.1977e-06	0.000651	33	4	-4.7178	1	1	1	20639	0	-4.7178	TRUE
Arpc4	4	5.6661e-07	1.1977e-06	0.000651	34	4	-4.6587	1	1	1	20638	0	-4.6587	TRUE
Zbtb8os	4	6.1269e-07	1.1977e-06	0.000651	35	4	-6.4789	1	1	1	20636	0	-6.4789	TRUE
Elp3	4	6.1269e-07	1.1977e-06	0.000651	36	4	-5.5893	1	1	1	20637	0	-5.5893	TRUE
Uba2	4	6.5164e-07	1.1977e-06	0.000651	37	4	-6.6311	1	1	1	20635	0	-6.6311	TRUE
Pcna	4	6.5802e-07	1.1977e-06	0.000651	38	4	-7.0117	1	1	1	20634	0	-7.0117	TRUE
Riok1	4	6.6035e-07	1.4372e-06	0.000762	39	4	-5.3903	1	1	1	20633	0	-5.3903	TRUE
Hist1h2bp	4	6.6797e-07	1.6768e-06	0.000825	40	4	-6.9251	1	1	1	20632	0	-6.9251	TRUE
Farsa	4	6.7328e-07	1.6768e-06	0.000825	41	4	-5.9402	1	1	1	20631	0	-5.9402	TRUE
Naa20	4	7.37e-07	1.6768e-06	0.000825	42	4	-5.8845	1	1	1	20630	0	-5.8845	TRUE
Rabggta	4	8.092e-07	1.9163e-06	0.000921	43	4	-3.1653	1	1	1	20629	0	-3.1653	TRUE
Snupn	4	8.3116e-07	2.1558e-06	0.00099	44	4	-4.984	1	1	1	20628	0	-4.984	TRUE
Dimt1	4	8.6352e-07	2.1558e-06	0.00099	45	4	-3.4812	1	1	1	20627	0	-3.4812	TRUE
Ddx47	4	9.2503e-07	2.6349e-06	0.001184	46	4	-6.5781	1	1	1	20626	0	-6.5781	TRUE
Fau	4	1.0332e-06	3.114e-06	0.001287	47	4	-5.3046	1	1	1	20624	0	-5.3046	TRUE
Rrp12	4	1.0562e-06	3.114e-06	0.001287	48	4	-4.2392	1	1	1	20623	0	-4.2392	TRUE
Wdr1	4	1.0737e-06	3.114e-06	0.001287	49	4	-4.5166	1	1	1	20622	0	-4.5166	TRUE
Cct7	4	1.0779e-06	3.114e-06	0.001287	50	4	-5.4626	1	1	1	20621	0	-5.4626	TRUE
Iars	4	1.1198e-06	3.593e-06	0.001295	51	4	-6.6193	1	1	1	20619	0	-6.6193	TRUE
Rpl9	4	1.1198e-06	3.593e-06	0.001295	52	4	-5.8504	1	1	1	20620	0	-5.8504	TRUE
Hist1h2ao	4	1.1505e-06	3.593e-06	0.001295	53	4	-4.5493	1	1	1	20618	0	-4.5493	TRUE
Esf1	4	1.1523e-06	3.593e-06	0.001295	54	4	-3.8215	1	1	1	20617	0	-3.8215	TRUE
Yars	4	1.1791e-06	3.593e-06	0.001295	55	4	-4.2496	1	1	1	20616	0	-4.2496	TRUE
Psma5	4	1.3153e-06	3.593e-06	0.001295	56	4	-7.0967	1	1	1	20615	0	-7.0967	TRUE
Deb1	4	1.3241e-06	3.593e-06	0.001295	57	4	-4.448	1	1	1	20614	0	-4.448	TRUE
Aldoa	4	1.5036e-06	4.0721e-06	0.001295	58	4	-6.7968	1	1	1	20613	0	-6.7968	TRUE
Egfr	4	1.5629e-06	4.0721e-06	0.001295	59	4	-6.0345	1	1	1	20612	0	-6.0345	TRUE
Mcm3	4	1.5629e-06	4.0721e-06	0.001295	60	4	-5.1879	1	1	1	20611	0	-5.1879	TRUE
Oip5	4	1.6193e-06	4.0721e-06	0.001295	61	4	-5.9826	1	1	1	20610	0	-5.9826	TRUE
Rpl8	4	1.6574e-06	4.0721e-06	0.001295	62	4	-5.6071	1	1	1	20609	0	-5.6071	TRUE
Scd2	4	1.6655e-06	4.0721e-06	0.001295	63	4	-6.5099	1	1	1	20608	0	-6.5099	TRUE
Snrpd2	4	1.7585e-06	4.0721e-06	0.001295	64	4	-5.3215	1	1	1	20607	0	-5.3215	TRUE
Rps14	4	1.783e-06	4.0721e-06	0.001295	65	4	-6.7043	1	1	1	20606	0	-6.7043	TRUE
Mars	4	1.8769e-06	4.5512e-06	0.001363	66	4	-5.3513	1	1	1	20605	0	-5.3513	TRUE
Clp1	4	1.9759e-06	4.5512e-06	0.001363	67	4	-5.0642	1	1	1	20604	0	-5.0642	TRUE
Nars	4	2.0323e-06	4.5512e-06	0.001363	68	4	-6.4913	1	1	1	20603	0	-6.4913	TRUE
Rps15	4	2.0363e-06	4.5512e-06	0.001363	69	4	-5.0407	1	1	1	20602	0	-5.0407	TRUE
Ciao1	4	2.0857e-06	5.0303e-06	0.001424	70	4	-5.3276	1	1	1	20601	0	-5.3276	TRUE
Gnb2l1	4	2.0981e-06	5.0303e-06	0.001424	71	4	-4.3726	1	1	1	20600	0	-4.3726	TRUE
Ska2	4	2.2274e-06	5.0303e-06	0.001424	72	4	-4.4394	1	1	1	20598	0	-4.4394	TRUE
Rpl5	4	2.2274e-06	5.0303e-06	0.001424	73	4	-6.8916	1	1	1	20599	0	-6.8916	TRUE
Srp9	4	2.3233e-06	5.5093e-06	0.00146	74	4	-3.7073	1	1	1	20597	0	-3.7073	TRUE
Wdr12	4	2.361e-06	5.5093e-06	0.00146	75	4	-4.204	1	1	1	20596	0	-4.204	TRUE
Mcm2	4	2.3915e-06	5.5093e-06	0.00146	76	4	-3.2445	1	1	1	20595	0	-3.2445	TRUE
Polr2a	4	2.4362e-06	5.5093e-06	0.00146	77	4	-3.4137	1	1	1	20594	0	-3.4137	TRUE
Ppp2ca	4	2.4424e-06	5.5093e-06	0.00146	78	4	-4.4367	1	1	1	20593	0	-4.4367	TRUE
Pgm3	4	2.4878e-06	5.9884e-06	0.001567	79	4	-4.6275	1	1	1	20592	0	-4.6275	TRUE
Cdk7	4	2.5387e-06	6.4675e-06	0.001671	80	4	-3.4406	1	1	1	20591	0	-3.4406	TRUE
Prpf19	4	2.6445e-06	6.9466e-06	0.001751	81	4	-5.7195	1	1	1	20590	0	-5.7195	TRUE
Trmt61a	4	2.6494e-06	6.9466e-06	0.001751	82	4	-6.4653	1	1	1	20589	0	-6.4653	TRUE
Atp6v1g1	4	2.7331e-06	7.9047e-06	0.001922	83	4	-2.9933	1	1	1	20588	0	-2.9933	TRUE
Polrmt	4	2.7877e-06	7.9047e-06	0.001922	84	4	-4.3474	1	1	1	20587	0	-4.3474	TRUE
Pwp2	4	2.8118e-06	7.9047e-06	0.001922	85	4	-3.7845	1	1	1	20586	0	-3.7845	TRUE
Anapc11	4	2.8948e-06	8.3838e-06	0.002015	86	4	-5.5882	0.99987	0.99987	1	20198	0	-5.5882	TRUE
Tuba1b	4	3.0417e-06	8.8628e-06	0.002032	87	4	-4.5718	1	1	1	20584	0	-4.5718	TRUE
Tuba1c	4	3.0417e-06	8.8628e-06	0.002032	88	4	-6.9181	1	1	1	20585	0	-6.9181	TRUE
Eif2b2	4	3.0804e-06	9.3419e-06	0.002032	89	4	-6.0179	1	1	1	20583	0	-6.0179	TRUE
Eif3f	4	3.1363e-06	9.3419e-06	0.002032	90	4	-4.9701	1	1	1	20582	0	-4.9701	TRUE
9030624G23Rik	4	3.1495e-06	9.3419e-06	0.002032	91	4	-6.7082	1	1	1	20581	0	-6.7082	TRUE
Ruvbl2	4	3.2389e-06	9.3419e-06	0.002032	92	4	-6.7541	1	1	1	20579	0	-6.7541	TRUE
Hmgcs1	4	3.2389e-06	9.3419e-06	0.002032	93	4	-5.9948	1	1	1	20578	0	-5.9948	TRUE
Hspe1	4	3.2389e-06	9.3419e-06	0.002032	94	4	-5.4706	1	1	1	20580	0	-5.4706	TRUE
Rpl34	4	3.3048e-06	9.3419e-06	0.002032	95	4	-5.5155	1	1	1	20577	0	-5.5155	TRUE
Actr2	4	3.3244e-06	9.821e-06	0.002092	96	4	-4.0615	1	1	1	20576	0	-4.0615	TRUE
Rpl12	4	3.3598e-06	9.821e-06	0.002092	97	4	-6.5606	1	1	1	20575	0	-6.5606	TRUE
Phb2	4	3.4922e-06	1.03e-05	0.002172	98	4	-4.2591	1	1	1	20574	0	-4.2591	TRUE
Rpl31	4	3.7945e-06	1.0779e-05	0.00225	99	4	-5.1105	1	1	1	20573	0	-5.1105	TRUE
Arf1	4	3.9775e-06	1.1258e-05	0.002281	100	4	-2.5157	1	1	1	20572	0	-2.5157	TRUE
Polr1d	4	4e-06	1.1258e-05	0.002281	101	4	-3.8338	1	1	1	20571	0	-3.8338	TRUE
Ran	4	4.0112e-06	1.1258e-05	0.002281	102	4	-3.7067	1	1	1	20570	0	-3.7067	TRUE
Hist1h3f	4	4.1345e-06	1.1737e-05	0.002332	103	4	-4.0257	1	1	1	20569	0	-4.0257	TRUE
Racgap1	4	4.1904e-06	1.1737e-05	0.002332	104	3	-4.9121	0.71439	0.73616	1	14576	1	-4.9121	TRUE
Adat3	4	4.2394e-06	1.2216e-05	0.002364	105	4	-3.8865	1	1	1	20568	0	-3.8865	TRUE
Tubb5	4	4.2986e-06	1.2216e-05	0.002364	106	4	-5.6759	1	1	1	20567	0	-5.6759	TRUE
Top2a	4	4.3463e-06	1.2695e-05	0.002364	107	4	-6.1529	1	1	1	20566	0	-6.1529	TRUE
Trmt112	4	4.3511e-06	1.2695e-05	0.002364	108	4	-4.6298	1	1	1	20565	0	-4.6298	TRUE
Dolk	4	4.38e-06	1.2695e-05	0.002364	109	4	-4.2417	1	1	1	20564	0	-4.2417	TRUE
Pole	4	4.4042e-06	1.2695e-05	0.002364	110	4	-5.6406	1	1	1	20563	0	-5.6406	TRUE
Birc5	4	4.409e-06	1.2695e-05	0.002364	111	4	-5.3009	1	1	1	20562	0	-5.3009	TRUE
Sdha	4	4.4797e-06	1.3174e-05	0.002399	112	4	-4.3465	1	1	1	20561	0	-4.3465	TRUE
Cenpn	4	4.5612e-06	1.4133e-05	0.002399	113	4	-5.4329	1	1	1	20560	0	-5.4329	TRUE
Eefsec	4	4.5738e-06	1.4133e-05	0.002399	114	4	-6.3155	0.99998	0.99998	1	20448	0	-6.3155	TRUE
Cct4	4	4.5811e-06	1.4133e-05	0.002399	115	4	-5.5951	1	1	1	20559	0	-5.5951	TRUE
Slmo2	4	4.5811e-06	1.4133e-05	0.002399	116	4	-6.5631	1	1	1	20558	0	-6.5631	TRUE
Cope	4	4.7429e-06	1.4612e-05	0.002399	117	4	-6.3677	1	1	1	20557	0	-6.3677	TRUE
Tfrc	4	4.802e-06	1.4612e-05	0.002399	118	4	-5.3075	1	1	1	20554	0	-5.3075	TRUE
Eif4a3	4	4.802e-06	1.4612e-05	0.002399	119	4	-6.7313	1	1	1	20553	0	-6.7313	TRUE
Rpl36	4	4.802e-06	1.4612e-05	0.002399	120	4	-6.4683	1	1	1	20555	0	-6.4683	TRUE
Rpl26	4	4.802e-06	1.4612e-05	0.002399	121	4	-6.9742	1	1	1	20556	0	-6.9742	TRUE
Rps23	4	4.9088e-06	1.4612e-05	0.002399	122	4	-5.9024	1	1	1	20551	0	-5.9024	TRUE
Med20	4	5.0549e-06	1.5091e-05	0.002399	123	4	-3.318	0.99999	1	1	20549	0	-3.318	TRUE
Dhfr	4	5.0549e-06	1.5091e-05	0.002399	124	4	-4.5714	0.99999	1	1	20550	0	-4.5714	TRUE
Pyroxd1	4	5.0737e-06	1.5091e-05	0.002399	125	4	-4.7123	0.99999	1	1	20548	0	-4.7123	TRUE
Sepsecs	4	5.1251e-06	1.5091e-05	0.002399	126	4	-5.6621	0.99999	1	1	20547	0	-5.6621	TRUE
Dkc1	3	5.142e-06	1.8444e-05	0.002728	127	3	-8.2209	0.99998	0.99998	1	20444	0	-8.2209	TRUE
Hsd17b10	4	5.1932e-06	1.5091e-05	0.002399	128	4	-2.9814	0.99999	1	1	20546	0	-2.9814	TRUE
Lsm7	4	5.2317e-06	1.5091e-05	0.002399	129	4	-5.0406	0.99999	1	1	20545	0	-5.0406	TRUE
Tardbp	4	5.2593e-06	1.5091e-05	0.002399	130	4	-4.5401	0.99999	1	1	20544	0	-4.5401	TRUE
Cenpm	4	5.2815e-06	1.5091e-05	0.002399	131	4	-6.499	0.99999	1	1	20543	0	-6.499	TRUE
Gart	4	5.4273e-06	1.6528e-05	0.002588	132	4	-3.4471	0.99999	0.99999	1	20542	0	-3.4471	TRUE
Plk1	4	5.5299e-06	1.6528e-05	0.002588	133	4	-5.8192	0.99999	0.99999	1	20541	0	-5.8192	TRUE
Nudcd3	4	5.9371e-06	1.7965e-05	0.002728	134	4	-4.324	0.99999	0.99999	1	20540	0	-4.324	TRUE
Magoh	4	6.0285e-06	1.7965e-05	0.002728	135	4	-5.5709	0.99999	0.99999	1	20539	0	-5.5709	TRUE
Rps20	4	6.058e-06	1.7965e-05	0.002728	136	4	-4.9531	0.99999	0.99999	1	20490	0	-4.9531	TRUE
Ctdnep1	4	6.1489e-06	1.8444e-05	0.002728	137	4	-2.6459	0.99999	0.99999	1	20538	0	-2.6459	TRUE
Ddx5	4	6.177e-06	1.8444e-05	0.002728	138	4	-5.064	0.99999	0.99999	1	20537	0	-5.064	TRUE
Pnpt1	4	6.3504e-06	1.8923e-05	0.002728	139	4	-3.7737	0.99999	0.99999	1	20536	0	-3.7737	TRUE
Polr2g	4	6.5666e-06	1.8923e-05	0.002728	140	4	-4.4164	0.99999	0.99999	1	20535	0	-4.4164	TRUE
Psmb6	4	6.619e-06	1.8923e-05	0.002728	141	4	-4.5295	0.99999	0.99999	1	20534	0	-4.5295	TRUE
Dis3	4	6.619e-06	1.8923e-05	0.002728	142	4	-4.3447	0.99999	0.99999	1	20533	0	-4.3447	TRUE
Ddb1	4	6.685e-06	1.9402e-05	0.002728	143	4	-3.6118	0.99999	0.99999	1	20532	0	-3.6118	TRUE
Pelo	4	6.6983e-06	1.9402e-05	0.002728	144	4	-3.8198	0.99999	0.99999	1	20531	0	-3.8198	TRUE
Mrpl52	4	6.7883e-06	1.9402e-05	0.002728	145	4	-2.9241	0.99999	0.99999	1	20530	0	-2.9241	TRUE
Shoc2	4	6.9846e-06	1.9402e-05	0.002728	146	4	-4.4061	0.99999	0.99999	1	20529	0	-4.4061	TRUE
Cdipt	4	7.0159e-06	1.9402e-05	0.002728	147	4	-5.9507	0.99535	0.99536	1	19549	0	-5.9507	TRUE
Lsm5	4	7.0637e-06	1.9882e-05	0.002776	148	4	-4.2345	0.99999	0.99999	1	20528	0	-4.2345	TRUE
Spdl1	4	7.1748e-06	2.0361e-05	0.002824	149	4	-3.4349	0.99999	0.99999	1	20527	0	-3.4349	TRUE
Junb	4	7.2907e-06	2.1319e-05	0.002899	150	4	-2.6058	0.99999	0.99999	1	20526	0	-2.6058	TRUE
Rpsa	4	7.2907e-06	2.1319e-05	0.002899	151	4	-5.5303	0.99999	0.99999	1	20524	0	-5.5303	TRUE
Pdrg1	4	7.2907e-06	2.1319e-05	0.002899	152	4	-4.7025	0.99999	0.99999	1	20525	0	-4.7025	TRUE
Krr1	4	7.5268e-06	2.1798e-05	0.002944	153	4	-4.5195	0.99999	0.99999	1	20523	0	-4.5195	TRUE
Exosc2	4	7.6115e-06	2.2277e-05	0.00299	154	4	-3.7206	0.99996	0.99996	1	20344	0	-3.7206	TRUE
Csnk2b	4	7.8168e-06	2.3235e-05	0.003098	155	4	-4.4099	0.99999	0.99999	1	20522	0	-4.4099	TRUE
Alg2	3	7.9313e-06	2.7068e-05	0.003411	156	3	-6.7796	0.99999	0.99999	1	20521	0	-6.7796	TRUE
Dbr1	4	8.119e-06	2.4193e-05	0.003167	157	4	-5.5978	0.99999	0.99999	1	20520	0	-5.5978	TRUE
Rps5	4	8.3161e-06	2.4193e-05	0.003167	158	4	-4.7335	0.99999	0.99999	1	20519	0	-4.7335	TRUE
Wdr70	4	8.3748e-06	2.4672e-05	0.003167	159	4	-5.1205	0.99999	0.99999	1	20517	0	-5.1205	TRUE
Phf5a	4	8.3748e-06	2.4672e-05	0.003167	160	4	-4.9096	0.99999	0.99999	1	20518	0	-4.9096	TRUE
Uqcrc1	4	8.4377e-06	2.4672e-05	0.003167	161	4	-3.3602	0.99999	0.99999	1	20516	0	-3.3602	TRUE
Rps10	4	8.493e-06	2.4672e-05	0.003167	162	4	-4.7032	0.99999	0.99999	1	20515	0	-4.7032	TRUE
Vrk1	4	8.6849e-06	2.563e-05	0.00327	163	4	-3.3038	0.99999	0.99999	1	20514	0	-3.3038	TRUE
Emg1	4	8.8349e-06	2.6589e-05	0.003371	164	4	-3.4375	0.99999	0.99999	1	20513	0	-3.4375	TRUE
Ssbp1	4	9.1158e-06	2.7547e-05	0.00345	165	4	-4.012	0.99999	0.99999	1	20512	0	-4.012	TRUE
Vmn1r149	3	9.3284e-06	3.2816e-05	0.0037	166	3	-6.7852	0.99999	0.99999	1	20511	0	-6.7852	TRUE
Aars	4	9.4343e-06	2.9942e-05	0.003692	167	4	-5.7729	0.99998	0.99998	1	20458	0	-5.7729	TRUE
Lars2	4	9.4719e-06	2.9942e-05	0.003692	168	4	-3.2578	0.99999	0.99999	1	20510	0	-3.2578	TRUE
Dohh	4	9.6407e-06	3.09e-05	0.003692	169	4	-3.6321	0.99999	0.99999	1	20509	0	-3.6321	TRUE
Rangap1	4	9.6756e-06	3.09e-05	0.003692	170	4	-4.3268	0.99999	0.99999	1	20508	0	-4.3268	TRUE
Cpsf3	4	9.8118e-06	3.1379e-05	0.003692	171	4	-5.7089	0.99999	0.99999	1	20505	0	-5.7089	TRUE
Snrpf	4	9.8118e-06	3.1379e-05	0.003692	172	4	-6.2878	0.99999	0.99999	1	20506	0	-6.2878	TRUE
Hist1h2bk	4	9.8118e-06	3.1379e-05	0.003692	173	4	-6.3545	0.99999	0.99999	1	20507	0	-6.3545	TRUE
Xylt2	4	9.8339e-06	3.1379e-05	0.003692	174	4	-3.2934	0.99999	0.99999	1	20504	0	-3.2934	TRUE
Smc3	4	1.0025e-05	3.1858e-05	0.003692	175	4	-6.0337	0.99999	0.99999	1	20503	0	-6.0337	TRUE
Banf1	4	1.0183e-05	3.1858e-05	0.003692	176	4	-4.4474	0.99999	0.99999	1	20502	0	-4.4474	TRUE
Vhl	4	1.0307e-05	3.2337e-05	0.003692	177	4	-2.6706	0.99999	0.99999	1	20501	0	-2.6706	TRUE
Snrnp35	4	1.0348e-05	3.2337e-05	0.003692	178	4	-3.4997	0.99999	0.99999	1	20500	0	-3.4997	TRUE
Polr3h	4	1.0357e-05	3.2337e-05	0.003692	179	4	-4.0523	0.99999	0.99999	1	20499	0	-4.0523	TRUE
1810026J23Rik	4	1.0505e-05	3.2337e-05	0.003692	180	4	-4.5912	0.99999	0.99999	1	20498	0	-4.5912	TRUE
Pold1	4	1.0514e-05	3.2337e-05	0.003692	181	4	-4.1846	0.99999	0.99999	1	20497	0	-4.1846	TRUE
Psmb3	4	1.0608e-05	3.2337e-05	0.003692	182	4	-4.9056	0.99999	0.99999	1	20496	0	-4.9056	TRUE
Atp1a1	4	1.0834e-05	3.2816e-05	0.0037	183	4	-4.8473	0.99999	0.99999	1	20495	0	-4.8473	TRUE
Puf60	4	1.0987e-05	3.3296e-05	0.0037	184	4	-3.6829	0.99999	0.99999	1	20494	0	-3.6829	TRUE
Sbds	4	1.104e-05	3.3296e-05	0.0037	185	4	-3.1752	0.99999	0.99999	1	20493	0	-3.1752	TRUE
Nubp1	4	1.1048e-05	3.3296e-05	0.0037	186	4	-4.6586	0.99999	0.99998	1	20465	0	-4.6586	TRUE
Timm10	4	1.1088e-05	3.3775e-05	0.003733	187	4	-5.0508	0.99999	0.99999	1	20492	0	-5.0508	TRUE
Lamtor2	4	1.157e-05	3.8086e-05	0.004187	188	4	-2.0109	0.99999	0.99999	1	20491	0	-2.0109	TRUE
Nfs1	4	1.1603e-05	3.8565e-05	0.004195	189	4	-7.2527	0.99689	0.99688	1	19657	0	-7.2527	TRUE
Nutf2	4	1.1603e-05	3.8565e-05	0.004195	190	4	-7.6468	0.99941	0.99942	1	19972	0	-7.6468	TRUE
Hist1h2ae	4	1.1909e-05	4.0003e-05	0.004328	191	4	-5.0806	0.99999	0.99999	1	20489	0	-5.0806	TRUE
Bap1	4	1.2166e-05	4.1919e-05	0.004489	192	4	-3.5635	0.99999	0.99999	1	20488	0	-3.5635	TRUE
Atp2a2	4	1.2182e-05	4.1919e-05	0.004489	193	4	-3.5992	0.99999	0.99999	1	20487	0	-3.5992	TRUE
Rps18	4	1.226e-05	4.2398e-05	0.004494	194	4	-3.4368	0.99999	0.99999	1	20486	0	-3.4368	TRUE
Iscu	4	1.2291e-05	4.2398e-05	0.004494	195	4	-3.3597	0.99999	0.99999	1	20485	0	-3.3597	TRUE
Uba3	3	1.2403e-05	4.2877e-05	0.004521	196	3	-4.9733	0.99999	0.99999	1	20484	0	-4.9733	TRUE
Psmd2	4	1.2661e-05	4.4793e-05	0.004684	197	4	-3.3349	0.99999	0.99999	1	20483	0	-3.3349	TRUE
Wdr18	4	1.2758e-05	4.5272e-05	0.004684	198	4	-4.171	0.99999	0.99999	1	20481	0	-4.171	TRUE
Lsm2	4	1.2769e-05	4.5272e-05	0.004684	199	4	-4.2096	0.99999	0.99999	1	20480	0	-4.2096	TRUE
Pfdn5	4	1.2877e-05	4.5751e-05	0.004684	200	4	-5.2569	0.99999	0.99999	1	20479	0	-5.2569	TRUE
Rrm1	4	1.2985e-05	4.623e-05	0.004684	201	4	-5.5782	0.99999	0.99999	1	20478	0	-5.5782	TRUE
Alg1	4	1.2996e-05	4.623e-05	0.004684	202	4	-3.1399	0.99999	0.99999	1	20477	0	-3.1399	TRUE
Orc6	4	1.3097e-05	4.623e-05	0.004684	203	4	-5.595	0.99998	0.99998	1	20415	0	-5.595	TRUE
Taf1c	4	1.3117e-05	4.623e-05	0.004684	204	4	-2.8174	0.99999	0.99999	1	20476	0	-2.8174	TRUE
Psmd6	4	1.3238e-05	4.7189e-05	0.004736	205	4	-3.4729	0.99999	0.99999	1	20475	0	-3.4729	TRUE
Atp6v1a	4	1.3271e-05	4.7668e-05	0.004736	206	4	-5.3874	0.99999	0.99999	1	20474	0	-5.3874	TRUE
Nubp2	4	1.3349e-05	4.7668e-05	0.004736	207	4	-2.5884	0.99999	0.99999	1	20473	0	-2.5884	TRUE
Dcaf7	4	1.341e-05	4.7668e-05	0.004736	208	4	-2.4645	0.99999	0.99999	1	20472	0	-2.4645	TRUE
Psmd4	4	1.3481e-05	4.8147e-05	0.004761	209	4	-6.7679	0.99996	0.99996	1	20355	0	-6.7679	TRUE
Pgd	4	1.3652e-05	4.8626e-05	0.004763	210	4	-3.8579	0.99999	0.99999	1	20470	0	-3.8579	TRUE
Zmat5	4	1.3652e-05	4.8626e-05	0.004763	211	4	-3.9487	0.99999	0.99999	1	20471	0	-3.9487	TRUE
Fars2	4	1.3942e-05	5.0063e-05	0.004835	212	4	-3.7466	0.99999	0.99999	1	20468	0	-3.7466	TRUE
Nop56	4	1.3942e-05	5.0063e-05	0.004835	213	4	-3.3915	0.99999	0.99999	1	20469	0	-3.3915	TRUE
Cpsf3l	4	1.404e-05	5.0063e-05	0.004835	214	4	-5.2224	0.99999	0.99999	1	20467	0	-5.2224	TRUE
Rfc5	4	1.4331e-05	5.0542e-05	0.004836	215	4	-4.9007	0.99999	0.99998	1	20466	0	-4.9007	TRUE
Eif4a1	4	1.4394e-05	5.0542e-05	0.004836	216	4	-5.8409	0.99043	0.99038	1	19341	0	-5.8409	TRUE
Atp5a1	4	1.4821e-05	5.15e-05	0.004839	217	4	-3.964	0.99997	0.99997	1	20406	0	-3.964	TRUE
Ctdp1	4	1.5048e-05	5.1979e-05	0.004839	218	4	-6.1822	0.99998	0.99998	1	20464	0	-6.1822	TRUE
Rplp2	4	1.5091e-05	5.1979e-05	0.004839	219	4	-4.4028	0.99998	0.99998	1	20462	0	-4.4028	TRUE
Gm17019	4	1.5091e-05	5.1979e-05	0.004839	220	4	-6.5245	0.99998	0.99998	1	20460	0	-6.5245	TRUE
Rpl13	4	1.5091e-05	5.1979e-05	0.004839	221	4	-4.3113	0.99998	0.99998	1	20461	0	-4.3113	TRUE
Rpl35a	4	1.5091e-05	5.1979e-05	0.004839	222	4	-5.2574	0.99998	0.99998	1	20463	0	-5.2574	TRUE
LOC100861615	4	1.5293e-05	5.2458e-05	0.00484	223	4	-4.7017	0.99998	0.99998	1	20459	0	-4.7017	TRUE
Rpl18a	4	1.5311e-05	5.2458e-05	0.00484	224	4	-7.1623	0.99698	0.99697	1	19662	0	-7.1623	TRUE
Actb	4	1.5855e-05	5.3896e-05	0.00495	225	4	-3.3902	0.99998	0.99998	1	20457	0	-3.3902	TRUE
Mms19	4	1.6227e-05	5.6291e-05	0.005057	226	4	-4.5254	0.99996	0.99996	1	20354	0	-4.5254	TRUE
Dync1h1	4	1.6245e-05	5.6291e-05	0.005057	227	4	-4.4743	0.99998	0.99998	1	20456	0	-4.4743	TRUE
Rbm8a	4	1.629e-05	5.6291e-05	0.005057	228	4	-4.9896	0.99998	0.99998	1	20455	0	-4.9896	TRUE
Nsfl1c	4	1.6316e-05	5.677e-05	0.005057	229	4	-2.2542	0.99998	0.99998	1	20454	0	-2.2542	TRUE
Dhdds	4	1.6381e-05	5.677e-05	0.005057	230	4	-3.0002	0.99998	0.99998	1	20453	0	-3.0002	TRUE
Hspd1	4	1.6478e-05	5.7728e-05	0.00512	231	4	-5.0127	0.99998	0.99998	1	20452	0	-5.0127	TRUE
Dpagt1	4	1.6787e-05	5.8686e-05	0.005183	232	4	-6.0998	0.99998	0.99998	1	20451	0	-6.0998	TRUE
Rpl17	3	1.6908e-05	5.4375e-05	0.00495	233	3	-6.4831	0.99998	0.99998	1	20449	0	-6.4831	TRUE
Rpl18	3	1.6908e-05	5.4375e-05	0.00495	234	3	-7.4715	0.99998	0.99998	1	20450	0	-7.4715	TRUE
Cenpa	4	1.7308e-05	6.0603e-05	0.005285	235	4	-3.4043	0.99998	0.99998	1	20447	0	-3.4043	TRUE
Dclre1b	4	1.7348e-05	6.0603e-05	0.005285	236	4	-3.6842	0.99998	0.99998	1	20446	0	-3.6842	TRUE
Dnmt1	4	1.7662e-05	6.0603e-05	0.005285	237	4	-5.4441	0.99998	0.99998	1	20445	0	-5.4441	TRUE
Gm15319	4	1.8126e-05	6.204e-05	0.005387	238	4	-4.209	0.99998	0.99998	1	20443	0	-4.209	TRUE
Ctnnbl1	4	1.8351e-05	6.2998e-05	0.005448	239	4	-3.3602	0.99998	0.99998	1	20442	0	-3.3602	TRUE
Rps27a	4	1.8557e-05	6.4435e-05	0.005549	240	4	-5.7701	0.99998	0.99998	1	20441	0	-5.7701	TRUE
Eif2b4	4	1.9088e-05	6.731e-05	0.005759	241	4	-7.2853	0.98806	0.98805	1	19251	0	-7.2853	TRUE
Rps6	4	1.9272e-05	6.7789e-05	0.005759	242	4	-5.0714	0.99998	0.99998	1	20440	0	-5.0714	TRUE
Rpl37	4	1.936e-05	6.7789e-05	0.005759	243	4	-5.0672	0.99998	0.99998	1	20439	0	-5.0672	TRUE
Rbm14	4	1.95e-05	6.8268e-05	0.005759	244	4	-2.7349	0.99998	0.99998	1	20438	0	-2.7349	TRUE
Snrnp70	4	1.9574e-05	6.8268e-05	0.005759	245	4	-3.4544	0.99998	0.99998	1	20437	0	-3.4544	TRUE
Strap	4	1.9648e-05	6.8747e-05	0.005769	246	4	-3.8495	0.99998	0.99998	1	20436	0	-3.8495	TRUE
Gins3	4	1.9812e-05	6.9226e-05	0.005769	247	4	-2.7183	0.99998	0.99998	1	20435	0	-2.7183	TRUE
Farsb	4	1.9928e-05	6.9226e-05	0.005769	248	3	-6.8264	0.9812	0.98118	1	19073	0	-6.8264	TRUE
Rps9	4	2.0733e-05	7.2579e-05	0.005976	249	4	-4.3005	0.99998	0.99998	1	20433	0	-4.3005	TRUE
Ruvbl1	4	2.0733e-05	7.2579e-05	0.005976	250	4	-4.5726	0.99998	0.99998	1	20432	0	-4.5726	TRUE
Nhp2l1	4	2.0733e-05	7.2579e-05	0.005976	251	4	-4.8438	0.99998	0.99998	1	20434	0	-4.8438	TRUE
Peo1	4	2.1013e-05	7.4496e-05	0.005991	252	4	-3.1473	0.99998	0.99998	1	20431	0	-3.1473	TRUE
Rps15a	4	2.1076e-05	7.4496e-05	0.005991	253	4	-4.6417	0.99998	0.99998	1	20430	0	-4.6417	TRUE
Med22	4	2.1115e-05	7.4496e-05	0.005991	254	4	-3.618	0.99998	0.99998	1	20429	0	-3.618	TRUE
Vmn1r148	4	2.1131e-05	7.4496e-05	0.005991	255	4	-2.2969	0.99998	0.99998	1	20428	0	-2.2969	TRUE
Rbmx2	4	2.1146e-05	7.4496e-05	0.005991	256	4	-3.0755	0.99998	0.99998	1	20427	0	-3.0755	TRUE
Ncbp1	4	2.117e-05	7.4496e-05	0.005991	257	4	-3.6403	0.99998	0.99998	1	20426	0	-3.6403	TRUE
Elp5	4	2.1589e-05	7.5933e-05	0.006083	258	4	-4.7722	0.99989	0.9999	1	20233	0	-4.7722	TRUE
Nifk	4	2.1701e-05	7.6412e-05	0.006092	259	4	-3.918	0.99998	0.99998	1	20425	0	-3.918	TRUE
Vmn1r132	4	2.2007e-05	7.737e-05	0.006092	260	4	-1.9503	0.99998	0.99998	1	20424	0	-1.9503	TRUE
Dhrs7b	4	2.2178e-05	7.8328e-05	0.006092	261	4	-2.8434	0.99998	0.99998	1	20423	0	-2.8434	TRUE
Kars	4	2.2193e-05	7.8328e-05	0.006092	262	4	-5.9074	0.99853	0.99854	1	19806	0	-5.9074	TRUE
Prelid1	4	2.2235e-05	7.8328e-05	0.006092	263	4	-6.3802	0.99998	0.99998	1	20422	0	-6.3802	TRUE
Cpsf1	4	2.23e-05	7.8328e-05	0.006092	264	4	-5.0031	0.99998	0.99998	1	20421	0	-5.0031	TRUE
Rpl4	4	2.2317e-05	7.8328e-05	0.006092	265	4	-5.6969	0.99998	0.99998	1	20420	0	-5.6969	TRUE
Supt5	1900-01-04	2.2382e-05	7.8807e-05	0.006092	266	4	-3.341	0.99998	0.99998	1	20419	0	-3.341	TRUE
Ppa1	4	2.2452e-05	7.8807e-05	0.006092	267	3	-5.4997	0.61723	0.67824	1	13511	1	-5.4997	TRUE
Mogs	4	2.2497e-05	7.9286e-05	0.006092	268	4	-2.6753	0.99998	0.99998	1	20418	0	-2.6753	TRUE
Erh	4	2.2555e-05	7.9286e-05	0.006092	269	4	-4.0751	0.99998	0.99998	1	20417	0	-4.0751	TRUE
Timm44	4	2.2778e-05	8.0245e-05	0.006142	270	4	-3.629	0.99998	0.99998	1	20416	0	-3.629	TRUE
Rps28	4	2.3028e-05	8.2161e-05	0.006266	271	4	-4.1985	0.99998	0.99998	1	20414	0	-4.1985	TRUE
Bcl2l1	4	2.3247e-05	8.3598e-05	0.006352	272	4	-4.0214	0.99998	0.99998	1	20413	0	-4.0214	TRUE
Tinf2	4	2.3433e-05	8.4077e-05	0.006365	273	4	-4.3383	0.99998	0.99998	1	20412	0	-4.3383	TRUE
Tipin	4	2.411e-05	8.5994e-05	0.006486	274	4	-3.7062	0.99998	0.99998	1	20411	0	-3.7062	TRUE
Wdr73	4	2.438e-05	8.6952e-05	0.006523	275	4	-6.0322	0.99998	0.99998	1	20410	0	-6.0322	TRUE
Chmp6	4	2.4432e-05	8.7431e-05	0.006523	276	4	-4.7184	0.99998	0.99998	1	20409	0	-4.7184	TRUE
Espl1	4	2.4449e-05	8.7431e-05	0.006523	277	3	-5.6773	0.84327	0.84267	1	16479	0	-5.6773	TRUE
Cdk9	4	2.4548e-05	8.8389e-05	0.006549	278	3	-6.8632	0.95003	0.9499	1	18418	0	-6.8632	TRUE
Eif2s3x	4	2.4678e-05	8.8868e-05	0.006549	279	4	-5.6149	0.99998	0.99998	1	20408	0	-5.6149	TRUE
Nop16	4	2.4873e-05	8.8868e-05	0.006549	280	4	-2.7538	0.99998	0.99998	1	20407	0	-2.7538	TRUE
Dhps	4	2.5188e-05	8.9347e-05	0.006549	281	4	-6.0693	0.99938	0.99939	1	19967	0	-6.0693	TRUE
Ipo13	4	2.569e-05	8.9826e-05	0.006549	282	4	-3.1662	0.99997	0.99997	1	20405	0	-3.1662	TRUE
Rps11	4	2.59e-05	9.0305e-05	0.006549	283	4	-3.9599	0.99997	0.99997	1	20404	0	-3.9599	TRUE
Vps25	4	2.5946e-05	9.0305e-05	0.006549	284	4	-3.7029	0.99997	0.99997	1	20403	0	-3.7029	TRUE
Sin3a	4	2.6139e-05	9.0305e-05	0.006549	285	4	-3.5829	0.99997	0.99997	1	20402	0	-3.5829	TRUE
Grpel1	4	2.6472e-05	9.1742e-05	0.006583	286	4	-3.3452	0.99997	0.99997	1	20401	0	-3.3452	TRUE
Pdcd11	4	2.6505e-05	9.1742e-05	0.006583	287	4	-3.6497	0.9981	0.99813	1	19758	0	-3.6497	TRUE
Ptar1	4	2.6546e-05	9.1742e-05	0.006583	288	4	-2.1442	0.99997	0.99997	1	20400	0	-2.1442	TRUE
Hspa8	4	2.6836e-05	9.2701e-05	0.006629	289	4	-4.3884	0.99997	0.99997	1	20399	0	-4.3884	TRUE
Vmn2r44	4	2.709e-05	9.3659e-05	0.006675	290	4	-2.9377	0.99997	0.99997	1	20398	0	-2.9377	TRUE
Cdc16	4	2.7759e-05	9.6533e-05	0.006856	291	4	-4.2681	0.99997	0.99997	1	20397	0	-4.2681	TRUE
Polr1c	4	2.7816e-05	9.7012e-05	0.006866	292	4	-3.7898	0.99997	0.99997	1	20396	0	-3.7898	TRUE
Gtf2e2	4	2.8224e-05	9.8449e-05	0.006944	293	4	-3.6784	0.99997	0.99997	1	20395	0	-3.6784	TRUE
Dhx33	4	2.8253e-05	9.8928e-05	0.006954	294	4	-6.681	0.99997	0.99997	1	20394	0	-6.681	TRUE
Golt1b	4	2.8322e-05	9.9408e-05	0.006964	295	4	-3.2285	0.99997	0.99997	1	20393	0	-3.2285	TRUE
Slc35b1	4	2.8794e-05	0.00010132	0.007075	296	4	-4.2164	0.99997	0.99997	1	20392	0	-4.2164	TRUE
Dtymk	4	2.9042e-05	0.00010228	0.007089	297	4	-5.1002	0.99997	0.99997	1	20391	0	-5.1002	TRUE
Psma6	4	2.9272e-05	0.00010276	0.007089	298	4	-4.8185	0.99997	0.99997	1	20390	0	-4.8185	TRUE
Polr1b	4	2.9392e-05	0.00010276	0.007089	299	4	-3.6706	0.99997	0.99997	1	20389	0	-3.6706	TRUE
Rpap1	4	2.9658e-05	0.00010324	0.007089	300	4	-4.4121	0.99491	0.99491	1	19526	0	-4.4121	TRUE
Wdr82	4	2.996e-05	0.00010324	0.007089	301	4	-3.8165	0.99997	0.99997	1	20388	0	-3.8165	TRUE
Rad21	4	3.0103e-05	0.00010372	0.007098	302	4	-4.1579	0.99997	0.99997	1	20387	0	-4.1579	TRUE
Rpl10	4	3.037e-05	0.00010516	0.007149	303	4	-3.5779	0.99997	0.99997	1	20386	0	-3.5779	TRUE
Nip7	4	3.057e-05	0.00010516	0.007149	304	4	-3.9379	0.99765	0.99766	1	19715	0	-3.9379	TRUE
Timm13	4	3.1202e-05	0.00010707	0.007232	305	4	-3.1988	0.99997	0.99997	1	20385	0	-3.1988	TRUE
Cog2	4	3.1254e-05	0.00010707	0.007232	306	4	-3.857	0.9999	0.99991	1	20249	0	-3.857	TRUE
Znhit2	4	3.1774e-05	0.00010947	0.007369	307	4	-3.7029	0.99997	0.99997	1	20384	0	-3.7029	TRUE
Lsm8	4	3.187e-05	0.00010995	0.007378	308	4	-4.2577	0.99997	0.99997	1	20383	0	-4.2577	TRUE
Zfp830	4	3.2289e-05	0.00011138	0.00745	309	4	-1.9368	0.99997	0.99997	1	20382	0	-1.9368	TRUE
E2f3	4	3.3359e-05	0.00011426	0.007617	310	4	-1.9092	0.99997	0.99997	1	20381	0	-1.9092	TRUE
Snrnp200	4	3.3426e-05	0.00011522	0.007657	311	4	-4.2727	0.99997	0.99997	1	20380	0	-4.2727	TRUE
Ncapd2	4	3.3871e-05	0.00011618	0.007661	312	4	-2.2535	0.99997	0.99997	1	20379	0	-2.2535	TRUE
Gm10406	4	3.396e-05	0.00011665	0.007661	313	4	-3.4398	0.99997	0.99997	1	20378	0	-3.4398	TRUE
Crnkl1	4	3.3983e-05	0.00011665	0.007661	314	4	-3.035	0.99997	0.99997	1	20377	0	-3.035	TRUE
Pars2	4	3.4208e-05	0.00011713	0.007661	315	4	-3.1554	0.99997	0.99997	1	20376	0	-3.1554	TRUE
Txnl4b	4	3.423e-05	0.00011713	0.007661	316	4	-4.4367	0.99997	0.99997	1	20375	0	-4.4367	TRUE
Urm1	4	3.4638e-05	0.00011857	0.00773	317	4	-2.5045	0.99997	0.99997	1	20374	0	-2.5045	TRUE
Inpp5a	4	3.4957e-05	0.00012097	0.007862	318	4	-2.6702	0.99997	0.99997	1	20373	0	-2.6702	TRUE
Wdr5	4	3.511e-05	0.00012144	0.007868	319	4	-5.9807	0.99979	0.99979	1	20123	0	-5.9807	TRUE
Srsf3	4	3.5976e-05	0.0001248	0.00806	320	4	-3.1455	0.99996	0.99996	1	20372	0	-3.1455	TRUE
Smc6	4	3.6203e-05	0.00012576	0.008097	321	4	-4.926	0.99986	0.99987	1	20194	0	-4.926	TRUE
Atp6v1b2	4	3.6588e-05	0.00012671	0.008108	322	4	-5.1503	0.99996	0.99996	1	20371	0	-5.1503	TRUE
Nedd8	4	3.6659e-05	0.00012671	0.008108	323	4	-5.3333	0.99947	0.99948	1	19987	0	-5.3333	TRUE
Mettl14	4	3.7124e-05	0.00012863	0.00818	324	4	-4.0139	0.99996	0.99996	1	20369	0	-4.0139	TRUE
Hist1h2ap	4	3.7124e-05	0.00012863	0.00818	325	4	-5.6365	0.99996	0.99996	1	20370	0	-5.6365	TRUE
Ddx46	4	3.7285e-05	0.00012959	0.008215	326	4	-4.7683	0.99983	0.99984	1	20161	0	-4.7683	TRUE
Dhx16	4	3.7594e-05	0.00013103	0.008281	327	4	-3.7176	0.99996	0.99996	1	20368	0	-3.7176	TRUE
Pcyt1a	4	3.7848e-05	0.00013198	0.008296	328	4	-4.7228	0.99996	0.99996	1	20367	0	-4.7228	TRUE
Mup16	4	3.8031e-05	0.00013246	0.008296	329	4	-2.8503	0.99996	0.99996	1	20366	0	-2.8503	TRUE
Hist1h2an	4	3.8051e-05	0.00013246	0.008296	330	4	-6.1848	0.99849	0.99851	1	19799	0	-6.1848	TRUE
Pcid2	4	3.8361e-05	0.00013438	0.00839	331	4	-2.863	0.99996	0.99996	1	20365	0	-2.863	TRUE
Eif3g	4	3.8557e-05	0.00013486	0.008395	332	4	-4.7136	0.99947	0.99948	1	19985	0	-4.7136	TRUE
Wrb	4	3.8645e-05	0.00013534	0.008399	333	4	-4.5556	0.99996	0.99996	1	20364	0	-4.5556	TRUE
Bccip	4	3.941e-05	0.00013821	0.008501	334	4	-6.667	0.99992	0.99993	1	20281	0	-6.667	TRUE
Grwd1	4	3.941e-05	0.00013821	0.008501	335	4	-7.0725	0.9991	0.9991	1	19896	0	-7.0725	TRUE
Rrp7a	4	3.9416e-05	0.00013821	0.008501	336	4	-5.7263	0.99996	0.99996	1	20363	0	-5.7263	TRUE
Eif3e	4	4.0275e-05	0.00014061	0.008584	337	4	-2.8237	0.99996	0.99996	1	20361	0	-2.8237	TRUE
Sf3b2	4	4.0351e-05	0.00014061	0.008584	338	4	-4.7207	0.99996	0.99996	1	20360	0	-4.7207	TRUE
Adsl	4	4.0632e-05	0.00014157	0.008584	339	4	-4.0743	0.99996	0.99996	1	20359	0	-4.0743	TRUE
Lsm11	4	4.0761e-05	0.00014204	0.008584	340	4	-3.6867	0.99996	0.99996	1	20358	0	-3.6867	TRUE
Mrps21	4	4.0902e-05	0.00014204	0.008584	341	4	-2.3144	0.99996	0.99996	1	20357	0	-2.3144	TRUE
Prmt5	4	4.0905e-05	0.00014204	0.008584	342	4	-5.6166	0.99941	0.99942	1	19970	0	-5.6166	TRUE
Cnot10	4	4.0993e-05	0.00014252	0.008588	343	4	-3.2925	0.99996	0.99996	1	20356	0	-3.2925	TRUE
Sf3b6	4	4.1226e-05	0.000143	0.008591	344	3	-6.2297	0.20626	0.34955	0.966331	7264	1	-6.2297	TRUE
Cwc22	4	4.1537e-05	0.00014588	0.008739	345	4	-4.3804	0.99996	0.99996	1	20353	0	-4.3804	TRUE
Romo1	4	4.1578e-05	0.00014636	0.008742	346	4	-4.4321	0.99942	0.99944	1	19976	0	-4.4321	TRUE
Gemin5	4	4.1792e-05	0.00014684	0.008745	347	4	-3.9049	0.99987	0.99988	1	20208	0	-3.9049	TRUE
Rps21	4	4.2232e-05	0.00014923	0.008863	348	4	-4.9395	0.99996	0.99996	1	20352	0	-4.9395	TRUE
Rpa2	4	4.2563e-05	0.00015115	0.008951	349	4	-3.6411	0.99996	0.99996	1	20351	0	-3.6411	TRUE
Scfd1	4	4.259e-05	0.00015163	0.008953	350	4	-3.7343	0.99996	0.99996	1	20350	0	-3.7343	TRUE
Ska3	4	4.3257e-05	0.00015354	0.008992	351	4	-2.0873	0.99996	0.99996	1	20349	0	-2.0873	TRUE
Mybl2	4	4.3392e-05	0.00015378	0.008992	352	4	-2.0957	0.99996	0.99996	1	20348	0	-2.0957	TRUE
Dhx8	4	4.3446e-05	0.00015402	0.008992	353	4	-3.7235	0.99996	0.99996	1	20347	0	-3.7235	TRUE
Gins1	4	4.3473e-05	0.00015402	0.008992	354	4	-3.9952	0.99996	0.99996	1	20346	0	-3.9952	TRUE
Pfn1	4	4.3897e-05	0.00015546	0.009025	355	3	-6.7015	0.96822	0.96808	1	18772	0	-6.7015	TRUE
Dhx37	4	4.3897e-05	0.00015546	0.009025	356	4	-5.5814	0.99959	0.9996	1	20025	0	-5.5814	TRUE
Ddx18	4	4.4315e-05	0.0001569	0.009083	357	4	-2.3307	0.99996	0.99996	1	20345	0	-2.3307	TRUE
Ints3	4	4.5643e-05	0.00015881	0.009143	358	4	-5.0588	0.99995	0.99996	1	20343	0	-5.0588	TRUE
Kmt2d	4	4.5727e-05	0.00015881	0.009143	359	4	-2.597	0.99995	0.99996	1	20342	0	-2.597	TRUE
Hnrnpk	4	4.6064e-05	0.00015929	0.009145	360	4	-2.2979	0.99995	0.99996	1	20341	0	-2.2979	TRUE
Psmd13	4	4.6531e-05	0.00016121	0.009229	361	4	-2.8664	0.99995	0.99995	1	20340	0	-2.8664	TRUE
Kdsr	4	4.6644e-05	0.00016169	0.009231	362	4	-5.0398	0.99995	0.99995	1	20339	0	-5.0398	TRUE
Gm4133	4	4.6801e-05	0.00016265	0.00926	363	4	-4.1407	0.99995	0.99995	1	20338	0	-4.1407	TRUE
Rsl24d1	4	4.7258e-05	0.00016504	0.009345	364	4	-4.6544	0.99995	0.99995	1	20337	0	-4.6544	TRUE
Prpf38a	4	4.7263e-05	0.00016504	0.009345	365	3	-3.9857	0.17197	0.31465	0.957688	6582	1	-3.9857	TRUE
Qrsl1	4	4.7783e-05	0.00016648	0.009375	366	4	-5.2499	0.99962	0.99963	1	20036	0	-5.2499	TRUE
Mat2a	4	4.7835e-05	0.00016648	0.009375	367	4	-4.0649	0.99995	0.99995	1	20336	0	-4.0649	TRUE
Usp36	4	4.8003e-05	0.00016696	0.009376	368	4	-3.759	0.99958	0.9996	1	20021	0	-3.759	TRUE
Ogdh	4	4.8632e-05	0.00017031	0.009539	369	4	-4.258	0.99342	0.99341	1	19450	0	-4.258	TRUE
Tars	4	4.9301e-05	0.00017223	0.00962	370	4	-3.4373	0.99995	0.99995	1	20335	0	-3.4373	TRUE
Rras2	4	4.9598e-05	0.00017318	0.009622	371	4	-3.6145	0.99995	0.99995	1	20334	0	-3.6145	TRUE
Prpf6	4	4.9626e-05	0.00017318	0.009622	372	3	-3.603	0.95785	0.95777	1	18577	0	-3.603	TRUE
Get4	4	5.0136e-05	0.00017414	0.009649	373	4	-3.0128	0.99995	0.99995	1	20333	0	-3.0128	TRUE
Rpl21	4	5.0148e-05	0.00017462	0.009649	374	4	-6.5543	0.9999	0.9999	1	20244	0	-6.5543	TRUE
Rcc1	4	5.0497e-05	0.00017606	0.009703	375	4	-3.8209	0.99995	0.99995	1	20332	0	-3.8209	TRUE
Atp5h	4	5.0769e-05	0.00017654	0.009703	376	4	-3.1767	0.99995	0.99995	1	20331	0	-3.1767	TRUE
Usp39	4	5.121e-05	0.00017941	0.009783	377	4	-3.1401	0.99995	0.99995	1	20330	0	-3.1401	TRUE
Cct2	4	5.1256e-05	0.00017941	0.009783	378	4	-2.8282	0.99995	0.99995	1	20329	0	-2.8282	TRUE
U2af1	4	5.1823e-05	0.00018181	0.009888	379	4	-4.9257	0.99995	0.99995	1	20328	0	-4.9257	TRUE
Psma1	4	5.2689e-05	0.00018372	0.00994	380	4	-4.8153	0.99995	0.99995	1	20327	0	-4.8153	TRUE
Rpl10a	4	5.2689e-05	0.00018372	0.00994	381	4	-4.953	0.99995	0.99995	1	20326	0	-4.953	TRUE
Vars	4	5.3049e-05	0.00018612	0.010043	382	4	-2.2706	0.99995	0.99995	1	20325	0	-2.2706	TRUE
Prmt1	4	5.3852e-05	0.00018804	0.010118	383	4	-5.9706	0.99995	0.99995	1	20324	0	-5.9706	TRUE
Atp6v0d1	4	5.4116e-05	0.00018899	0.010118	384	4	-4.5278	0.99984	0.99985	1	20178	0	-4.5278	TRUE
Trappc5	4	5.4328e-05	0.00018947	0.010118	385	4	-2.9461	0.99995	0.99995	1	20323	0	-2.9461	TRUE
Fam98b	4	5.4328e-05	0.00018947	0.010118	386	4	-2.6321	0.99995	0.99995	1	20322	0	-2.6321	TRUE
Speer4c	4	5.4953e-05	0.00019283	0.010271	387	4	-3.4329	0.99995	0.99995	1	20321	0	-3.4329	TRUE
Exosc5	4	5.5242e-05	0.00019378	0.010296	388	4	-2.5942	0.99994	0.99995	1	20320	0	-2.5942	TRUE
Fdxr	4	5.5826e-05	0.00019522	0.010344	389	4	-3.9008	0.99994	0.99995	1	20319	0	-3.9008	TRUE
Gars	4	5.6046e-05	0.0001957	0.010344	390	3	-4.7607	0.96878	0.96864	1	18784	0	-4.7607	TRUE
Sec61b	4	5.6891e-05	0.00020097	0.010594	391	4	-2.6821	0.99994	0.99995	1	20318	0	-2.6821	TRUE
Abt1	4	5.7039e-05	0.00020145	0.010594	392	4	-4.1126	0.99994	0.99995	1	20317	0	-4.1126	TRUE
Rbm22	4	5.7371e-05	0.00020241	0.010617	393	4	-3.4604	0.99994	0.99995	1	20316	0	-3.4604	TRUE
Cdc45	3	5.7656e-05	0.0001775	0.00973	394	3	-4.3216	0.99994	0.99995	1	20315	0	-4.3216	TRUE
Ubtf	4	5.8222e-05	0.00020528	0.010741	395	4	-4.355	0.99994	0.99995	1	20314	0	-4.355	TRUE
Mrps18a	4	5.8727e-05	0.0002072	0.010786	396	4	-2.8569	0.99994	0.99995	1	20313	0	-2.8569	TRUE
2410131K14Rik	4	5.8727e-05	0.0002072	0.010786	397	4	-4.0972	0.99994	0.99995	1	20312	0	-4.0972	TRUE
Armc7	4	5.9457e-05	0.00021055	0.010933	398	4	-2.9366	0.99994	0.99995	1	20311	0	-2.9366	TRUE
Ahcy	4	5.9996e-05	0.00021151	0.010956	399	4	-3.3275	0.99971	0.99972	1	20091	0	-3.3275	TRUE
Rpl19	4	6.0178e-05	0.00021343	0.011	400	4	-5.9982	0.99836	0.99837	1	19787	0	-5.9982	TRUE
Psmb7	4	6.0211e-05	0.00021343	0.011	401	4	-4.6977	0.99994	0.99995	1	20310	0	-4.6977	TRUE
Haus1	4	6.0799e-05	0.0002175	0.011182	402	4	-4.7426	0.99994	0.99994	1	20309	0	-4.7426	TRUE
Atp6v0c	4	6.1091e-05	0.0002187	0.011215	403	4	-3.6939	0.9997	0.99972	1	20085	0	-3.6939	TRUE
Rad9a	4	6.1917e-05	0.00022205	0.011359	404	4	-5.6684	0.99994	0.99994	1	20308	0	-5.6684	TRUE
Gm14632	4	6.234e-05	0.00022636	0.011479	405	4	-3.5783	0.99991	0.99991	1	20253	0	-3.5783	TRUE
Bop1	4	6.234e-05	0.00022636	0.011479	406	4	-3.9997	0.99805	0.99806	1	19750	0	-3.9997	TRUE
Ddx24	4	6.2658e-05	0.00022732	0.011479	407	4	-1.9893	0.99994	0.99994	1	20307	0	-1.9893	TRUE
Vprbp	4	6.28e-05	0.0002278	0.011479	408	4	-3.3846	0.99994	0.99994	1	20306	0	-3.3846	TRUE
Dnajc13	4	6.2871e-05	0.0002278	0.011479	409	4	-2.13	0.99994	0.99994	1	20305	0	-2.13	TRUE
Gm3139	4	6.3478e-05	0.00022828	0.011479	410	4	-2.9568	0.99994	0.99994	1	20304	0	-2.9568	TRUE
Snrpe	4	6.355e-05	0.00022828	0.011479	411	4	-5.7337	0.99994	0.99994	1	20303	0	-5.7337	TRUE
Rae1	4	6.3891e-05	0.00022924	0.011499	412	4	-3.7999	0.99994	0.99994	1	20302	0	-3.7999	TRUE
Rfc4	4	6.4234e-05	0.00023211	0.011615	413	4	-4.0982	0.99994	0.99994	1	20301	0	-4.0982	TRUE
Eif2b3	4	6.5031e-05	0.00023738	0.01185	414	4	-3.3614	0.99056	0.99051	1	19348	0	-3.3614	TRUE
Smarce1	4	6.5325e-05	0.00023882	0.01186	415	4	-3.9631	0.99993	0.99994	1	20300	0	-3.9631	TRUE
Ddx55	4	6.5784e-05	0.00024073	0.01186	416	4	-2.8904	0.99993	0.99994	1	20299	0	-2.8904	TRUE
Lsg1	4	6.5784e-05	0.00024073	0.01186	417	4	-3.753	0.99993	0.99994	1	20298	0	-3.753	TRUE
Copz1	4	6.6319e-05	0.00024217	0.01186	418	4	-2.6744	0.99993	0.99994	1	20297	0	-2.6744	TRUE
Snrpb	4	6.6332e-05	0.00024217	0.01186	419	4	-7.128	0.99916	0.99916	1	19911	0	-7.128	TRUE
Cdc123	4	6.6332e-05	0.00024217	0.01186	420	3	-5.5878	0.77114	0.77777	1	15329	1	-5.5878	TRUE
Rpp21	4	6.6332e-05	0.00024217	0.01186	421	3	-6.2035	0.37634	0.52193	1	10542	1	-6.2035	TRUE
Gapdh	4	6.6332e-05	0.00024217	0.01186	422	4	-5.5734	0.99991	0.99992	1	20261	0	-5.5734	TRUE
Lamtor3	4	6.6783e-05	0.00024361	0.011902	423	4	-3.436	0.99993	0.99994	1	20296	0	-3.436	TRUE
Tkt	4	6.7081e-05	0.00024552	0.011925	424	4	-3.2108	0.99993	0.99994	1	20295	0	-3.2108	TRUE
Pfdn1	4	6.7212e-05	0.000246	0.011925	425	4	-2.4065	0.99993	0.99994	1	20294	0	-2.4065	TRUE
Tbcc	4	6.7662e-05	0.00024696	0.011925	426	4	-2.2023	0.99993	0.99994	1	20293	0	-2.2023	TRUE
Mcm7	4	6.7944e-05	0.00024696	0.011925	427	4	-3.6258	0.99993	0.99994	1	20292	0	-3.6258	TRUE
Prim1	4	6.8227e-05	0.00024792	0.011944	428	4	-3.2784	0.99993	0.99994	1	20291	0	-3.2784	TRUE
Drosha	4	6.8987e-05	0.00025175	0.0121	429	4	-2.4933	0.99993	0.99994	1	20290	0	-2.4933	TRUE
Prc1	4	6.9331e-05	0.00025319	0.012141	430	4	-3.2017	0.99993	0.99994	1	20289	0	-3.2017	TRUE
Vcp	4	7.0177e-05	0.00025606	0.01225	431	4	-4.8405	0.99993	0.99994	1	20288	0	-4.8405	TRUE
Ikbkap	4	7.222e-05	0.00026421	0.012611	432	3	-4.9052	0.88475	0.88435	1	17197	0	-4.9052	TRUE
Arih1	4	7.2889e-05	0.00026565	0.012631	433	4	-3.9896	0.99967	0.99969	1	20070	0	-3.9896	TRUE
Nsf	4	7.3039e-05	0.00026612	0.012631	434	4	-2.6505	0.99993	0.99993	1	20287	0	-2.6505	TRUE
Smarcb1	4	7.3147e-05	0.0002666	0.012631	435	4	-3.9069	0.99877	0.99877	1	19849	0	-3.9069	TRUE
Supt16	4	7.3198e-05	0.00026708	0.012631	436	4	-4.8661	0.99993	0.99993	1	20286	0	-4.8661	TRUE
Cstf1	4	7.3598e-05	0.000269	0.01268	437	4	-3.901	0.99993	0.99993	1	20285	0	-3.901	TRUE
Rpl27a	4	7.3718e-05	0.00026996	0.01268	438	4	-5.1238	0.99763	0.99764	1	19713	0	-5.1238	TRUE
Vps29	4	7.3718e-05	0.00026996	0.01268	439	4	-4.7742	0.99984	0.99985	1	20171	0	-4.7742	TRUE
Eftud2	4	7.3979e-05	0.00027092	0.012696	440	4	-4.7878	0.99993	0.99993	1	20284	0	-4.7878	TRUE
Ercc2	4	7.4606e-05	0.00027427	0.012824	441	4	-5.024	0.99862	0.99862	1	19821	0	-5.024	TRUE
Paf1	4	7.4989e-05	0.0002781	0.012967	442	4	-3.1257	0.99993	0.99993	1	20283	0	-3.1257	TRUE
Crcp	4	7.5334e-05	0.00028002	0.013005	443	4	-3.2836	0.99992	0.99993	1	20282	0	-3.2836	TRUE
Mcm5	4	7.5448e-05	0.00028146	0.013042	444	4	-4.2727	0.99898	0.99897	1	19879	0	-4.2727	TRUE
Tbl3	4	7.5947e-05	0.00028289	0.013072	445	4	-2.7346	0.99992	0.99993	1	20280	0	-2.7346	TRUE
Mbtps1	4	7.607e-05	0.00028337	0.013072	446	4	-5.1014	0.99992	0.99993	1	20279	0	-5.1014	TRUE
Taf7	4	7.6456e-05	0.00028529	0.013131	447	3	-2.0649	0.031337	0.084766	0.870709	1908	1	-2.0649	TRUE
Rplp0	4	7.7371e-05	0.00029008	0.013293	448	4	-3.8396	0.99992	0.99993	1	20278	0	-3.8396	TRUE
Mak16	4	7.7371e-05	0.00029008	0.013293	449	4	-4.1532	0.99992	0.99993	1	20277	0	-4.1532	TRUE
Arcn1	4	7.7683e-05	0.00029152	0.013329	450	4	-4.0072	0.99992	0.99993	1	20276	0	-4.0072	TRUE
Atp6v1e1	4	7.7975e-05	0.00029247	0.013343	451	4	-4.7403	0.99992	0.99993	1	20275	0	-4.7403	TRUE
Aamp	4	7.8436e-05	0.00029343	0.013358	452	4	-3.4788	0.99992	0.99993	1	20274	0	-3.4788	TRUE
Gm5148	4	7.8661e-05	0.00029487	0.013394	453	4	-5.4901	0.99259	0.99259	1	19421	0	-5.4901	TRUE
Kif11	4	7.9152e-05	0.00029679	0.013451	454	4	-4.8294	0.99992	0.99992	1	20273	0	-4.8294	TRUE
Rpp25l	4	7.9364e-05	0.00029774	0.013465	455	4	-3.4022	0.99992	0.99992	1	20272	0	-3.4022	TRUE
Ints5	4	8.03e-05	0.00030301	0.013673	456	4	-2.1663	0.99992	0.99992	1	20271	0	-2.1663	TRUE
Imp4	4	8.1201e-05	0.00030685	0.013761	457	4	-2.1508	0.99992	0.99992	1	20270	0	-2.1508	TRUE
Eif5a	3	8.1208e-05	0.00024696	0.011925	458	3	-6.3689	0.99992	0.99992	1	20269	0	-6.3689	TRUE
Eprs	4	8.1546e-05	0.0003078	0.013761	459	4	-5.889	0.99992	0.99992	1	20268	0	-5.889	TRUE
Tceb2	4	8.1763e-05	0.0003078	0.013761	460	4	-2.9685	0.99992	0.99992	1	20267	0	-2.9685	TRUE
Psma3	4	8.202e-05	0.00030828	0.013761	461	4	-5.3856	0.99707	0.99706	1	19667	0	-5.3856	TRUE
Tubg1	4	8.2023e-05	0.00030828	0.013761	462	4	-4.076	0.99992	0.99992	1	20266	0	-4.076	TRUE
Pmpcb	4	8.2502e-05	0.00030972	0.013766	463	4	-3.7366	0.99992	0.99992	1	20265	0	-3.7366	TRUE
Anapc10	4	8.2545e-05	0.00030972	0.013766	464	4	-3.1765	0.99992	0.99992	1	20264	0	-3.1765	TRUE
Rcl1	4	8.3201e-05	0.00031164	0.013821	465	4	-2.9033	0.99992	0.99992	1	20263	0	-2.9033	TRUE
Spns1	4	8.3597e-05	0.00031307	0.013855	466	4	-2.6081	0.99992	0.99992	1	20262	0	-2.6081	TRUE
Gtf3c5	4	8.4935e-05	0.00031595	0.013944	467	3	-5.0564	0.84438	0.84378	1	16509	0	-5.0564	TRUE
Thg1l	4	8.5239e-05	0.00031643	0.013944	468	4	-2.7561	0.99991	0.99992	1	20260	0	-2.7561	TRUE
Rpl7a	4	8.5759e-05	0.00031739	0.013956	469	3	-6.4161	0.96751	0.96737	1	18764	0	-6.4161	TRUE
Kif18b	4	8.7131e-05	0.0003217	0.014116	470	4	-2.5293	0.99991	0.99991	1	20259	0	-2.5293	TRUE
Exosc10	4	8.7952e-05	0.00032481	0.014158	471	4	-4.3046	0.99991	0.99991	1	20258	0	-4.3046	TRUE
Pfas	4	8.802e-05	0.00032505	0.014158	472	3	-5.0099	0.96697	0.96683	1	18752	0	-5.0099	TRUE
Psmb2	4	8.802e-05	0.00032505	0.014158	473	3	-5.846	0.92227	0.92205	1	17891	0	-5.846	TRUE
Atp6v0e	4	8.8135e-05	0.00032553	0.014158	474	4	-2.8636	0.99991	0.99991	1	20257	0	-2.8636	TRUE
Gmppb	4	8.8363e-05	0.00032649	0.014158	475	4	-4.7097	0.99989	0.99989	1	20225	0	-4.7097	TRUE
Mrpl14	4	8.8387e-05	0.00032697	0.014158	476	4	-1.8621	0.99991	0.99991	1	20256	0	-1.8621	TRUE
Polr2f	4	8.8548e-05	0.00032745	0.014158	477	4	-2.4785	0.99991	0.99991	1	20255	0	-2.4785	TRUE
Ddx41	4	9.0238e-05	0.00033559	0.014479	478	4	-4.6272	0.99991	0.99991	1	20254	0	-4.6272	TRUE
Cenpp	3	9.2615e-05	0.00027858	0.012967	479	3	-2.6874	0.99991	0.99991	1	20252	0	-2.6874	TRUE
Snrpd3	4	9.4124e-05	0.00034709	0.014944	480	4	-5.1497	0.99991	0.99991	1	20251	0	-5.1497	TRUE
Srp19	4	9.4945e-05	0.00035044	0.015057	481	4	-3.6289	0.99991	0.99991	1	20250	0	-3.6289	TRUE
Sod1	4	9.5288e-05	0.00035188	0.015088	482	4	-5.2287	0.98904	0.98905	1	19292	0	-5.2287	TRUE
Fdx1l	4	9.6153e-05	0.00035523	0.0152	483	3	-3.6507	0.90422	0.90382	1	17544	0	-3.6507	TRUE
Pgam1	4	9.8283e-05	0.00036625	0.015639	484	4	-2.1849	0.9999	0.99991	1	20248	0	-2.1849	TRUE
Haus5	4	9.8557e-05	0.00036721	0.015648	485	4	-2.2602	0.9999	0.99991	1	20247	0	-2.2602	TRUE
Uba52	4	9.8971e-05	0.00036913	0.015685	486	4	-3.8985	0.98985	0.98981	1	19320	0	-3.8985	TRUE
Rad1	4	9.9106e-05	0.0003696	0.015685	487	4	-3.8573	0.9999	0.99991	1	20246	0	-3.8573	TRUE
Sptlc2	4	9.9658e-05	0.00037344	0.015751	488	4	-2.3859	0.9999	0.99991	1	20245	0	-2.3859	TRUE
Sec13	4	9.9664e-05	0.00037344	0.015751	489	3	-4.2861	0.90429	0.90389	1	17546	0	-4.2861	TRUE
Nedd1	4	9.9795e-05	0.00037344	0.015751	490	3	-2.8519	0.24904	0.39284	0.978868	8090	1	-2.8519	TRUE
Gosr2	4	0.00010133	0.00038158	0.016029	491	3	-6.043	0.95046	0.95033	1	18427	0	-6.043	TRUE
Smu1	4	0.00010286	0.00038685	0.016217	492	4	-3.7712	0.9999	0.9999	1	20243	0	-3.7712	TRUE
Rtf1	4	0.00010312	0.00038829	0.016244	493	4	-2.0738	0.9999	0.9999	1	20242	0	-2.0738	TRUE
Brpf1	4	0.00010335	0.00038925	0.016252	494	4	-1.9224	0.9999	0.9999	1	20241	0	-1.9224	TRUE
Ipo7	4	0.00010436	0.00039164	0.016319	495	4	-2.2548	0.9999	0.9999	1	20240	0	-2.2548	TRUE
Exoc7	4	0.0001048	0.00039308	0.016346	496	4	-2.757	0.9999	0.9999	1	20239	0	-2.757	TRUE
Slc2a1	4	0.00010514	0.00039452	0.016372	497	4	-2.4881	0.99989	0.9999	1	20238	0	-2.4881	TRUE
Taf5	4	0.00010551	0.00039643	0.016419	498	4	-2.7158	0.99989	0.9999	1	20237	0	-2.7158	TRUE
Dcps	4	0.00010588	0.00039883	0.016485	499	4	-3.3255	0.99989	0.9999	1	20236	0	-3.3255	TRUE
Dctn5	4	0.00010629	0.00040027	0.016512	500	4	-4.1443	0.9994	0.99941	1	19968	0	-4.1443	TRUE
Wdr36	4	0.00010738	0.0004041	0.016615	501	4	-2.196	0.99989	0.9999	1	20235	0	-2.196	TRUE
Dut	4	0.00010749	0.00040506	0.016615	502	4	-3.9244	0.99989	0.9999	1	20234	0	-3.9244	TRUE
Hypk	4	0.00010853	0.00040697	0.016615	503	4	-2.5205	0.99989	0.9999	1	20232	0	-2.5205	TRUE
Tut1	4	0.00010882	0.00040793	0.016615	504	4	-6.3197	0.99946	0.99947	1	19981	0	-6.3197	TRUE
Tcp1	4	0.00010882	0.00040793	0.016615	505	4	-4.5572	0.99831	0.99832	1	19780	0	-4.5572	TRUE
Lamtor4	4	0.00010896	0.00040841	0.016615	506	4	-2.1888	0.99989	0.9999	1	20231	0	-2.1888	TRUE
Ipo11	4	0.00010907	0.00040841	0.016615	507	4	-2.9613	0.99989	0.9999	1	20230	0	-2.9613	TRUE
Ccnk	4	0.00011039	0.00041176	0.016679	508	4	-2.3861	0.99989	0.9999	1	20229	0	-2.3861	TRUE
Mfap1a	4	0.00011058	0.00041224	0.016679	509	4	-4.4233	0.99989	0.99989	1	20228	0	-4.4233	TRUE
Tti2	4	0.00011088	0.00041272	0.016679	510	4	-1.8211	0.99989	0.99989	1	20227	0	-1.8211	TRUE
Nle1	4	0.00011092	0.0004132	0.016679	511	4	-4.3518	0.99954	0.99957	1	20009	0	-4.3518	TRUE
Actl6a	4	0.00011208	0.00041895	0.016878	512	4	-4.0046	0.99989	0.99989	1	20226	0	-4.0046	TRUE
Mlst8	4	0.00011258	0.00042134	0.016941	513	4	-2.4217	0.99989	0.99989	1	20224	0	-2.4217	TRUE
Asun	4	0.00011463	0.00042949	0.017235	514	4	-1.7444	0.99989	0.99989	1	20223	0	-1.7444	TRUE
Psmc4	4	0.00011548	0.00043332	0.017356	515	4	-4.3827	0.99983	0.99984	1	20154	0	-4.3827	TRUE
Timm50	4	0.00011595	0.00043524	0.017399	516	4	-2.4918	0.99988	0.99989	1	20222	0	-2.4918	TRUE
Gmps	4	0.00011637	0.00043715	0.017441	517	4	-3.2689	0.99988	0.99989	1	20221	0	-3.2689	TRUE
Pole2	4	0.0001171	0.00044051	0.017527	518	3	-5.3141	0.96996	0.96982	1	18818	0	-5.3141	TRUE
Atp6v1f	4	0.00011713	0.00044099	0.017527	519	4	-2.3217	0.99988	0.99989	1	20220	0	-2.3217	TRUE
Cep350	4	0.00011827	0.0004453	0.017664	520	4	-2.0309	0.99988	0.99989	1	20219	0	-2.0309	TRUE
Ttc4	4	0.00011833	0.00044626	0.017668	521	4	-2.9059	0.99988	0.99989	1	20218	0	-2.9059	TRUE
Cct3	4	0.00011909	0.00045057	0.017805	522	3	-3.1366	0.68969	0.7202	1	14286	1	-3.1366	TRUE
Kat5	4	0.00012028	0.00045536	0.017891	523	4	-2.8343	0.99988	0.99989	1	20216	0	-2.8343	TRUE
Chaf1b	4	0.00012028	0.00045536	0.017891	524	4	-3.5148	0.99988	0.99989	1	20217	0	-3.5148	TRUE
Rrm2	4	0.00012028	0.00045536	0.017891	525	4	-4.284	0.99988	0.99989	1	20215	0	-4.284	TRUE
Mapk1	4	0.00012247	0.00046207	0.018121	526	4	-3.92	0.99988	0.99988	1	20214	0	-3.92	TRUE
Rpl7	4	0.00012306	0.00046398	0.018127	527	4	-6.274	0.99977	0.99977	1	20109	0	-6.274	TRUE
Top3a	4	0.00012306	0.00046398	0.018127	528	3	-6.1961	0.84159	0.84094	1	16441	0	-6.1961	TRUE
Pmvk	4	0.00012362	0.0004659	0.018167	529	4	-2.0117	0.99988	0.99988	1	20213	0	-2.0117	TRUE
Gm1979	4	0.00012415	0.00046877	0.018245	530	4	-2.4169	0.99988	0.99988	1	20212	0	-2.4169	TRUE
Bysl	4	0.00012465	0.00047021	0.018267	531	4	-3.9569	0.99988	0.99988	1	20211	0	-3.9569	TRUE
Supt4a	3	0.00012475	0.0003811	0.016029	532	3	-3.8394	0.99988	0.99987	1	20210	0	-3.8394	TRUE
BC052040	4	0.00012558	0.000475	0.018418	533	4	-2.7288	0.99987	0.99988	1	20209	0	-2.7288	TRUE
Nsa2	4	0.00012593	0.00047644	0.018439	534	2	-0.30954	0.88668	0.88634	1	17234	0	-0.30954	TRUE
Ttf1	4	0.00012702	0.00048219	0.018587	535	4	-1.8369	0.99987	0.99988	1	20207	0	-1.8369	TRUE
Ppp1r7	4	0.00012762	0.00048267	0.018587	536	4	-2.1557	0.99987	0.99988	1	20206	0	-2.1557	TRUE
Rps3a1	4	0.00012826	0.00048314	0.018587	537	4	-5.826	0.99987	0.99988	1	20205	0	-5.826	TRUE
Ino80	4	0.00012841	0.00048386	0.018587	538	4	-2.2401	0.99987	0.99988	1	20204	0	-2.2401	TRUE
Guk1	4	0.00012853	0.00048506	0.018599	539	4	-3.9415	0.99987	0.99988	1	20203	0	-3.9415	TRUE
Tex10	4	0.00012883	0.0004865	0.018619	540	4	-2.2143	0.99987	0.99988	1	20202	0	-2.2143	TRUE
Rps16	4	0.00012948	0.00048985	0.018713	541	4	-4.4676	0.99987	0.99988	1	20201	0	-4.4676	TRUE
Aurka	4	0.00012981	0.00049105	0.018724	542	4	-2.6485	0.99987	0.99988	1	20200	0	-2.6485	TRUE
Rpl36a	4	0.00013092	0.00049512	0.018845	543	4	-3.9046	0.99987	0.99988	1	20199	0	-3.9046	TRUE
Nhp2	4	0.00013149	0.00049776	0.01891	544	4	-3.9713	0.99985	0.99986	1	20184	0	-3.9713	TRUE
Ecd	4	0.00013359	0.00050806	0.019231	545	4	-2.4952	0.99987	0.99987	1	20197	0	-2.4952	TRUE
Pabpn1	4	0.00013378	0.00050901	0.019232	546	4	-3.142	0.99987	0.99987	1	20196	0	-3.142	TRUE
Nat10	4	0.00013434	0.00051141	0.019287	547	4	-4.8861	0.99981	0.99981	1	20135	0	-4.8861	TRUE
Tfb2m	4	0.00013497	0.00051285	0.019306	548	4	-3.1614	0.99987	0.99987	1	20195	0	-3.1614	TRUE
Sf1	4	0.00013762	0.0005186	0.019487	549	4	-3.8556	0.98826	0.98825	1	19264	0	-3.8556	TRUE
Tubgcp2	4	0.00013796	0.00052003	0.019505	550	4	-2.9467	0.99986	0.99987	1	20193	0	-2.9467	TRUE
Ints8	4	0.00013867	0.00052147	0.019524	551	4	-3.7276	0.99986	0.99987	1	20192	0	-3.7276	TRUE
Eif3d	4	0.00013911	0.00052339	0.01956	552	4	-4.4788	0.99969	0.99971	1	20079	0	-4.4788	TRUE
Chtf8	4	0.0001397	0.00052626	0.019632	553	4	-1.6866	0.99986	0.99987	1	20191	0	-1.6866	TRUE
A530032D15Rik	4	0.0001399	0.0005277	0.01965	554	3	-2.9389	0.87346	0.87303	1	17020	0	-2.9389	TRUE
Rps17	4	0.00014182	0.00053488	0.019882	555	4	-3.6825	0.99431	0.99431	1	19499	0	-3.6825	TRUE
Cad	4	0.0001426	0.00053872	0.019989	556	4	-2.1447	0.99986	0.99986	1	20190	0	-2.1447	TRUE
Sf3b5	4	0.00014311	0.00054063	0.020024	557	4	-4.6733	0.99983	0.99984	1	20164	0	-4.6733	TRUE
Exosc4	4	0.00014375	0.00054351	0.020094	558	3	-5.6967	0.21547	0.35892	0.969553	7434	1	-5.6967	TRUE
Sdad1	4	0.00014662	0.00055644	0.020492	559	4	-3.3823	0.99985	0.99986	1	20189	0	-3.3823	TRUE
Rrp9	4	0.00014692	0.00055644	0.020492	560	4	-3.1787	0.99985	0.99986	1	20188	0	-3.1787	TRUE
Ilf2	4	0.00014767	0.00055884	0.020492	561	4	-3.9406	0.99963	0.99965	1	20046	0	-3.9406	TRUE
Nop14	4	0.00014784	0.0005598	0.020492	562	4	-2.8662	0.99599	0.99601	1	19587	0	-2.8662	TRUE
Gtf3c3	4	0.00014827	0.00056123	0.020492	563	4	-2.4213	0.99985	0.99986	1	20187	0	-2.4213	TRUE
Mrpl55	4	0.00014833	0.00056123	0.020492	564	3	-3.2261	0.65917	0.70168	1	13929	1	-3.2261	TRUE
Gtf2f1	4	0.0001485	0.00056171	0.020492	565	3	-2.7181	0.64932	0.69595	1	13832	1	-2.7181	TRUE
Iba57	4	0.00014882	0.00056219	0.020492	566	4	-1.6984	0.99985	0.99986	1	20186	0	-1.6984	TRUE
Psmc1	4	0.00014963	0.00056363	0.020508	567	4	-2.9018	0.99985	0.99986	1	20185	0	-2.9018	TRUE
Fermt2	4	0.00015032	0.00056938	0.020681	568	3	-2.7461	0.95285	0.95266	1	18480	0	-2.7461	TRUE
Scap	4	0.0001525	0.00057944	0.020972	569	3	-3.3541	0.85982	0.85934	1	16785	0	-3.3541	TRUE
Polr3a	4	0.00015408	0.00058519	0.021143	570	4	-4.0638	0.99985	0.99985	1	20183	0	-4.0638	TRUE
Utp15	4	0.00015666	0.00059285	0.021383	571	4	-5.3046	0.99504	0.99503	1	19534	0	-5.3046	TRUE
Gm10408	4	0.00015695	0.00059477	0.021415	572	4	-2.276	0.99984	0.99985	1	20182	0	-2.276	TRUE
Kti12	4	0.00015759	0.00059668	0.021424	573	4	-2.686	0.99984	0.99985	1	20181	0	-2.686	TRUE
Mrps33	4	0.00015841	0.00059764	0.021424	574	4	-2.8274	0.99984	0.99985	1	20180	0	-2.8274	TRUE
Rps13	4	0.00015873	0.00059812	0.021424	575	4	-4.7931	0.99984	0.99985	1	20179	0	-4.7931	TRUE
Nomo1	4	0.00016109	0.00060675	0.021657	576	4	-1.1848	0.99984	0.99985	1	20176	0	-1.1848	TRUE
Pisd	4	0.00016109	0.00060675	0.021657	577	4	-2.0331	0.99984	0.99985	1	20177	0	-2.0331	TRUE
Cfap20	4	0.00016229	0.00060914	0.021679	578	3	-3.4219	0.95918	0.95906	1	18607	0	-3.4219	TRUE
Tonsl	4	0.00016246	0.0006101	0.021679	579	4	-4.651	0.99984	0.99985	1	20175	0	-4.651	TRUE
Bub3	4	0.00016272	0.00061154	0.021679	580	4	-4.7337	0.99984	0.99985	1	20173	0	-4.7337	TRUE
Supt6	4	0.00016272	0.00061154	0.021679	581	4	-3.1108	0.99984	0.99985	1	20174	0	-3.1108	TRUE
Kntc1	4	0.00016326	0.00061345	0.021709	582	4	-1.9856	0.99984	0.99985	1	20172	0	-1.9856	TRUE
Snip1	4	0.00016472	0.00061872	0.021734	583	4	-2.0397	0.99984	0.99985	1	20170	0	-2.0397	TRUE
Ccdc12	4	0.00016494	0.0006192	0.021734	584	4	-1.8124	0.99984	0.99984	1	20169	0	-1.8124	TRUE
Tsc22d1	4	0.00016502	0.0006192	0.021734	585	4	-1.0931	0.99983	0.99984	1	20168	0	-1.0931	TRUE
Tra2b	4	0.00016542	0.0006216	0.021734	586	4	-2.0696	0.99983	0.99984	1	20167	0	-2.0696	TRUE
Sec22b	4	0.00016547	0.0006216	0.021734	587	3	-2.69	0.77851	0.78359	1	15435	1	-2.69	TRUE
Mcm4	4	0.00016597	0.00062208	0.021734	588	4	-2.5521	0.99983	0.99984	1	20166	0	-2.5521	TRUE
Rpl3	4	0.000166	0.00062208	0.021734	589	4	-4.9556	0.98837	0.98836	1	19271	0	-4.9556	TRUE
Brap	4	0.00016608	0.00062255	0.021734	590	4	-2.1547	0.99983	0.99984	1	20165	0	-2.1547	TRUE
Sars	4	0.00016671	0.00062447	0.021764	591	4	-4.3541	0.99983	0.99984	1	20163	0	-4.3541	TRUE
Paics	4	0.00016743	0.00062782	0.021844	592	3	-2.5731	0.97169	0.97159	1	18861	0	-2.5731	TRUE
Zbtb11	4	0.00016842	0.00062974	0.021874	593	4	-2.803	0.99983	0.99984	1	20162	0	-2.803	TRUE
Rrn3	3	0.00016894	0.00050518	0.019157	594	3	-4.3958	0.99983	0.99983	1	20160	0	-4.3958	TRUE
Gins4	4	0.00016916	0.00063357	0.021939	595	4	-2.218	0.99983	0.99984	1	20159	0	-2.218	TRUE
Lsm6	4	0.00016946	0.00063549	0.021939	596	4	-2.7223	0.99983	0.99984	1	20158	0	-2.7223	TRUE
Tnpo3	4	0.00016999	0.00063645	0.021939	597	4	-2.603	0.99983	0.99984	1	20157	0	-2.603	TRUE
Ext1	4	0.00017021	0.00063645	0.021939	598	4	-1.9584	0.99983	0.99984	1	20156	0	-1.9584	TRUE
Cmtr1	4	0.00017051	0.00063693	0.021939	599	4	-2.826	0.99983	0.99984	1	20155	0	-2.826	TRUE
Hist1h2bj	4	0.00017212	0.00064363	0.022096	600	4	-6.1023	0.9986	0.99861	1	19818	0	-6.1023	TRUE
Atic	4	0.00017212	0.00064363	0.022096	601	3	-4.3895	0.94343	0.94326	1	18291	0	-4.3895	TRUE
Mvd	4	0.00017377	0.00064795	0.022207	602	4	-1.9124	0.99983	0.99984	1	20153	0	-1.9124	TRUE
Rpf2	4	0.00017419	0.00065034	0.022253	603	4	-2.7001	0.99983	0.99984	1	20152	0	-2.7001	TRUE
Pop4	4	0.00017505	0.00065274	0.022298	604	3	-2.6256	0.80779	0.8086	1	15874	1	-2.6256	TRUE
Dad1	4	0.00017616	0.00065561	0.022359	605	4	-4.0307	0.99206	0.99207	1	19398	0	-4.0307	TRUE
Pgs1	4	0.00017754	0.00066088	0.022431	606	4	-4.4756	0.99868	0.99869	1	19831	0	-4.4756	TRUE
Zpr1	4	0.00017783	0.00066232	0.022431	607	4	-3.9319	0.99086	0.99084	1	19356	0	-3.9319	TRUE
Rptor	4	0.00017811	0.00066375	0.022431	608	4	-2.4908	0.99982	0.99983	1	20151	0	-2.4908	TRUE
Shc1	4	0.00017823	0.00066423	0.022431	609	4	-1.5732	0.99982	0.99983	1	20150	0	-1.5732	TRUE
Prpf3	4	0.0001783	0.00066423	0.022431	610	4	-4.2657	0.9995	0.99952	1	19994	0	-4.2657	TRUE
Rps25	4	0.0001783	0.00066423	0.022431	611	4	-5.5351	0.99774	0.99776	1	19724	0	-5.5351	TRUE
Spc24	4	0.00017916	0.00066711	0.022487	612	4	-2.5971	0.99982	0.99983	1	20149	0	-2.5971	TRUE
Gm6902	4	0.00017963	0.00066807	0.022487	613	4	-2.74	0.99982	0.99983	1	20148	0	-2.74	TRUE
Mettl16	4	0.00018049	0.00067046	0.022526	614	4	-3.4371	0.99982	0.99983	1	20147	0	-3.4371	TRUE
Gtpbp4	4	0.00018073	0.00067142	0.022526	615	4	-2.9817	0.99982	0.99983	1	20146	0	-2.9817	TRUE
Nol6	4	0.00018149	0.00067429	0.022586	616	4	-4.7849	0.99668	0.99667	1	19637	0	-4.7849	TRUE
Eef2	4	0.00018361	0.00068244	0.022812	617	4	-3.3769	0.99982	0.99982	1	20145	0	-3.3769	TRUE
Mnat1	4	0.00018395	0.00068435	0.022812	618	3	-3.7183	0.93474	0.93452	1	18120	0	-3.7183	TRUE
Vmn1r128	4	0.00018395	0.00068435	0.022812	619	3	-4.8048	0.91529	0.91498	1	17758	0	-4.8048	TRUE
Lamtor1	4	0.00018469	0.00068819	0.022877	620	4	-2.7023	0.99982	0.99982	1	20144	0	-2.7023	TRUE
Trappc3	4	0.00018519	0.00068915	0.022877	621	4	-3.7657	0.99195	0.99195	1	19395	0	-3.7657	TRUE
Nelfa	4	0.00018549	0.00068962	0.022877	622	4	-2.0586	0.99981	0.99982	1	20143	0	-2.0586	TRUE
AK010878	4	0.00018633	0.00069346	0.022967	623	4	-2.0837	0.99981	0.99982	1	20142	0	-2.0837	TRUE
Oxa1l	4	0.00018683	0.00069585	0.02301	624	4	-3.1828	0.99862	0.99862	1	19822	0	-3.1828	TRUE
Eef1a1	4	0.0001875	0.00069777	0.023036	625	4	-4.4086	0.99981	0.99982	1	20141	0	-4.4086	TRUE
Mre11a	4	0.00018847	0.00070208	0.023142	626	4	-3.728	0.99963	0.99964	1	20045	0	-3.728	TRUE
Rnaseh2a	4	0.00018936	0.00070543	0.023215	627	4	-1.7958	0.99981	0.99982	1	20140	0	-1.7958	TRUE
U2af2	4	0.00018985	0.00070687	0.023226	628	4	-4.4679	0.99981	0.99982	1	20139	0	-4.4679	TRUE
Mrpl17	4	0.00019075	0.00071118	0.023272	629	4	-1.7143	0.99981	0.99982	1	20138	0	-1.7143	TRUE
Rpl32	4	0.00019083	0.00071118	0.023272	630	4	-3.9531	0.99981	0.99982	1	20137	0	-3.9531	TRUE
Nup155	4	0.00019099	0.00071166	0.023272	631	4	-4.1893	0.99903	0.99902	1	19888	0	-4.1893	TRUE
Hspa5	4	0.00019217	0.00071645	0.023392	632	4	-4.5168	0.99772	0.99773	1	19721	0	-4.5168	TRUE
Eif5	4	0.00019321	0.00071981	0.023464	633	4	-3.8172	0.99981	0.99982	1	20136	0	-3.8172	TRUE
Mad2l1	3	0.00019468	0.00057273	0.020766	634	3	-3.559	0.99981	0.99981	1	20134	0	-3.559	TRUE
Rps12	4	0.00019863	0.00074376	0.0242	635	4	-4.2375	0.9998	0.99981	1	20133	0	-4.2375	TRUE
Sf3b4	4	0.00019891	0.00074472	0.0242	636	3	-3.5763	0.95324	0.95305	1	18484	0	-3.5763	TRUE
Twistnb	4	0.00019927	0.00074663	0.024224	637	4	-3.5725	0.9998	0.99981	1	20132	0	-3.5725	TRUE
Rpl23	4	0.00020083	0.00075143	0.024319	638	4	-4.4122	0.9998	0.99981	1	20131	0	-4.4122	TRUE
Sdhb	4	0.00020126	0.0007519	0.024319	639	4	-3.2873	0.9998	0.99981	1	20130	0	-3.2873	TRUE
Cd2bp2	4	0.0002034	0.00076196	0.024567	640	4	-2.8011	0.9998	0.99981	1	20129	0	-2.8011	TRUE
Rps3	4	0.00020345	0.00076196	0.024567	641	4	-5.2911	0.99668	0.99667	1	19636	0	-5.2911	TRUE
Trmu	4	0.000204	0.00076532	0.024637	642	4	-1.7007	0.9998	0.9998	1	20128	0	-1.7007	TRUE
Ilk	4	0.00020555	0.00077155	0.024799	643	4	-3.1607	0.99979	0.9998	1	20127	0	-3.1607	TRUE
Snrpd1	4	0.00020601	0.00077298	0.024806	644	3	-5.4175	0.88839	0.88805	1	17261	0	-5.4175	TRUE
B3gat3	4	0.00020673	0.00077538	0.024845	645	3	-2.1833	0.89428	0.89392	1	17358	0	-2.1833	TRUE
Rps27	4	0.00020886	0.00078256	0.025036	646	4	-2.3509	0.99979	0.9998	1	20126	0	-2.3509	TRUE
Rad51	4	0.00021	0.00078831	0.025181	647	4	-2.9083	0.99979	0.9998	1	20125	0	-2.9083	TRUE
Cdc7	4	0.00021097	0.00079119	0.025234	648	3	-2.3541	0.97002	0.9699	1	18822	0	-2.3541	TRUE
Fam50a	4	0.00021291	0.00079454	0.025302	649	4	-2.7583	0.99979	0.99979	1	20124	0	-2.7583	TRUE
Sap30bp	4	0.00021474	0.00080364	0.025461	650	4	-3.4331	0.98798	0.98797	1	19249	0	-3.4331	TRUE
Prpf38b	4	0.00021527	0.00080556	0.025461	651	3	-3.1501	0.79453	0.79696	1	15663	1	-3.1501	TRUE
Diexf	4	0.0002157	0.00080748	0.025461	652	3	-3.8199	0.8808	0.88033	1	17143	0	-3.8199	TRUE
Ddx54	4	0.0002157	0.00080748	0.025461	653	4	-4.5457	0.99807	0.99809	1	19753	0	-4.5457	TRUE
Rnpc3	4	0.0002159	0.00080796	0.025461	654	4	-3.3628	0.99978	0.99979	1	20122	0	-3.3628	TRUE
Hist1h2ac	4	0.00021622	0.00080843	0.025461	655	4	-4.9756	0.99758	0.99758	1	19707	0	-4.9756	TRUE
Pak1ip1	4	0.00021635	0.00080843	0.025461	656	4	-3.5981	0.99978	0.99979	1	20121	0	-3.5981	TRUE
Xpo1	4	0.00021665	0.00080939	0.025461	657	4	-3.6679	0.999	0.99899	1	19882	0	-3.6679	TRUE
Gemin8	4	0.00021694	0.00081083	0.025467	658	4	-1.4432	0.99978	0.99979	1	20120	0	-1.4432	TRUE
Ckap5	4	0.00021846	0.00081754	0.0256	659	4	-4.1259	0.99686	0.99685	1	19652	0	-4.1259	TRUE
Pfdn6	4	0.00021846	0.00081754	0.0256	660	3	-4.245	0.9796	0.97962	1	19032	0	-4.245	TRUE
Mrpl41	4	0.00021992	0.00082137	0.025681	661	4	-1.7405	0.99978	0.99978	1	20119	0	-1.7405	TRUE
Lsm3	4	0.00022285	0.00083191	0.025971	662	4	-2.0599	0.99978	0.99978	1	20118	0	-2.0599	TRUE
Copa	4	0.00022394	0.00083622	0.026067	663	4	-6.4807	0.99967	0.99969	1	20066	0	-6.4807	TRUE
Tma16	4	0.00022432	0.00083766	0.026072	664	3	-3.0636	0.64148	0.69161	1	13748	1	-3.0636	TRUE
Thoc3	4	0.00022765	0.00085107	0.02644	665	4	-4.1752	0.98483	0.98479	1	19164	0	-4.1752	TRUE
Zwilch	4	0.00022771	0.00085203	0.02644	666	4	-1.7805	0.99977	0.99978	1	20117	0	-1.7805	TRUE
Atp5d	4	0.00022865	0.00085778	0.026578	667	4	-1.874	0.99977	0.99978	1	20116	0	-1.874	TRUE
Taf5l	4	0.00022926	0.00086017	0.026613	668	4	-1.615	0.99977	0.99978	1	20115	0	-1.615	TRUE
Mocs3	4	0.00022996	0.0008664	0.026765	669	4	-2.6397	0.99977	0.99978	1	20114	0	-2.6397	TRUE
Uba1	4	0.00023057	0.0008688	0.026768	670	4	-3.3001	0.99977	0.99977	1	20113	0	-3.3001	TRUE
Ints7	4	0.00023104	0.00087119	0.026768	671	4	-3.0836	0.99977	0.99977	1	20112	0	-3.0836	TRUE
Wdr77	4	0.00023114	0.00087167	0.026768	672	4	-3.0128	0.99977	0.99977	1	20111	0	-3.0128	TRUE
Orc5	4	0.00023142	0.00087167	0.026768	673	4	-4.4051	0.99977	0.99977	1	20110	0	-4.4051	TRUE
Hist1h2ab	4	0.00023384	0.00087982	0.026978	674	4	-5.1186	0.99965	0.99967	1	20051	0	-5.1186	TRUE
Pfdn2	4	0.00023451	0.00088221	0.027011	675	4	-4.9268	0.99174	0.99173	1	19390	0	-4.9268	TRUE
Vps16	4	0.00023662	0.00088892	0.027151	676	4	-2.1379	0.99976	0.99977	1	20108	0	-2.1379	TRUE
Vmp1	4	0.00023686	0.0008894	0.027151	677	4	-3.4323	0.98696	0.98693	1	19220	0	-3.4323	TRUE
Rrp1	4	0.00023743	0.00089179	0.027151	678	3	-2.7078	0.50025	0.62119	1	12407	1	-2.7078	TRUE
Trappc4	4	0.00023792	0.00089323	0.027151	679	4	-2.4199	0.99976	0.99977	1	20107	0	-2.4199	TRUE
Wdr3	4	0.0002381	0.00089371	0.027151	680	4	-4.0762	0.98293	0.98292	1	19113	0	-4.0762	TRUE
F8a	4	0.0002384	0.00089467	0.027151	681	4	-1.4816	0.99976	0.99977	1	20106	0	-1.4816	TRUE
Polr1a	4	0.00024058	0.00090329	0.027307	682	4	-2.9309	0.99976	0.99977	1	20105	0	-2.9309	TRUE
Gm8693	4	0.00024105	0.00090329	0.027307	683	3	-4.5852	0.17732	0.32013	0.958489	6698	1	-4.5852	TRUE
Usp8	4	0.00024112	0.00090377	0.027307	684	4	-3.7232	0.99976	0.99977	1	20104	0	-3.7232	TRUE
Skiv2l2	4	0.00024302	0.00090712	0.027329	685	4	-4.0126	0.99924	0.99925	1	19929	0	-4.0126	TRUE
Ppp1cb	4	0.00024311	0.00090712	0.027329	686	3	-5.9139	0.94547	0.94531	1	18335	0	-5.9139	TRUE
Mars2	4	0.00024589	0.00091527	0.027534	687	4	-4.4571	0.99856	0.99857	1	19813	0	-4.4571	TRUE
Rfc3	4	0.00024702	0.0009215	0.027681	688	4	-2.0457	0.99929	0.9993	1	19942	0	-2.0457	TRUE
Sel1l	4	0.00025021	0.00093108	0.027928	689	4	-1.6852	0.99975	0.99975	1	20103	0	-1.6852	TRUE
Lars	4	0.00025238	0.00093731	0.028074	690	4	-3.2019	0.99597	0.99598	1	19584	0	-3.2019	TRUE
Exosc8	4	0.00025546	0.00094689	0.02832	691	4	-4.2494	0.99974	0.99975	1	20102	0	-4.2494	TRUE
Rpl23a	4	0.00025686	0.00095024	0.028379	692	3	-3.8584	0.98005	0.98006	1	19041	0	-3.8584	TRUE
Cherp	4	0.00026064	0.00096844	0.028881	693	4	-2.786	0.99974	0.99975	1	20101	0	-2.786	TRUE
Hcfc1	4	0.00026092	0.00097228	0.028954	694	4	-4.1607	0.99962	0.99964	1	20043	0	-4.1607	TRUE
Polr2j	4	0.00026464	0.00099096	0.029454	695	4	-4.1654	0.99974	0.99974	1	20100	0	-4.1654	TRUE
Mrpl15	4	0.00026475	0.00099192	0.029454	696	4	-2.2028	0.99974	0.99974	1	20099	0	-2.2028	TRUE
Lsm4	4	0.00026671	0.00099623	0.02954	697	4	-3.8287	0.99271	0.9927	1	19427	0	-3.8287	TRUE
Srcap	4	0.00027065	0.0010116	0.029866	698	4	-2.6599	0.99973	0.99974	1	20098	0	-2.6599	TRUE
Asns	4	0.00027092	0.0010116	0.029866	699	4	-2.4538	0.99973	0.99974	1	20097	0	-2.4538	TRUE
Ndc80	4	0.0002742	0.0010245	0.030204	700	4	-4.776	0.99926	0.99927	1	19937	0	-4.776	TRUE
Sap130	4	0.00027504	0.0010269	0.030232	701	4	-1.594	0.99972	0.99974	1	20096	0	-1.594	TRUE
Hdac3	4	0.00027619	0.0010298	0.030254	702	4	-2.3587	0.99872	0.99872	1	19838	0	-2.3587	TRUE
Hmgb1	4	0.00027682	0.0010312	0.030254	703	4	-4.4952	0.99972	0.99973	1	20095	0	-4.4952	TRUE
Ccdc115	4	0.00027731	0.0010322	0.030254	704	4	-3.3093	0.99957	0.99959	1	20019	0	-3.3093	TRUE
Gfpt1	4	0.00027819	0.001035	0.030254	705	4	-4.1825	0.98887	0.98888	1	19286	0	-4.1825	TRUE
Mrps16	4	0.00027915	0.0010374	0.030254	706	4	-2.8905	0.99972	0.99973	1	20094	0	-2.8905	TRUE
Orc4	4	0.00027932	0.0010379	0.030254	707	3	-2.1259	0.5682	0.65274	1	13039	1	-2.1259	TRUE
Yeats4	4	0.00027982	0.0010389	0.030254	708	4	-3.0285	0.99968	0.9997	1	20075	0	-3.0285	TRUE
Ccnb1	4	0.00028057	0.0010393	0.030254	709	4	-2.3223	0.98979	0.98976	1	#VALUE!	0	-2.3223	TRUE
Rbx1	4	0.00028385	0.0010552	0.030671	710	4	-2.6471	0.99837	0.99838	1	19789	0	-2.6471	TRUE
Gps1	4	0.00028589	0.0010607	0.030788	711	4	-3.5058	0.99709	0.99709	1	19669	0	-3.5058	TRUE
Rac1	4	0.00028665	0.0010643	0.030847	712	3	-4.3174	0.098524	0.21262	0.929029	4556	1	-4.3174	TRUE
Cdc73	4	0.00028716	0.0010657	0.030847	713	4	-3.8922	0.99859	0.9986	1	19816	0	-3.8922	TRUE
Ddx52	4	0.0002878	0.0010681	0.030856	714	4	-4.2682	0.99861	0.99862	1	19819	0	-4.2682	TRUE
Eef1g	4	0.00028844	0.00107	0.030856	715	4	-3.1574	0.98687	0.98684	1	19217	0	-3.1574	TRUE
Mcrs1	4	0.00028862	0.0010705	0.030856	716	4	-2.3248	0.99971	0.99972	1	20093	0	-2.3248	TRUE
Terf1	4	0.00028963	0.0010758	0.030946	717	4	-2.6987	0.99971	0.99972	1	20092	0	-2.6987	TRUE
Sf3a2	4	0.0002903	0.0010772	0.030946	718	4	-3.6454	0.99971	0.99972	1	20090	0	-3.6454	TRUE
Mrpl4	4	0.00029092	0.0010796	0.030946	719	4	-4.0332	0.99971	0.99972	1	20089	0	-4.0332	TRUE
Sap18	4	0.00029092	0.0010796	0.030946	720	4	-2.2922	0.99971	0.99972	1	20088	0	-2.2922	TRUE
Smc4	4	0.00029243	0.0010892	0.031161	721	4	-4.1932	0.99971	0.99972	1	20087	0	-4.1932	TRUE
Snrpc	4	0.00029302	0.0010901	0.031161	722	4	-2.0207	0.99871	0.99871	1	19835	0	-2.0207	TRUE
Cog4	4	0.00029452	0.0010954	0.031219	723	4	-2.1214	0.99971	0.99972	1	20086	0	-2.1214	TRUE
Sec61g	4	0.00029568	0.0010997	0.031219	724	3	-3.7749	0.80004	0.80176	1	15741	1	-3.7749	TRUE
Hist1h3h	4	0.00029568	0.0010997	0.031219	725	4	-5.9863	0.99923	0.99924	1	19927	0	-5.9863	TRUE
Eif3i	4	0.00029568	0.0010997	0.031219	726	4	-4.2706	0.997	0.99699	1	19663	0	-4.2706	TRUE
Aurkb	4	0.00029568	0.0010997	0.031219	727	4	-5.2407	0.99704	0.99703	1	19665	0	-5.2407	TRUE
Pdia3	4	0.00029668	0.0011021	0.031244	728	4	-1.7049	0.9997	0.99972	1	20084	0	-1.7049	TRUE
Upf2	4	0.00029933	0.0011117	0.031473	729	3	-2.5536	0.98225	0.98223	1	19096	0	-2.5536	TRUE
Aasdhppt	4	0.00030276	0.0011241	0.031782	730	4	-4.8707	0.9997	0.99971	1	20083	0	-4.8707	TRUE
Gnl3l	4	0.00030356	0.0011265	0.031806	731	4	-3.206	0.99637	0.99637	1	19607	0	-3.206	TRUE
Ciapin1	4	0.00030543	0.0011332	0.031876	732	4	-1.8756	0.99969	0.99971	1	20082	0	-1.8756	TRUE
Brf1	4	0.00030568	0.0011337	0.031876	733	4	-3.9137	0.99914	0.99914	1	19906	0	-3.9137	TRUE
Tbcd	4	0.00030677	0.0011352	0.031876	734	4	-3.6601	0.99969	0.99971	1	20081	0	-3.6601	TRUE
Hist1h3e	4	0.00030728	0.001139	0.031923	735	4	-4.1771	0.99391	0.9939	1	19471	0	-4.1771	TRUE
4930467E23Rik	4	0.00030755	0.00114	0.031923	736	4	-3.3576	0.99967	0.99969	1	20065	0	-3.3576	TRUE
Crk	4	0.00030923	0.0011447	0.032014	737	4	-2.5864	0.99969	0.99971	1	20080	0	-2.5864	TRUE
Pop1	4	0.00031107	0.001151	0.032145	738	4	-3.5761	0.99871	0.99871	1	19834	0	-3.5761	TRUE
Prdm10	4	0.00031247	0.0011553	0.032222	739	4	-3.2827	0.99969	0.9997	1	20078	0	-3.2827	TRUE
Rtel1	4	0.00031628	0.001173	0.032672	740	4	-3.1707	0.99968	0.9997	1	20077	0	-3.1707	TRUE
Nup85	4	0.00031736	0.0011768	0.032704	741	4	-5.3423	0.99968	0.9997	1	20076	0	-5.3423	TRUE
Ddx21	4	0.00031754	0.0011773	0.032704	742	4	-3.7566	0.99968	0.9997	1	20074	0	-3.7566	TRUE
Brf2	4	0.00031874	0.0011821	0.032762	743	4	-2.5934	0.99968	0.9997	1	20073	0	-2.5934	TRUE
Gfer	4	0.00032103	0.0011898	0.032917	744	4	-2.2429	0.99968	0.9997	1	20072	0	-2.2429	TRUE
Gm16513	4	0.00032467	0.0012046	0.033268	745	4	-2.2214	0.99968	0.99969	1	20071	0	-2.2214	TRUE
Dnm2	4	0.00032689	0.0012128	0.033268	746	3	-3.6771	0.96884	0.96869	1	18786	0	-3.6771	TRUE
Ccdc84	4	0.00032689	0.0012128	0.033268	747	4	-4.6347	0.99877	0.99877	1	19848	0	-4.6347	TRUE
Pmpca	4	0.00032719	0.0012133	0.033268	748	4	-4.2885	0.99819	0.99821	1	19768	0	-4.2885	TRUE
Polr3b	4	0.00032723	0.0012137	0.033268	749	4	-3.1468	0.99967	0.99969	1	20068	0	-3.1468	TRUE
Mtg2	4	0.00032723	0.0012137	0.033268	750	4	-2.3912	0.99967	0.99969	1	20067	0	-2.3912	TRUE
Gm2897	4	0.00032723	0.0012137	0.033268	751	4	-2.1089	0.99967	0.99969	1	20069	0	-2.1089	TRUE
Mcmbp	4	0.00032859	0.0012171	0.033316	752	3	-2.5194	0.9355	0.93527	1	18135	0	-2.5194	TRUE
Mtor	4	0.00032883	0.0012195	0.033337	753	4	-2.3289	0.99967	0.99969	1	20064	0	-2.3289	TRUE
Fbl	4	0.00033049	0.0012243	0.03338	754	4	-3.2056	0.99967	0.99969	1	20063	0	-3.2056	TRUE
Dctn1	4	0.00033055	0.0012243	0.03338	755	3	-2.8599	0.86425	0.86382	1	16868	0	-2.8599	TRUE
Tomm22	4	0.00033142	0.0012276	0.033427	756	4	-1.5941	0.99967	0.99969	1	20062	0	-1.5941	TRUE
Rps19	4	0.00033229	0.0012329	0.033527	757	4	-2.9775	0.99967	0.99969	1	20061	0	-2.9775	TRUE
Cinp	4	0.00033371	0.0012372	0.0336	758	4	-2.2253	0.99967	0.99969	1	20060	0	-2.2253	TRUE
Slc7a11	4	0.0003342	0.0012406	0.033646	759	4	-2.9895	0.99915	0.99915	1	19909	0	-2.9895	TRUE
Thoc1	4	0.00033665	0.0012477	0.033797	760	4	-2.5964	0.99966	0.99968	1	20059	0	-2.5964	TRUE
Narfl	4	0.00033752	0.0012506	0.033831	761	4	-2.7357	0.99966	0.99968	1	20058	0	-2.7357	TRUE
Pik3r4	3	0.00033826	0.0010005	0.029625	762	3	-2.2377	0.99966	0.99966	1	20057	0	-2.2377	TRUE
Trrap	4	0.00033931	0.0012564	0.033936	763	4	-2.7355	0.99951	0.99953	1	19997	0	-2.7355	TRUE
Vps51	4	0.00033966	0.0012578	0.033936	764	4	-1.7596	0.99966	0.99968	1	20056	0	-1.7596	TRUE
Vac14	4	0.00034168	0.0012626	0.034021	765	4	-1.9491	0.99966	0.99968	1	20055	0	-1.9491	TRUE
Polg2	4	0.00034301	0.0012703	0.034138	766	4	-1.8503	0.99966	0.99968	1	20054	0	-1.8503	TRUE
Slc25a19	4	0.00034301	0.0012703	0.034138	767	4	-3.0515	0.99966	0.99968	1	20053	0	-3.0515	TRUE
Celf1	4	0.00034556	0.0012798	0.034351	768	4	-1.6457	0.99965	0.99967	1	20052	0	-1.6457	TRUE
Snrnp40	4	0.00035387	0.0013153	0.035257	769	4	-2.8114	0.99965	0.99966	1	20050	0	-2.8114	TRUE
Fnta	4	0.00035759	0.0013345	0.035678	770	4	-2.7541	0.99964	0.99966	1	20049	0	-2.7541	TRUE
Mrpl38	4	0.00036028	0.0013397	0.035773	771	3	-3.1067	0.81855	0.81848	1	16033	1	-3.1067	TRUE
Ranbp2	4	0.00036259	0.0013527	0.036072	772	4	-1.9638	0.99964	0.99965	1	20048	0	-1.9638	TRUE
Polr2i	4	0.00036697	0.0013742	0.036543	773	3	-4.4108	0.88947	0.88911	1	17285	0	-4.4108	TRUE
Atp5j	4	0.00036718	0.0013757	0.036543	774	4	-2.0215	0.99963	0.99965	1	20047	0	-2.0215	TRUE
Ap2s1	4	0.00037635	0.0014039	0.037211	775	4	-1.7148	0.99962	0.99964	1	20044	0	-1.7148	TRUE
Eif2b5	4	0.00037651	0.0014044	0.037211	776	3	-3.7604	0.85026	0.84969	1	16621	0	-3.7604	TRUE
Mvk	4	0.00037847	0.0014111	0.037341	777	4	-1.8886	0.99962	0.99964	1	20042	0	-1.8886	TRUE
Cdc5l	4	0.00038141	0.0014221	0.037562	778	4	-2.2129	0.99962	0.99964	1	20041	0	-2.2129	TRUE
Rpl15	4	0.00038196	0.0014231	0.037562	779	4	-4.2847	0.99962	0.99964	1	20040	0	-4.2847	TRUE
Chp1	4	0.00038327	0.001426	0.03759	780	4	-2.2283	0.99962	0.99963	1	20039	0	-2.2283	TRUE
Isca1	4	0.00038376	0.0014284	0.037595	781	4	-1.4434	0.99962	0.99963	1	20038	0	-1.4434	TRUE
A430089I19Rik	4	0.00038431	0.0014298	0.037595	782	4	-2.1399	0.99962	0.99963	1	20037	0	-2.1399	TRUE
Xrn2	3	0.00038502	0.0011347	0.031876	783	3	-3.9468	0.99961	0.99961	1	20035	0	-3.9468	TRUE
B4galt7	4	0.00038637	0.0014384	0.037728	784	3	-2.2335	0.51242	0.6265	1	12508	1	-2.2335	TRUE
Rpl24	4	0.00038668	0.0014389	0.037728	785	3	-4.8604	0.96439	0.96428	1	18701	0	-4.8604	TRUE
Nelfb	4	0.00038715	0.0014403	0.037728	786	4	-2.5238	0.99961	0.99963	1	20034	0	-2.5238	TRUE
Dhodh	4	0.00038862	0.0014446	0.037793	787	3	-3.3057	0.70893	0.73252	1	14520	1	-3.3057	TRUE
Taz	4	0.00038931	0.0014466	0.037795	788	4	-1.5119	0.99961	0.99963	1	20033	0	-1.5119	TRUE
LOC100048884	4	0.00039563	0.0014705	0.038144	789	4	-1.2347	0.9996	0.99963	1	20032	0	-1.2347	TRUE
Mios	4	0.00039592	0.001471	0.038144	790	4	-2.9488	0.9996	0.99963	1	20031	0	-2.9488	TRUE
Sf3b3	4	0.00039592	0.001471	0.038144	791	4	-4.618	0.99528	0.99528	1	19546	0	-4.618	TRUE
Yap1	4	0.00039592	0.001471	0.038144	792	4	-3.7335	0.9988	0.99879	1	19852	0	-3.7335	TRUE
Yae1d1	4	0.00039592	0.001471	0.038144	793	3	-4.3469	0.77466	0.78053	1	15379	1	-4.3469	TRUE
Ddx27	4	0.00039592	0.001471	0.038144	794	3	-5.5895	0.97688	0.97682	1	18961	0	-5.5895	TRUE
Gpn2	4	0.00040404	0.0014983	0.038804	795	4	-2.5318	0.9996	0.99961	1	20030	0	-2.5318	TRUE
Mis18a	3	0.0004044	0.0011826	0.032762	796	2	-3.8754	0.62301	0.63697	1	13561	1	-3.8754	TRUE
Nup160	4	0.00040447	0.0015002	0.038805	797	4	-4.4227	0.9996	0.99961	1	20029	0	-4.4227	TRUE
Eif3a	4	0.00040578	0.0015093	0.038967	798	4	-3.9108	0.99836	0.99837	1	19786	0	-3.9108	TRUE
Leng1	4	0.00040591	0.0015103	0.038967	799	4	-1.3803	0.99959	0.99961	1	20028	0	-1.3803	TRUE
Vps52	4	0.0004072	0.001516	0.039067	800	4	-1.6051	0.99959	0.99961	1	20027	0	-1.6051	TRUE
Txnl4a	4	0.00040868	0.0015203	0.039129	801	4	-5.4763	0.99406	0.99407	1	19480	0	-5.4763	TRUE
Nxt1	4	0.0004101	0.0015246	0.039191	802	4	-4.9089	0.99959	0.99961	1	20026	0	-4.9089	TRUE
Nsmce1	4	0.00041434	0.001539	0.039512	803	4	-2.0799	0.99351	0.9935	1	19454	0	-2.0799	TRUE
Exosc9	4	0.00041663	0.0015443	0.039573	804	3	-4.0379	0.95336	0.95317	1	18486	0	-4.0379	TRUE
Gm8300	4	0.00041836	0.0015476	0.039573	805	4	-1.6698	0.99958	0.9996	1	20023	0	-1.6698	TRUE
Amd1	4	0.00041836	0.0015476	0.039573	806	4	-1.7572	0.99958	0.9996	1	20024	0	-1.7572	TRUE
Polr2h	4	0.00041858	0.0015491	0.039573	807	4	-3.4612	0.99958	0.9996	1	20022	0	-3.4612	TRUE
Hinfp	4	0.00042073	0.0015553	0.039683	808	4	-2.9913	0.99958	0.9996	1	20020	0	-2.9913	TRUE
Metap1	4	0.00042975	0.0015869	0.04044	809	4	-3.567	0.99957	0.99959	1	20018	0	-3.567	TRUE
Got2	4	0.00043182	0.0015951	0.040598	810	4	-3.0645	0.99831	0.99832	1	19781	0	-3.0645	TRUE
Atp5e	4	0.00043584	0.001609	0.040863	811	3	-3.757	0.085027	0.18817	0.923786	4063	1	-3.757	TRUE
Snapc1	4	0.00043595	0.0016094	0.040863	812	4	-2.8827	0.99956	0.99959	1	20017	0	-2.8827	TRUE
Naf1	4	0.00044007	0.00163	0.041335	813	4	-1.5847	0.99956	0.99958	1	20016	0	-1.5847	TRUE
Numa1	4	0.00044114	0.0016353	0.041404	814	4	-2.2127	0.99956	0.99958	1	20015	0	-2.2127	TRUE
Nfyb	4	0.00044129	0.0016368	0.041404	815	4	-2.679	0.99956	0.99958	1	20014	0	-2.679	TRUE
Rpl38	4	0.00044421	0.0016454	0.041571	816	4	-5.3241	0.99956	0.99958	1	20013	0	-5.3241	TRUE
Kat8	4	0.00044601	0.0016526	0.041624	817	4	-3.3448	0.99937	0.99938	1	19963	0	-3.3448	TRUE
Nxf1	4	0.00044622	0.001653	0.041624	818	4	-2.0398	0.99955	0.99958	1	20012	0	-2.0398	TRUE
Ercc3	4	0.00044635	0.0016535	0.041624	819	3	-3.0135	0.94169	0.94154	1	18252	0	-3.0135	TRUE
Esco2	4	0.00045018	0.0016703	0.041995	820	4	-2.2518	0.99955	0.99957	1	20011	0	-2.2518	TRUE
Fam32a	3	0.00045106	0.0013292	0.035583	821	3	-2.082	0.99955	0.99954	1	20010	0	-2.082	TRUE
Stk11	4	0.00045702	0.0016928	0.042509	822	4	-2.7884	0.9987	0.99871	1	19833	0	-2.7884	TRUE
Chchd3	4	0.00045809	0.0016966	0.042554	823	4	-2.4029	0.99954	0.99957	1	20008	0	-2.4029	TRUE
Dnajc11	4	0.00046173	0.0017067	0.042715	824	4	-3.1119	0.99954	0.99956	1	20007	0	-3.1119	TRUE
Fen1	4	0.0004619	0.0017072	0.042715	825	3	-4.6861	0.97569	0.97558	1	18937	0	-4.6861	TRUE
Pggt1b	4	0.0004654	0.0017263	0.043142	826	3	-3.4216	0.77282	0.77911	1	15353	1	-3.4216	TRUE
Cars	3	0.00046623	0.0013733	0.036543	827	3	-3.1284	0.99953	0.99953	1	20006	0	-3.1284	TRUE
Dmap1	4	0.00046715	0.0017354	0.043317	828	4	-2.4883	0.99953	0.99956	1	20005	0	-2.4883	TRUE
Tsfm	4	0.00046768	0.0017378	0.043324	829	3	-3.7835	0.94174	0.94158	1	18253	0	-3.7835	TRUE
Rpe	4	0.00046851	0.0017421	0.043378	830	4	-2.5687	0.99953	0.99956	1	20004	0	-2.5687	TRUE
Ppp4c	4	0.00047015	0.0017469	0.043378	831	4	-3.5727	0.99792	0.99795	1	19737	0	-3.5727	TRUE
Dnaja3	4	0.00047036	0.0017479	0.043378	832	4	-2.4398	0.99953	0.99955	1	20003	0	-2.4398	TRUE
Trappc1	4	0.00047052	0.0017484	0.043378	833	4	-3.5841	0.99953	0.99955	1	20002	0	-3.5841	TRUE
Rab7	4	0.00047537	0.0017661	0.043765	834	4	-2.4444	0.99952	0.99955	1	20001	0	-2.4444	TRUE
Elp6	4	0.00047851	0.0017786	0.044021	835	4	-3.5141	0.99949	0.99951	1	19993	0	-3.5141	TRUE
Zbtb17	4	0.00047887	0.001781	0.044027	836	4	-2.5687	0.99063	0.99059	1	19351	0	-2.5687	TRUE
Vars2	4	0.00047922	0.0017833	0.044034	837	4	-2.4483	0.99249	0.99249	1	19413	0	-2.4483	TRUE
Rrs1	4	0.00048099	0.0017881	0.044082	838	4	-2.2726	0.99952	0.99954	1	20000	0	-2.2726	TRUE
Skp1a	4	0.00048189	0.0017896	0.044082	839	4	-2.2616	0.99952	0.99954	1	19999	0	-2.2616	TRUE
Gtf3c1	4	0.00048642	0.0018083	0.044402	840	4	-3.1635	0.99948	0.9995	1	19991	0	-3.1635	TRUE
Txnrd1	4	0.00048696	0.0018092	0.044402	841	4	-2.8231	0.99845	0.99847	1	19797	0	-2.8231	TRUE
Actr10	4	0.00048757	0.0018111	0.044402	842	4	-1.5713	0.99951	0.99953	1	19998	0	-1.5713	TRUE
Sympk	4	0.00048768	0.0018111	0.044402	843	4	-2.7859	0.99592	0.99594	1	19582	0	-2.7859	TRUE
Prdm15	4	0.00049379	0.0018346	0.044871	844	4	-1.6171	0.99951	0.99953	1	19995	0	-1.6171	TRUE
Eif2b1	4	0.00049379	0.0018346	0.044871	845	4	-3.0897	0.99951	0.99953	1	19996	0	-3.0897	TRUE
Prpf31	4	0.00049551	0.0018404	0.044958	846	4	-3.3818	0.99892	0.99891	1	19869	0	-3.3818	TRUE
Osbp	4	0.00049606	0.0018428	0.044964	847	4	-2.9171	0.99233	0.99233	1	19409	0	-2.9171	TRUE
Trp53rk	4	0.00050768	0.0018844	0.045926	848	3	-3.2428	0.5186	0.62932	1	12564	1	-3.2428	TRUE
Uso1	4	0.00050984	0.0018892	0.045935	849	4	-3.8947	0.99903	0.99902	1	19889	0	-3.8947	TRUE
Pafah1b1	4	0.00050992	0.0018892	0.045935	850	4	-4.2833	0.99917	0.99917	1	19913	0	-4.2833	TRUE
Vmn1r200	4	0.00051052	0.0018935	0.045986	851	4	-1.6162	0.99949	0.99951	1	19992	0	-1.6162	TRUE
Gtf2e1	4	0.0005176	0.0019213	0.046578	852	4	-2.7218	0.99808	0.9981	1	19755	0	-2.7218	TRUE
C330021F23Rik	4	0.00051816	0.0019228	0.046578	853	3	-5.3332	0.052532	0.12686	0.904998	2760	1	-5.3332	TRUE
Rft1	4	0.00051854	0.0019247	0.046578	854	4	-3.4348	0.99662	0.99661	1	19630	0	-3.4348	TRUE
Nup93	4	0.00051929	0.0019271	0.046581	855	3	-3.3483	0.76089	0.76976	1	15180	1	-3.3483	TRUE
Arfrp1	4	0.00051967	0.0019309	0.046619	856	4	-5.3458	0.99742	0.99742	1	19699	0	-5.3458	TRUE
Rpl37a	4	0.0005223	0.0019371	0.046695	857	3	-4.0506	0.94298	0.94282	1	18283	0	-4.0506	TRUE
Emc1	4	0.00052308	0.0019386	0.046695	858	4	-3.6764	0.99622	0.99623	1	19596	0	-3.6764	TRUE
Ubl5	4	0.00052478	0.0019458	0.046782	859	3	-3.6938	0.48637	0.61524	1	12286	1	-3.6938	TRUE
Eif2s1	4	0.00052505	0.0019467	0.046782	860	4	-3.8874	0.99947	0.99949	1	19990	0	-3.8874	TRUE
Hsd17b12	4	0.00052611	0.0019496	0.046797	861	3	-3.2721	0.93308	0.93279	1	18096	0	-3.2721	TRUE
Tada3	4	0.00052783	0.0019549	0.04686	862	3	-2.7787	0.90533	0.90494	1	17562	0	-2.7787	TRUE
Ndnl2	4	0.00052878	0.0019568	0.04686	863	4	-3.539	0.99549	0.99551	1	19559	0	-3.539	TRUE
Prim2	4	0.00053084	0.0019625	0.046935	864	4	-1.8631	0.99947	0.99948	1	19989	0	-1.8631	TRUE
Donson	4	0.00053101	0.0019644	0.046935	865	4	-1.4049	0.99947	0.99948	1	19988	0	-1.4049	TRUE
Taf12	4	0.00053225	0.0019697	0.046998	866	4	-2.7392	0.99947	0.99948	1	19986	0	-2.7392	TRUE
Ube2m	4	0.00053299	0.0019716	0.046998	867	4	-3.9601	0.99609	0.9961	1	19593	0	-3.9601	TRUE
Smarca4	4	0.00053492	0.0019783	0.047007	868	4	-2.9478	0.98582	0.98578	1	19192	0	-2.9478	TRUE
B3galt6	4	0.00053517	0.0019788	0.047007	869	4	-3.0959	0.99946	0.99948	1	19984	0	-3.0959	TRUE
Sgol1	4	0.00053517	0.0019788	0.047007	870	4	-2.7141	0.99946	0.99948	1	19983	0	-2.7141	TRUE
Sprtn	4	0.00053665	0.0019846	0.047047	871	3	-4.0342	0.36245	0.50771	1	10288	1	-4.0342	TRUE
Ctps	4	0.00053685	0.001985	0.047047	872	4	-2.721	0.99946	0.99948	1	19982	0	-2.721	TRUE
Eif1ad	4	0.00053935	0.0019893	0.047095	873	4	-4.8077	0.99853	0.99855	1	19810	0	-4.8077	TRUE
Cstf3	4	0.00054576	0.0020133	0.047591	874	3	-2.4755	0.62494	0.6825	1	13581	1	-2.4755	TRUE
Nop58	4	0.00054687	0.0020152	0.047591	875	4	-2.8893	0.99945	0.99947	1	19980	0	-2.8893	TRUE
Utp6	4	0.00054771	0.0020186	0.047591	876	3	-2.549	0.92815	0.92788	1	18005	0	-2.549	TRUE
Acly	4	0.0005483	0.0020195	0.047591	877	4	-3.2261	0.99817	0.99819	1	19767	0	-3.2261	TRUE
Nrbp1	4	0.00055012	0.0020301	0.047785	878	4	-1.4313	0.99945	0.99946	1	19979	0	-1.4313	TRUE
Hist1h4a	4	0.00055157	0.0020349	0.047844	879	4	-1.6896	0.99945	0.99946	1	19978	0	-1.6896	TRUE
Vmn2r36	4	0.00055596	0.002055	0.048262	880	3	-4.024	0.88044	0.88001	1	17134	0	-4.024	TRUE
Ppil1	4	0.00055794	0.0020655	0.048399	881	4	-2.5195	0.99934	0.99935	1	19951	0	-2.5195	TRUE
Cse1l	4	0.00055794	0.0020655	0.048399	882	4	-3.4991	0.99773	0.99774	1	19722	0	-3.4991	TRUE
Hist1h3c	4	0.00055912	0.0020694	0.048434	883	2	-2.4458	0.03399	0.090171	0.87863	2015	1	-2.4458	TRUE
Atp6v1c1	4	0.00056389	0.0020895	0.04885	884	4	-2.2499	0.99792	0.99794	1	19735	0	-2.2499	TRUE
Ube2l3	4	0.00057009	0.0021134	0.049354	885	3	-3.4086	0.62084	0.68024	1	13533	1	-3.4086	TRUE
Polr3c	4	0.00057337	0.0021235	0.049533	886	4	-3.1608	0.99943	0.99944	1	19977	0	-3.1608	TRUE
Slc7a6os	4	0.00057552	0.0021302	0.049633	887	4	-2.4459	0.99791	0.99793	1	19734	0	-2.4459	TRUE
Haus7	4	0.00057633	0.0021355	0.0497	888	3	-3.4035	0.67957	0.71393	1	14161	1	-3.4035	TRUE
Polr2c	4	0.00057714	0.0021398	0.049721	889	3	-3.9886	0.8423	0.84166	1	16455	0	-3.9886	TRUE
Pgk1	4	0.00057754	0.0021412	0.049721	890	4	-3.5517	0.99922	0.99922	1	19926	0	-3.5517	TRUE
Srp72	4	0.00057824	0.0021458	0.049721	891	4	-2.7842	0.99942	0.99944	1	19975	0	-2.7842	TRUE
Kin	4	0.00057835	0.002146	0.049721	892	3	-2.1198	0.98087	0.98084	1	19060	0	-2.1198	TRUE
Psmc6	4	0.00058219	0.0021585	0.049942	893	4	-2.4029	0.99942	0.99943	1	19974	0	-2.4029	TRUE
Incenp	4	0.00058304	0.0021604	0.049942	894	4	-2.728	0.99942	0.99943	1	19973	0	-2.728	TRUE
Hist1h2bb	4	0.00058755	0.0021762	0.050196	895	2	-1.2537	0.003195	0.011368	0.696442	322	2	-1.2537	TRUE
Kpnb1	4	0.00058755	0.0021762	0.050196	896	3	-4.3551	0.0098372	0.033166	0.780253	846	1	-4.3551	TRUE
Sf3a1	4	0.00058812	0.0021791	0.050206	897	4	-4.2367	0.99718	0.99718	1	19678	0	-4.2367	TRUE
Rbm17	4	0.0005895	0.0021824	0.050227	898	4	-2.2887	0.99941	0.99942	1	19971	0	-2.2887	TRUE
Haus4	4	0.00059038	0.0021853	0.050237	899	4	-2.3634	0.99937	0.99938	1	19962	0	-2.3634	TRUE
Vmn1r151	4	0.00059389	0.0021977	0.050468	900	4	-2.6927	0.99941	0.99942	1	19969	0	-2.6927	TRUE
Elp2	4	0.00060174	0.0022284	0.051115	901	4	-3.0811	0.99893	0.99892	1	19870	0	-3.0811	TRUE
Rars	4	0.000608	0.0022552	0.051673	902	3	-2.7081	0.86884	0.86837	1	16956	0	-2.7081	TRUE
Chmp5	4	0.0006192	0.002296	0.052548	903	4	-1.8866	0.99938	0.99939	1	19966	0	-1.8866	TRUE
Keap1	4	0.00062217	0.0023082	0.052769	904	4	-2.4996	0.99938	0.99939	1	19965	0	-2.4996	TRUE
Cpsf4	4	0.00062489	0.0023161	0.052876	905	3	-2.8421	0.95168	0.95152	1	18452	0	-2.8421	TRUE
Hist1h4h	4	0.00062574	0.002318	0.052876	906	4	-3.0556	0.99477	0.99477	1	19519	0	-3.0556	TRUE
Commd6	4	0.00062855	0.0023276	0.053036	907	4	-1.6722	0.99937	0.99938	1	19964	0	-1.6722	TRUE
Hist1h4d	4	0.00063173	0.0023386	0.053229	908	3	-3.8106	0.7808	0.78542	1	15470	1	-3.8106	TRUE
Sf3a3	4	0.00063538	0.0023534	0.053508	909	4	-3.479	0.99936	0.99937	1	19961	0	-3.479	TRUE
Chchd4	4	0.00063776	0.0023635	0.053651	910	4	-4.1735	0.99863	0.99863	1	19826	0	-4.1735	TRUE
Exosc3	4	0.00063841	0.0023649	0.053651	911	3	-2.6095	0.98161	0.98159	1	19083	0	-2.6095	TRUE
Pinx1	4	0.00064155	0.0023755	0.053816	912	4	-1.6304	0.99936	0.99936	1	19960	0	-1.6304	TRUE
Polr2d	4	0.00064185	0.0023774	0.053816	913	4	-2.6627	0.99936	0.99936	1	19959	0	-2.6627	TRUE
Ext2	4	0.00064409	0.002387	0.053936	914	4	-1.6884	0.99936	0.99936	1	19958	0	-1.6884	TRUE
Fxn	4	0.00064426	0.0023879	0.053936	915	4	-2.0987	0.99879	0.99878	1	19850	0	-2.0987	TRUE
5031410I06Rik	4	0.00064726	0.002398	0.054104	916	4	-2.5151	0.99569	0.9957	1	19569	0	-2.5151	TRUE
Pagr1a	4	0.00064838	0.0024052	0.054148	917	4	-1.4644	0.99935	0.99936	1	19957	0	-1.4644	TRUE
Mrpl43	4	0.0006484	0.0024052	0.054148	918	4	-3.8496	0.99541	0.99542	1	19554	0	-3.8496	TRUE
Nop10	4	0.00065365	0.0024229	0.054461	919	4	-3.7552	0.99719	0.9972	1	19679	0	-3.7552	TRUE
Cactin	4	0.00065433	0.0024243	0.054461	920	4	-1.7973	0.99935	0.99935	1	19956	0	-1.7973	TRUE
Ddost	4	0.00065629	0.0024325	0.05452	921	3	-2.865	0.30163	0.44595	0.986259	9141	1	-2.865	TRUE
Gnl2	4	0.00065712	0.0024358	0.05452	922	4	-2.7905	0.99934	0.99935	1	19955	0	-2.7905	TRUE
Pdcd7	4	0.00065712	0.0024358	0.05452	923	4	-2.0815	0.99934	0.99935	1	19954	0	-2.0815	TRUE
Slc35b2	4	0.00065774	0.0024387	0.05452	924	4	-1.5017	0.99934	0.99935	1	19953	0	-1.5017	TRUE
Rragc	4	0.00065815	0.0024402	0.05452	925	4	-1.3276	0.99934	0.99935	1	19952	0	-1.3276	TRUE
Emc3	4	0.00066048	0.0024493	0.054664	926	4	-3.077	0.99099	0.99097	1	19359	0	-3.077	TRUE
Hspa9	4	0.00066758	0.0024737	0.055101	927	4	-3.2134	0.99658	0.99657	1	19623	0	-3.2134	TRUE
Tpt1	4	0.00066802	0.0024742	0.055101	928	4	-2.2509	0.99918	0.99917	1	19918	0	-2.2509	TRUE
Sys1	4	0.00066936	0.002478	0.055127	929	3	-3.3092	0.92697	0.92669	1	17983	0	-3.3092	TRUE
Vbp1	4	0.00067024	0.0024814	0.055142	930	4	-4.4984	0.99933	0.99934	1	19950	0	-4.4984	TRUE
Elac2	4	0.00067455	0.0024969	0.055417	931	4	-1.6361	0.99933	0.99934	1	19949	0	-1.6361	TRUE
Zwint	4	0.0006754	0.0024991	0.055417	932	4	-2.414	0.99932	0.99934	1	19948	0	-2.414	TRUE
Mis12	4	0.00067772	0.0025091	0.05558	933	4	-2.0623	0.99932	0.99933	1	19947	0	-2.0623	TRUE
Gnb1l	4	0.00067836	0.002512	0.055584	934	4	-2.2603	0.99932	0.99933	1	19946	0	-2.2603	TRUE
Tufm	4	0.00067921	0.0025154	0.055599	935	3	-3.5553	0.9347	0.93448	1	18118	0	-3.5553	TRUE
Krtap4-13	4	0.00068463	0.0025341	0.055893	936	3	-2.0586	0.84707	0.8465	1	16559	0	-2.0586	TRUE
Rpp14	4	0.00068537	0.0025369	0.055896	937	4	-1.4156	0.99931	0.99932	1	19945	0	-1.4156	TRUE
Anapc2	4	0.00069007	0.0025547	0.056163	938	4	-2.4554	0.9966	0.99659	1	19629	0	-2.4554	TRUE
Csnk1a1	4	0.00069105	0.0025585	0.056163	939	4	-3.1888	0.99931	0.99932	1	19944	0	-3.1888	TRUE
Rex2	4	0.00069105	0.0025585	0.056163	940	4	-1.796	0.99931	0.99932	1	19943	0	-1.796	TRUE
Gemin6	4	0.00069144	0.0025599	0.056163	941	4	-3.0584	0.98519	0.98517	1	19175	0	-3.0584	TRUE
Mfap1b	4	0.0006944	0.0025709	0.056345	942	4	-4.8304	0.99922	0.99922	1	19925	0	-4.8304	TRUE
Seh1l	4	0.00069669	0.00258	0.056485	943	3	-2.3289	0.77528	0.78103	1	15387	1	-2.3289	TRUE
Furin	4	0.00069829	0.0025863	0.056561	944	4	-1.762	0.99914	0.99914	1	19903	0	-1.762	TRUE
Psmg3	4	0.0007126	0.0026347	0.05755	945	3	-3.6653	0.79117	0.79407	1	15624	1	-3.6653	TRUE
Mau2	4	0.00071387	0.0026371	0.05755	946	4	-2.287	0.99929	0.99929	1	19941	0	-2.287	TRUE
Sec61a1	4	0.00071876	0.0026524	0.057824	947	3	-2.8392	0.97952	0.97952	1	19029	0	-2.8392	TRUE
Copb2	4	0.00072193	0.0026658	0.058055	948	4	-3.2134	0.99928	0.99928	1	19940	0	-3.2134	TRUE
D2Wsu81e	4	0.00072529	0.0026759	0.058213	949	4	-3.5947	0.99772	0.99773	1	19720	0	-3.5947	TRUE
Wtap	4	0.0007266	0.0026816	0.058276	950	4	-1.6311	0.99927	0.99928	1	19939	0	-1.6311	TRUE
Ptdss1	4	0.00073086	0.002696	0.058497	951	4	-2.0582	0.99814	0.99816	1	19763	0	-2.0582	TRUE
Inpp5k	4	0.00073129	0.0026974	0.058497	952	4	-2.2788	0.99927	0.99928	1	19938	0	-2.2788	TRUE
Fntb	4	0.00073773	0.0027219	0.058965	953	3	-2.6868	0.71565	0.73703	1	14592	1	-2.6868	TRUE
BC061237	4	0.00074106	0.0027324	0.05908	954	4	-3.7334	0.99808	0.9981	1	19754	0	-3.7334	TRUE
Shfm1	4	0.0007412	0.0027329	0.05908	955	4	-2.0587	0.99926	0.99926	1	19936	0	-2.0587	TRUE
Rrp36	4	0.00074245	0.0027377	0.059081	956	4	-2.4817	0.99926	0.99926	1	19935	0	-2.4817	TRUE
Dhx36	4	0.00074449	0.0027401	0.059081	957	4	-1.6916	0.99926	0.99926	1	19934	0	-1.6916	TRUE
Mecr	4	0.0007456	0.0027439	0.059081	958	4	-2.3547	0.98392	0.98389	1	19130	0	-2.3547	TRUE
Senp6	4	0.00074642	0.0027453	0.059081	959	4	-2.6389	0.99925	0.99926	1	19933	0	-2.6389	TRUE
Lsm1	4	0.00074676	0.0027472	0.059081	960	4	-0.94841	0.99925	0.99926	1	19932	0	-0.94841	TRUE
Gm14345	4	0.00074984	0.0027563	0.059216	961	4	-3.3964	0.99925	0.99926	1	19931	0	-3.3964	TRUE
1110008L16Rik	4	0.0007528	0.0027688	0.05935	962	4	-2.2522	0.9911	0.99108	1	19364	0	-2.2522	TRUE
Telo2	4	0.00075339	0.0027702	0.05935	963	4	-2.8984	0.99914	0.99914	1	19905	0	-2.8984	TRUE
Zw10	4	0.00075396	0.0027712	0.05935	964	4	-2.3901	0.99925	0.99925	1	19930	0	-2.3901	TRUE
Osgep	4	0.00075666	0.0027813	0.059442	965	4	-5.1463	0.99875	0.99874	1	19843	0	-5.1463	TRUE
Cyc1	4	0.00076199	0.0028009	0.0598	966	3	-2.6375	0.85774	0.85727	1	16745	0	-2.6375	TRUE
Arl2	4	0.00076539	0.0028153	0.059982	967	4	-2.5602	0.98845	0.98846	1	19272	0	-2.5602	TRUE
Wbscr22	4	0.00076588	0.0028167	0.059982	968	4	-2.8627	0.9913	0.99128	1	19371	0	-2.8627	TRUE
Ube2n	4	0.00076618	0.0028181	0.059982	969	4	-2.6768	0.99923	0.99924	1	19928	0	-2.6768	TRUE
Rpp30	4	0.00077517	0.0028522	0.060457	970	4	-2.7947	0.99423	0.99424	1	19491	0	-2.7947	TRUE
Cdc23	4	0.00077517	0.0028522	0.060457	971	4	-5.4639	0.99772	0.99773	1	19719	0	-5.4639	TRUE
Cct8	4	0.00077517	0.0028522	0.060457	972	3	-4.2549	0.97191	0.97182	1	18865	0	-4.2549	TRUE
Toe1	4	0.00077517	0.0028522	0.060457	973	4	-5.1919	0.98449	0.98446	1	19150	0	-5.1919	TRUE
Ptpn23	4	0.00078054	0.0028732	0.060841	974	4	-1.8404	0.99922	0.99922	1	19924	0	-1.8404	TRUE
Osbpl11	4	0.0007881	0.002901	0.061367	975	4	-1.5836	0.99921	0.99921	1	19923	0	-1.5836	TRUE
Med21	4	0.0007894	0.0029058	0.061373	976	4	-3.5974	0.99921	0.99921	1	19922	0	-3.5974	TRUE
Tnpo1	4	0.00078949	0.0029073	0.061373	977	4	-2.6661	0.99862	0.99862	1	19820	0	-2.6661	TRUE
Xrcc2	4	0.00079918	0.0029403	0.062007	978	4	-1.18	0.9992	0.9992	1	19921	0	-1.18	TRUE
Ccdc130	4	0.00081498	0.0029944	0.063085	979	4	-1.7135	0.99919	0.99918	1	19920	0	-1.7135	TRUE
Ppp1r10	4	0.00081948	0.0030136	0.063424	980	4	-1.5384	0.99918	0.99918	1	19919	0	-1.5384	TRUE
Prkrir	4	0.00082196	0.0030198	0.06349	981	3	-2.5992	0.91793	0.91767	1	17806	0	-2.5992	TRUE
Hyls1	4	0.00082351	0.0030261	0.063504	982	4	-2.5932	0.99918	0.99917	1	19917	0	-2.5932	TRUE
Rapgef1	4	0.00082425	0.0030289	0.063504	983	4	-2.722	0.99918	0.99917	1	19916	0	-2.722	TRUE
Gm5797	4	0.00082511	0.0030323	0.063504	984	4	-1.5564	0.99917	0.99917	1	19915	0	-1.5564	TRUE
Rps2	4	0.00082547	0.0030328	0.063504	985	4	-3.9435	0.99917	0.99917	1	19914	0	-3.9435	TRUE
Il6st	4	0.00082953	0.0030447	0.06369	986	4	-1.306	0.99917	0.99917	1	19912	0	-1.306	TRUE
Tefm	4	0.00085066	0.0031171	0.065092	987	4	-1.8416	0.99915	0.99915	1	19910	0	-1.8416	TRUE
Ebna1bp2	4	0.00085141	0.003118	0.065092	988	4	-2.0358	0.99915	0.99915	1	19908	0	-2.0358	TRUE
Dcaf13	4	0.00085342	0.0031262	0.065196	989	4	-3.1231	0.99915	0.99914	1	19907	0	-3.1231	TRUE
Ccnh	4	0.00086028	0.003153	0.065689	990	3	-3.7612	0.80968	0.8103	1	15907	1	-3.7612	TRUE
Pdcl3	4	0.00086099	0.0031578	0.065722	991	4	-2.3962	0.99914	0.99914	1	19904	0	-2.3962	TRUE
Ppp1r12a	4	0.00086289	0.0031631	0.065766	992	4	-2.4199	0.99914	0.99914	1	19902	0	-2.4199	TRUE
Rsl1d1	4	0.00086607	0.0031741	0.065929	993	4	-2.4246	0.99913	0.99913	1	19901	0	-2.4246	TRUE
Pds5b	4	0.00087155	0.0031957	0.066243	994	4	-1.1809	0.99913	0.99913	1	19900	0	-1.1809	TRUE
Cdc20	4	0.00087163	0.0031957	0.066243	995	3	-3.5778	0.93655	0.93636	1	18150	0	-3.5778	TRUE
Nhlrc2	4	0.00088174	0.003233	0.066951	996	4	-2.3142	0.99777	0.99779	1	19727	0	-2.3142	TRUE
Gm10662	4	0.00088478	0.003244	0.067112	997	4	-1.8998	0.99912	0.99912	1	19899	0	-1.8998	TRUE
Rpia	4	0.0008854	0.0032484	0.067134	998	3	-2.8245	0.93574	0.93551	1	18138	0	-2.8245	TRUE
Dynlrb1	3	0.00088781	0.0025312	0.055889	999	3	-3.3166	0.99911	0.99911	1	19898	0	-3.3166	TRUE
Msto1	4	0.00088901	0.0032632	0.067373	1000	4	-2.5401	0.99112	0.99109	1	19367	0	-2.5401	TRUE
Med25	4	0.00089301	0.0032766	0.067583	1001	3	-2.3971	0.95923	0.9591	1	18608	0	-2.3971	TRUE
Hgs	4	0.00089705	0.0032905	0.067744	1002	4	-3.4622	0.99451	0.99451	1	19509	0	-3.4622	TRUE
Snapc4	4	0.00089725	0.003291	0.067744	1003	4	-2.1034	0.9991	0.9991	1	19897	0	-2.1034	TRUE
Srsf7	4	0.0009079	0.003325	0.068376	1004	4	-3.5738	0.99616	0.99617	1	19594	0	-3.5738	TRUE
Anapc5	4	0.0009117	0.0033379	0.068574	1005	4	-1.8331	0.99909	0.99909	1	19895	0	-1.8331	TRUE
Gm3259	4	0.00091308	0.0033451	0.068653	1006	4	-1.442	0.99876	0.99876	1	19844	0	-1.442	TRUE
Cdan1	4	0.00091472	0.0033509	0.068703	1007	4	-3.8985	0.99793	0.99795	1	19739	0	-3.8985	TRUE
Tubgcp4	4	0.00092792	0.003404	0.069724	1008	4	-2.8574	0.98405	0.98402	1	19132	0	-2.8574	TRUE
Srp54a	4	0.00093163	0.0034146	0.069859	1009	3	-2.3247	0.90446	0.90406	1	17550	0	-2.3247	TRUE
Taf11	4	0.00093344	0.0034218	0.069859	1010	4	-1.6664	0.99907	0.99906	1	19894	0	-1.6664	TRUE
Alyref	4	0.00093345	0.0034218	0.069859	1011	4	-3.0278	0.99009	0.99005	1	19330	0	-3.0278	TRUE
Ssr2	4	0.00093512	0.0034261	0.069859	1012	3	-2.3224	0.96226	0.96212	1	18657	0	-2.3224	TRUE
Cul1	4	0.00093559	0.0034275	0.069859	1013	4	-2.1224	0.99906	0.99906	1	19893	0	-2.1224	TRUE
Rbm19	4	0.00093842	0.00344	0.070033	1014	4	-2.388	0.99906	0.99906	1	19892	0	-2.388	TRUE
Mrps25	4	0.00093956	0.0034429	0.070033	1015	3	-2.1346	0.86814	0.86769	1	16944	0	-2.1346	TRUE
Gm21119	4	0.00094179	0.0034505	0.07012	1016	3	-3.61	0.44158	0.58847	1	11816	1	-3.61	TRUE
Skiv2l	4	0.00094347	0.0034548	0.070138	1017	3	-2.1843	0.63936	0.69036	1	13727	1	-2.1843	TRUE
Ddx23	4	0.00094547	0.003462	0.070215	1018	4	-3.1774	0.99905	0.99905	1	19891	0	-3.1774	TRUE
Pola1	4	0.0009485	0.0034788	0.070486	1019	4	-3.0172	0.99774	0.99776	1	19725	0	-3.0172	TRUE
Wdr43	4	0.00095679	0.0035094	0.071038	1020	4	-2.8527	0.99904	0.99904	1	19890	0	-2.8527	TRUE
Extl3	4	0.00097194	0.0035518	0.071826	1021	3	-2.831	0.93039	0.93013	1	18040	0	-2.831	TRUE
Ints1	3	0.00097739	0.0027789	0.059442	1022	3	-2.6086	0.99902	0.99903	1	19887	0	-2.6086	TRUE
Cenph	4	0.00098423	0.0035923	0.07257	1023	3	-2.6578	0.98093	0.98091	1	19062	0	-2.6578	TRUE
Cog1	4	0.00098519	0.0035957	0.07257	1024	4	-1.4777	0.99901	0.999	1	19886	0	-1.4777	TRUE
Rps7	4	0.00099109	0.0036158	0.072905	1025	4	-3.9065	0.99901	0.999	1	19885	0	-3.9065	TRUE
Opa1	4	0.0009939	0.0036273	0.072933	1026	4	-1.9003	0.99901	0.99899	1	19884	0	-1.9003	TRUE
Zfp407	4	0.00099403	0.0036278	0.072933	1027	3	-1.7563	0.27874	0.42288	0.981541	8705	1	-1.7563	TRUE
Pqbp1	4	0.00099418	0.0036278	0.072933	1028	4	-1.8295	0.99901	0.99899	1	19883	0	-1.8295	TRUE
Tsen54	4	0.00099923	0.0036465	0.073237	1029	3	-1.5923	0.45739	0.60301	1	12086	1	-1.5923	TRUE
Smg1	4	0.0010033	0.0036642	0.073522	1030	3	-3.4389	0.87809	0.87767	1	17099	0	-3.4389	TRUE
Snapc5	4	0.0010069	0.0036766	0.0737	1031	4	-2.7729	0.99899	0.99899	1	19881	0	-2.7729	TRUE
Mrpl23	4	0.0010144	0.0036992	0.074013	1032	4	-2.458	0.99853	0.99854	1	19808	0	-2.458	TRUE
Ncaph	4	0.0010145	0.0036996	0.074013	1033	4	-1.9314	0.99899	0.99898	1	19880	0	-1.9314	TRUE
Rgp1	4	0.0010156	0.003703	0.074013	1034	4	-1.9825	0.98932	0.98933	1	19301	0	-1.9825	TRUE
Gfm1	4	0.0010173	0.0037102	0.074085	1035	3	-1.6767	0.79544	0.79775	1	15679	1	-1.6767	TRUE
Oraov1	4	0.0010227	0.0037236	0.074219	1036	4	-2.6279	0.99898	0.99897	1	19878	0	-2.6279	TRUE
Uxt	4	0.001023	0.0037241	0.074219	1037	3	-3.909	0.95947	0.95934	1	18611	0	-3.909	TRUE
Ska1	4	0.0010323	0.0037595	0.074854	1038	4	-2.6342	0.99498	0.99498	1	19532	0	-2.6342	TRUE
Cds2	4	0.0010359	0.003772	0.075029	1039	3	-3.5719	0.93665	0.93647	1	18151	0	-3.5719	TRUE
Clasrp	4	0.0010392	0.0037854	0.075224	1040	3	-2.5403	0.96292	0.96279	1	18668	0	-2.5403	TRUE
Ppwd1	4	0.0010398	0.0037892	0.075228	1041	4	-1.4856	0.99896	0.99896	1	19877	0	-1.4856	TRUE
Tfb1m	4	0.0010443	0.0038036	0.07544	1042	4	-1.893	0.99896	0.99895	1	19876	0	-1.893	TRUE
Dars2	4	0.0010478	0.003818	0.075653	1043	3	-2.222	0.97138	0.97128	1	18852	0	-2.222	TRUE
Dicer1	4	0.0010502	0.003828	0.07578	1044	4	-1.8807	0.99541	0.99542	1	19553	0	-1.8807	TRUE
Rnaseh2c	4	0.0010524	0.0038343	0.07583	1045	4	-1.8983	0.99895	0.99895	1	19875	0	-1.8983	TRUE
Dnajc9	4	0.0010574	0.0038539	0.076146	1046	4	-1.4152	0.99894	0.99894	1	19874	0	-1.4152	TRUE
Pkm	4	0.0010592	0.0038616	0.076189	1047	4	-1.6115	0.99894	0.99894	1	19873	0	-1.6115	TRUE
Mrpl57	4	0.0010596	0.0038635	0.076189	1048	4	-1.8431	0.99894	0.99894	1	19872	0	-1.8431	TRUE
Ppie	4	0.0010692	0.0038956	0.076714	1049	3	-2.7624	0.63075	0.68562	1	13642	1	-2.7624	TRUE
Cpsf2	4	0.0010697	0.0038975	0.076714	1050	4	-2.5145	0.99893	0.99892	1	19871	0	-2.5145	TRUE
Rbbp4	4	0.0010783	0.0039329	0.077338	1051	3	-3.6956	0.9641	0.964	1	18695	0	-3.6956	TRUE
Ppp1r12c	4	0.0010818	0.0039454	0.077509	1052	4	-1.2727	0.99892	0.99891	1	19868	0	-1.2727	TRUE
Gm3701	4	0.0010893	0.0039703	0.077924	1053	3	-2.7381	0.95895	0.95884	1	18603	0	-2.7381	TRUE
Pop7	4	0.0010936	0.0039809	0.077983	1054	4	-2.4342	0.9949	0.9949	1	19523	0	-2.4342	TRUE
Wars	4	0.0010938	0.0039809	0.077983	1055	4	-2.2585	0.99891	0.9989	1	19867	0	-2.2585	TRUE
Mrps34	4	0.0011016	0.0040168	0.078613	1056	4	-2.5038	0.99716	0.99715	1	19676	0	-2.5038	TRUE
Haus6	4	0.0011041	0.0040268	0.078735	1057	4	-1.8743	0.99671	0.9967	1	19640	0	-1.8743	TRUE
Ell	4	0.0011143	0.0040609	0.079325	1058	3	-1.9734	0.69042	0.72069	1	14297	1	-1.9734	TRUE
Timm23	4	0.001119	0.0040752	0.07953	1059	3	-3.8531	0.97988	0.97989	1	19037	0	-3.8531	TRUE
Cnot3	4	0.0011214	0.0040819	0.079586	1060	4	-2.5123	0.99888	0.99886	1	19866	0	-2.5123	TRUE
Nipbl	4	0.0011233	0.004091	0.079641	1061	4	-2.7033	0.99888	0.99886	1	19865	0	-2.7033	TRUE
Srpr	4	0.0011239	0.0040925	0.079641	1062	4	-2.3439	0.99888	0.99886	1	19864	0	-2.3439	TRUE
Rpp38	4	0.0011255	0.0040997	0.079706	1063	4	-2.0937	0.99887	0.99886	1	19863	0	-2.0937	TRUE
Bub1b	4	0.0011353	0.0041313	0.080245	1064	3	-3.9835	0.95396	0.95376	1	18500	0	-3.9835	TRUE
Gemin7	4	0.001139	0.0041428	0.080393	1065	4	-1.6316	0.99886	0.99885	1	19862	0	-1.6316	TRUE
Dctn2	4	0.0011418	0.0041548	0.080549	1066	4	-1.9883	0.99886	0.99885	1	19861	0	-1.9883	TRUE
Wdr25	4	0.0011435	0.0041586	0.080549	1067	4	-2.4703	0.99723	0.99723	1	19684	0	-2.4703	TRUE
Tcerg1	4	0.0011464	0.0041667	0.080556	1068	3	-2.4301	0.78708	0.79065	1	15567	1	-2.4301	TRUE
Ostc	4	0.0011464	0.0041667	0.080556	1069	3	-2.1361	0.55899	0.64825	1	12939	1	-2.1361	TRUE
Dlg5	4	0.0011486	0.0041758	0.080656	1070	3	-1.8807	0.89504	0.8947	1	17374	0	-1.8807	TRUE
Flcn	4	0.0011574	0.0042108	0.081256	1071	4	-1.9845	0.99884	0.99883	1	19860	0	-1.9845	TRUE
Mybbp1a	4	0.0011668	0.0042467	0.081873	1072	3	-2.6648	0.94672	0.94662	1	18357	0	-2.6648	TRUE
Nsun4	4	0.0011683	0.0042549	0.081953	1073	4	-1.4642	0.99883	0.99882	1	19859	0	-1.4642	TRUE
Nupl2	4	0.0011726	0.0042673	0.082116	1074	4	-1.3192	0.99883	0.99882	1	19858	0	-1.3192	TRUE
Polr3f	4	0.0011742	0.0042745	0.082178	1075	4	-2.6229	0.99883	0.99882	1	19857	0	-2.6229	TRUE
Cwc27	4	0.0011755	0.0042798	0.082203	1076	3	-1.5962	0.90535	0.90496	1	17563	0	-1.5962	TRUE
Copb1	4	0.0011784	0.0042903	0.082299	1077	4	-2.129	0.99882	0.99881	1	19856	0	-2.129	TRUE
Spin2d	4	0.0011787	0.0042927	0.082299	1078	4	-3.3751	0.99882	0.99881	1	19855	0	-3.3751	TRUE
Nrf1	4	0.0011833	0.0043061	0.082479	1079	3	-2.8516	0.97023	0.9701	1	18829	0	-2.8516	TRUE
Mup8	4	0.0011914	0.0043354	0.082962	1080	3	-4.04	0.92356	0.92336	1	17920	0	-4.04	TRUE
Mrpl19	4	0.0011933	0.004343	0.083032	1081	4	-2.1427	0.9988	0.99879	1	19853	0	-2.1427	TRUE
Orc3	4	0.0011987	0.0043608	0.083294	1082	4	-1.2103	0.9988	0.9988	1	19854	0	-1.2103	TRUE
Eef1e1	4	0.0012071	0.0043948	0.083866	1083	4	-3.1698	0.99879	0.99879	1	19851	0	-3.1698	TRUE
Tomm20	4	0.00121	0.0044048	0.08398	1084	3	-3.3964	0.97334	0.97321	1	18890	0	-3.3964	TRUE
Atp5b	4	0.0012275	0.0044676	0.085038	1085	4	-2.2563	0.99877	0.99877	1	19847	0	-2.2563	TRUE
Zc3h13	4	0.0012278	0.0044685	0.085038	1086	4	-1.8164	0.99854	0.99855	1	19811	0	-1.8164	TRUE
LOC100862015	4	0.001233	0.004492	0.085401	1087	4	-1.2302	0.99877	0.99876	1	19846	0	-1.2302	TRUE
Rpl35	4	0.0012341	0.0044959	0.085401	1088	4	-2.3316	0.99877	0.99876	1	19845	0	-2.3316	TRUE
Naca	4	0.0012405	0.0045212	0.085804	1089	4	-2.3395	0.99688	0.99686	1	19654	0	-2.3395	TRUE
Arpc5	4	0.0012519	0.0045596	0.086452	1090	3	-1.7189	0.94067	0.94053	1	18227	0	-1.7189	TRUE
Gpr89	4	0.0012587	0.0045799	0.086758	1091	4	-1.2964	0.99874	0.99874	1	19842	0	-1.2964	TRUE
Mrpl49	4	0.0012659	0.0046099	0.087202	1092	4	-1.3579	0.99873	0.99873	1	19841	0	-1.3579	TRUE
Mtch2	4	0.0012664	0.0046118	0.087202	1093	4	-2.4272	0.99873	0.99873	1	19840	0	-2.4272	TRUE
Gpn1	4	0.0012728	0.0046333	0.087415	1094	4	-2.8446	0.99666	0.99665	1	19635	0	-2.8446	TRUE
Nsl1	4	0.0012735	0.0046348	0.087415	1095	4	-3.7832	0.99844	0.99846	1	19796	0	-3.7832	TRUE
Fitm2	4	0.0012742	0.0046357	0.087415	1096	4	-1.3997	0.99873	0.99872	1	19839	0	-1.3997	TRUE
Kansl3	4	0.0012768	0.0046444	0.087498	1097	4	-2.1913	0.99872	0.99872	1	19837	0	-2.1913	TRUE
AA792892	4	0.0012809	0.0046554	0.087626	1098	4	-1.1264	0.99872	0.99872	1	19836	0	-1.1264	TRUE
Trmt6	4	0.0012871	0.0046803	0.087881	1099	3	-3.7832	0.9812	0.98118	1	19074	0	-3.7832	TRUE
Taf2	4	0.0012882	0.0046817	0.087881	1100	4	-3.8991	0.99606	0.99607	1	19591	0	-3.8991	TRUE
Snap23	4	0.0012967	0.0047167	0.088458	1101	4	-4.2792	0.99696	0.99695	1	19661	0	-4.2792	TRUE
Abce1	4	0.0013002	0.0047268	0.088566	1102	3	-3.2974	0.24397	0.3877	0.9771	7999	1	-3.2974	TRUE
Cand1	4	0.0013019	0.0047349	0.088638	1103	4	-2.0434	0.98541	0.98539	1	19183	0	-2.0434	TRUE
Nbas	4	0.001305	0.0047464	0.088773	1104	3	-1.5033	0.47561	0.61062	1	12215	1	-1.5033	TRUE
Pole4	4	0.0013165	0.00479	0.089507	1105	4	-0.92376	0.99868	0.99869	1	19832	0	-0.92376	TRUE
Igbp1	4	0.0013209	0.0048049	0.089704	1106	4	-3.2026	0.99658	0.99657	1	19622	0	-3.2026	TRUE
Tamm41	4	0.0013296	0.004837	0.090184	1107	4	-4.657	0.99867	0.99868	1	19830	0	-4.657	TRUE
Dhx35	4	0.0013311	0.0048394	0.090184	1108	4	-2.5845	0.98826	0.98824	1	19263	0	-2.5845	TRUE
Ss18	4	0.0013321	0.0048437	0.090184	1109	4	-1.3784	0.99867	0.99868	1	19829	0	-1.3784	TRUE
Ttc14	4	0.0013342	0.0048513	0.090245	1110	3	-2.2512	0.93236	0.93207	1	18077	0	-2.2512	TRUE
Ppil4	4	0.0013412	0.0048772	0.090645	1111	4	-4.3544	0.99743	0.99743	1	19701	0	-4.3544	TRUE
Lsm10	4	0.0013518	0.004915	0.091266	1112	3	-3.2939	0.75839	0.7678	1	15148	1	-3.2939	TRUE
Prpf40a	4	0.0013526	0.0049198	0.091273	1113	4	-1.6467	0.99865	0.99866	1	19828	0	-1.6467	TRUE
Fbxo5	4	0.0013603	0.0049524	0.091748	1114	3	-2.3187	0.97411	0.97397	1	18905	0	-2.3187	TRUE
Pam16	4	0.0013611	0.0049543	0.091748	1115	4	-1.8908	0.99864	0.99864	1	19827	0	-1.8908	TRUE
Cept1	4	0.0013663	0.0049735	0.092021	1116	4	-3.7879	0.99258	0.99258	1	19417	0	-3.7879	TRUE
Nfib	4	0.0013733	0.004997	0.092372	1117	4	-2.292	0.99863	0.99863	1	19825	0	-2.292	TRUE
Ogt	4	0.0013777	0.0050142	0.092461	1118	3	-2.8276	0.75049	0.76191	1	15049	1	-2.8276	TRUE
Gcn1l1	4	0.0013778	0.0050152	0.092461	1119	4	-1.7529	0.99862	0.99863	1	19823	0	-1.7529	TRUE
Cops6	4	0.0013778	0.0050152	0.092461	1120	4	-2.3598	0.99862	0.99863	1	19824	0	-2.3598	TRUE
Ugp2	4	0.0013799	0.0050243	0.092546	1121	4	-1.6639	0.99726	0.99726	1	19688	0	-1.6639	TRUE
Nudt21	4	0.0013828	0.0050334	0.092631	1122	4	-3.2425	0.99223	0.99224	1	19402	0	-3.2425	TRUE
Spata5	4	0.0013846	0.0050391	0.092654	1123	4	-1.3395	0.99117	0.99114	1	19368	0	-1.3395	TRUE
Ube2i	4	0.0013953	0.0050717	0.093171	1124	3	-2.7483	0.22098	0.36447	0.971021	7552	1	-2.7483	TRUE
Pgrmc2	4	0.0014033	0.0050995	0.093515	1125	4	-1.4171	0.99409	0.99409	1	19484	0	-1.4171	TRUE
Samm50	4	0.0014034	0.0050995	0.093515	1126	3	-2.5558	0.54857	0.64321	1	12859	1	-2.5558	TRUE
Hscb	4	0.0014049	0.0051052	0.093537	1127	4	-2.1541	0.9986	0.9986	1	19817	0	-2.1541	TRUE
Gm3238	4	0.0014107	0.005122	0.093692	1128	4	-1.4159	0.99859	0.9986	1	19815	0	-1.4159	TRUE
Clns1a	4	0.001412	0.0051263	0.093692	1129	3	-3.153	0.97283	0.97272	1	18880	0	-3.153	TRUE
Rbm25	4	0.0014125	0.0051273	0.093692	1130	4	-3.1332	0.99842	0.99844	1	19793	0	-3.1332	TRUE
Ankrd52	4	0.0014354	0.0052173	0.095169	1131	4	-1.2958	0.99856	0.99857	1	19814	0	-1.2958	TRUE
Taf1d	4	0.0014391	0.0052327	0.095365	1132	3	-2.0841	0.9641	0.96399	1	18694	0	-2.0841	TRUE
Rtfdc1	4	0.001462	0.0053069	0.096617	1133	3	-1.6555	0.4012	0.54736	1	10996	1	-1.6555	TRUE
Fosl1	4	0.0014629	0.0053108	0.096617	1134	4	-1.8783	0.99854	0.99855	1	19812	0	-1.8783	TRUE
Txn1	4	0.0014653	0.0053199	0.096685	1135	4	-2.3594	0.99572	0.99573	1	19574	0	-2.3594	TRUE
Rnf2	4	0.0014672	0.0053256	0.096685	1136	3	-2.0147	0.97937	0.97936	1	19026	0	-2.0147	TRUE
Uhrf1	4	0.0014677	0.0053285	0.096685	1137	4	-1.5047	0.99853	0.99855	1	19809	0	-1.5047	TRUE
Pno1	4	0.001472	0.0053472	0.096939	1138	4	-1.6494	0.99853	0.99854	1	19807	0	-1.6494	TRUE
Adat2	4	0.0014777	0.0053615	0.097114	1139	4	-2.1216	0.99852	0.99854	1	19805	0	-2.1216	TRUE
Med10	4	0.0014817	0.0053773	0.097315	1140	4	-1.2583	0.99852	0.99853	1	19804	0	-1.2583	TRUE
Lin52	4	0.0014844	0.0053836	0.097342	1141	3	-1.9019	0.97147	0.97139	1	18856	0	-1.9019	TRUE
Psmg4	4	0.001486	0.0053888	0.097353	1142	3	-3.8638	0.79	0.79309	1	15611	1	-3.8638	TRUE
Cox7b	4	0.0014874	0.0053951	0.09738	1143	3	-1.7806	0.81664	0.81673	1	16005	1	-1.7806	TRUE
Gpkow	4	0.0014912	0.0054128	0.097615	1144	4	-1.9114	0.99384	0.99382	1	19466	0	-1.9114	TRUE
Gpr34	4	0.0014995	0.0054444	0.098099	1145	4	-0.79537	0.9985	0.99852	1	19803	0	-0.79537	TRUE
Bard1	4	0.0015035	0.0054655	0.098325	1146	4	-1.6553	0.9985	0.99851	1	19802	0	-1.6553	TRUE
Papss1	4	0.001504	0.0054665	0.098325	1147	4	-2.4883	0.998	0.99802	1	19742	0	-2.4883	TRUE
Ddx20	4	0.0015066	0.0054732	0.09836	1148	4	-1.771	0.99849	0.99851	1	19801	0	-1.771	TRUE
Ube3c	4	0.0015095	0.0054827	0.09843	1149	4	-0.88344	0.99849	0.99851	1	19800	0	-0.88344	TRUE
Hist1h4k	4	0.0015104	0.0054866	0.09843	1150	1	-0.084262	0.49175	0.61753	1	12334	1	-0.084262	TRUE
Mrpl12	4	0.0015169	0.0055124	0.098791	1151	4	-2.4075	0.98607	0.98604	1	19198	0	-2.4075	TRUE
Yy1	4	0.0015185	0.0055163	0.098791	1152	3	-1.9454	0.91481	0.9145	1	17748	0	-1.9454	TRUE
Rpl30	4	0.0015315	0.0055642	0.099563	1153	4	-4.6179	0.99469	0.99469	1	19516	0	-4.6179	TRUE
Tyms	4	0.0015357	0.0055738	0.099648	1154	4	-1.9474	0.99846	0.99848	1	19798	0	-1.9474	TRUE
Med26	4	0.0015438	0.0056011	0.10005	1155	4	-2.1389	0.99766	0.99767	1	19716	0	-2.1389	TRUE
Thoc5	4	0.0015526	0.005637	0.100604	1156	3	-3.2755	0.96377	0.96366	1	18685	0	-3.2755	TRUE
H2afz	4	0.0015648	0.0056844	0.10131	1157	4	-2.307	0.99844	0.99845	1	19795	0	-2.307	TRUE
Cramp1l	4	0.0015652	0.0056864	0.10131	1158	4	-1.0562	0.99843	0.99845	1	19794	0	-1.0562	TRUE
Gm8653	4	0.0015693	0.0057007	0.101479	1159	3	-1.2282	0.75251	0.76346	1	15079	1	-1.2282	TRUE
Sart3	4	0.0015806	0.005739	0.102036	1160	3	-1.6854	0.41588	0.56219	1	11293	1	-1.6854	TRUE
Cenpc1	4	0.0015818	0.0057419	0.102036	1161	3	-3.0814	0.97138	0.97128	1	18853	0	-3.0814	TRUE
Gtf2h3	4	0.0015859	0.0057601	0.102272	1162	3	-2.1782	0.48804	0.61593	1	12302	1	-2.1782	TRUE
Gbf1	4	0.0015879	0.0057664	0.102295	1163	4	-2.4978	0.99841	0.99842	1	19792	0	-2.4978	TRUE
Tprkb	4	0.0015902	0.005774	0.102343	1164	3	-3.5771	0.97618	0.9761	1	18944	0	-3.5771	TRUE
Gm906	4	0.0015977	0.0058042	0.10279	1165	4	-1.2933	0.9984	0.99842	1	19791	0	-1.2933	TRUE
Dph6	4	0.0016011	0.0058128	0.102854	1166	4	-1.9007	0.98882	0.98882	1	19284	0	-1.9007	TRUE
Zfp706	4	0.0016149	0.0058603	0.103533	1167	4	-2.4343	0.98755	0.98754	1	19234	0	-2.4343	TRUE
Agpat2	4	0.0016151	0.0058612	0.103533	1168	4	-1.1376	0.99838	0.9984	1	19790	0	-1.1376	TRUE
Ttk	4	0.0016181	0.0058713	0.103622	1169	4	-2.3029	0.99036	0.99031	1	19336	0	-2.3029	TRUE
Ykt6	4	0.0016241	0.0058943	0.103939	1170	3	-2.6146	0.966	0.96586	1	18729	0	-2.6146	TRUE
Arpc3	4	0.0016304	0.0059182	0.104273	1171	3	-2.2047	0.60036	0.6692	1	13351	1	-2.2047	TRUE
Mcm10	4	0.0016359	0.005935	0.104479	1172	4	-1.4533	0.99836	0.99837	1	19788	0	-1.4533	TRUE
Cog7	4	0.00164	0.0059479	0.104596	1173	4	-1.8417	0.99836	0.99837	1	19785	0	-1.8417	TRUE
Hacd2	4	0.0016416	0.0059518	0.104596	1174	3	-2.004	0.97955	0.97955	1	19030	0	-2.004	TRUE
Rad51c	3	0.0016488	0.0046597	0.087627	1175	3	-1.8406	0.99835	0.99837	1	19784	0	-1.8406	TRUE
Capzb	4	0.001675	0.0060634	0.106467	1176	4	-1.4898	0.99833	0.99833	1	19783	0	-1.4898	TRUE
Pcf11	4	0.0016796	0.0060801	0.106671	1177	4	-1.2365	0.99832	0.99833	1	19782	0	-1.2365	TRUE
Gm14440	4	0.0016808	0.0060878	0.106715	1178	3	-2.1283	0.52818	0.63372	1	12661	1	-2.1283	TRUE
Mettl1	4	0.0016894	0.0061146	0.107094	1179	4	-2.1369	0.99037	0.99032	1	19338	0	-2.1369	TRUE
Pkn2	4	0.0016987	0.0061396	0.10744	1180	4	-1.5824	0.9983	0.99831	1	19779	0	-1.5824	TRUE
Cltc	4	0.001707	0.0061688	0.107846	1181	4	-3.1222	0.98753	0.98752	1	19233	0	-3.1222	TRUE
Gps2	4	0.0017105	0.0061851	0.107846	1182	4	-1.2256	0.99829	0.9983	1	19778	0	-1.2256	TRUE
Uchl5	4	0.0017105	0.0061851	0.107846	1183	4	-0.92138	0.99829	0.9983	1	19777	0	-0.92138	TRUE
Gm10471	4	0.0017112	0.006187	0.107846	1184	3	-3.7648	0.6882	0.71927	1	14263	1	-3.7648	TRUE
Ppp1r2	4	0.0017116	0.0061889	0.107846	1185	4	-1.8803	0.99829	0.9983	1	19776	0	-1.8803	TRUE
Mrps10	4	0.0017169	0.0062119	0.108107	1186	4	-1.4996	0.99828	0.99829	1	19775	0	-1.4996	TRUE
Eny2	4	0.0017178	0.0062143	0.108107	1187	3	-2.0227	0.97071	0.97059	1	18843	0	-2.0227	TRUE
Krtap4-9	4	0.0017468	0.006323	0.109814	1188	3	-1.2058	0.95844	0.95835	1	18588	0	-1.2058	TRUE
4933402N22Rik	4	0.0017516	0.0063398	0.110012	1189	4	-1.3622	0.99825	0.99826	1	19774	0	-1.3622	TRUE
Hus1	4	0.0017554	0.0063513	0.110069	1190	4	-1.4383	0.99824	0.99826	1	19773	0	-1.4383	TRUE
Med30	4	0.0017604	0.0063705	0.110267	1191	4	-1.3927	0.99824	0.99826	1	19772	0	-1.3927	TRUE
Sde2	4	0.0017686	0.0064016	0.110713	1192	4	-2.1403	0.98933	0.98933	1	19302	0	-2.1403	TRUE
Phax	4	0.0017779	0.006438	0.11125	1193	3	-1.882	0.85026	0.84969	1	16622	0	-1.882	TRUE
Pold2	4	0.0017864	0.0064735	0.111706	1194	3	-2.7438	0.89908	0.89868	1	17456	0	-2.7438	TRUE
Ints4	4	0.0017872	0.0064768	0.111706	1195	4	-2.307	0.99821	0.99824	1	19771	0	-2.307	TRUE
Exosc7	4	0.0017885	0.0064807	0.111706	1196	4	-1.942	0.99589	0.99591	1	19581	0	-1.942	TRUE
Tada2a	4	0.0018048	0.0065305	0.112471	1197	4	-1.7737	0.9982	0.99822	1	19770	0	-1.7737	TRUE
Itgb1	4	0.0018072	0.0065391	0.112526	1198	4	-1.2562	0.99819	0.99822	1	19769	0	-1.2562	TRUE
Ncapg2	4	0.0018188	0.006575	0.11305	1199	3	-3.0729	0.48302	0.61382	1	12264	1	-3.0729	TRUE
Mrps18c	4	0.0018307	0.0066201	0.11373	1200	3	-1.4344	0.937	0.93684	1	18155	0	-1.4344	TRUE
Strip1	4	0.0018377	0.0066426	0.114022	1201	4	-2.6371	0.99426	0.99426	1	19494	0	-2.6371	TRUE
Bud13	4	0.0018392	0.0066488	0.114034	1202	4	-2.7828	0.99816	0.99819	1	19766	0	-2.7828	TRUE
N6amt1	3	0.0018409	0.0051987	0.094912	1203	3	-2.7005	0.99757	0.99758	1	19706	0	-2.7005	TRUE
Cenpo	4	0.0018455	0.006678	0.11444	1204	4	-3.488	0.99815	0.99818	1	19765	0	-3.488	TRUE
Mrps12	4	0.0018515	0.0067001	0.114723	1205	4	-1.715	0.98767	0.98766	1	19239	0	-1.715	TRUE
Sos1	4	0.0018568	0.0067188	0.114869	1206	3	-3.5184	0.562	0.64977	1	12967	1	-3.5184	TRUE
Hspa13	4	0.0018569	0.0067197	0.114869	1207	4	-1.6017	0.99814	0.99817	1	19764	0	-1.6017	TRUE
Urb2	4	0.0018611	0.0067283	0.114921	1208	4	-3.5959	0.99709	0.99708	1	19668	0	-3.5959	TRUE
Anapc1	4	0.0018733	0.0067758	0.115488	1209	3	-1.8108	0.84165	0.841	1	16444	0	-1.8108	TRUE
Cops3	4	0.0018742	0.0067777	0.115488	1210	3	-2.0613	0.95368	0.95348	1	18493	0	-2.0613	TRUE
Wdr74	4	0.0018753	0.006782	0.115488	1211	4	-2.3033	0.99812	0.99815	1	19762	0	-2.3033	TRUE
Zcchc9	4	0.0018759	0.0067839	0.115488	1212	3	-2.2124	0.62593	0.68303	1	13594	1	-2.2124	TRUE
Timm22	4	0.0018857	0.0068194	0.115966	1213	4	-1.7228	0.99811	0.99814	1	19761	0	-1.7228	TRUE
Adck4	4	0.0018866	0.0068232	0.115966	1214	4	-0.99163	0.99811	0.99814	1	19760	0	-0.99163	TRUE
Nol11	4	0.0018971	0.0068639	0.116562	1215	4	-1.9057	0.9981	0.99813	1	19759	0	-1.9057	TRUE
Chordc1	4	0.0019005	0.0068725	0.116613	1216	3	-3.5383	0.94723	0.94715	1	18365	0	-3.5383	TRUE
Nelfcd	4	0.0019065	0.0068946	0.116891	1217	4	-3.2564	0.99809	0.99812	1	19757	0	-3.2564	TRUE
Ankrd40	4	0.0019114	0.0069157	0.117121	1218	4	-1.2549	0.99809	0.99811	1	19756	0	-1.2549	TRUE
Exoc5	4	0.0019125	0.0069195	0.117121	1219	3	-1.9161	0.88572	0.88535	1	17211	0	-1.9161	TRUE
Ints6	4	0.0019273	0.0069741	0.117902	1220	4	-3.9302	0.99065	0.9906	1	19353	0	-3.9302	TRUE
Ppp2r3c	4	0.0019298	0.0069798	0.117902	1221	3	-4.0392	0.73128	0.74791	1	14801	1	-4.0392	TRUE
Ahctf1	4	0.001931	0.0069827	0.117902	1222	4	-2.6842	0.99807	0.99809	1	19752	0	-2.6842	TRUE
Orc1	4	0.0019365	0.007	0.118049	1223	3	-2.5075	0.9655	0.96536	1	18719	0	-2.5075	TRUE
Triap1	4	0.0019381	0.0070028	0.118049	1224	4	-1.4655	0.98891	0.98892	1	19287	0	-1.4655	TRUE
Las1l	4	0.001945	0.0070301	0.118268	1225	3	-3.3939	0.85902	0.85853	1	16770	0	-3.3939	TRUE
Gm13157	4	0.001945	0.0070301	0.118268	1226	3	-2.7758	0.54504	0.64153	1	12824	1	-2.7758	TRUE
Thoc2	4	0.0019458	0.007033	0.118268	1227	2	-1.7062	0.77437	0.78029	1	15375	1	-1.7062	TRUE
Aph1b	4	0.0019487	0.007045	0.118373	1228	4	-1.0462	0.99805	0.99807	1	19751	0	-1.0462	TRUE
Rpl7l1	4	0.001954	0.0070627	0.118575	1229	3	-2.6266	0.92528	0.92504	1	17953	0	-2.6266	TRUE
Psmd7	4	0.0019564	0.0070742	0.118671	1230	4	-1.9684	0.99804	0.99806	1	19749	0	-1.9684	TRUE
Eif5b	4	0.0019588	0.0070843	0.118744	1231	4	-1.8616	0.99804	0.99806	1	19748	0	-1.8616	TRUE
Actr3	4	0.0019612	0.0070905	0.118752	1232	4	-2.8896	0.99542	0.99543	1	19555	0	-2.8896	TRUE
Cct5	4	0.0019625	0.0070963	0.118752	1233	4	-4.5537	0.99505	0.99504	1	19537	0	-4.5537	TRUE
Gm15299	4	0.0019666	0.0071149	0.118968	1234	3	-1.2461	0.76906	0.77611	1	15306	1	-1.2461	TRUE
Znhit6	4	0.0019706	0.0071284	0.11908	1235	3	-2.1747	0.67019	0.70823	1	14056	1	-2.1747	TRUE
Slc3a2	4	0.0019715	0.0071331	0.11908	1236	4	-1.6905	0.99803	0.99805	1	19747	0	-1.6905	TRUE
Alg14	4	0.0019805	0.0071667	0.119543	1237	3	-3.9726	0.71057	0.73363	1	14538	1	-3.9726	TRUE
Wdr4	4	0.0019857	0.0071887	0.119652	1238	4	-2.1314	0.99801	0.99803	1	19746	0	-2.1314	TRUE
Zfp335	4	0.0019874	0.0071954	0.119652	1239	4	-2.1487	0.99227	0.99227	1	19404	0	-2.1487	TRUE
Ctcf	4	0.0019878	0.0071959	0.119652	1240	4	-1.4446	0.99801	0.99803	1	19745	0	-1.4446	TRUE
Plrg1	4	0.0019884	0.0071964	0.119652	1241	4	-1.7216	0.99656	0.99655	1	19620	0	-1.7216	TRUE
Becn1	4	0.0019937	0.0072136	0.119778	1242	4	-1.2673	0.99801	0.99802	1	19744	0	-1.2673	TRUE
Derl2	4	0.0019942	0.0072155	0.119778	1243	4	-1.0794	0.99801	0.99802	1	19743	0	-1.0794	TRUE
Trnt1	4	0.0020087	0.007273	0.120539	1244	4	-3.2753	0.99381	0.9938	1	19465	0	-3.2753	TRUE
Vmn1r139	4	0.0020087	0.007273	0.120539	1245	3	-2.6051	0.035903	0.094051	0.882435	2091	1	-2.6051	TRUE
Noc4l	4	0.0020235	0.0073277	0.121347	1246	4	-2.8083	0.99105	0.99103	1	19360	0	-2.8083	TRUE
Vps35	4	0.0020295	0.0073444	0.121527	1247	3	-1.5173	0.98062	0.9806	1	19057	0	-1.5173	TRUE
Polr1e	4	0.0020429	0.0073918	0.122214	1248	4	-1.5528	0.99505	0.99505	1	19538	0	-1.5528	TRUE
Smndc1	4	0.0020498	0.0074129	0.122464	1249	4	-2.0566	0.99672	0.99672	1	19641	0	-2.0566	TRUE
Syncrip	4	0.0020533	0.0074225	0.122525	1250	4	-0.98417	0.99795	0.99797	1	19741	0	-0.98417	TRUE
Ost4	4	0.0020621	0.0074513	0.122901	1251	4	-1.3212	0.99794	0.99796	1	19740	0	-1.3212	TRUE
Ccna2	4	0.0020738	0.007502	0.12364	1252	4	-1.1413	0.99793	0.99795	1	19738	0	-1.1413	TRUE
Xpo5	4	0.0020789	0.0075178	0.123802	1253	4	-2.0131	0.99792	0.99794	1	19736	0	-2.0131	TRUE
Commd4	4	0.0021056	0.0076204	0.12529	1254	4	-1.6368	0.99789	0.99792	1	19733	0	-1.6368	TRUE
Itgb5	4	0.0021056	0.0076204	0.12529	1255	4	-2.3201	0.99789	0.99792	1	19732	0	-2.3201	TRUE
Mrps11	4	0.0021102	0.007639	0.125498	1256	3	-2.1099	0.9117	0.91143	1	17685	0	-2.1099	TRUE
Ezh2	4	0.0021237	0.0076836	0.126045	1257	4	-1.331	0.99788	0.9979	1	19731	0	-1.331	TRUE
Smc5	4	0.0021242	0.0076846	0.126045	1258	4	-1.9086	0.99788	0.9979	1	19730	0	-1.9086	TRUE
Spire1	4	0.0021352	0.0077258	0.12662	1259	4	-0.75008	0.99786	0.99789	1	19729	0	-0.75008	TRUE
Hist1h2ah	4	0.0021472	0.0077655	0.127171	1260	2	-2.1465	0.93644	0.93624	1	18147	0	-2.1465	TRUE
Ppan	4	0.0021541	0.0077866	0.127415	1261	4	-3.3591	0.98479	0.98475	1	19161	0	-3.3591	TRUE
Rpl11	4	0.0021587	0.0078053	0.12762	1262	3	-4.312	0.80968	0.8103	1	15905	1	-4.312	TRUE
Eftud1	4	0.0021823	0.0078853	0.128826	1263	4	-2.1254	0.99782	0.99783	1	19728	0	-2.1254	TRUE
Rps27rt	4	0.0022104	0.0079792	0.130257	1264	4	-2.1793	0.98878	0.98879	1	19282	0	-2.1793	TRUE
Yrdc	4	0.0022145	0.0079979	0.130459	1265	4	-3.1401	0.98775	0.98773	1	19241	0	-3.1401	TRUE
Ndor1	4	0.0022344	0.0080673	0.131385	1266	3	-3.6995	0.37879	0.52448	1	10587	1	-3.6995	TRUE
Cdc37	4	0.0022344	0.0080673	0.131385	1267	3	-2.6116	0.63661	0.6888	1	13699	1	-2.6116	TRUE
Etf1	3	0.0022363	0.0062708	0.108998	1268	3	-5.1079	0.99776	0.9978	1	19726	0	-5.1079	TRUE
Kctd10	4	0.0022398	0.0080808	0.1315	1269	4	-1.5195	0.9906	0.99055	1	19350	0	-1.5195	TRUE
Med11	4	0.0022466	0.0081042	0.131778	1270	3	-2.4725	0.2554	0.39925	0.98097	8208	1	-2.4725	TRUE
Prpf4	4	0.0022579	0.0081421	0.13229	1271	4	-3.6813	0.98756	0.98755	1	19235	0	-3.6813	TRUE
Gm5538	3	0.0022703	0.0063537	0.110069	1272	3	-1.1605	0.99773	0.99776	1	19723	0	-1.1605	TRUE
Gm14346	4	0.0023036	0.0083002	0.134752	1273	4	-1.6699	0.9977	0.99771	1	19718	0	-1.6699	TRUE
Qars	4	0.0023062	0.0083102	0.13481	1274	4	-4.5476	0.99769	0.9977	1	19717	0	-4.5476	TRUE
Gm3500	4	0.0023247	0.0083763	0.135669	1275	3	-2.9192	0.020619	0.062585	0.835269	1474	1	-2.9192	TRUE
Slc35a2	4	0.0023307	0.008396	0.135881	1276	3	-2.0328	0.58171	0.65954	1	13174	1	-2.0328	TRUE
Pes1	4	0.0023343	0.0084084	0.135976	1277	3	-2.8318	0.97095	0.97084	1	18846	0	-2.8318	TRUE
Kpna2	4	0.0023513	0.0084654	0.136791	1278	4	-1.8434	0.99765	0.99766	1	19714	0	-1.8434	TRUE
Nvl	4	0.0023581	0.008487	0.137032	1279	3	-2.7465	0.70123	0.72746	1	14423	1	-2.7465	TRUE
C130026I21Rik	4	0.0023713	0.008533	0.137667	1280	4	-1.3898	0.99763	0.99763	1	19712	0	-1.3898	TRUE
Anln	4	0.0023779	0.0085622	0.138031	1281	4	-1.7525	0.99581	0.99582	1	19576	0	-1.7525	TRUE
Gm9758	4	0.0023873	0.0086001	0.138533	1282	4	-2.5073	0.99761	0.99761	1	19711	0	-2.5073	TRUE
Gm10220	4	0.0024025	0.0086475	0.139188	1283	4	-3.1433	0.99722	0.99722	1	19683	0	-3.1433	TRUE
Rps8	4	0.0024082	0.0086652	0.139257	1284	3	-4.7134	0.055552	0.13266	0.912369	2873	1	-4.7134	TRUE
Psma4	4	0.0024082	0.0086652	0.139257	1285	3	-2.4058	0.93181	0.93151	1	18070	0	-2.4058	TRUE
Wars2	4	0.002413	0.0086844	0.139456	1286	4	-2.0578	0.99759	0.99759	1	19710	0	-2.0578	TRUE
Arpp19	4	0.002419	0.0087107	0.139708	1287	4	-1.2639	0.99758	0.99758	1	19709	0	-1.2639	TRUE
Tsen15	4	0.0024207	0.0087146	0.139708	1288	4	-2.6452	0.99758	0.99758	1	19708	0	-2.6452	TRUE
Atp5j2	4	0.0024221	0.0087203	0.139708	1289	4	-1.2903	0.98776	0.98775	1	19243	0	-1.2903	TRUE
Max	4	0.0024496	0.0088104	0.141041	1290	3	-3.9362	0.41446	0.56078	1	11260	1	-3.9362	TRUE
Hist1h3b	4	0.0024553	0.0088343	0.141315	1291	2	-2.3594	0.26702	0.41096	0.981541	8434	2	-2.3594	TRUE
Leo1	4	0.0024563	0.0088415	0.141321	1292	3	-1.3202	0.66046	0.70242	1	13949	1	-1.3202	TRUE
Rps26	4	0.002487	0.0089321	0.142547	1293	4	-4.0194	0.99751	0.99752	1	19705	0	-4.0194	TRUE
Nup133	4	0.0024914	0.0089469	0.142615	1294	3	-2.9441	0.71433	0.73613	1	14575	1	-2.9441	TRUE
Tmem199	4	0.0024941	0.0089555	0.142615	1295	4	-2.0891	0.99692	0.99691	1	19659	0	-2.0891	TRUE
Dnajc17	4	0.0024943	0.008957	0.142615	1296	4	-1.8848	0.99751	0.99751	1	19704	0	-1.8848	TRUE
Pygo1	4	0.0025178	0.0090284	0.143641	1297	4	-0.95003	0.99748	0.99748	1	19703	0	-0.95003	TRUE
Cdx2	4	0.0025205	0.0090389	0.143698	1298	4	-2.3139	0.99625	0.99626	1	19597	0	-2.3139	TRUE
Htr5b	4	0.0025482	0.0091376	0.145155	1299	4	-0.93471	0.99745	0.99745	1	19702	0	-0.93471	TRUE
Cog3	4	0.0025621	0.0091793	0.145705	1300	3	-2.1708	0.92934	0.92906	1	18025	0	-2.1708	TRUE
Ssrp1	4	0.0025812	0.0092439	0.146619	1301	4	-1.9998	0.99742	0.99742	1	19700	0	-1.9998	TRUE
Mcat	4	0.0025847	0.009253	0.146651	1302	4	-1.1289	0.99742	0.99742	1	19698	0	-1.1289	TRUE
Pmf1	4	0.0025895	0.0092669	0.146758	1303	4	-2.0871	0.99415	0.99415	1	19488	0	-2.0871	TRUE
Psmb1	4	0.0025997	0.0093	0.147057	1304	4	-1.947	0.9974	0.9974	1	19697	0	-1.947	TRUE
Psmb5	4	0.0025997	0.0093	0.147057	1305	3	-3.7748	0.97306	0.97294	1	18885	0	-3.7748	TRUE
Ssu72	4	0.0026138	0.0093491	0.147687	1306	3	-1.9752	0.97879	0.97877	1	19003	0	-1.9752	TRUE
Pdap1	4	0.0026154	0.0093541	0.147687	1307	3	-1.7284	0.94419	0.94401	1	18304	0	-1.7284	TRUE
Paxip1	4	0.0026189	0.0093671	0.147778	1308	4	-1.3206	0.99738	0.99738	1	19696	0	-1.3206	TRUE
Tango6	4	0.0026347	0.0094202	0.148504	1309	4	-2.2832	0.99737	0.99736	1	19695	0	-2.2832	TRUE
Hnrnpc	4	0.0026438	0.009449	0.148843	1310	4	-2.612	0.99736	0.99735	1	19694	0	-2.612	TRUE
Mzt1	4	0.0026476	0.0094638	0.148888	1311	3	-1.9092	0.96309	0.96298	1	18672	0	-1.9092	TRUE
Dctn3	4	0.0026493	0.0094701	0.148888	1312	3	-2.6945	0.30372	0.44808	0.987621	9173	1	-2.6945	TRUE
Cmpk1	4	0.0026505	0.0094734	0.148888	1313	4	-2.9251	0.99735	0.99735	1	19693	0	-2.9251	TRUE
Vma21	4	0.0026567	0.0094873	0.148993	1314	4	-1.9448	0.99734	0.99734	1	19692	0	-1.9448	TRUE
Nup214	4	0.0026685	0.0095266	0.149496	1315	4	-3.0961	0.99483	0.99483	1	19521	0	-3.0961	TRUE
Kmt2a	4	0.0026742	0.0095405	0.1496	1316	4	-1.8084	0.99733	0.99732	1	19691	0	-1.8084	TRUE
Zfp574	4	0.0026777	0.0095553	0.14972	1317	4	-1.6092	0.99732	0.99732	1	19690	0	-1.6092	TRUE
Acd	4	0.0026976	0.0096238	0.150679	1318	4	-1.1898	0.9973	0.9973	1	19689	0	-1.1898	TRUE
Elp4	4	0.0027081	0.0096646	0.151202	1319	3	-1.9457	0.963	0.96287	1	18670	0	-1.9457	TRUE
Tubgcp3	4	0.0027166	0.0096928	0.151353	1320	3	-2.8691	0.87341	0.87299	1	17019	0	-2.8691	TRUE
Hist1h4n	4	0.0027175	0.0096962	0.151353	1321	2	-0.70948	0.90315	0.90273	1	17520	0	-0.70948	TRUE
Tsg101	4	0.0027175	0.0096962	0.151353	1322	2	-2.6819	0.32789	0.47253	0.995593	9635	2	-2.6819	TRUE
Metap2	4	0.0027283	0.0097364	0.151866	1323	4	-3.6817	0.98908	0.98909	1	19294	0	-3.6817	TRUE
Gm5622	4	0.0027466	0.0098059	0.152727	1324	4	-1.3369	0.99725	0.99725	1	19687	0	-1.3369	TRUE
Taf13	4	0.0027468	0.0098064	0.152727	1325	3	-2.4603	0.11945	0.24939	0.933856	5330	1	-2.4603	TRUE
Ufd1l	4	0.0027597	0.0098476	0.153253	1326	4	-4.3134	0.99397	0.99396	1	19472	0	-4.3134	TRUE
Timeless	4	0.0027641	0.0098677	0.153365	1327	4	-2.0812	0.99724	0.99724	1	19686	0	-2.0812	TRUE
Srprb	4	0.0027647	0.0098696	0.153365	1328	4	-1.6598	0.99724	0.99724	1	19685	0	-1.6598	TRUE
Ddx59	4	0.0027824	0.0099276	0.154093	1329	4	-3.7082	0.99722	0.99722	1	19682	0	-3.7082	TRUE
Gm4187	4	0.0027857	0.0099352	0.154093	1330	3	-1.4906	0.28087	0.42499	0.981541	8752	1	-1.4906	TRUE
Utp18	4	0.0027873	0.0099415	0.154093	1331	4	-1.5604	0.99721	0.99721	1	19681	0	-1.5604	TRUE
Eif3k	4	0.0027894	0.0099463	0.154093	1332	4	-1.3175	0.99721	0.99721	1	19680	0	-1.3175	TRUE
Wdr7	4	0.0028004	0.0099889	0.154637	1333	3	-1.4966	0.14213	0.2843	0.944741	6016	1	-1.4966	TRUE
Cap1	4	0.0028278	0.010093	0.15613	1334	4	-1.9002	0.99717	0.99717	1	19677	0	-1.9002	TRUE
Adss	4	0.0028452	0.010155	0.156968	1335	4	-2.6913	0.99715	0.99715	1	19675	0	-2.6913	TRUE
Cdt1	4	0.0028632	0.010212	0.157725	1336	4	-1.3801	0.99714	0.99713	1	19674	0	-1.3801	TRUE
Dbf4	4	0.0028669	0.010224	0.157725	1337	4	-1.663	0.99713	0.99712	1	19673	0	-1.663	TRUE
Ect2	4	0.0028682	0.010227	0.157725	1338	4	-1.6136	0.99713	0.99712	1	19672	0	-1.6136	TRUE
Mrps2	4	0.0028751	0.010252	0.157999	1339	4	-1.4042	0.99712	0.99712	1	19671	0	-1.4042	TRUE
Exoc8	4	0.0028791	0.010268	0.158124	1340	3	-2.0536	0.94035	0.94023	1	18221	0	-2.0536	TRUE
Hist1h3g	4	0.0028838	0.010281	0.158213	1341	4	-1.5245	0.99712	0.99711	1	19670	0	-1.5245	TRUE
Nup43	4	0.0028936	0.010318	0.158648	1342	4	-3.2495	0.98863	0.98864	1	19277	0	-3.2495	TRUE
Fcf1	4	0.0028957	0.010325	0.158648	1343	3	-1.8687	0.97859	0.97858	1	18998	0	-1.8687	TRUE
Ddx56	4	0.0028992	0.010336	0.158699	1344	3	-2.8282	0.96958	0.96944	1	18810	0	-2.8282	TRUE
Vmn2r46	4	0.0029242	0.010431	0.160044	1345	3	-2.5945	0.6189	0.67916	1	13518	1	-2.5945	TRUE
Naa25	4	0.0029307	0.010453	0.160256	1346	2	-1.25	0.54806	0.64297	1	12854	1	-1.25	TRUE
Mrpl39	4	0.0029437	0.010499	0.160849	1347	4	-2.3123	0.99571	0.99572	1	19572	0	-2.3123	TRUE
Zfp608	4	0.0029476	0.010511	0.160913	1348	3	-1.617	0.97482	0.97472	1	18923	0	-1.617	TRUE
Psmd8	4	0.0029517	0.010524	0.160992	1349	3	-2.3313	0.25338	0.39726	0.980964	8168	1	-2.3313	TRUE
Ppp6c	4	0.0029553	0.010535	0.161041	1350	4	-2.2959	0.99704	0.99703	1	19666	0	-2.2959	TRUE
Ascc3	4	0.0029741	0.010601	0.161925	1351	3	-2.4189	0.94906	0.94892	1	18399	0	-2.4189	TRUE
Cks1b	4	0.0029797	0.010622	0.162107	1352	4	-1.9857	0.99702	0.99701	1	19664	0	-1.9857	TRUE
Kif23	4	0.0029836	0.010633	0.162107	1353	3	-2.663	0.43739	0.58418	1	11735	1	-2.663	TRUE
Hmgcr	4	0.0029847	0.010636	0.162107	1354	3	-1.6602	0.81964	0.81948	1	16050	1	-1.6602	TRUE
Nuf2	4	0.002996	0.010676	0.1626	1355	3	-2.8134	0.8765	0.87609	1	17071	0	-2.8134	TRUE
Vmn1r163	3	0.0030007	0.0083519	0.13538	1356	1	0.057655	0.6373	0.6483	1	13702	1	0.057655	TRUE
2310011J03Rik	4	0.0030061	0.010716	0.163078	1357	3	-2.5885	0.94598	0.94585	1	18346	0	-2.5885	TRUE
Supv3l1	4	0.0030085	0.010725	0.163097	1358	3	-3.12	0.97949	0.97949	1	19028	0	-3.12	TRUE
Tomm70a	4	0.0030109	0.010734	0.163115	1359	4	-2.3506	0.99367	0.99365	1	19460	0	-2.3506	TRUE
Aatf	4	0.0030413	0.010841	0.164625	1360	3	-2.9562	0.62532	0.68271	1	13587	1	-2.9562	TRUE
Chmp4b	4	0.0030443	0.010852	0.164671	1361	4	-2.5026	0.99693	0.99691	1	19660	0	-2.5026	TRUE
Cops4	4	0.0030485	0.010868	0.16479	1362	4	-1.833	0.99143	0.99141	1	19374	0	-1.833	TRUE
Tmem258	4	0.0030726	0.010948	0.165889	1363	4	-2.343	0.99325	0.99325	1	19447	0	-2.343	TRUE
Chek1	4	0.003097	0.01103	0.166936	1364	4	-3.9961	0.9969	0.99689	1	19658	0	-3.9961	TRUE
Nus1	4	0.0030985	0.011034	0.166936	1365	4	-2.5771	0.99427	0.99427	1	19496	0	-2.5771	TRUE
Eaf1	4	0.003104	0.011056	0.167025	1366	4	-2.4423	0.99491	0.99491	1	19525	0	-2.4423	TRUE
Nploc4	4	0.003104	0.011056	0.167025	1367	3	-2.948	0.81315	0.8135	1	15954	1	-2.948	TRUE
Mrpl37	4	0.0031063	0.011065	0.167048	1368	4	-0.98318	0.99689	0.99688	1	19656	0	-0.98318	TRUE
Fam96b	4	0.0031229	0.011127	0.167851	1369	4	-1.6663	0.99688	0.99686	1	19655	0	-1.6663	TRUE
Hist1h3d	4	0.0031265	0.011138	0.167863	1370	4	-2.7019	0.99495	0.99495	1	19529	0	-2.7019	TRUE
Cwc25	4	0.0031326	0.01115	0.167863	1371	3	-1.5953	0.98131	0.9813	1	19077	0	-1.5953	TRUE
Mfn2	4	0.0031355	0.011157	0.167863	1372	4	-1.14	0.99686	0.99685	1	19653	0	-1.14	TRUE
Gm5728	4	0.0031363	0.01116	0.167863	1373	4	-1.2874	0.99345	0.99345	1	19451	0	-1.2874	TRUE
Ppp2r1a	4	0.0031436	0.011191	0.168212	1374	4	-1.9334	0.99685	0.99684	1	19651	0	-1.9334	TRUE
Hnrnpu	4	0.0031485	0.011211	0.168335	1375	4	-3.753	0.99444	0.99443	1	19506	0	-3.753	TRUE
Dync1i2	4	0.0031534	0.011223	0.168335	1376	3	-2.3791	0.97802	0.978	1	18981	0	-2.3791	TRUE
Vps33a	4	0.0031534	0.011224	0.168335	1377	3	-2.4362	0.89563	0.89526	1	17387	0	-2.4362	TRUE
Ppfia1	4	0.0031643	0.011267	0.168859	1378	4	-1.3069	0.99684	0.99682	1	19650	0	-1.3069	TRUE
Aurkaip1	4	0.0031768	0.011309	0.169238	1379	4	-1.108	0.99682	0.99681	1	19649	0	-1.108	TRUE
Rfk	4	0.0031852	0.011334	0.169444	1380	4	-1.5688	0.99681	0.9968	1	19648	0	-1.5688	TRUE
Gpi1	4	0.0031862	0.011339	0.169444	1381	4	-2.1463	0.99681	0.9968	1	19647	0	-2.1463	TRUE
Lyrm4	4	0.0031933	0.011362	0.169593	1382	4	-0.95855	0.99681	0.99679	1	19646	0	-0.95855	TRUE
Pola2	4	0.0031941	0.011365	0.169593	1383	4	-3.3751	0.99029	0.99024	1	19334	0	-3.3751	TRUE
Gamt	4	0.0032008	0.011389	0.169821	1384	4	-0.64783	0.9968	0.99679	1	19645	0	-0.64783	TRUE
Ikzf3	4	0.0032042	0.011404	0.169919	1385	4	-1.149	0.9968	0.99679	1	19644	0	-1.149	TRUE
Usp5	3	0.0032137	0.0089196	0.142459	1386	3	-5.4911	0.99433	0.99443	1	19501	0	-5.4911	TRUE
Slc35a3	4	0.0032213	0.011468	0.17076	1387	3	-1.6608	0.92011	0.91986	1	17849	0	-1.6608	TRUE
Tuba1a	4	0.0032293	0.011493	0.171008	1388	4	-3.8292	0.98431	0.98428	1	19145	0	-3.8292	TRUE
Ftsj3	4	0.0032388	0.01153	0.171426	1389	3	-3.6562	0.73482	0.75043	1	14847	1	-3.6562	TRUE
Srebf2	4	0.0032629	0.011626	0.172741	1390	4	-1.3204	0.99674	0.99673	1	19643	0	-1.3204	TRUE
Crkl	4	0.0032688	0.011643	0.172865	1391	4	-2.0148	0.99673	0.99672	1	19642	0	-2.0148	TRUE
Sars2	4	0.0032877	0.011706	0.173672	1392	4	-3.5927	0.99644	0.99643	1	19614	0	-3.5927	TRUE
Ptbp1	4	0.0033044	0.011767	0.17445	1393	4	-1.307	0.9967	0.99669	1	19639	0	-1.307	TRUE
Gle1	4	0.0033127	0.011796	0.174758	1394	4	-1.8999	0.99669	0.99667	1	19638	0	-1.8999	TRUE
Polr2e	4	0.0033182	0.011819	0.174973	1395	4	-3.2227	0.99001	0.98997	1	19325	0	-3.2227	TRUE
Isy1	4	0.0033332	0.01187	0.175606	1396	3	-2.9726	0.35131	0.49642	1	10081	1	-2.9726	TRUE
Hist1h2ai	4	0.0033417	0.011901	0.17584	1397	4	-3.7847	0.99666	0.99665	1	19634	0	-3.7847	TRUE
Actg1	4	0.0033458	0.011914	0.17584	1398	3	-1.7294	0.98176	0.98174	1	19085	0	-1.7294	TRUE
Sacm1l	4	0.0033459	0.011914	0.17584	1399	4	-1.9156	0.99665	0.99664	1	19633	0	-1.9156	TRUE
Slu7	4	0.003347	0.01192	0.17584	1400	4	-1.4415	0.99665	0.99664	1	19632	0	-1.4415	TRUE
Gm3558	4	0.0033511	0.011933	0.175905	1401	3	-3.4475	0.60153	0.66981	1	13359	1	-3.4475	TRUE
Vps13d	4	0.0033549	0.011946	0.17597	1402	4	-1.9222	0.99598	0.99599	1	19585	0	-1.9222	TRUE
Urb1	4	0.0033663	0.011989	0.17648	1403	4	-1.5031	0.99663	0.99663	1	19631	0	-1.5031	TRUE
Wbp11	4	0.0033933	0.012081	0.177693	1404	3	-2.2359	0.97802	0.97801	1	18982	0	-2.2359	TRUE
Trpm7	4	0.0033966	0.012089	0.177693	1405	3	-1.8437	0.57555	0.65641	1	13115	1	-1.8437	TRUE
Emc4	4	0.0034024	0.012108	0.177773	1406	3	-1.6272	0.84129	0.84062	1	16435	0	-1.6272	TRUE
Ric1	4	0.0034052	0.012118	0.177773	1407	4	-1.5278	0.99659	0.99659	1	19628	0	-1.5278	TRUE
Ice1	4	0.0034076	0.012127	0.177773	1408	4	-0.88949	0.99659	0.99659	1	19627	0	-0.88949	TRUE
Alg13	4	0.0034091	0.012131	0.177773	1409	4	-1.3877	0.99659	0.99659	1	19626	0	-1.3877	TRUE
Gm4498	4	0.0034119	0.012139	0.177773	1410	4	-1.0756	0.99659	0.99658	1	19625	0	-1.0756	TRUE
Mrps22	4	0.003413	0.012146	0.177773	1411	4	-1.0847	0.99659	0.99658	1	19624	0	-1.0847	TRUE
Mcm3ap	4	0.0034262	0.012197	0.178319	1412	4	-1.4384	0.99657	0.99657	1	19621	0	-1.4384	TRUE
Hist1h2ag	4	0.0034275	0.0122	0.178319	1413	4	-2.8789	0.99607	0.99607	1	19592	0	-2.8789	TRUE
Hist1h4j	4	0.0034463	0.01226	0.178945	1414	1	-0.14155	0.63048	0.68547	1	13637	1	-0.14155	TRUE
Rars2	4	0.0034476	0.01227	0.178962	1415	4	-1.7892	0.99406	0.99406	1	19478	0	-1.7892	TRUE
Ints2	4	0.0034606	0.012314	0.17942	1416	4	-2.2424	0.99109	0.99107	1	19363	0	-2.2424	TRUE
Uri1	4	0.0034646	0.012327	0.17942	1417	4	-2.2502	0.98687	0.98684	1	19216	0	-2.2502	TRUE
Meaf6	4	0.0034685	0.012336	0.17942	1418	4	-1.5453	0.98861	0.98863	1	19276	0	-1.5453	TRUE
Taf3	4	0.0034685	0.012336	0.17942	1419	3	-2.1206	0.95439	0.95421	1	18508	0	-2.1206	TRUE
Dda1	4	0.0034789	0.012369	0.179767	1420	4	-1.5772	0.99571	0.99572	1	19570	0	-1.5772	TRUE
Arl4a	4	0.0034886	0.0124	0.180093	1421	4	-0.9493	0.99651	0.9965	1	19619	0	-0.9493	TRUE
Rpain	4	0.0034946	0.012418	0.180215	1422	3	-2.1877	0.24002	0.38365	0.975243	7925	1	-2.1877	TRUE
Nup88	4	0.0034972	0.012426	0.180215	1423	3	-3.0747	0.90222	0.90179	1	17504	0	-3.0747	TRUE
Cep192	4	0.003518	0.012503	0.181073	1424	4	-1.3457	0.99648	0.99647	1	19618	0	-1.3457	TRUE
Cenpe	4	0.0035333	0.012548	0.181589	1425	4	-1.5455	0.99647	0.99645	1	19617	0	-1.5455	TRUE
Imp3	4	0.0035355	0.012556	0.181589	1426	4	-2.1942	0.99646	0.99645	1	19616	0	-2.1942	TRUE
Trim28	4	0.0035447	0.012588	0.181805	1427	4	-2.5685	0.9963	0.9963	1	19600	0	-2.5685	TRUE
Phf23	4	0.0035447	0.012588	0.181805	1428	4	-0.95297	0.99646	0.99645	1	19615	0	-0.95297	TRUE
Ngdn	4	0.0035698	0.012663	0.182543	1429	3	-2.8726	0.91393	0.91364	1	17733	0	-2.8726	TRUE
Trappc8	4	0.00357	0.012664	0.182543	1430	4	-2.7381	0.99643	0.99643	1	19613	0	-2.7381	TRUE
Stx5a	4	0.0035704	0.012666	0.182543	1431	2	-1.5036	0.20418	0.34737	0.966239	7224	1	-1.5036	TRUE
Ik	4	0.0035818	0.012706	0.182924	1432	4	-1.8119	0.99642	0.99642	1	19612	0	-1.8119	TRUE
Btf3	4	0.0035829	0.01271	0.182924	1433	4	-1.8315	0.99642	0.99641	1	19611	0	-1.8315	TRUE
Mthfd1	4	0.0035991	0.01277	0.183658	1434	4	-1.2348	0.9964	0.9964	1	19610	0	-1.2348	TRUE
Pigf	4	0.0036147	0.012831	0.184404	1435	4	-0.84776	0.99639	0.99638	1	19609	0	-0.84776	TRUE
Vmn1r183	4	0.0036241	0.012863	0.18465	1436	3	-2.9353	0.21742	0.36089	0.969553	7485	1	-2.9353	TRUE
Olfr582	4	0.0036251	0.012866	0.18465	1437	4	-0.91168	0.99637	0.99637	1	19608	0	-0.91168	TRUE
Dgcr8	4	0.0036437	0.012938	0.185472	1438	4	-0.88705	0.99636	0.99635	1	19606	0	-0.88705	TRUE
Pak2	4	0.0036448	0.012941	0.185472	1439	3	-2.8108	0.51217	0.62639	1	12504	1	-2.8108	TRUE
Utp20	4	0.0036587	0.012994	0.186098	1440	4	-1.8477	0.99634	0.99634	1	19605	0	-1.8477	TRUE
Zscan4f	4	0.0036621	0.013006	0.186141	1441	4	-1.0625	0.99634	0.99634	1	19604	0	-1.0625	TRUE
Lage3	4	0.0036703	0.013033	0.186409	1442	4	-2.087	0.99633	0.99633	1	19603	0	-2.087	TRUE
Recql5	4	0.003684	0.013078	0.186924	1443	3	-1.1181	0.96029	0.96014	1	18622	0	-1.1181	TRUE
Rpl28	4	0.0036894	0.0131	0.18711	1444	3	-2.1095	0.96953	0.96939	1	18807	0	-2.1095	TRUE
Tsr2	4	0.0036975	0.013124	0.187121	1445	3	-1.8672	0.28073	0.42487	0.981541	8745	1	-1.8672	TRUE
Klf4	4	0.0036986	0.013127	0.187121	1446	4	-1.0732	0.9963	0.99631	1	19602	0	-1.0732	TRUE
Cwc15	4	0.0037024	0.013138	0.187121	1447	4	-1.0407	0.9963	0.9963	1	19601	0	-1.0407	TRUE
Rictor	4	0.0037039	0.013143	0.187121	1448	4	-1.8702	0.9963	0.9963	1	19599	0	-1.8702	TRUE
4933411K16Rik	4	0.0037069	0.013154	0.187121	1449	4	-0.88391	0.99629	0.9963	1	19598	0	-0.88391	TRUE
Alpi	4	0.0037078	0.013156	0.187121	1450	4	-1.3648	0.99272	0.99271	1	19428	0	-1.3648	TRUE
Timm17a	4	0.0037303	0.013229	0.187782	1451	3	-1.9239	0.84301	0.84241	1	16473	0	-1.9239	TRUE
Raph1	4	0.0037303	0.013229	0.187782	1452	3	-1.4123	0.41386	0.56016	1	11249	1	-1.4123	TRUE
Nup107	4	0.003744	0.013278	0.188346	1453	4	-2.269	0.98954	0.98952	1	19309	0	-2.269	TRUE
Snw1	4	0.0037501	0.013302	0.18855	1454	4	-2.4266	0.99589	0.9959	1	19580	0	-2.4266	TRUE
Mrto4	4	0.0037618	0.013337	0.188916	1455	3	-2.1995	0.93179	0.93149	1	18069	0	-2.1995	TRUE
Mrpl2	4	0.0037652	0.013349	0.188963	1456	3	-1.6291	0.45912	0.60373	1	12100	1	-1.6291	TRUE
Rab1	4	0.0037838	0.013416	0.189776	1457	4	-1.9853	0.99299	0.99299	1	19437	0	-1.9853	TRUE
Nol8	4	0.0037966	0.013464	0.190288	1458	4	-1.2981	0.9962	0.99621	1	19595	0	-1.2981	TRUE
Ash2l	4	0.0037977	0.01347	0.190288	1459	3	-2.2069	0.59196	0.66481	1	13275	1	-2.2069	TRUE
1110037F02Rik	4	0.003824	0.013559	0.191409	1460	3	-1.7464	0.13835	0.28047	0.942507	5950	1	-1.7464	TRUE
Mrpl40	4	0.0038477	0.013645	0.192488	1461	4	-1.6554	0.99287	0.99288	1	19434	0	-1.6554	TRUE
Dbpht2	4	0.0038733	0.013732	0.193586	1462	2	-1.0566	0.84814	0.84759	1	16580	0	-1.0566	TRUE
Rhox3g	4	0.0038932	0.013788	0.194118	1463	3	-1.6257	0.3165	0.46099	0.991835	9421	1	-1.6257	TRUE
Atr	4	0.0038932	0.013788	0.194118	1464	3	-1.851	0.98127	0.98126	1	19076	0	-1.851	TRUE
Smc1a	4	0.0039057	0.013828	0.194539	1465	3	-2.6091	0.72496	0.74347	1	14706	1	-2.6091	TRUE
Atl2	4	0.0039291	0.013902	0.19545	1466	3	-2.5387	0.83824	0.83763	1	16387	0	-2.5387	TRUE
Mrpl48	4	0.0039372	0.013934	0.195768	1467	4	-1.0308	0.99606	0.99607	1	19590	0	-1.0308	TRUE
Eif3j1	4	0.0039471	0.013972	0.196167	1468	4	-1.156	0.99605	0.99606	1	19589	0	-1.156	TRUE
Psmd12	4	0.0039632	0.014022	0.196733	1469	3	-2.4521	0.38925	0.53507	1	10772	1	-2.4521	TRUE
Pomp	4	0.0039931	0.014119	0.197842	1470	3	-1.8952	0.73986	0.754	1	14922	1	-1.8952	TRUE
Mrpl24	4	0.0039934	0.01412	0.197842	1471	4	-1.544	0.99601	0.99602	1	19588	0	-1.544	TRUE
Haus3	4	0.004001	0.014144	0.19804	1472	4	-1.3214	0.99514	0.99514	1	19541	0	-1.3214	TRUE
Slxl1	4	0.0040126	0.014186	0.198492	1473	4	-1.0067	0.99599	0.996	1	19586	0	-1.0067	TRUE
Htatsf1	4	0.0040597	0.014345	0.200589	1474	3	-2.1536	0.96827	0.96813	1	18776	0	-2.1536	TRUE
Cep85	4	0.0040748	0.014399	0.201203	1475	4	-1.6621	0.99593	0.99594	1	19583	0	-1.6621	TRUE
Vmn1r95	3	0.0040857	0.011283	0.168973	1476	2	-2.0877	0.12687	0.21958	0.929029	5599	1	-2.0877	TRUE
Chd4	4	0.0041056	0.014507	0.202579	1477	3	-1.6431	0.95642	0.95629	1	18547	0	-1.6431	TRUE
Bdp1	4	0.004123	0.014565	0.203244	1478	3	-2.205	0.94748	0.94737	1	18372	0	-2.205	TRUE
Tars2	4	0.0041289	0.014588	0.203435	1479	3	-1.8128	0.98113	0.98111	1	19070	0	-1.8128	TRUE
Atpaf2	4	0.0041484	0.014645	0.204099	1480	4	-1.8745	0.99585	0.99587	1	19579	0	-1.8745	TRUE
Rfc1	4	0.0041662	0.014701	0.204604	1481	3	-1.8623	0.8972	0.89683	1	17416	0	-1.8623	TRUE
Sdhd	4	0.0041666	0.014702	0.204604	1482	3	-1.8354	0.98159	0.98157	1	19081	0	-1.8354	TRUE
Mfsd2a	4	0.0041848	0.014765	0.205254	1483	4	-0.927	0.99582	0.99583	1	19578	0	-0.927	TRUE
Naa38	4	0.0041864	0.014768	0.205254	1484	4	-0.98976	0.99581	0.99582	1	19577	0	-0.98976	TRUE
Rpl14	4	0.0042012	0.014821	0.205848	1485	4	-3.3402	0.99558	0.99559	1	19562	0	-3.3402	TRUE
Uqcrb	4	0.0042141	0.014863	0.206166	1486	3	-1.6911	0.84304	0.84244	1	16474	0	-1.6911	TRUE
Vmn1r126	4	0.0042167	0.014874	0.206166	1487	3	-2.6492	0.93389	0.93363	1	18103	0	-2.6492	TRUE
Atad3a	4	0.0042178	0.014879	0.206166	1488	4	-3.063	0.98731	0.9873	1	19231	0	-3.063	TRUE
Ubc	4	0.0042197	0.014884	0.206166	1489	4	-1.7072	0.99578	0.99579	1	19575	0	-1.7072	TRUE
Taf6	4	0.0042497	0.014981	0.207374	1490	3	-1.8399	0.91352	0.91323	1	17721	0	-1.8399	TRUE
Rer1	4	0.0042851	0.015096	0.208533	1491	4	-1.4415	0.99571	0.99572	1	19573	0	-1.4415	TRUE
Olfr97	4	0.0042855	0.015097	0.208533	1492	3	-1.3436	0.64162	0.69167	1	13750	1	-1.3436	TRUE
Orc2	4	0.0042872	0.015105	0.208533	1493	4	-1.8016	0.99571	0.99572	1	19571	0	-1.8016	TRUE
Pop5	4	0.0043095	0.01518	0.209431	1494	4	-2.1405	0.99256	0.99256	1	19416	0	-2.1405	TRUE
Slmap	4	0.0043388	0.015281	0.210685	1495	3	-1.9551	0.25032	0.39412	0.979114	8120	1	-1.9551	TRUE
Mrps9	4	0.0043524	0.015326	0.211165	1496	3	-1.2694	0.89996	0.89954	1	17470	0	-1.2694	TRUE
Polr2b	4	0.0043562	0.015337	0.211169	1497	4	-2.66	0.99408	0.99409	1	19483	0	-2.66	TRUE
Gm5891	4	0.0043607	0.015353	0.211246	1498	4	-2.3371	0.99564	0.99564	1	19568	0	-2.3371	TRUE
Hist1h3a	4	0.0043653	0.01537	0.211295	1499	3	-3.7677	0.43709	0.5839	1	11726	1	-3.7677	TRUE
Pfdn4	4	0.0043675	0.015377	0.211295	1500	4	-1.8367	0.99563	0.99564	1	19567	0	-1.8367	TRUE
Nfil3	4	0.0043782	0.015412	0.211507	1501	3	-1.604	0.93543	0.9352	1	18131	0	-1.604	TRUE
Gm14347	4	0.0043782	0.015412	0.211507	1502	3	-2.0442	0.97395	0.97382	1	18902	0	-2.0442	TRUE
Sec62	4	0.0043821	0.015423	0.211518	1503	4	-1.691	0.99562	0.99562	1	19566	0	-1.691	TRUE
Epha7	4	0.0044062	0.015505	0.21237	1504	4	-0.67421	0.99559	0.99559	1	19565	0	-0.67421	TRUE
Gm13275	4	0.0044075	0.015511	0.21237	1505	4	-1.4485	0.99559	0.99559	1	19564	0	-1.4485	TRUE
Gm4214	4	0.0044096	0.015516	0.21237	1506	4	-1.502	0.99559	0.99559	1	19563	0	-1.502	TRUE
Ap2b1	4	0.0044169	0.015545	0.212622	1507	4	-1.37	0.99053	0.99048	1	19344	0	-1.37	TRUE
Glce	3	0.0044225	0.012214	0.178389	1508	2	-1.8727	0.87128	0.87144	1	16996	0	-1.8727	TRUE
Mllt4	4	0.0044247	0.015574	0.212875	1509	4	-1.1441	0.99558	0.99558	1	19561	0	-1.1441	TRUE
Aqr	4	0.0044567	0.015687	0.214272	1510	4	-2.1218	0.99425	0.99426	1	19493	0	-2.1218	TRUE
Mrps27	4	0.0044753	0.015755	0.215065	1511	3	-3.0178	0.96986	0.96974	1	18816	0	-3.0178	TRUE
Ssb	4	0.0044812	0.015773	0.215172	1512	4	-1.7136	0.99552	0.99553	1	19560	0	-1.7136	TRUE
Emc6	4	0.0044983	0.015827	0.215768	1513	3	-1.426	0.58784	0.66264	1	13239	1	-1.426	TRUE
Vmn1r143	3	0.0045006	0.012448	0.180415	1514	3	-4.0395	0.99491	0.99502	1	19524	0	-4.0395	TRUE
Faf2	4	0.004506	0.015865	0.216135	1515	3	-2.2858	0.95747	0.95739	1	18571	0	-2.2858	TRUE
Tpi1	4	0.0045207	0.015923	0.216781	1516	3	-2.1745	0.93278	0.93248	1	18088	0	-2.1745	TRUE
Fem1b	4	0.0045369	0.015975	0.217349	1517	3	-1.2968	0.96218	0.96204	1	18655	0	-1.2968	TRUE
Bcar1	4	0.0045404	0.01599	0.217408	1518	4	-0.97302	0.99546	0.99547	1	19558	0	-0.97302	TRUE
Ube2f	4	0.0045587	0.016045	0.21802	1519	3	-1.7105	0.76169	0.77041	1	15195	1	-1.7105	TRUE
Polr3d	4	0.0045634	0.016061	0.218085	1520	4	-2.3641	0.99406	0.99407	1	19479	0	-2.3641	TRUE
Med17	4	0.0045731	0.016089	0.218332	1521	4	-2.8296	0.99543	0.99544	1	19557	0	-2.8296	TRUE
Syvn1	4	0.0045788	0.016111	0.218488	1522	4	-1.1569	0.99542	0.99543	1	19556	0	-1.1569	TRUE
Gtf2b	4	0.0045868	0.016137	0.218695	1523	4	-1.8743	0.99533	0.99534	1	19547	0	-1.8743	TRUE
Nfic	4	0.0046077	0.016206	0.219486	1524	4	-0.91484	0.99539	0.9954	1	19552	0	-0.91484	TRUE
Vps41	4	0.00463	0.016286	0.220287	1525	4	-1.1396	0.99537	0.99538	1	19551	0	-1.1396	TRUE
Mrps24	4	0.0046403	0.016323	0.220629	1526	4	-1.0354	0.99536	0.99536	1	19550	0	-1.0354	TRUE
Cyfip1	4	0.0046547	0.016368	0.221033	1527	4	-0.84344	0.99535	0.99535	1	19548	0	-0.84344	TRUE
Rnaseh2b	4	0.0046567	0.016374	0.221033	1528	3	-1.7158	0.94126	0.94112	1	18241	0	-1.7158	TRUE
Rpn1	4	0.0046767	0.016443	0.221803	1529	3	-2.5991	0.96963	0.96949	1	18812	0	-2.5991	TRUE
Ncbp2	4	0.0046802	0.016453	0.221803	1530	3	-2.2767	0.97592	0.97584	1	18940	0	-2.2767	TRUE
Dhx15	4	0.0046964	0.016513	0.222472	1531	3	-2.0103	0.9783	0.97828	1	18990	0	-2.0103	TRUE
Med14	4	0.0047113	0.01657	0.223101	1532	3	-1.5678	0.92376	0.92356	1	17923	0	-1.5678	TRUE
Srsf2	4	0.0047153	0.016587	0.223182	1533	3	-3.3256	0.86554	0.8651	1	16892	0	-3.3256	TRUE
Rpn2	4	0.0047608	0.016739	0.225078	1534	4	-1.7411	0.9903	0.99025	1	19335	0	-1.7411	TRUE
Thap11	3	0.0047928	0.013222	0.187782	1535	3	-3.148	0.99521	0.99531	1	19545	0	-3.148	TRUE
Vmn2r47	4	0.0048133	0.01692	0.227365	1536	4	-1.6156	0.99519	0.99518	1	19544	0	-1.6156	TRUE
Mib1	4	0.0048243	0.016962	0.227784	1537	4	-0.88526	0.99518	0.99518	1	19543	0	-0.88526	TRUE
Gtf2h2	4	0.0048372	0.017003	0.228182	1538	4	-3.1323	0.99352	0.99351	1	19455	0	-3.1323	TRUE
Msl1	4	0.0048498	0.017055	0.228735	1539	4	-1.2475	0.99515	0.99515	1	19542	0	-1.2475	TRUE
Taf7l	4	0.0048799	0.017156	0.229935	1540	4	-0.85928	0.99512	0.99512	1	19540	0	-0.85928	TRUE
Nop2	4	0.0049022	0.017233	0.230791	1541	3	-2.4856	0.98148	0.98146	1	19080	0	-2.4856	TRUE
Ctc1	4	0.0049055	0.017242	0.230791	1542	4	-0.8515	0.99509	0.99509	1	19539	0	-0.8515	TRUE
Pwp1	4	0.0049102	0.017262	0.230911	1543	3	-2.339	0.8783	0.87788	1	17102	0	-2.339	TRUE
Acap3	4	0.0049185	0.017291	0.231146	1544	3	-0.96889	0.13379	0.27409	0.939043	5833	1	-0.96889	TRUE
Gpx4	4	0.0049529	0.017402	0.232357	1545	3	-2.468	0.38219	0.52792	1	10649	1	-2.468	TRUE
Cisd3	4	0.0049576	0.017415	0.232357	1546	4	-0.66596	0.99504	0.99504	1	19536	0	-0.66596	TRUE
Sart1	4	0.0049609	0.017422	0.232357	1547	4	-1.0991	0.99504	0.99503	1	19535	0	-1.0991	TRUE
Vps11	4	0.0049628	0.017426	0.232357	1548	3	-2.9306	0.97904	0.97903	1	19012	0	-2.9306	TRUE
Nup62	4	0.0049764	0.017464	0.232712	1549	4	-2.1668	0.99502	0.99502	1	19533	0	-2.1668	TRUE
Asna1	4	0.0049817	0.017485	0.232842	1550	3	-1.8495	0.86865	0.86818	1	16955	0	-1.8495	TRUE
Zfp600	4	0.0050171	0.017594	0.23414	1551	4	-1.4004	0.99498	0.99498	1	19531	0	-1.4004	TRUE
Slc39a10	4	0.0050285	0.017639	0.234581	1552	4	-1.2973	0.99497	0.99497	1	19530	0	-1.2973	TRUE
Cox11	4	0.0050529	0.017721	0.235526	1553	3	-1.8485	0.62835	0.68432	1	13618	1	-1.8485	TRUE
Ghsr	4	0.0050782	0.017814	0.236609	1554	4	-0.77188	0.99492	0.99492	1	19528	0	-0.77188	TRUE
Clspn	4	0.0050844	0.017834	0.236718	1555	4	-1.7506	0.99492	0.99492	1	19527	0	-1.7506	TRUE
Stil	4	0.0050912	0.017862	0.236941	1556	3	-1.8815	0.98271	0.98269	1	19109	0	-1.8815	TRUE
Sephs2	4	0.0051331	0.017997	0.23858	1557	3	-1.3195	0.43732	0.58411	1	11732	1	-1.3195	TRUE
Ppp2r2a	4	0.0051516	0.018051	0.239137	1558	3	-1.7071	0.97461	0.97451	1	18915	0	-1.7071	TRUE
Arpc2	4	0.0051611	0.018083	0.239286	1559	4	-2.4208	0.99484	0.99484	1	19522	0	-2.4208	TRUE
Defa25	4	0.0051626	0.018087	0.239286	1560	3	-1.4017	0.024852	0.071485	0.856708	1647	1	-1.4017	TRUE
Itgav	4	0.0051651	0.018099	0.239286	1561	4	-2.295	0.99451	0.99451	1	19510	0	-2.295	TRUE
Mrpl28	4	0.005169	0.018108	0.239286	1562	3	-1.9214	0.76305	0.77147	1	15222	1	-1.9214	TRUE
Apex2	4	0.0051727	0.018125	0.239348	1563	3	-1.551	0.92266	0.92244	1	17901	0	-1.551	TRUE
Eif2ak4	4	0.0052006	0.018226	0.240388	1564	3	-1.5446	0.91939	0.91914	1	17833	0	-1.5446	TRUE
Myl12a	4	0.005201	0.018227	0.240388	1565	2	-0.74247	0.0005335	0.001975	0.425175	90	2	-0.74247	TRUE
Atp5c1	4	0.0052066	0.018246	0.240494	1566	3	-1.6197	0.85819	0.85773	1	16753	0	-1.6197	TRUE
Atp5o	4	0.0052112	0.018265	0.240585	1567	4	-0.94997	0.99479	0.99479	1	19520	0	-0.94997	TRUE
Ppp2r4	4	0.0052142	0.018276	0.240585	1568	3	-1.8977	0.67626	0.71189	1	14129	1	-1.8977	TRUE
Tmx2	4	0.0052401	0.018367	0.241623	1569	4	-2.1601	0.99476	0.99476	1	19518	0	-2.1601	TRUE
Smarcc1	4	0.0052736	0.018481	0.242968	1570	4	-1.7902	0.99473	0.99473	1	19517	0	-1.7902	TRUE
Vmn1r158	4	0.0052911	0.018544	0.243638	1571	3	-3.1601	0.97859	0.97858	1	19000	0	-3.1601	TRUE
Fbxw11	4	0.0053469	0.018722	0.24583	1572	4	-1.5528	0.99465	0.99465	1	19515	0	-1.5528	TRUE
Lce1g	4	0.0053572	0.018756	0.246113	1573	3	-1.171	0.89617	0.8958	1	17397	0	-1.171	TRUE
Ints10	4	0.0053632	0.018781	0.24629	1574	3	-1.5252	0.96603	0.96589	1	18730	0	-1.5252	TRUE
Dnlz	4	0.0053819	0.01883	0.246774	1575	4	-1.5594	0.9844	0.98437	1	19148	0	-1.5594	TRUE
Hpca	4	0.0054094	0.01893	0.247929	1576	4	-0.76839	0.99459	0.99459	1	19514	0	-0.76839	TRUE
Nufip1	4	0.0054414	0.01904	0.249062	1577	3	-1.085	0.92875	0.92848	1	18015	0	-1.085	TRUE
Naa15	4	0.0054442	0.01905	0.249062	1578	4	-1.2252	0.99456	0.99456	1	19513	0	-1.2252	TRUE
Tceb1	4	0.0054449	0.019053	0.249062	1579	3	-2.0805	0.83746	0.83686	1	16373	0	-2.0805	TRUE
Actr6	4	0.0054603	0.019105	0.249587	1580	2	-1.3099	0.79014	0.79319	1	15612	1	-1.3099	TRUE
Elavl1	3	0.0054606	0.015028	0.207891	1581	3	-1.1214	0.99454	0.99464	1	19512	0	-1.1214	TRUE
Klf16	4	0.0054664	0.019123	0.249661	1582	4	-1.2661	0.99453	0.99453	1	19511	0	-1.2661	TRUE
Polr3e	4	0.005503	0.019243	0.251072	1583	4	-2.0381	0.9945	0.99449	1	19508	0	-2.0381	TRUE
Tbx3	4	0.0055349	0.019344	0.252113	1584	4	-2.5302	0.99279	0.99279	1	19430	0	-2.5302	TRUE
Kcnv1	4	0.0055361	0.019347	0.252113	1585	4	-0.64855	0.99446	0.99446	1	19507	0	-0.64855	TRUE
Nudc	4	0.0055481	0.019384	0.252438	1586	4	-1.1103	0.98957	0.98955	1	19311	0	-1.1103	TRUE
Cenpw	4	0.0055538	0.01941	0.252616	1587	3	-3.5465	0.97801	0.97799	1	18979	0	-3.5465	TRUE
Psmc3	4	0.0055777	0.019485	0.253429	1588	4	-1.7655	0.99442	0.99442	1	19505	0	-1.7655	TRUE
Exosc1	4	0.0056008	0.019565	0.254309	1589	4	-0.82025	0.9944	0.9944	1	19504	0	-0.82025	TRUE
Vps36	4	0.0056091	0.019591	0.254492	1590	4	-0.98329	0.99439	0.99439	1	19503	0	-0.98329	TRUE
Nckap1	4	0.0056388	0.019688	0.255428	1591	4	-2.0194	0.9914	0.99138	1	19373	0	-2.0194	TRUE
Gm10147	4	0.0056388	0.019688	0.255428	1592	2	-1.4548	0.68484	0.71721	1	14216	1	-1.4548	TRUE
Prkrip1	4	0.0056659	0.019772	0.256231	1593	4	-1.5897	0.99427	0.99427	1	19495	0	-1.5897	TRUE
Hist1h2bl	4	0.0056666	0.019775	0.256231	1594	4	-0.78721	0.99433	0.99434	1	19502	0	-0.78721	TRUE
Hbs1l	4	0.0056775	0.019815	0.256585	1595	4	-1.771	0.99432	0.99432	1	19500	0	-1.771	TRUE
Zfp143	4	0.0056856	0.019844	0.256803	1596	4	-1.949	0.983	0.98299	1	19115	0	-1.949	TRUE
Tsen34	4	0.0056877	0.019856	0.256803	1597	4	-2.578	0.99028	0.99023	1	19333	0	-2.578	TRUE
Mrps7	4	0.0057031	0.019909	0.25712	1598	4	-2.194	0.9943	0.99429	1	19498	0	-2.194	TRUE
Tfdp1	4	0.0057054	0.019918	0.25712	1599	3	-1.7116	0.96875	0.96861	1	18783	0	-1.7116	TRUE
Cycs	4	0.0057057	0.019918	0.25712	1600	4	-2.2636	0.99429	0.99429	1	19497	0	-2.2636	TRUE
Cdk11b	4	0.005736	0.020023	0.258306	1601	3	-2.3453	0.65814	0.70105	1	13920	1	-2.3453	TRUE
Ankle2	4	0.0057503	0.020065	0.258689	1602	4	-2.4418	0.99425	0.99425	1	19492	0	-2.4418	TRUE
Srbd1	4	0.0057586	0.020092	0.258873	1603	3	-1.7495	0.88299	0.88259	1	17172	0	-1.7495	TRUE
Ube2cbp	4	0.0057703	0.020128	0.259187	1604	4	-0.833	0.99423	0.99423	1	19490	0	-0.833	TRUE
Psma2	4	0.005774	0.020143	0.259211	1605	3	-2.793	0.6209	0.68028	1	13535	1	-2.793	TRUE
Use1	4	0.0057861	0.020186	0.25961	1606	4	-1.2173	0.99421	0.99422	1	19489	0	-1.2173	TRUE
Gm4567	4	0.0058249	0.020314	0.261086	1607	4	-1.3963	0.99046	0.99041	1	19342	0	-1.3963	TRUE
Gm5640	4	0.0058321	0.020334	0.261182	1608	3	-1.0712	0.63839	0.68981	1	13711	1	-1.0712	TRUE
Gab1	4	0.005847	0.020384	0.261583	1609	2	-1.9527	0.60733	0.67286	1	13408	1	-1.9527	TRUE
Usp9x	4	0.0058493	0.020391	0.261583	1610	4	-1.3786	0.99415	0.99415	1	19487	0	-1.3786	TRUE
Hnrnpl	4	0.0058888	0.020518	0.263061	1611	4	-2.9986	0.99411	0.99412	1	19486	0	-2.9986	TRUE
Bptf	4	0.0058999	0.02056	0.263432	1612	3	-1.4522	0.5793	0.65831	1	13151	1	-1.4522	TRUE
Tmem41a	4	0.0059092	0.020589	0.263637	1613	4	-0.70931	0.99409	0.9941	1	19485	0	-0.70931	TRUE
Utp11l	4	0.0059307	0.020657	0.26435	1614	4	-1.1119	0.99407	0.99408	1	19482	0	-1.1119	TRUE
Pcyt2	3	0.005936	0.016287	0.220287	1615	3	-2.4518	0.99406	0.99417	1	19481	0	-2.4518	TRUE
Wdr53	4	0.0059522	0.020727	0.265081	1616	4	-0.71188	0.99405	0.99405	1	19477	0	-0.71188	TRUE
Osbpl9	4	0.0059636	0.020765	0.265401	1617	4	-1.092	0.99404	0.99404	1	19476	0	-1.092	TRUE
Rrp15	4	0.0059885	0.020844	0.266247	1618	4	-3.0636	0.99401	0.99401	1	19475	0	-3.0636	TRUE
Ndrg3	4	0.0059939	0.02086	0.266278	1619	4	-1.4277	0.99401	0.994	1	19474	0	-1.4277	TRUE
Dnajc2	4	0.0059978	0.020873	0.266285	1620	3	-1.8632	0.92808	0.92779	1	18003	0	-1.8632	TRUE
Samd1	4	0.0060146	0.020931	0.266695	1621	4	-0.99849	0.98979	0.98976	1	19316	0	-0.99849	TRUE
Arglu1	4	0.0060146	0.020931	0.266695	1622	4	-1.4944	0.99399	0.99399	1	19473	0	-1.4944	TRUE
Casp8ap2	4	0.0060603	0.021082	0.268458	1623	3	-1.3176	0.49995	0.62107	1	12403	1	-1.3176	TRUE
Cd3eap	4	0.0060668	0.021108	0.268616	1624	4	-1.0651	0.99269	0.99268	1	19425	0	-1.0651	TRUE
Psma7	4	0.0060773	0.021142	0.26889	1625	4	-3.1063	0.9935	0.99349	1	19452	0	-3.1063	TRUE
Nfyc	4	0.0060874	0.021172	0.269102	1626	3	-2.6421	0.97979	0.9798	1	19035	0	-2.6421	TRUE
Zswim8	4	0.006096	0.021197	0.269253	1627	4	-0.81828	0.9939	0.99389	1	19470	0	-0.81828	TRUE
Cd68	4	0.006101	0.021214	0.269306	1628	4	-0.86978	0.9939	0.99389	1	19469	0	-0.86978	TRUE
Vmn2r40	4	0.0061175	0.021267	0.269747	1629	3	-2.3858	0.56514	0.65129	1	13000	1	-2.3858	TRUE
Trio	4	0.0061208	0.021275	0.269747	1630	4	-0.983	0.99388	0.99387	1	19468	0	-0.983	TRUE
Cep120	4	0.0061396	0.021337	0.270371	1631	4	-1.3287	0.99386	0.99385	1	19467	0	-1.3287	TRUE
Med27	4	0.0061812	0.02147	0.271892	1632	2	-1.2417	0.61294	0.67588	1	13462	1	-1.2417	TRUE
Pi4ka	4	0.0061854	0.021488	0.27195	1633	3	-1.2035	0.66768	0.70673	1	14029	1	-1.2035	TRUE
Ptcd1	4	0.0061894	0.021502	0.271959	1634	4	-0.83496	0.99381	0.9938	1	19464	0	-0.83496	TRUE
Stx18	4	0.0062091	0.021568	0.272628	1635	3	-1.113	0.22336	0.36692	0.971676	7593	1	-1.113	TRUE
Brca1	4	0.0062385	0.021663	0.27366	1636	4	-1.007	0.99376	0.99375	1	19463	0	-1.007	TRUE
Cdca8	4	0.0062821	0.021814	0.275214	1637	3	-1.1347	0.90207	0.90163	1	17502	0	-1.1347	TRUE
C1qbp	4	0.0062845	0.021819	0.275214	1638	4	-1.362	0.99372	0.9937	1	19462	0	-1.362	TRUE
Scgb1b19	4	0.006293	0.021839	0.275214	1639	3	-1.0806	0.7473	0.75954	1	15006	1	-1.0806	TRUE
1600002H07Rik	4	0.0062931	0.021839	0.275214	1640	3	-1.7911	0.33146	0.47619	0.997151	9694	1	-1.7911	TRUE
Glp1r	4	0.0062998	0.021867	0.275391	1641	3	-1.1392	0.8223	0.822	1	16092	1	-1.1392	TRUE
Mrps35	4	0.0063081	0.02189	0.275524	1642	4	-0.91744	0.99369	0.99368	1	19461	0	-0.91744	TRUE
1110004E09Rik	4	0.0063533	0.022034	0.277158	1643	4	-1.0345	0.99365	0.99363	1	19459	0	-1.0345	TRUE
Nadk2	4	0.0064051	0.022201	0.278976	1644	4	-1.3711	0.99359	0.99359	1	19458	0	-1.3711	TRUE
Pold3	4	0.0064058	0.022205	0.278976	1645	3	-2.5724	0.86107	0.86058	1	16807	0	-2.5724	TRUE
Krt33a	4	0.0064393	0.022315	0.28019	1646	4	-0.66986	0.99356	0.99355	1	19457	0	-0.66986	TRUE
Mms22l	4	0.0064594	0.022384	0.28088	1647	4	-1.7114	0.99354	0.99353	1	19456	0	-1.7114	TRUE
Pdcl	4	0.0064767	0.022442	0.281374	1648	3	-2.3906	0.96564	0.9655	1	18722	0	-2.3906	TRUE
Iars2	4	0.0064791	0.022451	0.281374	1649	3	-3.3309	0.97742	0.9774	1	18968	0	-3.3309	TRUE
Hist1h4b	4	0.0064865	0.022472	0.281459	1650	4	-1.3759	0.98457	0.98455	1	19154	0	-1.3759	TRUE
Ttc33	4	0.0064905	0.022485	0.281459	1651	4	-0.72271	0.99351	0.9935	1	19453	0	-0.72271	TRUE
Pnkp	4	0.0064953	0.022503	0.281522	1652	4	-1.3994	0.99027	0.99022	1	19332	0	-1.3994	TRUE
Cebpz	4	0.0065325	0.022623	0.282843	1653	3	-1.9516	0.79948	0.80126	1	15732	1	-1.9516	TRUE
Gtf2h4	4	0.0065718	0.022751	0.284276	1654	3	-2.2745	0.88867	0.88831	1	17268	0	-2.2745	TRUE
Atrip	4	0.0065827	0.022783	0.284505	1655	3	-2.669	0.83654	0.83595	1	16356	0	-2.669	TRUE
Fam49b	4	0.0066024	0.022851	0.285177	1656	3	-1.5716	0.93293	0.93264	1	18092	0	-1.5716	TRUE
Haus8	4	0.0066202	0.022904	0.285668	1657	3	-2.0524	0.77545	0.78117	1	15390	1	-2.0524	TRUE
Kdm5c	4	0.0066286	0.022934	0.285878	1658	4	-0.44877	0.99337	0.99336	1	19449	0	-0.44877	TRUE
D19Bwg1357e	4	0.0066486	0.022992	0.28638	1659	3	-2.2479	0.95691	0.9568	1	18558	0	-2.2479	TRUE
Cnbp	4	0.0066519	0.023002	0.28638	1660	3	-1.1362	0.94367	0.94351	1	18296	0	-1.1362	TRUE
Gtf2a1	4	0.0066927	0.023141	0.28793	1661	4	-1.6183	0.98911	0.98912	1	19295	0	-1.6183	TRUE
Cdk6	4	0.006731	0.023265	0.289132	1662	4	-1.2108	0.99327	0.99326	1	19448	0	-1.2108	TRUE
Fam20b	4	0.0067406	0.023298	0.289356	1663	3	-1.2089	0.77754	0.78281	1	15419	1	-1.2089	TRUE
Cnot11	4	0.006745	0.023311	0.289356	1664	3	-1.4288	0.94404	0.94387	1	18301	0	-1.4288	TRUE
Idi1	4	0.0067587	0.023355	0.289723	1665	3	-2.2546	0.97891	0.9789	1	19007	0	-2.2546	TRUE
Vmn2r38	4	0.006769	0.023392	0.290006	1666	4	-2.0156	0.99323	0.99323	1	19446	0	-2.0156	TRUE
Uqcrq	4	0.006794	0.02346	0.290675	1667	4	-2.1771	0.99321	0.9932	1	19445	0	-2.1771	TRUE
Vkorc1l1	4	0.00682	0.023541	0.29151	1668	4	-1.3913	0.99119	0.99117	1	19370	0	-1.3913	TRUE
Upf1	4	0.0068281	0.023566	0.291643	1669	3	-2.2636	0.93088	0.93059	1	18045	0	-2.2636	TRUE
Ganab	4	0.0068514	0.02364	0.292375	1670	4	-1.5778	0.99315	0.99314	1	19444	0	-1.5778	TRUE
Gtf2f2	4	0.0068746	0.023704	0.293	1671	3	-1.9324	0.95862	0.95853	1	18593	0	-1.9324	TRUE
Wasl	4	0.0068848	0.023735	0.293016	1672	3	-1.768	0.91125	0.91095	1	17675	0	-1.768	TRUE
Eif2s2	4	0.0068898	0.023751	0.293016	1673	3	-2.9401	0.49592	0.61931	1	12378	1	-2.9401	TRUE
Ccdc166	4	0.0068899	0.023751	0.293016	1674	4	-0.75527	0.99311	0.9931	1	19443	0	-0.75527	TRUE
Mup9	4	0.0068935	0.023762	0.293016	1675	4	-1.8349	0.99311	0.9931	1	19442	0	-1.8349	TRUE
Sod2	4	0.0069303	0.023884	0.29434	1676	4	-0.80825	0.99307	0.99306	1	19441	0	-0.80825	TRUE
Ndufs3	4	0.0069454	0.023925	0.294667	1677	4	-0.50254	0.99305	0.99304	1	19440	0	-0.50254	TRUE
Gml	4	0.0069594	0.023968	0.295028	1678	4	-1.2119	0.99304	0.99303	1	19439	0	-1.2119	TRUE
Sphk2	4	0.0069941	0.024085	0.296284	1679	4	-0.73767	0.99301	0.993	1	19438	0	-0.73767	TRUE
Ccdc94	4	0.0070226	0.024167	0.297115	1680	3	-1.7626	0.92201	0.92175	1	17888	0	-1.7626	TRUE
Gm10228	4	0.007049	0.024249	0.297957	1681	4	-0.83365	0.99295	0.99295	1	19436	0	-0.83365	TRUE
Zfat	4	0.0070979	0.024397	0.299592	1682	3	-1.2803	0.78258	0.78689	1	15493	1	-1.2803	TRUE
Rprd1b	4	0.0071044	0.02442	0.299702	1683	4	-1.0944	0.9929	0.9929	1	19435	0	-1.0944	TRUE
Pus1	4	0.0071327	0.024515	0.300687	1684	4	-0.89845	0.99287	0.99287	1	19433	0	-0.89845	TRUE
Rraga	4	0.0071538	0.02459	0.301425	1685	4	-1.791	0.99285	0.99285	1	19432	0	-1.791	TRUE
Vmn1r19	4	0.0071925	0.024723	0.302757	1686	3	-1.374	0.94237	0.94221	1	18266	0	-1.374	TRUE
Skp2	4	0.0071944	0.024728	0.302757	1687	3	-1.727	0.94756	0.94745	1	18373	0	-1.727	TRUE
Ndufa9	4	0.0072072	0.024773	0.303129	1688	4	-0.65102	0.99279	0.99279	1	19431	0	-0.65102	TRUE
Ecsit	4	0.0072197	0.02481	0.303407	1689	4	-0.54667	0.99278	0.99278	1	19429	0	-0.54667	TRUE
Ranbp1	4	0.0072322	0.024854	0.30376	1690	3	-1.604	0.9752	0.9751	1	18926	0	-1.604	TRUE
Rbsn	4	0.0072974	0.025064	0.306132	1691	4	-0.58835	0.9927	0.99269	1	19426	0	-0.58835	TRUE
Stag2	4	0.0073019	0.025078	0.306132	1692	2	-1.1958	0.93088	0.93059	1	18044	0	-1.1958	TRUE
Ube2j1	4	0.0073099	0.025107	0.306302	1693	4	-0.81759	0.99269	0.99268	1	19424	0	-0.81759	TRUE
Mdn1	4	0.0073205	0.025145	0.306595	1694	3	-2.9429	0.38845	0.53424	1	10758	1	-2.9429	TRUE
Atf4	4	0.007339	0.025208	0.307173	1695	4	-1.7506	0.99266	0.99265	1	19423	0	-1.7506	TRUE
Ube2h	4	0.0073565	0.025267	0.307715	1696	3	-1.2921	0.95121	0.95107	1	18443	0	-1.2921	TRUE
2021-03-05	4	0.0073725	0.025315	0.308123	1697	4	-0.93369	0.99263	0.99263	1	19422	0	-0.93369	TRUE
Obfc1	4	0.0073946	0.025381	0.308746	1698	3	-1.0306	0.88409	0.88368	1	17187	0	-1.0306	TRUE
Tm2d3	4	0.0074093	0.025439	0.309109	1699	4	-1.1343	0.99259	0.99259	1	19420	0	-1.1343	TRUE
Olfr385	4	0.0074125	0.025451	0.309109	1700	4	-0.79925	0.99259	0.99258	1	19419	0	-0.79925	TRUE
Gm7361	4	0.007415	0.025456	0.309109	1701	4	-1.6367	0.99258	0.99258	1	19418	0	-1.6367	TRUE
Ctu2	4	0.0074234	0.025489	0.309323	1702	4	-2.0868	0.99065	0.9906	1	19352	0	-2.0868	TRUE
Bub1	4	0.0074372	0.025535	0.309705	1703	3	-1.2794	0.95934	0.95921	1	18609	0	-1.2794	TRUE
Dnajc28	4	0.0074699	0.025642	0.310729	1704	4	-0.62886	0.99253	0.99253	1	19415	0	-0.62886	TRUE
Gtf3c6	4	0.0074725	0.02565	0.310729	1705	4	-1.6668	0.99253	0.99253	1	19414	0	-1.6668	TRUE
Crls1	4	0.0074889	0.025702	0.311185	1706	2	-1.1033	0.3161	0.4606	0.991588	9416	2	-1.1033	TRUE
Mrps5	4	0.0074992	0.025735	0.311397	1707	3	-1.2207	0.98018	0.98019	1	19047	0	-1.2207	TRUE
Rybp	4	0.0075806	0.026003	0.314453	1708	3	-1.2868	0.95548	0.95533	1	18522	0	-1.2868	TRUE
Psmb4	4	0.007591	0.026038	0.314698	1709	4	-1.9976	0.99241	0.99241	1	19412	0	-1.9976	TRUE
Arl6	4	0.0076117	0.026101	0.315266	1710	4	-0.46918	0.99239	0.99239	1	19411	0	-0.46918	TRUE
Ybx1	4	0.0076215	0.026125	0.315383	1711	4	-1.2213	0.99238	0.99238	1	19410	0	-1.2213	TRUE
Ndufab1	4	0.0076676	0.026263	0.316852	1712	3	-2.4825	0.97751	0.97749	1	18971	0	-2.4825	TRUE
Mbtd1	4	0.0076742	0.026284	0.316927	1713	4	-1.4277	0.99233	0.99233	1	19408	0	-1.4277	TRUE
Unc50	4	0.007688	0.026326	0.317244	1714	4	-0.82749	0.99231	0.99231	1	19407	0	-0.82749	TRUE
Mob4	4	0.0076986	0.026366	0.317538	1715	4	-2.32	0.98816	0.98815	1	19258	0	-2.32	TRUE
Phf20	4	0.0077082	0.026392	0.317578	1716	4	-0.64632	0.99229	0.99229	1	19406	0	-0.64632	TRUE
Tbp	4	0.0077134	0.026414	0.317578	1717	4	-1.7166	0.99039	0.99034	1	19339	0	-1.7166	TRUE
Slc10a7	4	0.0077135	0.026415	0.317578	1718	4	-1.1559	0.99229	0.99228	1	19405	0	-1.1559	TRUE
Hnrnpa1	4	0.0077269	0.026461	0.317951	1719	3	-1.6777	0.94439	0.94421	1	18308	0	-1.6777	TRUE
Rqcd1	4	0.0077347	0.026482	0.31802	1720	3	-1.4737	0.5423	0.64023	1	12805	1	-1.4737	TRUE
Mcph1	4	0.0077595	0.026564	0.31869	1721	4	-0.86268	0.99224	0.99225	1	19403	0	-0.86268	TRUE
Prl2c3	4	0.0077637	0.026581	0.31869	1722	3	-1.0387	0.54763	0.64275	1	12847	1	-1.0387	TRUE
Gm609	4	0.0077812	0.026629	0.319044	1723	2	-1.2714	0.61064	0.67461	1	13443	1	-1.2714	TRUE
Emc8	4	0.007812	0.026724	0.319995	1724	3	-1.47	0.92147	0.92121	1	17876	0	-1.47	TRUE
2810408M09Rik	4	0.00782	0.026749	0.320102	1725	3	-2.3328	0.29667	0.44091	0.984793	9054	1	-2.3328	TRUE
Cd24a	4	0.0078241	0.026766	0.320118	1726	3	-0.978	0.91284	0.91256	1	17706	0	-0.978	TRUE
Them7	4	0.0078428	0.026824	0.320631	1727	4	-0.96583	0.99054	0.99049	1	19345	0	-0.96583	TRUE
Nol12	4	0.0078614	0.026885	0.321164	1728	4	-1.413	0.99214	0.99214	1	19401	0	-1.413	TRUE
Fignl1	4	0.007866	0.0269	0.321164	1729	3	-1.4255	0.69667	0.72457	1	14365	1	-1.4255	TRUE
Eif3c	4	0.007882	0.026946	0.321479	1730	4	-1.73	0.99212	0.99212	1	19400	0	-1.73	TRUE
Utp23	4	0.007885	0.026957	0.321479	1731	2	-0.91444	0.62898	0.68468	1	13624	1	-0.91444	TRUE
Gem	4	0.0078959	0.026987	0.321648	1732	3	-1.0955	0.72633	0.74444	1	14727	1	-1.0955	TRUE
Bnip1	4	0.0079141	0.027047	0.322182	1733	4	-1.0957	0.99209	0.99209	1	19399	0	-1.0957	TRUE
Gm7978	4	0.0079442	0.027136	0.323057	1734	4	-1.6516	0.99206	0.99206	1	19397	0	-1.6516	TRUE
Krtap5-1	4	0.0079798	0.027242	0.324131	1735	4	-0.98007	0.99202	0.99202	1	19396	0	-0.98007	TRUE
Gabpb1	4	0.0079871	0.027272	0.324297	1736	4	-1.3399	0.99154	0.99151	1	19377	0	-1.3399	TRUE
Kri1	4	0.0080288	0.027396	0.325591	1737	4	-2.1525	0.99071	0.99067	1	19354	0	-2.1525	TRUE
Gm13288	4	0.008054	0.027473	0.326178	1738	4	-1.1051	0.99195	0.99194	1	19394	0	-1.1051	TRUE
Atp6v0b	4	0.0080551	0.027477	0.326178	1739	3	-2.3257	0.74638	0.75883	1	14993	1	-2.3257	TRUE
Rfc2	4	0.0080677	0.027519	0.32648	1740	3	-2.9799	0.97173	0.97163	1	18862	0	-2.9799	TRUE
Phip	4	0.0080811	0.027565	0.326838	1741	4	-0.79611	0.99192	0.99192	1	19393	0	-0.79611	TRUE
Adam9	4	0.0080886	0.027595	0.327008	1742	4	-0.94161	0.99191	0.99191	1	19392	0	-0.94161	TRUE
Hemt1	4	0.0081353	0.027741	0.328551	1743	3	-1.2812	0.26724	0.41119	0.981541	8440	1	-1.2812	TRUE
Tubd1	4	0.0081522	0.027799	0.329049	1744	4	-1.7369	0.98836	0.98835	1	19270	0	-1.7369	TRUE
Ttc9c	4	0.0081579	0.027816	0.329065	1745	3	-0.92989	0.97631	0.97622	1	18951	0	-0.92989	TRUE
2810004N23Rik	4	0.0081898	0.027911	0.330004	1746	3	-1.8127	0.94912	0.94898	1	18400	0	-1.8127	TRUE
H2-T24	4	0.0082019	0.027955	0.33033	1747	4	-0.54421	0.9918	0.99179	1	19391	0	-0.54421	TRUE
Taf8	4	0.0082429	0.02809	0.331731	1748	2	-1.3453	0.51791	0.62903	1	12558	1	-1.3453	TRUE
Rsu1	4	0.0082916	0.028246	0.333376	1749	4	-0.90168	0.99171	0.9917	1	19389	0	-0.90168	TRUE
Hddc3	4	0.0082971	0.028261	0.333376	1750	4	-0.61575	0.9917	0.99169	1	19388	0	-0.61575	TRUE
Hjurp	4	0.0083092	0.028297	0.333603	1751	3	-1.8102	0.79576	0.79802	1	15687	1	-1.8102	TRUE
Pdik1l	4	0.0083193	0.028334	0.333854	1752	4	-0.99742	0.99168	0.99166	1	19387	0	-0.99742	TRUE
Thumpd3	4	0.0083297	0.028365	0.33403	1753	4	-0.99375	0.99167	0.99165	1	19386	0	-0.99375	TRUE
Lnp	4	0.0083519	0.028435	0.334663	1754	4	-0.79138	0.99165	0.99163	1	19385	0	-0.79138	TRUE
Prune	4	0.0083608	0.028462	0.334692	1755	3	-1.4833	0.91848	0.91822	1	17816	0	-1.4833	TRUE
Gnai1	4	0.0083707	0.0285	0.334692	1756	4	-0.83887	0.99163	0.99161	1	19384	0	-0.83887	TRUE
Gemin2	4	0.0083746	0.028515	0.334692	1757	3	-2.7829	0.96964	0.96951	1	18813	0	-2.7829	TRUE
Scn1a	4	0.0083749	0.028516	0.334692	1758	4	-0.71989	0.99163	0.9916	1	19383	0	-0.71989	TRUE
Copg1	4	0.0083791	0.028529	0.334692	1759	4	-1.5375	0.99162	0.9916	1	19382	0	-1.5375	TRUE
Sumo2	4	0.0083817	0.028535	0.334692	1760	3	-3.5593	0.96325	0.96315	1	18675	0	-3.5593	TRUE
Msn	4	0.0084091	0.02862	0.335496	1761	4	-0.73013	0.99159	0.99157	1	19381	0	-0.73013	TRUE
Minos1	4	0.0084154	0.028639	0.335531	1762	4	-0.75474	0.99158	0.99157	1	19380	0	-0.75474	TRUE
Lpar1	4	0.0084238	0.028668	0.335688	1763	4	-1.0158	0.99158	0.99156	1	19379	0	-1.0158	TRUE
1810043H04Rik	4	0.008461	0.028785	0.336861	1764	4	-0.75097	0.99154	0.99151	1	19378	0	-0.75097	TRUE
Hist1h2bf	4	0.0085	0.028907	0.338099	1765	3	-3.1237	0.29133	0.4356	0.983849	8951	1	-3.1237	TRUE
Mrps6	4	0.0085202	0.028975	0.33841	1766	4	-1.5568	0.99148	0.99147	1	19376	0	-1.5568	TRUE
Surf6	4	0.0085227	0.028983	0.33841	1767	3	-1.8926	0.17182	0.3145	0.957688	6580	1	-1.8926	TRUE
Abcb7	4	0.0085227	0.028983	0.33841	1768	3	-2.5152	0.28691	0.43114	0.983062	8866	1	-2.5152	TRUE
Tdp1	4	0.0085315	0.029013	0.338576	1769	4	-0.53654	0.99147	0.99146	1	19375	0	-0.53654	TRUE
Topaz1	4	0.0085763	0.029162	0.340123	1770	3	-1.2713	0.95709	0.95699	1	18562	0	-1.2713	TRUE
Vps39	3	0.0086105	0.023211	0.288633	1771	3	-2.285	0.9662	0.96628	1	18733	0	-2.285	TRUE
Olfr1350	4	0.0086259	0.029318	0.341741	1772	4	-0.52659	0.99137	0.99134	1	19372	0	-0.52659	TRUE
Lin9	4	0.0086442	0.029374	0.342201	1773	4	-1.9058	0.98931	0.98932	1	19300	0	-1.9058	TRUE
Dna2	4	0.0086681	0.02945	0.342895	1774	3	-1.7938	0.23201	0.37568	0.974293	7760	1	-1.7938	TRUE
Dcp2	4	0.0087906	0.029834	0.346877	1775	3	-2.3432	0.93897	0.93886	1	18192	0	-2.3432	TRUE
Usp16	4	0.0087938	0.029842	0.346877	1776	3	-1.4468	0.093761	0.20408	0.928035	4379	1	-1.4468	TRUE
Tpra1	4	0.0088179	0.02992	0.347589	1777	4	-0.46943	0.99118	0.99116	1	19369	0	-0.46943	TRUE
Nup54	4	0.0088267	0.029946	0.347694	1778	3	-1.2122	0.61376	0.67635	1	13472	1	-1.2122	TRUE
Smurf1	4	0.0088882	0.030149	0.349692	1779	3	-0.89388	0.93816	0.93803	1	18173	0	-0.89388	TRUE
Acsbg1	4	0.0088898	0.030154	0.349692	1780	4	-0.88185	0.99111	0.99109	1	19366	0	-0.88185	TRUE
Atxn10	4	0.0088949	0.030169	0.349692	1781	4	-1.5642	0.99111	0.99108	1	19365	0	-1.5642	TRUE
Trmt2a	4	0.0089183	0.030241	0.350218	1782	4	-0.82271	0.99108	0.99107	1	19362	0	-0.82271	TRUE
Ppil2	4	0.0089227	0.030249	0.350218	1783	4	-2.8687	0.99108	0.99106	1	19361	0	-2.8687	TRUE
Dlst	4	0.0089265	0.030265	0.350218	1784	3	-1.8063	0.8629	0.86245	1	16843	0	-1.8063	TRUE
Fam63b	4	0.0090159	0.030543	0.35323	1785	4	-0.88665	0.99098	0.99097	1	19358	0	-0.88665	TRUE
Chmp2a	4	0.0090227	0.030568	0.353332	1786	3	-2.5363	0.50273	0.62225	1	12425	1	-2.5363	TRUE
Ncapd3	4	0.0090311	0.0306	0.3535	1787	3	-1.5803	0.11867	0.24802	0.933856	5302	1	-1.5803	TRUE
Cyth4	4	0.0090358	0.030618	0.353512	1788	4	-0.51287	0.99096	0.99095	1	19357	0	-0.51287	TRUE
Sirt2	4	0.0091147	0.030865	0.356168	1789	3	-1.3578	0.81079	0.8113	1	15930	1	-1.3578	TRUE
Polg	4	0.0091658	0.031037	0.357947	1790	3	-1.518	0.88135	0.8809	1	17150	0	-1.518	TRUE
Pdpk1	4	0.009204	0.031161	0.359172	1791	4	-2.3229	0.9883	0.98829	1	19268	0	-2.3229	TRUE
Mzt2	4	0.0092146	0.031193	0.359341	1792	3	-1.1686	0.91035	0.91002	1	17657	0	-1.1686	TRUE
Apol7c	4	0.0092751	0.031381	0.361309	1793	4	-0.6253	0.99072	0.99069	1	19355	0	-0.6253	TRUE
Rplp1	4	0.009346	0.031601	0.363644	1794	3	-2.1996	0.97149	0.97141	1	18857	0	-2.1996	TRUE
Spcs3	4	0.0094123	0.031818	0.365937	1795	3	-1.5483	0.5186	0.62932	1	12563	1	-1.5483	TRUE
Srp54b	4	0.0094289	0.031859	0.366023	1796	4	-2.8685	0.99057	0.99052	1	19349	0	-2.8685	TRUE
H2afj	4	0.0094293	0.031861	0.366023	1797	4	-2.0373	0.98427	0.98424	1	19144	0	-2.0373	TRUE
Coro1a	4	0.0094401	0.031888	0.366125	1798	4	-0.94335	0.98625	0.98621	1	19200	0	-0.94335	TRUE
Slc26a4	4	0.009448	0.031911	0.366191	1799	4	-0.75724	0.99055	0.99051	1	19347	0	-0.75724	FALSE
Uqcrh	4	0.0094571	0.031934	0.366246	1800	4	-0.60986	0.99054	0.9905	1	19346	0	-0.60986	TRUE
Gm21671	4	0.0094634	0.031951	0.366246	1801	3	-2.3132	0.18887	0.33184	0.961723	6919	1	-2.3132	TRUE
Uvrag	4	0.00951	0.032086	0.367546	1802	4	-0.85696	0.99049	0.99044	1	19343	0	-0.85696	TRUE
Defa5	4	0.0095136	0.0321	0.367546	1803	3	-1.7662	0.9235	0.92329	1	17918	0	-1.7662	TRUE
Gm14322	4	0.0095636	0.03227	0.369278	1804	3	-1.9729	0.72156	0.7411	1	14664	1	-1.9729	TRUE
Med28	4	0.0095722	0.032302	0.369441	1805	4	-1.3789	0.99043	0.99037	1	19340	0	-1.3789	TRUE
Cops2	4	0.0095824	0.032323	0.369483	1806	3	-2.1761	0.30357	0.44791	0.987409	9172	1	-2.1761	TRUE
Dnajc8	4	0.0096279	0.032475	0.370874	1807	4	-1.371	0.99037	0.99032	1	19337	0	-1.371	TRUE
Wdr61	4	0.0096286	0.032481	0.370874	1808	3	-1.6722	0.85761	0.85715	1	16742	0	-1.6722	TRUE
Ap1m1	4	0.0096458	0.032542	0.371364	1809	4	-1.2793	0.98309	0.98306	1	19118	0	-1.2793	TRUE
Cars2	4	0.0096802	0.032651	0.372405	1810	3	-1.2851	0.94684	0.94674	1	18360	0	-1.2851	TRUE
Yars2	4	0.0097122	0.032776	0.373599	1811	3	-2.4709	0.95607	0.95592	1	18533	0	-2.4709	TRUE
Gm5796	4	0.0097184	0.032792	0.373599	1812	3	-1.8359	0.21964	0.36317	0.970921	7524	1	-1.8359	TRUE
Acsl3	4	0.0097513	0.032889	0.374305	1813	3	-2.0115	0.72683	0.74477	1	14735	1	-2.0115	TRUE
Adrm1	4	0.009752	0.03289	0.374305	1814	4	-1.4992	0.98353	0.9835	1	19125	0	-1.4992	TRUE
Sytl3	4	0.009839	0.033171	0.377297	1815	3	-1.3635	0.88991	0.88955	1	17292	0	-1.3635	TRUE
Klk1b21	4	0.0099041	0.033372	0.379377	1816	4	-0.86539	0.9901	0.99005	1	19331	0	-0.86539	TRUE
Apol11a	3	0.0099189	0.026584	0.31869	1817	3	-1.6783	0.99008	0.9902	1	19329	0	-1.6783	TRUE
Glrx3	4	0.0099234	0.033431	0.379512	1818	3	-1.8913	0.75425	0.76474	1	15098	1	-1.8913	TRUE
Dtx4	4	0.0099334	0.033455	0.379512	1819	4	-0.91955	0.99007	0.99003	1	19328	0	-0.91955	TRUE
Gm10354	4	0.0099337	0.033457	0.379512	1820	3	-2.9448	0.94878	0.94867	1	18392	0	-2.9448	TRUE
Rnasek	4	0.0099342	0.033458	0.379512	1821	2	-1.9127	0.95535	0.9552	1	18519	0	-1.9127	TRUE
Cst13	4	0.0099635	0.033554	0.380395	1822	4	-0.75899	0.99004	0.99	1	19327	0	-0.75899	TRUE
Ttc27	4	0.0099818	0.033614	0.380871	1823	4	-0.87284	0.99002	0.98998	1	19326	0	-0.87284	TRUE
Nop9	4	0.010021	0.033733	0.382002	1824	4	-1.3075	0.98998	0.98994	1	19324	0	-1.3075	TRUE
Rttn	4	0.010045	0.033805	0.382606	1825	4	-1.0308	0.98996	0.98992	1	19323	0	-1.0308	TRUE
Zfp384	4	0.010099	0.033975	0.38432	1826	3	-1.4736	0.30717	0.4516	0.988866	9238	1	-1.4736	TRUE
Eif3h	4	0.010118	0.034025	0.384442	1827	3	-2.1134	0.35627	0.50136	1	10178	1	-2.1134	TRUE
Psmc5	4	0.010118	0.034025	0.384442	1828	3	-3.045	0.56588	0.65165	1	13010	1	-3.045	TRUE
Mtg1	4	0.010124	0.034041	0.384442	1829	4	-0.81107	0.98988	0.98983	1	19322	0	-0.81107	TRUE
Dph5	4	0.01014	0.034098	0.384876	1830	4	-1.4086	0.98986	0.98982	1	19321	0	-1.4086	TRUE
Cdc27	4	0.010182	0.034239	0.386125	1831	4	-1.1288	0.98982	0.98979	1	19319	0	-1.1288	TRUE
R3hcc1	4	0.010187	0.034253	0.386125	1832	4	-0.59534	0.98981	0.98978	1	19318	0	-0.59534	TRUE
Rpl27	4	0.010197	0.034284	0.386125	1833	3	-2.8243	0.9738	0.97367	1	18896	0	-2.8243	TRUE
Hist1h2bh	4	0.010197	0.034284	0.386125	1834	4	-3.1398	0.98349	0.98347	1	19123	0	-3.1398	TRUE
Sprr2k	4	0.010214	0.034341	0.386557	1835	4	-0.42531	0.98979	0.98975	1	19315	0	-0.42531	TRUE
Hmgxb3	4	0.010238	0.034416	0.387198	1836	3	-1.1233	0.97767	0.97765	1	18975	0	-1.1233	TRUE
Cenpj	4	0.010294	0.034605	0.389104	1837	3	-1.1827	0.88867	0.88831	1	17269	0	-1.1827	TRUE
Kcnc3	4	0.01033	0.034718	0.390168	1838	4	-0.63026	0.98967	0.98965	1	19314	0	-0.63026	TRUE
Meiob	4	0.01034	0.034742	0.39022	1839	3	-1.0261	0.44875	0.59581	1	11951	1	-1.0261	TRUE
Mylk	4	0.010354	0.03479	0.390557	1840	4	-0.84639	0.98965	0.98962	1	19313	0	-0.84639	TRUE
Tubgcp6	4	0.0104	0.034938	0.391787	1841	3	-1.3352	0.81779	0.81775	1	16020	1	-1.3352	TRUE
Gm20604	4	0.0104	0.034938	0.391787	1842	3	-1.8728	0.96825	0.96811	1	18774	0	-1.8728	TRUE
Zscan4c	4	0.010429	0.035029	0.39259	1843	4	-0.63783	0.98957	0.98955	1	19312	0	-0.63783	TRUE
Gm4836	4	0.010437	0.035053	0.392651	1844	4	-1.331	0.98956	0.98955	1	19310	0	-1.331	TRUE
Agpat3	4	0.010477	0.035185	0.393918	1845	4	-0.66444	0.98952	0.98951	1	19308	0	-0.66444	TRUE
Pdcd5	4	0.010482	0.035206	0.393941	1846	3	-1.625	0.93157	0.93128	1	18065	0	-1.625	TRUE
Mrpl13	4	0.010518	0.035308	0.39465	1847	3	-1.1793	0.95123	0.95109	1	18445	0	-1.1793	TRUE
Mnx1	4	0.010524	0.035329	0.394672	1848	4	-0.52219	0.98948	0.98947	1	19307	0	-0.52219	TRUE
Eapp	4	0.010536	0.035366	0.394876	1849	3	-2.0419	0.37659	0.52219	1	10547	1	-2.0419	TRUE
Preb	4	0.010599	0.035557	0.396699	1850	4	-0.84018	0.9894	0.9894	1	19306	0	-0.84018	TRUE
Mrps18b	4	0.010604	0.035568	0.396699	1851	4	-1.5054	0.98543	0.98541	1	19184	0	-1.5054	TRUE
Crebbp	4	0.010612	0.035595	0.39679	1852	4	-0.67199	0.98939	0.98939	1	19305	0	-0.67199	TRUE
Srebf1	4	0.010629	0.035657	0.397265	1853	4	-0.82737	0.98937	0.98937	1	19304	0	-0.82737	TRUE
Ncln	4	0.010644	0.035702	0.397547	1854	4	-0.75115	0.98936	0.98936	1	19303	0	-0.75115	TRUE
Timm9	4	0.010658	0.035737	0.397722	1855	3	-2.0248	0.66885	0.70744	1	14045	1	-2.0248	TRUE
Gm10670	4	0.010679	0.035797	0.398184	1856	3	-1.3265	0.62851	0.6844	1	13620	1	-1.3265	TRUE
Srek1	4	0.010702	0.035863	0.398695	1857	3	-1.2192	0.9657	0.96557	1	18723	0	-1.2192	TRUE
Cnep1r1	4	0.010721	0.035925	0.399172	1858	3	-1.3915	0.92722	0.92694	1	17989	0	-1.3915	TRUE
Acvr1	4	0.010798	0.036172	0.401698	1859	3	-1.0471	0.96042	0.96028	1	18626	0	-1.0471	TRUE
Oxsm	4	0.01081	0.036208	0.401886	1860	3	-2.3278	0.93442	0.93419	1	18113	0	-2.3278	TRUE
Nelfe	4	0.010847	0.036321	0.40262	1861	4	-0.7738	0.98915	0.98915	1	19299	0	-0.7738	TRUE
Cops8	4	0.010853	0.036339	0.40262	1862	3	-1.2701	0.91995	0.9197	1	17844	0	-1.2701	TRUE
E4f1	4	0.010862	0.036366	0.40262	1863	3	-1.3397	0.71565	0.73703	1	14591	1	-1.3397	TRUE
Mrps23	4	0.010862	0.036366	0.40262	1864	4	-1.0182	0.98914	0.98914	1	19298	0	-1.0182	TRUE
Exoc4	4	0.010868	0.036384	0.40262	1865	4	-0.74299	0.98913	0.98914	1	19297	0	-0.74299	TRUE
Sssca1	4	0.010872	0.036391	0.40262	1866	4	-0.56454	0.98913	0.98913	1	19296	0	-0.56454	TRUE
Gm21637	4	0.010888	0.036447	0.402699	1867	3	-2.047	0.4147	0.56102	1	11267	1	-2.047	TRUE
Mtx2	4	0.01089	0.036456	0.402699	1868	3	-1.8171	0.52057	0.63022	1	12589	1	-1.8171	TRUE
Mrpl11	4	0.01089	0.036457	0.402699	1869	3	-1.5873	0.89804	0.89769	1	17436	0	-1.5873	TRUE
Sec63	4	0.010928	0.036575	0.403785	1870	4	-1.1633	0.98907	0.98908	1	19293	0	-1.1633	TRUE
Klk1b4	4	0.011024	0.036874	0.406874	1871	4	-0.96999	0.98898	0.98899	1	19291	0	-0.96999	TRUE
Ccdc39	3	0.011034	0.029474	0.342981	1872	3	-0.94638	0.98897	0.98908	1	19290	0	-0.94638	FALSE
2700062C07Rik	4	0.011054	0.036972	0.407378	1873	4	-1.0875	0.98895	0.98896	1	19289	0	-1.0875	TRUE
Rif1	4	0.011058	0.036983	0.407378	1874	4	-0.96126	0.98894	0.98895	1	19288	0	-0.96126	TRUE
Gm5662	4	0.011064	0.036999	0.407378	1875	3	-1.3866	0.97259	0.97247	1	18876	0	-1.3866	TRUE
Pramel3	4	0.011112	0.037166	0.409006	1876	3	-0.86987	0.95217	0.952	1	18465	0	-0.86987	TRUE
Mtmr9	4	0.011135	0.037242	0.409626	1877	4	-1.0406	0.98886	0.98887	1	19285	0	-1.0406	TRUE
Slc17a7	4	0.011188	0.037403	0.411173	1878	4	-0.59663	0.98881	0.98882	1	19283	0	-0.59663	TRUE
Ggcx	4	0.0112	0.037447	0.411439	1879	3	-0.77201	0.95372	0.95353	1	18495	0	-0.77201	TRUE
Olfr1510	4	0.011243	0.037563	0.412362	1880	4	-0.67094	0.98876	0.98877	1	19281	0	-0.67094	TRUE
Tm7sf2	4	0.011252	0.037597	0.412362	1881	3	-1.1218	0.97472	0.97462	1	18918	0	-1.1218	TRUE
Eif4b	4	0.011253	0.037599	0.412362	1882	4	-0.59225	0.98875	0.98877	1	19280	0	-0.59225	TRUE
Dpy30	4	0.011256	0.037611	0.412362	1883	3	-1.4815	0.93288	0.9326	1	18091	0	-1.4815	TRUE
Dynlt1b	4	0.011264	0.037633	0.41239	1884	4	-0.88495	0.98874	0.98875	1	19279	0	-0.88495	TRUE
Tmem60	4	0.011312	0.037786	0.413621	1885	4	-0.7071	0.98869	0.98871	1	19278	0	-0.7071	TRUE
Hyou1	4	0.011332	0.037846	0.414067	1886	4	-2.0914	0.98636	0.98632	1	19204	0	-2.0914	TRUE
2021-09-07	4	0.011393	0.038016	0.415698	1887	3	-1.549	0.54141	0.63982	1	12792	1	-1.549	TRUE
Zmat2	4	0.011426	0.038121	0.416624	1888	3	-2.4676	0.96923	0.96907	1	18800	0	-2.4676	TRUE
Ccnd1	4	0.011459	0.03822	0.417182	1889	4	-0.81889	0.98854	0.98855	1	19274	0	-0.81889	TRUE
Abcf3	4	0.011459	0.03822	0.417182	1890	4	-0.77636	0.98854	0.98855	1	19275	0	-0.77636	TRUE
Cdc26	4	0.011468	0.03825	0.417182	1891	3	-1.397	0.70031	0.72687	1	14411	1	-1.397	TRUE
Mrpl27	4	0.01147	0.038252	0.417182	1892	4	-0.7696	0.98853	0.98854	1	19273	0	-0.7696	TRUE
Aldh18a1	4	0.011508	0.03836	0.418137	1893	3	-1.3141	0.97801	0.978	1	18980	0	-1.3141	TRUE
Wibg	4	0.011536	0.038462	0.419023	1894	3	-1.0561	0.73689	0.75189	1	14879	1	-1.0561	TRUE
Noc3l	4	0.011561	0.038536	0.419616	1895	3	-1.5704	0.94178	0.94162	1	18255	0	-1.5704	TRUE
Atp5g1	4	0.011605	0.038668	0.420602	1896	3	-0.94033	0.87007	0.86961	1	16979	0	-0.94033	TRUE
Ptk7	4	0.011664	0.038845	0.422308	1897	4	-0.56081	0.98834	0.98832	1	19269	0	-0.56081	TRUE
Ept1	4	0.011673	0.038872	0.422382	1898	3	-1.4148	0.97556	0.97547	1	18929	0	-1.4148	TRUE
Ankrd49	4	0.0117	0.038955	0.422784	1899	4	-0.63367	0.9883	0.98829	1	19267	0	-0.63367	TRUE
Mrpl34	4	0.011704	0.038965	0.422784	1900	3	-1.0794	0.75092	0.76223	1	15053	1	-1.0794	TRUE
Gm16381	4	0.011711	0.038984	0.422784	1901	4	-0.91087	0.98829	0.98828	1	19266	0	-0.91087	TRUE
Vmn2r49	4	0.011714	0.038991	0.422784	1902	4	-0.72489	0.98829	0.98827	1	19265	0	-0.72489	TRUE
Tmem208	4	0.011769	0.039169	0.424241	1903	3	-2.0388	0.97474	0.97464	1	18919	0	-2.0388	FALSE
Ddi1	4	0.011773	0.039187	0.424241	1904	4	-1.0293	0.98823	0.98822	1	19261	0	-1.0293	TRUE
Stx4a	4	0.011773	0.039187	0.424241	1905	4	-0.94979	0.98823	0.98822	1	19262	0	-0.94979	TRUE
Spag7	4	0.01178	0.03921	0.424243	1906	3	-1.6536	0.95094	0.95079	1	18437	0	-1.6536	TRUE
Ier3ip1	4	0.011786	0.039228	0.424243	1907	3	-0.9754	0.68577	0.71779	1	14236	1	-0.9754	TRUE
Myo1c	4	0.011795	0.039254	0.4243	1908	4	-0.59393	0.9882	0.98819	1	19260	0	-0.59393	TRUE
Srrd	4	0.011817	0.039316	0.424746	1909	2	-1.5201	0.81538	0.81558	1	15983	1	-1.5201	TRUE
Xrn1	4	0.011833	0.039371	0.425006	1910	4	-1.2204	0.98817	0.98815	1	19259	0	-1.2204	TRUE
Cenpk	4	0.011836	0.039381	0.425006	1911	1	-0.19482	0.94016	0.94005	1	18218	0	-0.19482	TRUE
Etnk1	4	0.011854	0.039443	0.425306	1912	4	-1.2587	0.98815	0.98813	1	19257	0	-1.2587	TRUE
Map2k2	4	0.011858	0.039454	0.425306	1913	3	-0.92131	0.96884	0.9687	1	18787	0	-0.92131	TRUE
Gstt3	4	0.011864	0.039471	0.425306	1914	4	-0.53763	0.98814	0.98812	1	19256	0	-0.53763	TRUE
Rab6a	4	0.011876	0.039506	0.425461	1915	3	-1.5996	0.73425	0.75001	1	14840	1	-1.5996	TRUE
Mlec	4	0.011895	0.039557	0.425755	1916	4	-0.51097	0.98811	0.98809	1	19255	0	-0.51097	TRUE
Parp12	4	0.011901	0.039574	0.425755	1917	4	-0.44647	0.9881	0.98809	1	19254	0	-0.44647	TRUE
Gck	4	0.011924	0.039643	0.426276	1918	4	-0.65035	0.98808	0.98806	1	19253	0	-0.65035	TRUE
Rimbp3	4	0.011936	0.039686	0.426512	1919	4	-0.83359	0.98806	0.98805	1	19252	0	-0.83359	TRUE
Vmn1r157	4	0.011965	0.039772	0.427196	1920	4	-1.0576	0.98803	0.98802	1	19250	0	-1.0576	TRUE
Polr3k	4	0.011972	0.039791	0.427196	1921	3	-2.8812	0.95832	0.95823	1	18586	0	-2.8812	TRUE
Dus1l	4	0.012057	0.04005	0.429755	1922	4	-0.60778	0.98794	0.98793	1	19248	0	-0.60778	TRUE
Papd7	4	0.012095	0.040168	0.43046	1923	4	-0.46003	0.9879	0.98789	1	19247	0	-0.46003	TRUE
Sf3b1	4	0.012099	0.040181	0.43046	1924	3	-2.4076	0.97803	0.97801	1	18983	0	-2.4076	TRUE
Mrpl20	4	0.012102	0.040188	0.43046	1925	3	-2.1704	0.89816	0.8978	1	17438	0	-2.1704	TRUE
Ccdc152	4	0.012105	0.040199	0.43046	1926	4	-1.648	0.9879	0.98788	1	19246	0	-1.648	TRUE
Prpf8	4	0.012124	0.040265	0.430944	1927	3	-2.8006	0.90791	0.90757	1	17615	0	-2.8006	TRUE
Olfr979	4	0.012134	0.040292	0.431008	1928	2	-1.0169	0.22777	0.37138	0.972904	7681	1	-1.0169	TRUE
2010003K11Rik	4	0.012158	0.040365	0.431574	1929	4	-0.69917	0.98784	0.98784	1	19245	0	-0.69917	TRUE
Agmat	4	0.012175	0.040419	0.431814	1930	3	-0.83735	0.57898	0.65814	1	13148	1	-0.83735	TRUE
Amd2	4	0.012178	0.04043	0.431814	1931	3	-1.4639	0.68688	0.71846	1	14247	1	-1.4639	TRUE
Ylpm1	4	0.012202	0.040508	0.432424	1932	4	-0.79879	0.9878	0.9878	1	19244	0	-0.79879	TRUE
Mad1l1	4	0.012216	0.040542	0.432564	1933	3	-1.1377	0.12503	0.25905	0.933856	5539	1	-1.1377	TRUE
Gng5	4	0.012236	0.040607	0.43297	1934	2	-1.1069	0.7017	0.72778	1	14427	1	-1.1069	TRUE
Mrpl47	4	0.012241	0.040622	0.43297	1935	4	-1.4342	0.98776	0.98775	1	19242	0	-1.4342	TRUE
Pprc1	4	0.012314	0.040838	0.434867	1936	3	-1.3373	0.97439	0.97428	1	18909	0	-1.3373	TRUE
Exoc1	4	0.01232	0.040857	0.434867	1937	4	-0.94408	0.98768	0.98767	1	19240	0	-0.94408	TRUE
Bola2	4	0.012326	0.040872	0.434867	1938	4	-0.77828	0.98767	0.98766	1	19238	0	-0.77828	TRUE
Chd8	4	0.012342	0.040926	0.434867	1939	3	-2.2862	0.94095	0.94081	1	18236	0	-2.2862	TRUE
Nrde2	4	0.012342	0.040926	0.434867	1940	2	-2.4747	0.49005	0.61678	1	12315	1	-2.4747	TRUE
Ggps1	4	0.012342	0.040926	0.434867	1941	3	-3.334	0.98007	0.98009	1	19044	0	-3.334	TRUE
Peg12	4	0.012373	0.041017	0.435382	1942	4	-1.1784	0.98763	0.98762	1	19236	0	-1.1784	TRUE
Letm1	4	0.012373	0.041017	0.435382	1943	4	-1.1277	0.98763	0.98762	1	19237	0	-1.1277	TRUE
Ptp4a1	4	0.012445	0.041229	0.43741	1944	3	-1.3754	0.94386	0.94369	1	18300	0	-1.3754	TRUE
Fam72a	4	0.012463	0.041282	0.437754	1945	3	-1.1461	0.2063	0.34959	0.966331	7265	1	-1.1461	TRUE
Csnk2a1	4	0.012537	0.041503	0.439871	1946	3	-1.7492	0.13555	0.27712	0.940226	5891	1	-1.7492	TRUE
Rad54l2	4	0.012601	0.041694	0.44154	1947	4	-1.5556	0.9874	0.98739	1	19232	0	-1.5556	TRUE
Lce1b	4	0.012604	0.041703	0.44154	1948	3	-0.81939	0.97899	0.97898	1	19010	0	-0.81939	TRUE
Hist2h2ac	4	0.012646	0.041842	0.442784	1949	3	-2.9286	0.94553	0.94537	1	18337	0	-2.9286	TRUE
Ankrd17	4	0.012668	0.041909	0.443262	1950	3	-1.3003	0.95665	0.95652	1	18552	0	-1.3003	TRUE
Psmc2	4	0.012698	0.04201	0.444104	1951	4	-1.5468	0.9873	0.98729	1	19230	0	-1.5468	TRUE
Speer4d	4	0.012716	0.042063	0.444439	1952	4	-1.0316	0.98728	0.98728	1	19229	0	-1.0316	TRUE
Egln3	4	0.012742	0.04214	0.445021	1953	4	-0.48374	0.98726	0.98724	1	19228	0	-0.48374	TRUE
Gm14850	4	0.012753	0.042172	0.445132	1954	2	-1.0373	0.14951	0.29178	0.947389	6165	1	-1.0373	TRUE
Evc	4	0.012772	0.04223	0.445517	1955	4	-0.63096	0.98723	0.98721	1	19227	0	-0.63096	TRUE
Arhgef7	4	0.012816	0.042371	0.44678	1956	3	-1.4692	0.61097	0.67479	1	13444	1	-1.4692	TRUE
Trim29	4	0.012832	0.042419	0.447052	1957	4	-0.96246	0.98717	0.98714	1	19226	0	-0.96246	TRUE
Ido1	4	0.012843	0.042458	0.447238	1958	4	-0.36645	0.98716	0.98713	1	19225	0	-0.36645	TRUE
Ppih	4	0.012859	0.042506	0.447519	1959	3	-1.9658	0.94906	0.94892	1	18398	0	-1.9658	TRUE
Krtap31-1	4	0.01291	0.042647	0.448773	1960	3	-1.0007	0.92468	0.92444	1	17945	0	-1.0007	TRUE
Nars2	4	0.012928	0.042707	0.449047	1961	3	-2.5373	0.82923	0.82867	1	16217	1	-2.5373	TRUE
Prss50	4	0.01293	0.042717	0.449047	1962	4	-0.68273	0.98707	0.98704	1	19224	0	-0.68273	TRUE
Ddx11	4	0.012957	0.042807	0.44977	1963	4	-1.1609	0.98704	0.98702	1	19223	0	-1.1609	TRUE
Srsf11	4	0.012979	0.042876	0.450176	1964	3	-2.7623	0.94901	0.94887	1	18397	0	-2.7623	TRUE
Tirap	4	0.012987	0.042903	0.450176	1965	4	-0.59664	0.98701	0.98699	1	19222	0	-0.59664	TRUE
Tpmt	4	0.013029	0.043031	0.450728	1966	3	-1.1423	0.93278	0.93248	1	18087	0	-1.1423	TRUE
Ccl27b	4	0.013032	0.04304	0.450728	1967	3	-1.0045	0.95038	0.95025	1	18425	0	-1.0045	TRUE
Tbl1x	4	0.013036	0.043049	0.450728	1968	3	-1.2737	0.97544	0.97533	1	18928	0	-1.2737	TRUE
D8Ertd738e	4	0.013037	0.043051	0.450728	1969	4	-1.4176	0.98696	0.98694	1	19221	0	-1.4176	TRUE
Ccdc57	4	0.01308	0.04318	0.451849	1970	4	-0.53003	0.98692	0.98689	1	19219	0	-0.53003	TRUE
Ccdc77	4	0.013109	0.043278	0.452647	1971	4	-0.50878	0.98689	0.98685	1	19218	0	-0.50878	TRUE
Stub1	4	0.013147	0.043382	0.453505	1972	3	-0.99893	0.53223	0.63555	1	12699	1	-0.99893	TRUE
BC107364	4	0.013161	0.043423	0.453701	1973	3	-1.3944	0.90766	0.90733	1	17612	0	-1.3944	TRUE
Trub2	4	0.013197	0.043532	0.454613	1974	4	-0.99241	0.9868	0.98677	1	19215	0	-0.99241	TRUE
Snf8	4	0.013218	0.043592	0.455003	1975	3	-1.7064	0.88126	0.88081	1	17149	0	-1.7064	TRUE
Kdm8	4	0.01324	0.043667	0.455563	1976	4	-0.67917	0.98676	0.98672	1	19214	0	-0.67917	TRUE
Mrps30	4	0.01328	0.043784	0.456552	1977	2	-1.5424	0.60401	0.67113	1	13384	1	-1.5424	TRUE
Sap30	4	0.013315	0.043897	0.45727	1978	3	-0.70812	0.97337	0.97325	1	18891	0	-0.70812	TRUE
Erlin1	4	0.013327	0.043932	0.457398	1979	4	-0.79784	0.98667	0.98663	1	19213	0	-0.79784	TRUE
Atp2c1	4	0.013352	0.04402	0.457959	1980	3	-0.84515	0.93097	0.93069	1	18049	0	-0.84515	TRUE
Recql	4	0.013354	0.04403	0.457959	1981	4	-0.5886	0.98665	0.9866	1	19212	0	-0.5886	TRUE
Acsl4	4	0.013367	0.044066	0.458108	1982	3	-1.6116	0.98036	0.98036	1	19052	0	-1.6116	TRUE
1700001F09Rik	4	0.013398	0.044172	0.458695	1983	3	-2.1843	0.93954	0.93943	1	18199	0	-2.1843	TRUE
Xkr8	4	0.013403	0.044187	0.458695	1984	4	-0.47101	0.9866	0.98655	1	19211	0	-0.47101	TRUE
Smarcad1	4	0.013405	0.044189	0.458695	1985	3	-1.0595	0.77377	0.77982	1	15366	1	-1.0595	TRUE
Ireb2	4	0.013416	0.044224	0.458823	1986	4	-0.44469	0.98658	0.98653	1	19210	0	-0.44469	TRUE
Acbd5	4	0.013456	0.044329	0.459681	1987	4	-0.37281	0.98654	0.9865	1	19209	0	-0.37281	TRUE
Hist1h2ad	4	0.01348	0.044399	0.46018	1988	3	-1.3419	0.73238	0.74872	1	14815	1	-1.3419	TRUE
Sdhc	4	0.013498	0.04446	0.460292	1989	4	-2.3438	0.98635	0.98631	1	19203	0	-2.3438	TRUE
Zc3h8	4	0.013507	0.044483	0.460292	1990	2	-0.85684	0.81748	0.8175	1	16018	1	-0.85684	TRUE
C87414	4	0.013508	0.044489	0.460292	1991	4	-0.81023	0.98649	0.98646	1	19208	0	-0.81023	TRUE
Gm6408	4	0.013513	0.044504	0.460292	1992	4	-0.46355	0.98649	0.98645	1	19207	0	-0.46355	TRUE
Gnas	4	0.013517	0.044521	0.460292	1993	4	-0.59399	0.98648	0.98645	1	19206	0	-0.59399	TRUE
Pa2g4	4	0.013554	0.04462	0.460735	1994	2	-1.2528	0.7955	0.79779	1	15681	1	-1.2528	TRUE
Brix1	4	0.013554	0.04462	0.460735	1995	3	-1.8022	0.9257	0.92547	1	17963	0	-1.8022	TRUE
Dll4	4	0.013557	0.044631	0.460735	1996	4	-0.43183	0.98644	0.98641	1	19205	0	-0.43183	TRUE
Hsp90ab1	4	0.013629	0.044859	0.462858	1997	3	-2.2362	0.92431	0.92407	1	17937	0	-2.2362	FALSE
Cog8	4	0.013672	0.044981	0.463887	1998	3	-0.96629	0.96895	0.96881	1	18790	0	-0.96629	TRUE
Mrps36	4	0.013687	0.045026	0.464119	1999	4	-0.78729	0.98631	0.98627	1	19202	0	-0.78729	TRUE
[truncated: 18,668 more rows]

## Sheet: Tumor suppressive (gene level)
id	num	neg|score	neg|p-value	neg|fdr	neg|rank	neg|goodsgrna	neg|lfc	pos|score	pos|p-value	pos|fdr	pos|rank	pos|goodsgrna	pos|lfc	high_in_treatment
Dapk3	4	0.99995	0.99995	1	20650	0	2.7063	4.0117e-09	2.3954e-07	0.000707	4	4	2.7063	FALSE
Pten	4	1	1	1	20662	0	2.7348	3.5887e-11	2.3954e-07	0.000707	2	4	2.7348	FALSE
Pawr	4	1	1	1	20663	0	2.0678	2.7606e-08	2.3954e-07	0.000707	7	4	2.0678	FALSE
Myh9	4	1	1	1	20664	0	2.8116	5.7085e-10	2.3954e-07	0.000707	3	4	2.8116	FALSE
Sox4	4	1	1	1	20665	0	2.2212	7.3218e-09	2.3954e-07	0.000707	6	4	2.2212	FALSE
Cdkn2a	4	1	1	1	20666	0	2.0694	6.1618e-09	2.3954e-07	0.000707	5	4	2.0694	FALSE
Trp53	4	1	1	1	20667	0	2.885	2.4657e-12	2.3954e-07	0.000707	1	4	2.885	FALSE
Taok1	4	1	1	1	20661	0	2.3091	8.4934e-07	2.1558e-06	0.005569	8	4	2.3091	FALSE
Nf1	4	1	1	1	20660	0	1.6506	1.5145e-06	4.0721e-06	0.009351	9	4	1.6506	FALSE
Rock2	4	0.98759	0.98759	1	20223	0	2.1307	4.8932e-06	1.4612e-05	0.030198	10	4	2.1307	FALSE
Lztr1	4	0.99999	0.99999	1	20659	0	1.6596	5.6984e-06	1.7486e-05	0.032853	11	4	1.6596	FALSE
Dusp9	4	0.99999	0.99999	1	20658	0	1.375	7.9141e-06	2.3714e-05	0.040842	12	4	1.375	FALSE
Pcdh11x	4	0.87742	0.87701	1	17050	0	2.5914	1.074e-05	3.2337e-05	0.051409	13	3	2.5914	TRUE
Amotl2	4	0.99999	0.99999	1	20657	0	1.6171	1.1259e-05	3.5691e-05	0.052687	14	4	1.6171	FALSE
Zfp715	4	0.82937	0.82888	1	15712	1	2.2331	1.4465e-05	5.1021e-05	0.070297	15	3	2.2331	TRUE
Nf2	4	0.99998	0.99998	1	20656	0	1.6565	1.9753e-05	6.8747e-05	0.0888	16	4	1.6565	FALSE
CAGE.control.g27141	1	0.99992	0.99992	1	20647	0	5.0744	8.1861e-05	8.2161e-05	0.099884	29	1	5.0744	FALSE
Myl6	4	0.99998	0.99998	1	20655	0	1.61	2.4802e-05	8.8868e-05	0.102035	17	4	1.61	FALSE
Rasa2	4	0.99996	0.99996	1	20654	0	1.2752	4.0722e-05	0.00014204	0.154508	18	4	1.2752	FALSE
Usf2	4	0.51943	0.63212	1	10710	1	1.6777	4.9306e-05	0.00017223	0.154757	22	3	1.6777	TRUE
Stk24	4	0.99854	0.99855	1	20593	0	1.5516	4.879e-05	0.00017031	0.154757	21	4	1.5516	FALSE
Thbs4	4	0.99995	0.99995	1	20652	0	1.1424	4.6261e-05	0.00016025	0.154757	20	4	1.1424	FALSE
H2-M10.3	4	0.99995	0.99996	1	20653	0	2.0068	4.5197e-05	0.00015833	0.154757	19	4	2.0068	FALSE
Tmem177	4	0.99995	0.99995	1	20651	0	1.4596	5.2286e-05	0.00018325	0.157797	23	4	1.4596	FALSE
Olfr832	4	0.78542	0.78975	1	14677	1	1.8765	5.9229e-05	0.00020912	0.167746	24	3	1.8765	FALSE
Rnf146	4	0.99993	0.99993	1	20649	0	1.7058	5.994e-05	0.00021103	0.167746	25	4	1.7058	FALSE
Pdhx	4	0.86502	0.86459	1	16727	0	1.66	6.2386e-05	0.00022636	0.173267	26	3	1.66	FALSE
Il1rn	4	0.90213	0.90169	1	17732	0	0.81612	7.5562e-05	0.00028146	0.207744	27	3	0.81612	FALSE
Zfp81	4	0.95568	0.95554	1	19302	0	2.309	8.2411e-05	0.00030924	0.213036	30	3	2.309	FALSE
Stk40	4	0.99992	0.99992	1	20648	0	1.2843	7.9959e-05	0.0003011	0.213036	28	4	1.2843	FALSE
Mkln1	4	0.99895	0.99895	1	20608	0	1.7822	9.665e-05	0.00035906	0.23938	31	4	1.7822	FALSE
Top3b	4	0.41031	0.55679	1	8994	2	1.2404	0.00010588	0.00039883	0.256976	32	2	1.2404	TRUE
2810474O19Rik	4	0.99934	0.99935	1	20618	0	1.8805	0.0001097	0.00041033	0.256976	33	4	1.8805	FALSE
Slc6a3	4	0.87373	0.8733	1	16948	0	1.4385	0.00013122	0.00049656	0.270063	38	3	1.4385	FALSE
Map4k5	4	0.8854	0.88501	1	17271	0	1.5785	0.00012593	0.00047644	0.270063	35	2	1.5785	TRUE
Acvr1b	4	0.99987	0.99988	1	20644	0	1.4911	0.00012987	0.00049129	0.270063	37	4	1.4911	FALSE
Plekhh3	4	0.99987	0.99988	1	20645	0	1.1225	0.00012975	0.00049081	0.270063	36	4	1.1225	FALSE
Zcchc18	4	0.99988	0.99989	1	20646	0	1.2453	0.00011913	0.00045057	0.270063	34	4	1.2453	FALSE
Trpm3	4	0.99986	0.99986	1	20643	0	1.2553	0.00014107	0.00053105	0.281417	39	4	1.2553	FALSE
Chrna7	4	0.99985	0.99986	1	20642	0	1.1005	0.00014629	0.00055548	0.287005	40	4	1.1005	FALSE
Tbpl1	4	0.98028	0.98028	1	20021	0	1.6596	0.00017653	0.00065657	0.311994	42	3	1.6596	FALSE
CAGE.control.g67073	1	0.99935	0.9994	1	20619	0	4.0356	0.00064859	0.00065896	0.311994	98	1	4.0356	FALSE
Cic	4	0.99982	0.99983	1	20640	0	0.95831	0.00017815	0.00066423	0.311994	43	4	0.95831	FALSE
Rock1	4	0.99982	0.99983	1	20641	0	1.6135	0.00017653	0.00065657	0.311994	41	4	1.6135	FALSE
Olfr750	4	0.99113	0.99111	1	20343	0	2.2314	0.00018999	0.00070687	0.319307	44	4	2.2314	TRUE
Nr2f2	4	0.99981	0.99982	1	20639	0	1.2502	0.00019067	0.0007107	0.319307	45	4	1.2502	FALSE
Ptger2	4	0.99979	0.9998	1	20638	0	1.4053	0.00021233	0.00079358	0.348957	46	4	1.4053	FALSE
Allc	4	0.74796	0.7609	1	13923	1	1.6403	0.00022394	0.00083622	0.350198	47	3	1.6403	FALSE
Gm4906	4	0.93738	0.93724	1	18754	0	0.75654	0.00022667	0.00084724	0.350198	48	3	0.75654	TRUE
Cbl	3	0.99972	0.99972	1	20635	0	1.1204	0.00027885	0.0008185	0.350198	54	3	1.1204	FALSE
Znf512b	4	0.35154	0.4972	1	7795	2	0.86224	0.00024207	0.00090473	0.366628	49	2	0.86224	FALSE
Zfp518a	4	0.86669	0.86622	1	16771	0	2.3586	0.00025948	0.0009627	0.375397	51	3	2.3586	TRUE
Irf2bp1	4	0.99974	0.99975	1	20637	0	1.0173	0.00025582	0.00094784	0.375397	50	4	1.0173	FALSE
Map7d2	4	0.99974	0.99974	1	20636	0	1.0027	0.00026344	0.00098378	0.376513	52	4	1.0027	FALSE
Slc41a2	4	0.8748	0.87436	1	16976	0	1.0405	0.00027704	0.0010317	0.382404	53	2	1.0405	TRUE
Ap1s2	4	0.99025	0.9902	1	20314	0	1.7931	0.0002836	0.0010547	0.382404	56	4	1.7931	FALSE
Tmem131	4	0.99972	0.99973	1	20634	0	1.0597	0.00028144	0.0010432	0.382404	55	4	1.0597	FALSE
Calm4	4	0.99939	0.99939	1	20620	0	1.7923	0.00028989	0.0010762	0.383493	57	4	1.7923	FALSE
Abi3bp	4	0.45807	0.60529	1	10084	1	1.7416	0.00031673	0.001174	0.396573	59	3	1.7416	TRUE
Prkcdbp	4	0.61259	0.67757	1	11826	1	1.5395	0.00033647	0.0012473	0.396573	63	3	1.5395	TRUE
Il15	4	0.64396	0.69462	1	12216	1	1.3902	0.00033562	0.0012458	0.396573	62	3	1.3902	FALSE
Dab2ip	4	0.77034	0.7778	1	14355	1	1.4945	0.00030916	0.0011447	0.396573	58	3	1.4945	TRUE
Rnf24	4	0.90926	0.90891	1	17940	0	2.162	0.00032428	0.0012018	0.396573	60	3	2.162	FALSE
CAGE.control.g30592	1	0.99884	0.99886	1	20604	0	4.134	0.0011649	0.0011548	0.396573	135	1	4.134	FALSE
Psma8	4	0.99967	0.99969	1	20633	0	1.4629	0.00033179	0.0012291	0.396573	61	4	1.4629	FALSE
Nup62cl	4	0.98542	0.9854	1	20158	0	1.5622	0.00034505	0.001277	0.399865	64	4	1.5622	FALSE
Cyp2c67	4	0.27919	0.42429	1	6382	1	-0.13776	0.00037777	0.0014092	0.40429	68	1	-0.13776	FALSE
1700023F06Rik	3	0.49756	0.54931	1	10484	1	-0.16033	0.0004722	0.0013872	0.40429	77	1	-0.16033	FALSE
Sepn1	4	0.52461	0.63451	1	10773	1	1.2856	0.00036442	0.0013618	0.40429	66	3	1.2856	FALSE
Gimap7	4	0.96863	0.96849	1	19675	0	1.4274	0.000361	0.001344	0.40429	65	3	1.4274	TRUE
Olfr1122	4	0.99692	0.99691	1	20541	0	1.958	0.00039345	0.0014628	0.40429	69	4	1.958	FALSE
CAGE.control.g70167	1	0.99852	0.99856	1	20592	0	4.0331	0.0014798	0.0014667	0.40429	169	1	4.0331	FALSE
CAGE.control.g34195	1	0.99866	0.99869	1	20596	0	4.0718	0.0013413	0.0013335	0.40429	159	1	4.0718	FALSE
Sfxn4	4	0.99961	0.99963	1	20631	0	1.6937	0.00039493	0.0014672	0.40429	70	4	1.6937	FALSE
L1td1	4	0.99962	0.99964	1	20632	0	1.1701	0.00037751	0.0014068	0.40429	67	4	1.1701	FALSE
Myo5c	4	0.12862	0.26528	1	4278	1	1.0877	0.00042813	0.0015812	0.409839	73	2	1.0877	FALSE
Ankdd1b	4	0.59212	0.6669	1	11549	1	1.2859	0.00042933	0.0015864	0.409839	75	2	1.2859	TRUE
Btn1a1	4	0.63377	0.68902	1	12071	1	1.3941	0.00042055	0.0015548	0.409839	72	3	1.3941	FALSE
Angel2	4	0.99413	0.99413	1	20445	0	2.0994	0.00041386	0.0015381	0.409839	71	4	2.0994	FALSE
Glrx	4	0.99957	0.99959	1	20630	0	1.566	0.0004284	0.0015826	0.409839	74	4	1.566	FALSE
Myl12a	4	0.005201	0.018227	0.240388	1565	2	-0.74247	0.0005335	0.001975	0.425175	90	2	-0.74247	TRUE
Hist1h2ba	4	0.86307	0.86263	1	16661	0	1.7654	0.00048841	0.0018121	0.425175	83	3	1.7654	FALSE
Olfr860	4	0.8662	0.86574	1	16757	0	1.2957	0.00048672	0.0018092	0.425175	82	2	1.2957	TRUE
Zfp58	4	0.87973	0.87931	1	17105	0	-0.037528	0.00052884	0.0019568	0.425175	88	1	-0.037528	TRUE
Diras1	4	0.91776	0.91752	1	18175	0	0.95658	0.00047849	0.0017781	0.425175	79	3	0.95658	TRUE
Sestd1	4	0.95314	0.95296	1	19223	0	1.2129	0.00052821	0.0019553	0.425175	87	3	1.2129	FALSE
CAGE.control.g33817	1	0.99803	0.99805	1	20570	0	3.6151	0.001971	0.0019438	0.425175	212	1	3.6151	FALSE
CAGE.control.g29650	1	0.9981	0.99812	1	20575	0	3.9379	0.0018954	0.0018696	0.425175	205	1	3.9379	FALSE
Ptges3	4	0.99846	0.99848	1	20587	0	1.5236	0.00050731	0.001884	0.425175	84	4	1.5236	FALSE
Ltbp1	4	0.99947	0.99948	1	20623	0	1.2744	0.00053084	0.0019625	0.425175	89	4	1.2744	FALSE
Fabp7	4	0.99947	0.99949	1	20624	0	0.77377	0.00052767	0.0019549	0.425175	86	4	0.77377	FALSE
Cdkn2c	4	0.99948	0.9995	1	20625	0	1.1007	0.00051887	0.0019256	0.425175	85	4	1.1007	FALSE
Sry	4	0.99952	0.99954	1	20626	0	0.79844	0.00048402	0.0018006	0.425175	81	4	0.79844	FALSE
Mmp14	4	0.99952	0.99954	1	20627	0	1.247	0.00048328	0.0017944	0.425175	80	4	1.247	FALSE
Orai1	4	0.99953	0.99955	1	20628	0	0.98692	0.0004731	0.001757	0.425175	78	4	0.98692	FALSE
Tmed5	4	0.99953	0.99955	1	20629	0	0.97729	0.00047092	0.0017503	0.425175	76	4	0.97729	FALSE
Olfr1431	4	0.8212	0.8211	1	15499	1	1.9777	0.00054909	0.0020229	0.426601	92	3	1.9777	FALSE
Dpysl5	4	0.99945	0.99947	1	20622	0	1.002	0.00054651	0.0020147	0.426601	91	4	1.002	FALSE
Vangl2	4	0.684	0.71809	1	12823	1	1.5682	0.00056111	0.0020785	0.428482	93	3	1.5682	FALSE
Spred1	4	0.95072	0.95058	1	19148	0	1.5006	0.0005678	0.0021053	0.428482	95	3	1.5006	FALSE
CAGE.control.g79635	1	0.99785	0.99788	1	20566	0	3.5804	0.0021473	0.002135	0.428482	229	1	3.5804	FALSE
Kirrel	4	0.99891	0.9989	1	20606	0	1.3793	0.00057633	0.0021355	0.428482	96	4	1.3793	FALSE
Hivep2	1900-01-04	0.99944	0.99945	1	20621	0	1.6511	0.0005629	0.0020842	0.428482	94	4	1.6511	FALSE
Hoxa13	4	0.9899	0.98986	1	20301	0	1.3033	0.00062766	0.0023252	0.462062	97	4	1.3033	TRUE
Fgf11	4	0.99934	0.99934	1	20617	0	0.88713	0.00066334	0.0024584	0.483876	99	4	0.88713	FALSE
Larp7	4	0.71042	0.73472	1	13273	1	1.3373	0.00068653	0.0025422	0.491024	101	2	1.3373	TRUE
Vgll4	4	0.80243	0.80416	1	15057	1	1.4455	0.00068255	0.0025273	0.491024	100	3	1.4455	FALSE
Mill1	4	0.99823	0.99824	1	20578	0	1.4106	0.00069326	0.0025676	0.491337	102	4	1.4106	FALSE
Lypd5	4	0.99929	0.9993	1	20616	0	1.0253	0.00070795	0.0026203	0.496821	103	4	1.0253	FALSE
CAGE.control.g64593	1	0.9973	0.99733	1	20552	0	3.7737	0.0026951	0.0026668	0.501035	274	1	3.7737	FALSE
Pramel5	4	0.92132	0.92106	1	18282	0	0.29678	0.00073025	0.0026921	0.501249	104	2	0.29678	TRUE
Cacng6	4	0.71617	0.73853	1	13370	1	1.1491	0.00074176	0.0027348	0.504641	105	2	1.1491	FALSE
Sox9	4	0.99923	0.99924	1	20615	0	0.82911	0.00076525	0.0028148	0.514808	106	4	0.82911	FALSE
Slc2a9	3	0.36754	0.47211	1	8139	1	1.7642	0.0010052	0.002855	0.517587	124	2	1.7642	TRUE
Cldn13	4	0.53369	0.63858	1	10867	1	1.1084	0.00080425	0.0029595	0.522764	109	3	1.1084	TRUE
Olfr1218	4	0.9992	0.9992	1	20613	0	0.8488	0.00080133	0.0029475	0.522764	108	4	0.8488	FALSE
Pdgfa	4	0.99921	0.99921	1	20614	0	1.0887	0.00079225	0.0029149	0.522764	107	4	1.0887	FALSE
Tmem56	4	0.9881	0.98809	1	20239	0	1.3624	0.00081635	0.0030002	0.525466	110	4	1.3624	FALSE
Tmem74b	4	0.99917	0.99916	1	20612	0	0.9004	0.00082978	0.0030462	0.529037	111	4	0.9004	FALSE
Jrkl	4	0.52273	0.63365	1	10750	1	1.2112	0.00088359	0.0032397	0.547894	114	2	1.2112	TRUE
4933406M09Rik	4	0.75429	0.76557	1	14042	1	0.55686	0.00088129	0.0032321	0.547894	113	2	0.55686	TRUE
Olfr1495	4	0.86077	0.86028	1	16601	0	1.7712	0.0008711	0.0031933	0.547894	112	3	1.7712	TRUE
Prb1	4	0.89619	0.89583	1	17573	0	1.3074	0.00089949	0.0032977	0.547894	116	3	1.3074	FALSE
Socs5	4	0.97328	0.97316	1	19807	0	1.1889	0.00090708	0.0033231	0.547894	117	3	1.1889	FALSE
Iigp1	4	0.98603	0.98601	1	20176	0	1.3786	0.00091199	0.0033403	0.547894	118	4	1.3786	TRUE
Slc17a6	4	0.9991	0.9991	1	20611	0	0.92769	0.0008966	0.0032881	0.547894	115	4	0.92769	FALSE
Lats1	4	0.99907	0.99907	1	20610	0	0.95175	0.00092633	0.0033983	0.553013	119	4	0.95175	FALSE
Aox3	4	0.99906	0.99905	1	20609	0	0.79982	0.00094357	0.0034548	0.55782	120	4	0.79982	FALSE
Phf8	4	0.84385	0.84324	1	16140	0	1.5972	0.00095552	0.0035056	0.561632	121	3	1.5972	FALSE
2010002M12Rik	4	0.8869	0.88653	1	17304	0	1.3656	0.00097508	0.0035602	0.565994	122	3	1.3656	FALSE
Spata45	4	0.80358	0.80516	1	15089	1	1.1828	0.00098841	0.0036086	0.569307	123	2	1.1828	TRUE
Slc46a3	4	0.92964	0.92937	1	18527	0	0.50827	0.0010323	0.0037595	0.588621	125	3	0.50827	TRUE
Adam2	4	0.7304	0.74832	1	13604	1	0.29316	0.0010826	0.0039473	0.59553	126	2	0.29316	FALSE
Ambra1	4	0.97244	0.97234	1	19780	0	1.375	0.0010881	0.0039655	0.59553	128	3	1.375	TRUE
Ccdc141	4	0.97568	0.97558	1	19872	0	1.6328	0.0010912	0.0039765	0.59553	130	3	1.6328	FALSE
CAGE.control.g19451	1	0.99598	0.99604	1	20508	0	2.6501	0.0040238	0.0039507	0.59553	394	1	2.6501	FALSE
Gapvd1	4	0.99891	0.9989	1	20605	0	1.6897	0.0010909	0.0039756	0.59553	129	4	1.6897	FALSE
Apobec1	4	0.99891	0.9989	1	20607	0	1.2584	0.001087	0.0039631	0.59553	127	4	1.2584	FALSE
Hhip	4	0.36085	0.50663	1	7986	1	0.91692	0.0012654	0.0046075	0.596115	149	2	0.91692	FALSE
Klhl22	4	0.55779	0.64989	1	11128	1	1.2713	0.0013412	0.0048772	0.596115	158	3	1.2713	TRUE
B3gnt2	4	0.57478	0.65812	1	11335	1	1.0028	0.001284	0.0046659	0.596115	153	3	1.0028	TRUE
Fastk	4	0.6195	0.68133	1	11907	1	1.3079	0.0012729	0.0046338	0.596115	150	2	1.3079	FALSE
Runx1	4	0.62998	0.68697	1	12030	1	1.12	0.0011312	0.0041121	0.596115	132	3	1.12	TRUE
Far1	3	0.68495	0.68857	1	12844	1	1.7031	0.0015921	0.0045035	0.596115	181	2	1.7031	FALSE
Brd9	4	0.69714	0.72616	1	13061	1	1.6604	0.0011833	0.0043061	0.596115	139	3	1.6604	TRUE
Basp1	4	0.73022	0.7482	1	13601	1	1.1103	0.001133	0.0041169	0.596115	133	3	1.1103	FALSE
Large	4	0.8731	0.87267	1	16932	0	1.1906	0.0011671	0.0042482	0.596115	137	3	1.1906	TRUE
Ccpg1os	4	0.87488	0.87445	1	16978	0	1.4922	0.0013426	0.004882	0.596115	160	3	1.4922	TRUE
Adssl1	4	0.89527	0.89493	1	17542	0	1.1678	0.0013391	0.0048681	0.596115	157	3	1.1678	TRUE
Heph	4	0.9352	0.93497	1	18680	0	1.605	0.0012783	0.0046496	0.596115	152	3	1.605	FALSE
Gsk3b	4	0.94821	0.94811	1	19067	0	1.1724	0.0013264	0.0048274	0.596115	156	3	1.1724	TRUE
Olfr617	4	0.9541	0.95392	1	19251	0	1.019	0.0013529	0.0049208	0.596115	161	3	1.019	TRUE
Lrrc3b	4	0.96108	0.96093	1	19476	0	0.42521	0.0012336	0.0044935	0.596115	145	2	0.42521	FALSE
Olfr883	4	0.96553	0.96538	1	19592	0	1.2236	0.0011655	0.0042424	0.596115	136	3	1.2236	FALSE
Wnt8b	4	0.96859	0.96846	1	19672	0	1.3823	0.0013015	0.004734	0.596115	154	3	1.3823	FALSE
Sbf1	4	0.97867	0.97865	1	19977	0	1.0724	0.0012199	0.0044384	0.596115	142	3	1.0724	FALSE
Olfr829	4	0.98007	0.98009	1	20016	0	1.3625	0.0012189	0.0044341	0.596115	141	3	1.3625	FALSE
Olfr513	4	0.98439	0.98436	1	20130	0	2.0553	0.0011192	0.0040757	0.596115	131	4	2.0553	TRUE
CAGE.control.g33391	1	0.99499	0.99504	1	20474	0	2.5115	0.0050061	0.0049323	0.596115	469	1	2.5115	FALSE
CAGE.control.g71934	1	0.99501	0.99505	1	20475	0	3.207	0.0049935	0.0049189	0.596115	468	1	3.207	FALSE
CAGE.control.g49078	1	0.99517	0.99522	1	20481	0	2.5779	0.0048298	0.0047421	0.596115	456	1	2.5779	FALSE
Cmtm3	4	0.99617	0.99618	1	20515	0	1.7428	0.0012227	0.0044508	0.596115	143	4	1.7428	TRUE
Birc6	4	0.99709	0.99708	1	20544	0	1.0479	0.0011499	0.0041801	0.596115	134	4	1.0479	FALSE
Socs1	4	0.99783	0.99784	1	20565	0	1.5719	0.0012546	0.0045658	0.596115	148	4	1.5719	FALSE
Keg1	4	0.99867	0.99868	1	20597	0	1.1133	0.0013261	0.0048264	0.596115	155	4	1.1133	FALSE
Zmat3	4	0.99873	0.99872	1	20598	0	1.1816	0.0012746	0.0046362	0.596115	151	4	1.1816	FALSE
9130401M01Rik	4	0.99875	0.99875	1	20599	0	0.90379	0.0012491	0.0045505	0.596115	147	4	0.90379	FALSE
Olfr366	4	0.99876	0.99875	1	20600	0	0.88122	0.0012444	0.0045359	0.596115	146	4	0.88122	FALSE
Cbfb	4	0.99877	0.99877	1	20601	0	1.1119	0.0012253	0.004458	0.596115	144	4	1.1119	FALSE
Defb50	4	0.99879	0.99878	1	20602	0	0.86333	0.0012125	0.0044125	0.596115	140	4	0.86333	FALSE
Trmt2b	4	0.99883	0.99882	1	20603	0	1.0778	0.0011736	0.0042702	0.596115	138	4	1.0778	FALSE
Appbp2	4	0.25746	0.40241	1	5996	1	1.3621	0.0013887	0.0050501	0.599835	164	3	1.3621	FALSE
1700057G04Rik	4	0.37729	0.52332	1	8319	2	-0.23527	0.0013846	0.0050391	0.599835	163	1	-0.23527	FALSE
B3gnt4	4	0.99862	0.99863	1	20595	0	0.8265	0.0013794	0.0050228	0.599835	162	4	0.8265	FALSE
Sv2a	4	0.99858	0.99858	1	20594	0	0.81101	0.0014228	0.0051694	0.610495	165	4	0.81101	FALSE
Tceal6	4	0.96094	0.9608	1	19468	0	0.74835	0.0014349	0.0052149	0.612371	166	3	0.74835	TRUE
Parp11	4	0.47891	0.61468	1	10290	1	1.1563	0.0014502	0.0052667	0.614952	167	2	1.1563	FALSE
Olfr715	4	0.61238	0.67747	1	11823	1	0.89232	0.0014605	0.0053007	0.615447	168	2	0.89232	FALSE
Cyp2j12	4	0.77675	0.78278	1	14492	1	-0.0062169	0.0014853	0.0053869	0.615953	171	1	-0.0062169	TRUE
V1rd19	3	0.83023	0.83022	1	15746	0	1.3925	0.0019434	0.0054851	0.615953	210	2	1.3925	TRUE
Crmp1	4	0.91906	0.9188	1	18212	0	1.3195	0.0015101	0.0054847	0.615953	174	3	1.3195	FALSE
Gas1	4	0.96268	0.96256	1	19513	0	1.1956	0.0015033	0.0054641	0.615953	172	3	1.1956	TRUE
Ilkap	4	0.99635	0.99635	1	20523	0	1.0144	0.0015356	0.0055733	0.615953	177	4	1.0144	FALSE
Krtap9-5	4	0.99847	0.99849	1	20588	0	1.0531	0.0015345	0.0055714	0.615953	176	4	1.0531	FALSE
Inpp5f	4	0.99847	0.99849	1	20589	0	1.3456	0.0015288	0.0055536	0.615953	175	4	1.3456	FALSE
Fam169a	4	0.99849	0.99851	1	20590	0	1.0535	0.0015054	0.0054693	0.615953	173	4	1.0535	FALSE
Olfr78	4	0.99852	0.99853	1	20591	0	0.96463	0.0014805	0.0053745	0.615953	170	4	0.96463	FALSE
Soat1	4	0.21932	0.36411	1	5441	2	0.84313	0.0015543	0.0056432	0.620365	178	2	0.84313	TRUE
Morf4l2	4	0.088976	0.19547	1	3448	2	-0.54817	0.0015859	0.0057601	0.620967	180	1	-0.54817	TRUE
Cachd1	4	0.66275	0.70529	1	12498	1	1.0997	0.0015967	0.0057989	0.620967	184	3	1.0997	FALSE
Clpsl2	4	0.98394	0.98391	1	20116	0	1.1702	0.0015944	0.0057917	0.620967	182	4	1.1702	TRUE
Pon1	4	0.9984	0.99842	1	20585	0	0.87739	0.0015963	0.005798	0.620967	183	4	0.87739	FALSE
Vmn1r87	4	0.99842	0.99844	1	20586	0	0.86325	0.0015779	0.0057285	0.620967	179	4	0.86325	FALSE
Irgq	4	0.80455	0.80604	1	15110	1	1.2346	0.0016304	0.0059182	0.622682	187	3	1.2346	FALSE
Erlin2	4	0.99429	0.99429	1	20450	0	0.82453	0.0016362	0.0059355	0.622682	188	4	0.82453	TRUE
Pwwp2a	4	0.99665	0.99664	1	20531	0	1.4874	0.001618	0.0058708	0.622682	185	4	1.4874	FALSE
Olfr555	4	0.99837	0.99839	1	20584	0	0.91163	0.0016269	0.0059053	0.622682	186	4	0.91163	FALSE
Zfp804b	4	0.99835	0.99836	1	20583	0	1.3085	0.0016489	0.0059748	0.623637	189	4	1.3085	FALSE
Gm4787	4	0.67771	0.7142	1	12729	1	-0.068716	0.0016865	0.0061055	0.627777	191	1	-0.068716	TRUE
CAGE.control.g32822	1	0.99387	0.99392	1	20441	0	2.1706	0.006127	0.0060773	0.627777	543	1	2.1706	FALSE
Flii	4	0.99833	0.99833	1	20582	0	1.1637	0.0016748	0.0060619	0.627777	190	4	1.1637	FALSE
S100a5	4	0.9095	0.90914	1	17945	0	1.3236	0.0017252	0.0062454	0.629631	195	3	1.3236	TRUE
Tmprss2	4	0.99828	0.99829	1	20579	0	0.91088	0.0017228	0.0062335	0.629631	194	4	0.91088	FALSE
Plcz1	4	0.99828	0.99829	1	20580	0	0.61941	0.0017213	0.0062277	0.629631	193	4	0.61941	FALSE
Tbc1d30	4	0.99829	0.9983	1	20581	0	0.79711	0.0017103	0.0061841	0.629631	192	4	0.79711	FALSE
Smad3	4	0.99804	0.99805	1	20571	0	0.97332	0.0017472	0.0063254	0.634601	196	4	0.97332	FALSE
Slx	4	0.27862	0.42372	1	6368	1	1.4411	0.0017846	0.0064658	0.645549	197	3	1.4411	TRUE
Gpr108	4	0.74778	0.76076	1	13920	1	1.3487	0.0018171	0.0065698	0.649652	199	3	1.3487	FALSE
Zdhhc2	4	0.99819	0.99821	1	20577	0	1.1655	0.0018112	0.0065516	0.649652	198	4	1.1655	FALSE
Fam83b	4	0.67715	0.71386	1	12715	1	0.019932	0.0018375	0.0066421	0.653678	200	1	0.019932	TRUE
Dera	4	0.78195	0.78692	1	14600	1	0.98873	0.001854	0.0067092	0.657149	201	3	0.98873	TRUE
Krtap4-6	4	0.25705	0.40203	1	5988	2	0.84247	0.0018748	0.0067796	0.657812	202	2	0.84247	FALSE
Fgf23	4	0.99813	0.99815	1	20576	0	0.89878	0.0018748	0.0067796	0.657812	203	4	0.89878	FALSE
2610305D13Rik	4	0.14441	0.28835	1	4541	1	0.33576	0.0018878	0.006828	0.659411	204	2	0.33576	TRUE
4921539E11Rik	4	0.99809	0.99811	1	20573	0	1.3416	0.0019111	0.0069152	0.661647	207	4	1.3416	FALSE
Dcn	4	0.99809	0.99812	1	20574	0	0.85776	0.0019072	0.0068979	0.661647	206	4	0.85776	FALSE
Jagn1	4	0.99808	0.9981	1	20572	0	0.70063	0.0019201	0.0069492	0.661838	208	4	0.70063	FALSE
Pkia	4	0.79499	0.79778	1	14876	1	0.28456	0.0019381	0.0070028	0.663889	209	2	0.28456	TRUE
BC051628	4	0.53905	0.64106	1	10920	1	0.81128	0.0019939	0.0072146	0.666544	214	2	0.81128	TRUE
Mtap	4	0.54532	0.64395	1	10982	1	-0.16255	0.0020135	0.0072936	0.666544	215	1	-0.16255	TRUE
4930564D02Rik	4	0.58292	0.6622	1	11432	1	0.28655	0.0020135	0.0072936	0.666544	216	2	0.28655	TRUE
Spata20	4	0.62136	0.68235	1	11929	1	1.0714	0.0019806	0.0071672	0.666544	213	3	1.0714	TRUE
Jmjd7	4	0.92275	0.92254	1	18327	0	1.2265	0.0020244	0.0073286	0.666544	217	3	1.2265	FALSE
Cyp2a4	4	0.97171	0.97161	1	19758	0	1.2893	0.0019621	0.0070929	0.666544	211	3	1.2893	TRUE
CAGE.control.g61212	1	0.99263	0.9926	1	20395	0	2.1926	0.0073738	0.0073166	0.666544	655	1	2.1926	TRUE
Crtc3	4	0.99516	0.99515	1	20480	0	0.98759	0.0020415	0.0073856	0.666544	221	4	0.98759	FALSE
Itfg3	4	0.99609	0.9961	1	20513	0	1.525	0.0020398	0.0073789	0.666544	220	4	1.525	FALSE
Rhbdl3	4	0.99797	0.99799	1	20568	0	1.058	0.0020349	0.0073631	0.666544	219	4	1.058	FALSE
Tmem217	4	0.99797	0.99799	1	20569	0	1.1389	0.0020318	0.007353	0.666544	218	4	1.1389	FALSE
Nat2	4	0.99795	0.99797	1	20567	0	0.74932	0.0020523	0.0074206	0.666789	222	4	0.74932	FALSE
Det1	4	0.78825	0.79212	1	14730	1	1.1417	0.002067	0.0074738	0.66866	223	3	1.1417	FALSE
Gcm2	4	0.99575	0.99575	1	20502	0	1.2544	0.0020791	0.0075183	0.669747	224	4	1.2544	FALSE
Sbk3	4	0.96157	0.96142	1	19490	0	0.95992	0.0021	0.0076026	0.674351	225	2	0.95992	TRUE
Gdnf	4	0.93287	0.93258	1	18605	0	1.3052	0.0021166	0.0076635	0.676843	226	3	1.3052	TRUE
Gm2016	4	0.030813	0.083973	0.723716	2391	2	-0.61716	0.0021393	0.0077435	0.677656	227	1	-0.61716	TRUE
Lctl	4	0.34014	0.4856	1	7567	1	1.6896	0.002143	0.0077545	0.677656	228	3	1.6896	TRUE
Amph	4	0.76519	0.77382	1	14273	1	0.98765	0.0021485	0.0077718	0.677656	230	2	0.98765	FALSE
Chm	4	0.99727	0.99726	1	20551	0	1.4177	0.0021582	0.0078039	0.677656	231	4	1.4177	FALSE
B4galt1	4	0.57073	0.65613	1	11285	1	1.1084	0.0021723	0.0078518	0.678964	232	3	1.1084	FALSE
Mapk9	4	0.89358	0.89323	1	17499	0	0.86382	0.0021896	0.0079059	0.679286	233	3	0.86382	FALSE
Plekhm3	4	0.99781	0.99782	1	20564	0	0.76896	0.0021946	0.0079212	0.679286	234	4	0.76896	FALSE
Camk2g	4	0.27251	0.41755	1	6264	2	-0.40203	0.0022901	0.0082499	0.682	243	1	-0.40203	FALSE
Tgfbi	4	0.76673	0.77501	1	14297	1	0.9332	0.0022398	0.0080808	0.682	235	3	0.9332	TRUE
Abcc5	4	0.84177	0.84111	1	16084	0	1.2722	0.0022543	0.0081311	0.682	237	3	1.2722	TRUE
Sell	4	0.96322	0.96312	1	19530	0	1.2584	0.0022505	0.0081167	0.682	236	3	1.2584	TRUE
Tmprss11e	4	0.97221	0.97211	1	19765	0	1.3362	0.0022829	0.0082288	0.682	242	3	1.3362	FALSE
Taf9b	4	0.99444	0.99443	1	20456	0	1.1737	0.0022555	0.0081339	0.682	238	4	1.1737	FALSE
Ifit2	4	0.99772	0.99773	1	20561	0	0.75981	0.0022769	0.0082077	0.682	241	4	0.75981	FALSE
Ccdc172	4	0.99773	0.99774	1	20562	0	1.2731	0.0022701	0.0081794	0.682	240	4	1.2731	FALSE
Ywhaz	4	0.99773	0.99775	1	20563	0	0.93267	0.0022688	0.0081742	0.682	239	4	0.93267	FALSE
1700113H08Rik	4	0.14914	0.29307	1	4583	2	0.48373	0.0025362	0.0091041	0.688629	258	2	0.48373	TRUE
Ep300	4	0.35155	0.49721	1	7796	1	1.2406	0.0025181	0.0090293	0.688629	256	2	1.2406	TRUE
Gnao1	4	0.47829	0.61441	1	10285	1	0.50333	0.0024913	0.0089464	0.688629	253	3	0.50333	FALSE
Slc7a2	4	0.63779	0.69119	1	12136	1	1.1622	0.00264	0.009438	0.688629	268	3	1.1622	TRUE
Mtmr12	4	0.66994	0.70956	1	12599	1	0.28521	0.0027175	0.0096962	0.688629	277	2	0.28521	TRUE
Hk3	4	0.68165	0.71663	1	12791	1	0.77701	0.0025423	0.0091237	0.688629	260	2	0.77701	FALSE
Zcchc12	4	0.68482	0.71859	1	12840	1	0.5983	0.0025416	0.0091227	0.688629	259	3	0.5983	TRUE
Cyp2s1	4	0.73685	0.75284	1	13718	1	1.3902	0.0023844	0.0085871	0.688629	246	3	1.3902	TRUE
Cst12	4	0.78399	0.7886	1	14644	1	1.6062	0.0026258	0.0093848	0.688629	266	3	1.6062	TRUE
Gpr183	4	0.8222	0.82205	1	15525	1	1.2897	0.0023947	0.008624	0.688629	248	2	1.2897	TRUE
Olfr23	4	0.82298	0.82279	1	15544	1	1.1658	0.002677	0.0095534	0.688629	270	3	1.1658	TRUE
Xkr7	4	0.82463	0.82435	1	15577	1	0.27382	0.0023907	0.008612	0.688629	247	2	0.27382	FALSE
Kif26b	4	0.82773	0.82729	1	15664	1	1.1297	0.002345	0.0084415	0.688629	245	3	1.1297	TRUE
Gabrg1	4	0.84178	0.84113	1	16086	0	0.98972	0.0026369	0.0094269	0.688629	267	3	0.98972	TRUE
Slc39a11	4	0.86177	0.86132	1	16624	0	1.0783	0.0027139	0.0096823	0.688629	276	3	1.0783	FALSE
Cntrob	4	0.87219	0.87177	1	16904	0	1.5173	0.0025088	0.0090001	0.688629	255	3	1.5173	TRUE
Olfr1425	4	0.88362	0.88322	1	17224	0	1.3075	0.0026879	0.0095913	0.688629	273	3	1.3075	TRUE
Mapk10	4	0.92732	0.92705	1	18460	0	1.233	0.0024124	0.0086825	0.688629	250	3	1.233	FALSE
Mrc1	4	0.93604	0.93581	1	18704	0	1.3429	0.0026801	0.009563	0.688629	271	3	1.3429	FALSE
Zfp820	4	0.94005	0.93995	1	18839	0	1.1006	0.0026523	0.0094777	0.688629	269	3	1.1006	TRUE
Cage1	4	0.94262	0.94244	1	18900	0	1.7051	0.0027094	0.009667	0.688629	275	3	1.7051	FALSE
Dppa1	4	0.97502	0.97493	1	19854	0	0.66219	0.0027175	0.0096962	0.688629	278	3	0.66219	TRUE
Hcrt	4	0.99003	0.98998	1	20307	0	1.3032	0.0026246	0.0093829	0.688629	265	4	1.3032	FALSE
Nprl3	4	0.9902	0.99014	1	20310	0	1.2879	0.0027175	0.0096962	0.688629	279	4	1.2879	TRUE
CAGE.control.g45288	1	0.99028	0.99029	1	20316	0	2.4963	0.0097163	0.0096569	0.688629	835	1	2.4963	TRUE
Cetn1	4	0.99066	0.99062	1	20325	0	0.81263	0.0027175	0.0096962	0.688629	280	4	0.81263	TRUE
CAGE.control.g59363	1	0.99081	0.99079	1	20332	0	2.5254	0.0091936	0.0091438	0.688629	790	1	2.5254	TRUE
CAGE.control.g31333	1	0.99088	0.99085	1	20335	0	2.3754	0.0091243	0.0090767	0.688629	783	1	2.3754	FALSE
Abcg4	4	0.99098	0.99096	1	20338	0	0.43084	0.0023404	0.0084276	0.688629	244	4	0.43084	TRUE
CAGE.control.g41812	1	0.99129	0.99127	1	20346	0	1.6277	0.0087087	0.0086777	0.688629	749	1	1.6277	FALSE
CAGE.control.g66618	1	0.99157	0.99155	1	20357	0	2.6611	0.0084254	0.0083945	0.688629	732	1	2.6611	TRUE
Trim34b	4	0.99396	0.99396	1	20443	0	1.0081	0.0023963	0.0086283	0.688629	249	4	1.0081	TRUE
Ccr4	4	0.99499	0.99498	1	20473	0	0.96347	0.0026806	0.0095649	0.688629	272	4	0.96347	FALSE
Tmtc4	4	0.99735	0.99735	1	20553	0	1.2116	0.0025482	0.0091376	0.688629	261	4	1.2116	FALSE
Fam175b	4	0.99738	0.99738	1	20554	0	0.99611	0.0026227	0.0093766	0.688629	264	4	0.99611	FALSE
Xrra1	4	0.99742	0.99742	1	20555	0	0.62446	0.0025841	0.0092526	0.688629	263	4	0.62446	FALSE
Adamts8	4	0.99744	0.99744	1	20556	0	0.99945	0.0025642	0.0091898	0.688629	262	4	0.99945	FALSE
Ccdc157	4	0.99748	0.99748	1	20557	0	1.0072	0.0025223	0.0090451	0.688629	257	4	1.0072	FALSE
Nrn1	4	0.9975	0.9975	1	20558	0	0.89112	0.0025036	0.0089848	0.688629	254	4	0.89112	FALSE
Ptpn12	4	0.99754	0.99754	1	20559	0	0.72037	0.0024563	0.0088415	0.688629	252	4	0.72037	FALSE
Tmem72	4	0.99757	0.99757	1	20560	0	0.9506	0.0024317	0.0087491	0.688629	251	4	0.9506	FALSE
Cmc2	4	0.99074	0.99071	1	20328	0	1.004	0.0027283	0.0097364	0.689119	281	4	1.004	FALSE
Ift81	4	0.072178	0.16455	1	3120	2	0.4969	0.0028454	0.010155	0.689124	289	2	0.4969	TRUE
Vmn1r42	4	0.19437	0.33884	1	5101	1	1.4091	0.002853	0.010179	0.689124	291	3	1.4091	FALSE
Lama1	4	0.21866	0.36346	1	5432	1	1.3181	0.0028754	0.010255	0.689124	294	3	1.3181	FALSE
Map2k3	4	0.39862	0.54499	1	8759	2	-0.15545	0.0028935	0.010317	0.689124	296	1	-0.15545	TRUE
Hectd2	4	0.40531	0.55176	1	8894	1	1.2499	0.0029518	0.010524	0.689124	302	3	1.2499	FALSE
Alox5ap	4	0.49357	0.62088	1	10435	1	0.75058	0.002863	0.010212	0.689124	292	2	0.75058	TRUE
Il2ra	4	0.55674	0.64938	1	11113	1	0.64555	0.0029926	0.010663	0.689124	304	2	0.64555	TRUE
Tmem63a	4	0.67413	0.71208	1	12671	1	0.33154	0.0028432	0.010146	0.689124	288	2	0.33154	TRUE
Camk1d	4	0.70385	0.73044	1	13169	1	1.019	0.0027772	0.0099127	0.689124	284	3	1.019	TRUE
Ercc6l2	4	0.70549	0.73151	1	13194	1	0.98275	0.0027961	0.0099717	0.689124	285	2	0.98275	TRUE
Dzip1l	4	0.83569	0.83511	1	15902	0	0.40625	0.0029437	0.010499	0.689124	301	2	0.40625	FALSE
Frmd6	4	0.89685	0.89648	1	17582	0	1.128	0.0028922	0.010311	0.689124	295	3	1.128	FALSE
G6pd2	4	0.91186	0.91159	1	18019	0	0.14391	0.002994	0.01067	0.689124	305	2	0.14391	TRUE
Fam107b	4	0.93741	0.93726	1	18755	0	1.0288	0.0029377	0.010478	0.689124	300	3	1.0288	TRUE
Rai14	4	0.9746	0.9745	1	19839	0	1.2519	0.0028662	0.010223	0.689124	293	3	1.2519	TRUE
CAGE.control.g19834	1	0.9893	0.98933	1	20285	0	1.7457	0.010699	0.010621	0.689124	907	1	1.7457	FALSE
CAGE.control.g61639	1	0.98931	0.98934	1	20286	0	2.457	0.010686	0.010613	0.689124	906	1	2.457	FALSE
CAGE.control.g37866	1	0.98946	0.98948	1	20292	0	2.3808	0.010541	0.010465	0.689124	895	1	2.3808	FALSE
CAGE.control.g60423	1	0.99008	0.99007	1	20308	0	2.5861	0.0099178	0.009861	0.689124	851	1	2.5861	FALSE
Cndp1	4	0.99546	0.99547	1	20494	0	1.1493	0.0027744	0.0099036	0.689124	283	4	1.1493	FALSE
Arhgef40	4	0.99701	0.997	1	20542	0	1.0897	0.0029906	0.010658	0.689124	303	4	1.0897	FALSE
Uaca	4	0.99707	0.99707	1	20543	0	1.439	0.002928	0.010442	0.689124	299	4	1.439	FALSE
Card6	4	0.99709	0.99708	1	20545	0	1.8656	0.0029093	0.01037	0.689124	298	4	1.8656	FALSE
Pdha1	4	0.99709	0.99709	1	20546	0	0.8178	0.0029058	0.010361	0.689124	297	4	0.8178	FALSE
Bin1	4	0.99715	0.99715	1	20547	0	1.0778	0.0028489	0.010167	0.689124	290	4	1.0778	FALSE
Arhgef10	4	0.99716	0.99715	1	20548	0	1.1496	0.0028405	0.010135	0.689124	287	4	1.1496	FALSE
Tspan33	4	0.9972	0.9972	1	20549	0	1.1065	0.0028047	0.010006	0.689124	286	4	1.1065	FALSE
Lbp	4	0.99723	0.99723	1	20550	0	1.0015	0.0027705	0.0098926	0.689124	282	4	1.0015	FALSE
Hist1h2bb	4	0.00058755	0.0021762	0.050196	895	2	-1.2537	0.003195	0.011368	0.696442	322	2	-1.2537	TRUE
Scp2	4	0.35711	0.50277	1	7900	2	-0.077847	0.0030945	0.011021	0.696442	309	2	-0.077847	TRUE
Oxr1	4	0.62155	0.68245	1	11936	1	0.068342	0.0030443	0.010852	0.696442	306	1	0.068342	FALSE
Plekhm2	4	0.69655	0.72579	1	13049	1	0.8988	0.0032327	0.011504	0.696442	326	2	0.8988	FALSE
3110007F17Rik	4	0.7066	0.73224	1	13218	1	0.94244	0.00314	0.011176	0.696442	313	3	0.94244	FALSE
Pkdrej	4	0.71506	0.73776	1	13352	1	1.0749	0.0032293	0.011493	0.696442	325	3	1.0749	FALSE
Impg1	4	0.72252	0.74286	1	13465	1	1.1482	0.0031316	0.011148	0.696442	312	2	1.1482	TRUE
Mblac2	4	0.78604	0.79028	1	14689	1	0.73377	0.0032226	0.011472	0.696442	323	2	0.73377	FALSE
Cd300ld	4	0.81461	0.81507	1	15332	1	1.0248	0.003178	0.01131	0.696442	318	3	1.0248	TRUE
Tm4sf4	4	0.84513	0.84454	1	16177	0	1.1338	0.0030527	0.010885	0.696442	307	3	1.1338	TRUE
Cbr1	4	0.95037	0.95024	1	19135	0	1.0462	0.0032375	0.011525	0.696442	327	3	1.0462	TRUE
Llgl1	4	0.97096	0.97085	1	19734	0	0.89284	0.0031583	0.011245	0.696442	315	3	0.89284	TRUE
Itga1	4	0.9938	0.99379	1	20439	0	1.2407	0.0031131	0.011086	0.696442	311	4	1.2407	TRUE
Usp2	4	0.99599	0.996	1	20509	0	1.2921	0.0030965	0.011029	0.696442	310	4	1.2921	TRUE
Ms4a15	4	0.99678	0.99677	1	20533	0	0.77827	0.0032242	0.011476	0.696442	324	4	0.77827	FALSE
Fbxo27	4	0.99681	0.99679	1	20534	0	0.51792	0.003194	0.011365	0.696442	321	4	0.51792	FALSE
Cela3a	4	0.99681	0.99679	1	20535	0	0.97416	0.0031913	0.011356	0.696442	320	4	0.97416	FALSE
Olfr1462	4	0.99681	0.9968	1	20536	0	0.86915	0.0031866	0.01134	0.696442	319	4	0.86915	FALSE
Olfr1157	4	0.99683	0.99682	1	20537	0	1.2759	0.0031677	0.011277	0.696442	317	4	1.2759	FALSE
Got1	4	0.99683	0.99682	1	20538	0	0.55024	0.003165	0.011269	0.696442	316	4	0.55024	FALSE
Lrsam1	4	0.99685	0.99684	1	20539	0	1.0443	0.0031496	0.011212	0.696442	314	4	1.0443	FALSE
1700012B07Rik	4	0.99691	0.99689	1	20540	0	1.241	0.0030944	0.01102	0.696442	308	4	1.241	FALSE
Kcna6	4	0.50573	0.62611	1	10572	1	1.0368	0.0032532	0.01159	0.697718	328	3	1.0368	FALSE
Cyp4a32	4	0.80918	0.81012	1	15210	1	1.1474	0.00326	0.011613	0.697718	329	3	1.1474	TRUE
Scn1b	4	0.83677	0.83617	1	15932	0	0.417	0.0032955	0.011728	0.698533	332	3	0.417	FALSE
Sgpp2	4	0.93643	0.93622	1	18718	0	0.99741	0.0032795	0.01168	0.698533	330	3	0.99741	FALSE
Tceanc	4	0.95923	0.95911	1	19410	0	1.3349	0.0032952	0.011727	0.698533	331	3	1.3349	FALSE
Cfh	4	0.99669	0.99667	1	20532	0	1.1648	0.0033124	0.011795	0.700509	333	4	1.1648	FALSE
Olfr19	4	0.24116	0.386	1	5744	1	2.126	0.0035387	0.012567	0.701088	352	3	2.126	FALSE
Smcr8	4	0.24688	0.39176	1	5838	1	0.28806	0.0034463	0.01226	0.701088	341	2	0.28806	TRUE
Zmynd11	4	0.43928	0.5862	1	9664	1	0.99132	0.0034643	0.012326	0.701088	343	2	0.99132	TRUE
Aadacl2	3	0.56128	0.59213	1	11178	1	0.50703	0.0044705	0.012353	0.701088	425	2	0.50703	TRUE
Il7r	4	0.62538	0.68453	1	11982	1	0.43751	0.003597	0.012755	0.701088	359	3	0.43751	FALSE
Hace1	4	0.64586	0.69566	1	12244	1	1.0516	0.0035932	0.012744	0.701088	358	3	1.0516	TRUE
Tcaf2	4	0.65021	0.69808	1	12317	1	0.64495	0.0033458	0.011914	0.701088	334	3	0.64495	TRUE
Nr2c1	4	0.69221	0.72314	1	12976	1	1.397	0.0034783	0.012368	0.701088	344	3	1.397	TRUE
Ube2q1	4	0.70084	0.72847	1	13122	1	0.28002	0.003396	0.012087	0.701088	337	2	0.28002	TRUE
Dcdc2b	4	0.76142	0.77093	1	14199	1	0.51673	0.0034965	0.012424	0.701088	347	3	0.51673	TRUE
Fam199x	4	0.78452	0.78901	1	14659	1	0.17224	0.0035468	0.012595	0.701088	354	1	0.17224	TRUE
Sec24b	4	0.80892	0.80988	1	15200	1	1.415	0.0034537	0.012293	0.701088	342	3	1.415	FALSE
Gbas	4	0.84913	0.84858	1	16279	0	1.0755	0.0035183	0.012503	0.701088	350	3	1.0755	FALSE
Cacna2d1	4	0.86183	0.86138	1	16626	0	1.1723	0.0035651	0.01265	0.701088	355	3	1.1723	TRUE
Pcdhb17	4	0.88205	0.8816	1	17173	0	1.3168	0.0034295	0.012207	0.701088	339	3	1.3168	FALSE
Phospho2	4	0.93425	0.93401	1	18650	0	0.94956	0.0034854	0.01239	0.701088	346	2	0.94956	FALSE
Rtp1	4	0.95247	0.9523	1	19204	0	1.5589	0.003526	0.012525	0.701088	351	3	1.5589	TRUE
Alg12	4	0.97878	0.97876	1	19981	0	1.1376	0.0034972	0.012426	0.701088	348	3	1.1376	TRUE
Fpr-rs4	4	0.98566	0.98564	1	20166	0	1.2541	0.0034135	0.012147	0.701088	338	4	1.2541	FALSE
CAGE.control.g57684	1	0.98763	0.98765	1	20226	0	1.817	0.012374	0.012289	0.701088	1026	1	1.817	FALSE
Blvra	4	0.99238	0.99238	1	20386	0	1.3668	0.003346	0.011915	0.701088	335	4	1.3668	TRUE
Gm13769	4	0.99481	0.9948	1	20469	0	1.1029	0.0035752	0.012681	0.701088	356	4	1.1029	TRUE
Olfr118	4	0.99642	0.99642	1	20525	0	0.74032	0.0035788	0.012695	0.701088	357	4	0.74032	FALSE
Osmr	4	0.99646	0.99645	1	20526	0	0.99899	0.0035399	0.012572	0.701088	353	4	0.99899	FALSE
Usp27x	4	0.99649	0.99648	1	20527	0	0.66519	0.0035104	0.012473	0.701088	349	4	0.66519	FALSE
E2f8	4	0.99652	0.9965	1	20528	0	0.77654	0.0034843	0.012387	0.701088	345	4	0.77654	FALSE
Mybl1	4	0.99656	0.99655	1	20529	0	0.74904	0.0034401	0.012241	0.701088	340	4	0.74904	FALSE
Atmin	4	0.99661	0.99661	1	20530	0	1.0076	0.0033867	0.012059	0.701088	336	4	1.0076	FALSE
Samd9l	4	0.99638	0.99637	1	20524	0	1.2281	0.0036244	0.012863	0.705163	360	4	1.2281	FALSE
Amz2	4	0.9489	0.94877	1	19092	0	0.9346	0.0036473	0.01295	0.708039	361	2	0.9346	FALSE
Mepce	4	0.086479	0.19092	1	3387	3	-0.90948	0.0037477	0.013292	0.70845	370	1	-0.90948	FALSE
Aspg	4	0.31514	0.46042	1	7062	2	0.62396	0.0036975	0.013124	0.70845	364	2	0.62396	TRUE
Olfr1356	4	0.6021	0.67206	1	11685	1	1.1911	0.0037618	0.013337	0.70845	372	3	1.1911	FALSE
9430038I01Rik	4	0.79693	0.79944	1	14925	1	1.1334	0.0037057	0.013148	0.70845	366	3	1.1334	FALSE
Ddc	4	0.81172	0.81242	1	15265	1	1.3504	0.0037326	0.013237	0.70845	368	3	1.3504	TRUE
Xaf1	4	0.89614	0.89578	1	17570	0	1.0821	0.0037935	0.013451	0.70845	374	3	1.0821	FALSE
Pcmtd1	4	0.94814	0.94804	1	19063	0	0.78051	0.003798	0.013472	0.70845	376	3	0.78051	FALSE
Rs1	4	0.95922	0.95909	1	19409	0	1.2672	0.0036981	0.013127	0.70845	365	3	1.2672	FALSE
Hist1h1c	4	0.98911	0.98912	1	20271	0	1.2052	0.0036725	0.013038	0.70845	362	4	1.2052	TRUE
D630039A03Rik	4	0.9962	0.99621	1	20517	0	0.5618	0.0037955	0.013462	0.70845	375	4	0.5618	FALSE
Rgs17	4	0.99622	0.99623	1	20518	0	0.88913	0.0037786	0.013395	0.70845	373	4	0.88913	FALSE
1700019N19Rik	4	0.99624	0.99625	1	20519	0	0.84564	0.003759	0.013328	0.70845	371	4	0.84564	FALSE
Rnase4	4	0.99627	0.99627	1	20520	0	0.71076	0.003735	0.013249	0.70845	369	4	0.71076	FALSE
Ube2dnl1	4	0.99629	0.99629	1	20521	0	1.4194	0.0037111	0.013169	0.70845	367	4	1.4194	FALSE
Mon1a	4	0.99631	0.99632	1	20522	0	1.1015	0.0036858	0.013083	0.70845	363	4	1.1015	FALSE
Rph3al	4	0.94115	0.94102	1	18864	0	0.60278	0.0038482	0.013646	0.708605	381	3	0.60278	FALSE
Ythdf3	4	0.96327	0.96316	1	19533	0	0.96632	0.0038164	0.01353	0.708605	377	3	0.96632	FALSE
Ccser2	4	0.9784	0.97838	1	19966	0	1.1195	0.0038482	0.013646	0.708605	380	3	1.1195	TRUE
Nfxl1	4	0.99616	0.99616	1	20514	0	0.64704	0.0038439	0.013632	0.708605	379	4	0.64704	TRUE
Sspn	4	0.99617	0.99619	1	20516	0	0.82618	0.0038272	0.013569	0.708605	378	4	0.82618	FALSE
Adgre5	4	0.98443	0.9844	1	20131	0	1.2686	0.0038693	0.013716	0.710452	382	4	1.2686	FALSE
Cfap221	4	0.90205	0.90162	1	17730	0	0.57205	0.0038984	0.013806	0.711526	384	2	0.57205	FALSE
Skint2	4	0.9799	0.97992	1	20010	0	0.93763	0.0038939	0.013792	0.711526	383	3	0.93763	TRUE
Pvrl3	4	0.81242	0.81307	1	15278	1	0.75687	0.003928	0.013899	0.7134	385	2	0.75687	TRUE
Cabp7	4	0.99607	0.99607	1	20512	0	0.89945	0.0039313	0.013911	0.7134	386	4	0.89945	TRUE
Olfr30	4	0.99605	0.99606	1	20511	0	1.0246	0.0039452	0.013964	0.714329	387	4	1.0246	TRUE
Gm13128	4	0.28191	0.42701	1	6427	1	1.2029	0.0039692	0.014044	0.71483	389	3	1.2029	TRUE
Bambi	4	0.95256	0.95238	1	19206	0	1.0631	0.0039803	0.014077	0.71483	390	3	1.0631	FALSE
Itgae	4	0.98788	0.98786	1	20232	0	1.2288	0.003966	0.014034	0.71483	388	4	1.2288	FALSE
Higd1a	4	0.30768	0.45291	1	6922	2	0.5112	0.0040125	0.014185	0.715033	393	2	0.5112	TRUE
Nr2c2	4	0.97416	0.97404	1	19827	0	0.96203	0.004006	0.014162	0.715033	392	3	0.96203	FALSE
Maged2	4	0.996	0.99601	1	20510	0	1.2682	0.0039994	0.014136	0.715033	391	4	1.2682	TRUE
Upp2	4	0.81328	0.81385	1	15300	1	0.21796	0.0040491	0.014312	0.715968	396	1	0.21796	FALSE
CAGE.control.g2749	1	0.98562	0.98561	1	20163	0	2.2479	0.014382	0.014262	0.715968	1162	1	2.2479	FALSE
Fam179b	4	0.99594	0.99595	1	20506	0	0.7096	0.0040586	0.014342	0.715968	397	4	0.7096	FALSE
BC022687	4	0.99596	0.99597	1	20507	0	0.64017	0.004044	0.014293	0.715968	395	4	0.64017	FALSE
Adh4	4	0.080544	0.18009	1	3278	2	0.44603	0.0041495	0.014649	0.723493	401	2	0.44603	TRUE
Zfp120	4	0.54752	0.64498	1	11005	1	0.97253	0.0041143	0.014533	0.723493	398	3	0.97253	FALSE
Loxl1	4	0.94693	0.94683	1	19025	0	0.96633	0.0041321	0.0146	0.723493	399	2	0.96633	TRUE
Armc8	4	0.99584	0.99586	1	20504	0	1.0933	0.004155	0.014668	0.723493	402	4	1.0933	FALSE
Lipa	4	0.99585	0.99587	1	20505	0	1.2313	0.0041476	0.014642	0.723493	400	4	1.2313	TRUE
Stk4	4	0.83991	0.83927	1	16024	0	0.070902	0.0041998	0.014817	0.72737	404	2	0.070902	FALSE
Cecr6	4	0.90501	0.90461	1	17815	0	1.1536	0.0041905	0.014783	0.72737	403	3	1.1536	TRUE
Zp2	3	0.74323	0.74338	1	13836	0	-0.079575	0.0054119	0.0149	0.728799	500	1	-0.079575	FALSE
Adgrd1	4	0.99577	0.99578	1	20503	0	0.65991	0.0042293	0.014917	0.728799	405	4	0.65991	FALSE
Rasl11b	4	0.34372	0.48926	1	7637	1	0.65585	0.00425	0.014981	0.72885	406	2	0.65585	TRUE
Cntnap2	4	0.62432	0.68396	1	11969	1	1.3845	0.0042535	0.014993	0.72885	407	3	1.3845	FALSE
Tlx2	4	0.88634	0.886	1	17292	0	1.0632	0.0042631	0.015023	0.72885	408	3	1.0632	TRUE
Prkg2	4	0.93534	0.93511	1	18682	0	1.0219	0.0042766	0.015066	0.729184	409	3	1.0219	FALSE
Mien1	4	0.30371	0.44888	1	6848	2	-0.35363	0.0043002	0.01515	0.729645	411	1	-0.35363	TRUE
CAGE.control.g3262	1	0.98472	0.98472	1	20139	0	2.2282	0.015283	0.015181	0.729645	1217	1	2.2282	TRUE
Dlat	4	0.99191	0.99191	1	20368	0	1.0061	0.0042968	0.015136	0.729645	410	4	1.0061	TRUE
Blm	4	0.082677	0.18403	1	3312	2	-0.87183	0.0043504	0.015318	0.729696	414	1	-0.87183	TRUE
Olfr390	4	0.99565	0.99565	1	20499	0	0.98005	0.0043517	0.015323	0.729696	415	4	0.98005	FALSE
Rbm47	4	0.99566	0.99567	1	20500	0	1.0788	0.0043402	0.015285	0.729696	413	4	1.0788	FALSE
Hormad2	4	0.99567	0.99568	1	20501	0	0.7819	0.0043317	0.015256	0.729696	412	4	0.7819	TRUE
Art5	4	0.76064	0.77032	1	14179	1	1.2047	0.0044644	0.015715	0.733131	424	3	1.2047	TRUE
Plekhn1	4	0.86286	0.8624	1	16655	0	0.049029	0.0044508	0.015665	0.733131	421	1	0.049029	TRUE
Rhoc	4	0.91979	0.91955	1	18236	0	0.81143	0.0044006	0.015487	0.733131	416	2	0.81143	FALSE
Tnfsf18	4	0.98639	0.98635	1	20190	0	1.3814	0.0044292	0.015593	0.733131	418	4	1.3814	TRUE
Cldn15	4	0.99302	0.99301	1	20408	0	1.0473	0.0044445	0.015643	0.733131	420	4	1.0473	FALSE
Gtf2h5	4	0.99555	0.99556	1	20495	0	0.61017	0.0044546	0.01568	0.733131	423	4	0.61017	FALSE
Il12a	4	0.99555	0.99556	1	20496	0	1.0724	0.0044512	0.015666	0.733131	422	4	1.0724	TRUE
Slc9a3	4	0.99557	0.99557	1	20497	0	0.67024	0.0044343	0.015611	0.733131	419	4	0.67024	FALSE
Pcdhgb5	4	0.9956	0.9956	1	20498	0	0.47951	0.0044036	0.015497	0.733131	417	4	0.47951	FALSE
Cdh6	4	0.059704	0.14085	0.990883	2905	3	-0.6582	0.0048022	0.016884	0.734378	454	1	-0.6582	FALSE
Kifc3	4	0.28291	0.42802	1	6446	1	1.4566	0.004664	0.016401	0.734378	438	3	1.4566	TRUE
Gnaz	4	0.29599	0.4411	1	6697	1	0.30507	0.0049026	0.017234	0.734378	465	2	0.30507	FALSE
Slc16a10	4	0.37675	0.52276	1	8314	1	0.69119	0.0048895	0.017185	0.734378	462	2	0.69119	TRUE
Ghitm	4	0.45616	0.60334	1	10042	1	1.1116	0.0046259	0.016271	0.734378	432	3	1.1116	FALSE
9430015G10Rik	4	0.49279	0.62056	1	10428	1	0.97769	0.0048009	0.01688	0.734378	453	3	0.97769	FALSE
Zdhhc14	4	0.68751	0.72021	1	12897	1	1.264	0.004501	0.015841	0.734378	426	3	1.264	FALSE
Jph4	4	0.71227	0.73589	1	13308	1	1.0975	0.0045391	0.015984	0.734378	428	3	1.0975	TRUE
Xk	4	0.79919	0.80141	1	14974	1	0.90496	0.0048812	0.017159	0.734378	461	2	0.90496	TRUE
Skint10	4	0.81964	0.81964	1	15454	1	1.4334	0.0048542	0.01707	0.734378	458	3	1.4334	TRUE
Npy5r	4	0.86128	0.86079	1	16618	0	0.16651	0.0048524	0.017062	0.734378	457	1	0.16651	TRUE
1810013L24Rik	4	0.86507	0.86464	1	16729	0	1.1166	0.0047413	0.016672	0.734378	447	3	1.1166	FALSE
Olfr466	4	0.87151	0.87109	1	16886	0	1.1098	0.0046796	0.016452	0.734378	439	3	1.1098	TRUE
Ahdc1	4	0.90686	0.90652	1	17867	0	0.76957	0.0046417	0.016328	0.734378	434	2	0.76957	FALSE
Gm996	4	0.90817	0.90782	1	17906	0	1.1964	0.0046114	0.016218	0.734378	431	3	1.1964	FALSE
Mtmr1	4	0.91551	0.91522	1	18109	0	1.2088	0.0047002	0.016531	0.734378	443	3	1.2088	FALSE
Olfr1324	4	0.92715	0.92688	1	18454	0	0.59612	0.0047018	0.016536	0.734378	444	3	0.59612	FALSE
Gucy2c	4	0.9547	0.95451	1	19268	0	0.89072	0.0047288	0.016636	0.734378	446	3	0.89072	FALSE
Gucy1b2	4	0.95663	0.9565	1	19332	0	1.042	0.0047424	0.016678	0.734378	448	3	1.042	FALSE
Olfr1423	4	0.9593	0.95917	1	19411	0	1.0668	0.0048956	0.017207	0.734378	463	3	1.0668	FALSE
Arhgef5	4	0.96465	0.96454	1	19570	0	1.1513	0.0047848	0.016824	0.734378	452	3	1.1513	FALSE
Stmn4	4	0.9764	0.97632	1	19890	0	1.2995	0.0048564	0.017076	0.734378	460	3	1.2995	FALSE
St8sia3	4	0.98127	0.98126	1	20053	0	1.1527	0.0045029	0.015852	0.734378	427	3	1.1527	TRUE
CAGE.control.g66827	1	0.98314	0.98318	1	20089	0	1.6497	0.016857	0.016812	0.734378	1316	1	1.6497	TRUE
CAGE.control.g62440	1	0.98361	0.98363	1	20102	0	1.6075	0.016391	0.0163	0.734378	1293	1	1.6075	FALSE
CAGE.control.g62437	1	0.98401	0.98404	1	20118	0	1.6141	0.015988	0.015884	0.734378	1263	1	1.6141	FALSE
Thsd7a	4	0.9888	0.98881	1	20264	0	1.0161	0.0046843	0.016467	0.734378	440	4	1.0161	FALSE
Nat6	4	0.99145	0.99144	1	20353	0	0.98293	0.0046622	0.016394	0.734378	437	4	0.98293	FALSE
Upk3bl	4	0.9951	0.9951	1	20478	0	0.98953	0.0049009	0.017227	0.734378	464	4	0.98953	FALSE
Nr4a3	4	0.99514	0.99514	1	20479	0	0.58144	0.0048553	0.017072	0.734378	459	4	0.58144	FALSE
Gpr68	4	0.99517	0.99517	1	20482	0	0.84286	0.0048262	0.016969	0.734378	455	4	0.84286	TRUE
Pmp22	4	0.99522	0.99522	1	20483	0	0.84224	0.004777	0.016802	0.734378	451	4	0.84224	FALSE
Zfp583	4	0.99523	0.99523	1	20484	0	0.5387	0.0047661	0.016754	0.734378	450	4	0.5387	FALSE
Olfr1199	4	0.99525	0.99525	1	20485	0	0.85	0.0047546	0.01672	0.734378	449	4	0.85	FALSE
Esp23	4	0.99527	0.99528	1	20486	0	0.80837	0.0047251	0.016622	0.734378	445	4	0.80837	FALSE
Cbx5	4	0.9953	0.99531	1	20487	0	0.74862	0.0047002	0.016531	0.734378	442	4	0.74862	TRUE
Il31	4	0.99531	0.99531	1	20488	0	0.75259	0.0046875	0.016482	0.734378	441	4	0.75259	TRUE
Hmgcl	4	0.99535	0.99535	1	20489	0	0.93612	0.0046533	0.016364	0.734378	436	4	0.93612	TRUE
Lgsn	4	0.99536	0.99536	1	20490	0	0.62044	0.0046425	0.016329	0.734378	435	4	0.62044	TRUE
Rasa1	4	0.99536	0.99536	1	20491	0	0.99307	0.0046399	0.016321	0.734378	433	4	0.99307	TRUE
Trim40	4	0.99539	0.9954	1	20492	0	0.58713	0.004605	0.016195	0.734378	430	4	0.58713	FALSE
Srrm4	4	0.9954	0.99541	1	20493	0	0.91325	0.0045984	0.016176	0.734378	429	4	0.91325	FALSE
CAGE.control.g77950	1	0.9826	0.98263	1	20076	0	1.8475	0.017399	0.017351	0.737858	1333	1	1.8475	FALSE
Ankrd33	4	0.99504	0.99504	1	20477	0	0.77549	0.004959	0.017418	0.739189	466	4	0.77549	FALSE
Wdr20rt	4	0.99502	0.99502	1	20476	0	0.99818	0.0049783	0.017472	0.739947	467	4	0.99818	TRUE
Col24a1	4	0.98996	0.98992	1	20304	0	1.115	0.0050231	0.01762	0.74467	470	4	1.115	TRUE
Gap43	4	0.59816	0.66998	1	11631	1	1.2942	0.0050399	0.017678	0.745635	471	3	1.2942	FALSE
4933402E13Rik	4	0.97075	0.97064	1	19725	0	0.54818	0.0050532	0.017722	0.745952	472	3	0.54818	TRUE
Ciart	4	0.48959	0.61918	1	10400	1	0.0064606	0.0051535	0.018056	0.746307	481	1	0.0064606	FALSE
Olfr1046	4	0.51367	0.62953	1	10649	1	1.4964	0.0050715	0.01779	0.746307	473	3	1.4964	FALSE
Olfr710	4	0.7795	0.78496	1	14545	1	0.41009	0.0051034	0.017903	0.746307	474	2	0.41009	FALSE
Prdx4	4	0.83462	0.83408	1	15864	1	0.80686	0.0051477	0.018038	0.746307	480	2	0.80686	TRUE
Sftpc	4	0.87296	0.87254	1	16927	0	0.86262	0.0051214	0.017961	0.746307	476	3	0.86262	TRUE
Tnip2	4	0.92156	0.92131	1	18293	0	1.0789	0.0051477	0.018038	0.746307	479	3	1.0789	TRUE
Slc5a5	4	0.93955	0.93945	1	18819	0	0.91353	0.005134	0.017998	0.746307	477	3	0.91353	FALSE
Cyp46a1	4	0.99486	0.99486	1	20471	0	1.2309	0.0051408	0.018018	0.746307	478	4	1.2309	FALSE
Tas2r135	4	0.99489	0.99488	1	20472	0	0.72575	0.0051137	0.01794	0.746307	475	4	0.72575	TRUE
Fkbp5	4	0.3254	0.47074	1	7254	2	-0.30512	0.0052539	0.018414	0.749133	489	1	-0.30512	TRUE
AI314180	4	0.4149	0.56144	1	9105	2	0.77289	0.0052524	0.018409	0.749133	488	2	0.77289	FALSE
Lrriq1	4	0.8644	0.86397	1	16700	0	0.34406	0.0052037	0.018237	0.749133	483	2	0.34406	TRUE
C030039L03Rik	4	0.99475	0.99476	1	20465	0	0.74021	0.005245	0.018385	0.749133	487	4	0.74021	TRUE
Hephl1	4	0.99476	0.99476	1	20466	0	0.70731	0.0052421	0.018375	0.749133	486	4	0.70731	FALSE
Msantd3	4	0.99476	0.99476	1	20467	0	0.70486	0.0052391	0.018364	0.749133	485	4	0.70486	TRUE
Mapk8	4	0.99478	0.99478	1	20468	0	0.62027	0.0052176	0.018284	0.749133	484	4	0.62027	FALSE
Rfesd	4	0.99482	0.99481	1	20470	0	0.95959	0.005182	0.018166	0.749133	482	4	0.95959	TRUE
Olfr788	4	0.69244	0.72327	1	12980	1	0.12331	0.0053041	0.018584	0.749397	493	1	0.12331	FALSE
Jmjd6	4	0.95127	0.95113	1	19167	0	0.90046	0.0053098	0.018602	0.749397	494	3	0.90046	FALSE
4931406P16Rik	4	0.96453	0.96442	1	19565	0	1.0524	0.0052911	0.018544	0.749397	492	3	1.0524	TRUE
Cdk5rap3	4	0.99471	0.99471	1	20463	0	0.72559	0.0052908	0.018543	0.749397	491	4	0.72559	FALSE
Pet2	4	0.99473	0.99473	1	20464	0	0.47769	0.0052726	0.01848	0.749397	490	4	0.47769	TRUE
Birc3	4	0.97702	0.97699	1	19912	0	1.325	0.0053537	0.018743	0.752158	496	3	1.325	TRUE
Tspo	4	0.98436	0.98433	1	20127	0	1.0376	0.0053472	0.018723	0.752158	495	4	1.0376	FALSE
Ascl5	4	0.81525	0.81566	1	15349	1	1.3352	0.0053906	0.018861	0.752523	499	3	1.3352	FALSE
Sucla2	4	0.92327	0.92306	1	18339	0	1.1068	0.0053805	0.018828	0.752523	498	3	1.1068	FALSE
Btbd10	4	0.99463	0.99463	1	20462	0	0.71257	0.0053683	0.018795	0.752523	497	4	0.71257	TRUE
1810024B03Rik	4	0.11785	0.24665	1	4058	1	1.2762	0.0054991	0.019232	0.75571	504	3	1.2762	TRUE
Sult4a1	4	0.65798	0.70252	1	12421	1	0.74652	0.0055217	0.019307	0.75571	509	2	0.74652	FALSE
1110008F13Rik	4	0.82999	0.82947	1	15738	1	1.3592	0.0055048	0.01925	0.75571	506	3	1.3592	TRUE
Xpa	4	0.94067	0.94053	1	18856	0	0.44825	0.0055048	0.01925	0.75571	505	3	0.44825	FALSE
Ptpru	4	0.96577	0.96564	1	19600	0	1.0604	0.0054457	0.019055	0.75571	502	3	1.0604	FALSE
CAGE.control.g48941	1	0.9808	0.98082	1	20038	0	2.302	0.0192	0.01915	0.75571	1414	1	2.302	FALSE
Klrc1	4	0.99449	0.99448	1	20458	0	0.86577	0.0055132	0.019278	0.75571	508	4	0.86577	FALSE
Olfr1040	4	0.99449	0.99448	1	20459	0	1.0534	0.0055121	0.019272	0.75571	507	4	1.0534	FALSE
Tap2	4	0.99451	0.99451	1	20460	0	1.3822	0.0054898	0.019196	0.75571	503	4	1.3822	TRUE
Trmt1l	4	0.99456	0.99455	1	20461	0	0.6736	0.0054447	0.019052	0.75571	501	4	0.6736	TRUE
Napsa	4	0.99446	0.99445	1	20457	0	0.65125	0.0055407	0.019364	0.756509	510	4	0.65125	FALSE
Spp2	4	0.99442	0.99442	1	20454	0	0.95795	0.0055751	0.019478	0.758116	512	4	0.95795	FALSE
Cadm4	4	0.99443	0.99442	1	20455	0	1.2078	0.0055684	0.019458	0.758116	511	4	1.2078	FALSE
Evl	4	0.10897	0.23123	1	3862	2	0.57006	0.0058057	0.020248	0.758377	524	2	0.57006	FALSE
Prcp	4	0.12507	0.25916	1	4208	1	0.83446	0.0064738	0.022433	0.758377	576	3	0.83446	TRUE
Mansc1	4	0.2329	0.37776	1	5633	2	0.6144	0.0065457	0.022665	0.758377	585	2	0.6144	TRUE
Mapre3	4	0.2404	0.38519	1	5736	2	0.66715	0.0065576	0.022705	0.758377	586	2	0.66715	TRUE
Sptbn4	4	0.25142	0.39633	1	5898	2	-0.31334	0.0065077	0.022538	0.758377	580	1	-0.31334	FALSE
Ggta1	4	0.2628	0.40772	1	6086	1	0.57951	0.0062069	0.021558	0.758377	547	3	0.57951	TRUE
Ms4a4d	4	0.31358	0.45889	1	7036	2	0.50248	0.0060865	0.021169	0.758377	541	2	0.50248	FALSE
Olfr522	4	0.39428	0.54054	1	8663	1	1.076	0.0067082	0.023186	0.758377	599	3	1.076	TRUE
Msh4	4	0.44499	0.59201	1	9791	1	1.0334	0.0062998	0.021867	0.758377	554	3	1.0334	TRUE
Tnfaip6	4	0.47648	0.61364	1	10269	1	0.23705	0.0062571	0.021728	0.758377	553	2	0.23705	TRUE
Ldah	4	0.53098	0.63733	1	10847	1	-0.20067	0.0068586	0.023661	0.758377	614	1	-0.20067	TRUE
Zfp354a	4	0.61276	0.67766	1	11831	1	0.86062	0.0066078	0.022868	0.758377	592	2	0.86062	TRUE
Rap2c	4	0.64873	0.69725	1	12290	1	0.86239	0.0060183	0.020942	0.758377	535	3	0.86239	TRUE
Rab11fip3	4	0.66254	0.70516	1	12493	1	0.96139	0.0064563	0.022373	0.758377	573	3	0.96139	TRUE
Kdelr2	4	0.67512	0.71267	1	12686	1	-0.12218	0.0068085	0.023501	0.758377	609	1	-0.12218	TRUE
Chil6	4	0.71108	0.73514	1	13284	1	1.0259	0.0059422	0.020698	0.758377	531	2	1.0259	FALSE
Mxd3	4	0.71582	0.73831	1	13366	1	0.017844	0.0063573	0.022048	0.758377	563	1	0.017844	FALSE
Zfp46	4	0.72591	0.74521	1	13528	1	1.1438	0.006491	0.022488	0.758377	577	3	1.1438	FALSE
Mospd2	4	0.74961	0.76211	1	13956	1	0.96389	0.0068402	0.023602	0.758377	612	3	0.96389	TRUE
Asb2	4	0.77301	0.77989	1	14407	1	0.92472	0.0060176	0.02094	0.758377	534	2	0.92472	FALSE
Card9	4	0.77984	0.78523	1	14551	1	0.98521	0.0058486	0.020388	0.758377	528	3	0.98521	TRUE
Traf4	4	0.78581	0.79008	1	14686	1	0.87844	0.0063211	0.021928	0.758377	560	2	0.87844	TRUE
Cga	4	0.82729	0.82687	1	15651	1	0.67393	0.0065148	0.022566	0.758377	581	2	0.67393	TRUE
Olfr1148	4	0.82975	0.82925	1	15728	1	0.39322	0.0056553	0.019741	0.758377	514	2	0.39322	FALSE
Dcaf5	4	0.83006	0.82953	1	15741	1	0.9047	0.0067777	0.023416	0.758377	604	3	0.9047	FALSE
Il12rb1	4	0.83642	0.83583	1	15923	0	0.87436	0.0063775	0.022111	0.758377	566	2	0.87436	FALSE
Itga7	4	0.83674	0.83614	1	15931	0	0.76023	0.0063728	0.022098	0.758377	565	2	0.76023	TRUE
Fam160b2	4	0.84986	0.84931	1	16304	0	0.86553	0.0059059	0.02058	0.758377	530	2	0.86553	TRUE
Tmem141	4	0.86547	0.86503	1	16742	0	0.94504	0.0064621	0.022395	0.758377	574	3	0.94504	TRUE
Mettl13	4	0.87108	0.87066	1	16875	0	1.3033	0.0058809	0.020496	0.758377	529	3	1.3033	FALSE
Coro2b	4	0.88392	0.88352	1	17228	0	0.86416	0.0062557	0.021722	0.758377	552	2	0.86416	FALSE
Sptlc3	4	0.89165	0.89133	1	17435	0	1.4559	0.0065959	0.022828	0.758377	591	3	1.4559	TRUE
Fstl5	4	0.89435	0.89399	1	17518	0	1.2267	0.0060481	0.021036	0.758377	537	3	1.2267	FALSE
A3galt2	4	0.89791	0.89756	1	17605	0	0.9119	0.0057414	0.020036	0.758377	518	3	0.9119	TRUE
F830016B08Rik	4	0.90319	0.90277	1	17757	0	0.29725	0.0066331	0.022946	0.758377	596	2	0.29725	TRUE
Wdr54	4	0.90322	0.90281	1	17759	0	0.8293	0.0064075	0.02221	0.758377	569	3	0.8293	TRUE
Rbl1	4	0.90698	0.90664	1	17872	0	0.96998	0.005838	0.020353	0.758377	527	3	0.96998	TRUE
Qpct	4	0.90944	0.90909	1	17943	0	0.94854	0.0063074	0.021889	0.758377	558	3	0.94854	TRUE
AF529169	4	0.91	0.90967	1	17962	0	0.88386	0.0065338	0.022624	0.758377	584	2	0.88386	FALSE
Pla2g2e	4	0.92007	0.91983	1	18243	0	0.40225	0.0057556	0.020082	0.758377	520	2	0.40225	TRUE
Nap1l4	4	0.9202	0.91995	1	18248	0	0.97501	0.0065266	0.022605	0.758377	583	3	0.97501	FALSE
Eif5a2	4	0.92112	0.92086	1	18279	0	0.67808	0.0065579	0.022705	0.758377	587	3	0.67808	TRUE
Olfr509	4	0.92608	0.92585	1	18419	0	0.99673	0.0066113	0.022878	0.758377	593	3	0.99673	FALSE
Rftn1	4	0.92718	0.9269	1	18455	0	0.8878	0.0061066	0.021235	0.758377	542	3	0.8878	FALSE
Dnajb13	4	0.9325	0.93219	1	18597	0	1.2047	0.0064389	0.022315	0.758377	571	3	1.2047	FALSE
Olfr1000	4	0.93719	0.93703	1	18746	0	0.96385	0.0060589	0.021078	0.758377	539	3	0.96385	FALSE
Zyg11b	4	0.93871	0.93857	1	18786	0	0.063476	0.0061568	0.02139	0.758377	545	1	0.063476	FALSE
Rpl10l	4	0.93919	0.93906	1	18804	0	0.65961	0.0060314	0.02099	0.758377	536	2	0.65961	TRUE
Otol1	4	0.9465	0.94638	1	19017	0	1.0874	0.0060796	0.021148	0.758377	540	3	1.0874	TRUE
Smr2	4	0.95179	0.95163	1	19186	0	1.1602	0.006641	0.022967	0.758377	597	3	1.1602	TRUE
Shroom4	4	0.95518	0.95502	1	19286	0	1.0273	0.0058212	0.020302	0.758377	525	3	1.0273	TRUE
Map2k7	4	0.97243	0.97233	1	19779	0	0.98909	0.0063017	0.021873	0.758377	555	3	0.98909	FALSE
CAGE.control.g57473	1	0.97647	0.9765	1	19893	0	1.6221	0.023532	0.02343	0.758377	1597	1	1.6221	FALSE
CAGE.control.g29324	1	0.97672	0.97675	1	19901	0	1.426	0.02328	0.023201	0.758377	1587	1	1.426	TRUE
CAGE.control.g18092	1	0.9773	0.97733	1	19924	0	1.2659	0.022701	0.022625	0.758377	1564	1	1.2659	TRUE
Vmn1r30	4	0.97745	0.97743	1	19930	0	1.194	0.0058285	0.020325	0.758377	526	3	1.194	TRUE
Dstn	4	0.97754	0.97752	1	19933	0	1.0069	0.0057342	0.020019	0.758377	517	3	1.0069	FALSE
CAGE.control.g73171	1	0.9779	0.97792	1	19947	0	1.9021	0.022102	0.022017	0.758377	1543	1	1.9021	TRUE
CAGE.control.g33631	1	0.97808	0.9781	1	19950	0	1.9051	0.02192	0.021827	0.758377	1535	1	1.9051	TRUE
CAGE.control.g47680	1	0.97836	0.97838	1	19964	0	1.7926	0.021643	0.021545	0.758377	1521	1	1.7926	FALSE
CAGE.control.g65566	1	0.97841	0.97844	1	19967	0	2.5413	0.021592	0.021496	0.758377	1518	1	2.5413	TRUE
CAGE.control.g48797	1	0.9788	0.97883	1	19983	0	2.5508	0.021196	0.021106	0.758377	1499	1	2.5508	FALSE
CAGE.control.g13205	1	0.97882	0.97885	1	19984	0	1.7394	0.021177	0.021088	0.758377	1498	1	1.7394	TRUE
CAGE.control.g45379	1	0.97945	0.97947	1	19997	0	1.698	0.020553	0.020497	0.758377	1470	1	1.698	TRUE
Il17rd	4	0.97945	0.97944	1	19998	0	1.0052	0.0059941	0.02086	0.758377	533	3	1.0052	FALSE
Vmn2r7	4	0.97955	0.97955	1	20000	0	1.1797	0.0063854	0.022134	0.758377	567	3	1.1797	FALSE
Zfp943	4	0.98036	0.98035	1	20023	0	0.95206	0.0061316	0.021309	0.758377	544	3	0.95206	TRUE
CAGE.control.g63289	1	0.98044	0.98046	1	20028	0	1.7677	0.019565	0.019542	0.758377	1427	1	1.7677	FALSE
Xpnpep2	4	0.98332	0.98329	1	20092	0	1.031	0.0068615	0.023668	0.758377	615	4	1.031	TRUE
Ppp1r3a	4	0.98448	0.98445	1	20135	0	1.036	0.006774	0.023405	0.758377	602	4	1.036	FALSE
Mical1	4	0.985	0.98498	1	20145	0	1.0004	0.0064625	0.022396	0.758377	575	4	1.0004	TRUE
Gper1	4	0.98743	0.98743	1	20219	0	0.48397	0.0066331	0.022946	0.758377	595	4	0.48397	TRUE
Cpa3	4	0.9891	0.9891	1	20270	0	0.99416	0.00623	0.021631	0.758377	550	4	0.99416	TRUE
Saa1	4	0.98911	0.98912	1	20272	0	1.4122	0.0066172	0.022897	0.758377	594	4	1.4122	FALSE
Dgke	3	0.99151	0.99161	1	20354	0	1.1309	0.0084933	0.022925	0.758377	736	3	1.1309	FALSE
Spata1	4	0.99306	0.99305	1	20409	0	1.404	0.0063071	0.021888	0.758377	557	4	1.404	TRUE
Zfp628	4	0.99313	0.99312	1	20411	0	1.0641	0.0064504	0.022351	0.758377	572	4	1.0641	FALSE
4931406B18Rik	4	0.99314	0.99314	1	20412	0	0.60183	0.0068562	0.023654	0.758377	613	4	0.60183	FALSE
0610007P14Rik	4	0.99318	0.99318	1	20413	0	0.49934	0.0068197	0.02354	0.758377	611	4	0.49934	TRUE
Slco2a1	4	0.99319	0.99318	1	20414	0	0.66442	0.0068107	0.023507	0.758377	610	4	0.66442	TRUE
Il10	4	0.9932	0.9932	1	20415	0	0.51771	0.0067988	0.023472	0.758377	608	4	0.51771	TRUE
Neurod2	4	0.99321	0.99321	1	20416	0	0.87515	0.0067928	0.023456	0.758377	607	4	0.87515	TRUE
Rab39b	4	0.99321	0.99321	1	20417	0	0.58734	0.0067868	0.023438	0.758377	606	4	0.58734	FALSE
Ngfrap1	4	0.99322	0.99322	1	20418	0	0.71649	0.0067809	0.02342	0.758377	605	4	0.71649	FALSE
Sit1	4	0.99322	0.99322	1	20419	0	1.1333	0.0067773	0.023413	0.758377	603	4	1.1333	FALSE
Tmem202	4	0.99323	0.99323	1	20420	0	0.57278	0.0067654	0.023378	0.758377	601	4	0.57278	FALSE
BC003965	4	0.99326	0.99326	1	20421	0	0.74217	0.0067352	0.023279	0.758377	600	4	0.74217	FALSE
Cyp2w1	4	0.99332	0.99331	1	20422	0	0.74935	0.0066809	0.023103	0.758377	598	4	0.74935	FALSE
Ankrd13d	4	0.99342	0.99341	1	20423	0	0.54408	0.0065808	0.022779	0.758377	590	4	0.54408	FALSE
Akr1cl	4	0.99343	0.99342	1	20424	0	0.70573	0.0065738	0.022761	0.758377	589	4	0.70573	TRUE
Mgat4a	4	0.99343	0.99342	1	20425	0	0.6854	0.0065691	0.022743	0.758377	588	4	0.6854	TRUE
Gltscr1	4	0.99347	0.99347	1	20426	0	0.49196	0.0065251	0.022604	0.758377	582	4	0.49196	FALSE
Kbtbd4	4	0.9935	0.99348	1	20427	0	0.65749	0.0065043	0.022531	0.758377	579	4	0.65749	FALSE
Cypt2	4	0.9935	0.99348	1	20428	0	0.62495	0.0065031	0.022525	0.758377	578	4	0.62495	TRUE
Dhrs1	4	0.99359	0.99358	1	20429	0	0.79179	0.0064119	0.022221	0.758377	570	4	0.79179	TRUE
Prss51	4	0.99361	0.9936	1	20430	0	0.49898	0.0063908	0.022153	0.758377	568	4	0.49898	FALSE
Agl	4	0.99363	0.99362	1	20431	0	0.80392	0.0063658	0.022075	0.758377	564	4	0.80392	FALSE
Sohlh1	4	0.99364	0.99363	1	20432	0	0.49379	0.0063562	0.022046	0.758377	562	4	0.49379	TRUE
Cxxc5	4	0.99366	0.99365	1	20433	0	0.60972	0.0063369	0.021977	0.758377	561	4	0.60972	FALSE
Fkrp	4	0.99369	0.99367	1	20434	0	0.62184	0.006312	0.0219	0.758377	559	4	0.62184	FALSE
Zmynd8	4	0.9937	0.99369	1	20435	0	0.75506	0.0063025	0.021875	0.758377	556	4	0.75506	FALSE
Olr1	4	0.99375	0.99374	1	20436	0	0.49316	0.006248	0.021697	0.758377	551	4	0.49316	TRUE
Rasa3	4	0.99377	0.99376	1	20437	0	0.7304	0.0062251	0.021615	0.758377	549	4	0.7304	FALSE
Sertad4	4	0.99378	0.99377	1	20438	0	0.76243	0.006224	0.021612	0.758377	548	4	0.76243	FALSE
C87977	4	0.99381	0.99379	1	20440	0	0.81597	0.006195	0.02152	0.758377	546	4	0.81597	FALSE
Pgk2	4	0.99395	0.99394	1	20442	0	0.43751	0.0060527	0.021055	0.758377	538	4	0.43751	FALSE
Slc6a15	4	0.99404	0.99405	1	20444	0	0.63484	0.0059555	0.020737	0.758377	532	4	0.63484	TRUE
Olfr354	4	0.99422	0.99422	1	20446	0	0.65484	0.0057798	0.020167	0.758377	523	4	0.65484	FALSE
Wdr35	4	0.99422	0.99422	1	20447	0	0.5561	0.0057798	0.020167	0.758377	522	4	0.5561	FALSE
Gm13083	4	0.99424	0.99425	1	20448	0	0.69454	0.0057566	0.020084	0.758377	521	4	0.69454	FALSE
Ppp2r3a	4	0.99425	0.99425	1	20449	0	0.9102	0.0057487	0.020058	0.758377	519	4	0.9102	TRUE
Tfap2d	4	0.99433	0.99433	1	20451	0	0.57238	0.0056687	0.019785	0.758377	516	4	0.57238	TRUE
Tnik	4	0.99434	0.99434	1	20452	0	0.98874	0.0056562	0.019744	0.758377	515	4	0.98874	TRUE
Zfp60	4	0.99439	0.99439	1	20453	0	0.61097	0.005607	0.019581	0.758377	513	4	0.61097	TRUE
Pik3r3	4	0.37909	0.52518	1	8349	1	0.74792	0.0069104	0.023816	0.758921	618	2	0.74792	TRUE
Fam180a	4	0.52575	0.63501	1	10790	1	0.50564	0.0069087	0.023813	0.758921	617	3	0.50564	FALSE
Chst10	4	0.58889	0.66518	1	11500	1	1.2273	0.0069153	0.023832	0.758921	619	3	1.2273	FALSE
Morn5	4	0.93659	0.93642	1	18725	0	1.0822	0.0068932	0.023762	0.758921	616	3	1.0822	TRUE
2810007J24Rik	4	0.071397	0.16309	1	3104	2	-0.45677	0.0071593	0.024613	0.759005	639	1	-0.45677	FALSE
Olfr92	4	0.32253	0.46779	1	7205	1	1.0186	0.007	0.024104	0.759005	624	3	1.0186	FALSE
Olfr361	4	0.33764	0.48305	1	7514	2	0.50703	0.0069741	0.024016	0.759005	622	2	0.50703	FALSE
1700101E01Rik	4	0.36044	0.50621	1	7975	2	0.65438	0.0071545	0.024596	0.759005	637	2	0.65438	TRUE
Ndufb6	4	0.39858	0.54496	1	8757	2	-0.032087	0.0070089	0.024127	0.759005	626	2	-0.032087	FALSE
Lrtm1	4	0.57587	0.65869	1	11346	1	0.79982	0.0071919	0.024721	0.759005	642	2	0.79982	TRUE
Olfr66	4	0.66313	0.70552	1	12505	1	0.74634	0.0070576	0.024274	0.759005	628	3	0.74634	TRUE
9130008F23Rik	4	0.81066	0.81144	1	15243	1	0.96384	0.0070653	0.024294	0.759005	629	2	0.96384	TRUE
Slc41a3	4	0.93376	0.9335	1	18636	0	1.0343	0.007162	0.024617	0.759005	640	3	1.0343	FALSE
Xpnpep1	4	0.97668	0.97661	1	19899	0	0.96128	0.0071571	0.024604	0.759005	638	3	0.96128	TRUE
Gata4	4	0.98439	0.98435	1	20129	0	0.91501	0.0071072	0.024431	0.759005	634	4	0.91501	TRUE
Ubr4	4	0.99259	0.99258	1	20394	0	0.58979	0.0069588	0.023962	0.759005	621	4	0.58979	TRUE
Lipm	4	0.9928	0.9928	1	20396	0	0.65016	0.0072016	0.024753	0.759005	644	4	0.65016	FALSE
Dvl3	4	0.9928	0.9928	1	20397	0	0.73778	0.0071966	0.024732	0.759005	643	4	0.73778	TRUE
Col6a5	4	0.99281	0.99281	1	20398	0	1.1304	0.0071885	0.024712	0.759005	641	4	1.1304	FALSE
Cd48	4	0.99285	0.99285	1	20399	0	0.84324	0.0071488	0.024576	0.759005	636	4	0.84324	FALSE
Bpifc	4	0.99288	0.99289	1	20400	0	0.68071	0.0071167	0.024465	0.759005	635	4	0.68071	FALSE
Chchd10	4	0.9929	0.99291	1	20401	0	0.84377	0.0070963	0.024389	0.759005	633	4	0.84377	FALSE
Zbtb32	4	0.99291	0.99291	1	20402	0	0.73485	0.0070865	0.024354	0.759005	632	4	0.73485	FALSE
S100a7a	4	0.99292	0.99292	1	20403	0	0.66625	0.0070779	0.024329	0.759005	631	4	0.66625	FALSE
Prmt10	4	0.99292	0.99292	1	20404	0	1.0498	0.007076	0.024325	0.759005	630	4	1.0498	TRUE
Nrbf2	4	0.99298	0.99298	1	20405	0	0.83603	0.0070172	0.024152	0.759005	627	4	0.83603	TRUE
Zfp93	4	0.993	0.99299	1	20406	0	0.64463	0.0070032	0.024112	0.759005	625	4	0.64463	FALSE
Pcp4l1	4	0.99302	0.99301	1	20407	0	0.64428	0.0069831	0.024049	0.759005	623	4	0.64428	FALSE
Prr13	4	0.99307	0.99306	1	20410	0	0.97403	0.0069345	0.023891	0.759005	620	4	0.97403	FALSE
Il1r1	4	0.42825	0.57507	1	9427	1	1.011	0.0072752	0.024993	0.759923	648	3	1.011	FALSE
Aak1	4	0.55959	0.65075	1	11153	1	0.33209	0.0072595	0.024945	0.759923	647	2	0.33209	FALSE
Vsx2	4	0.7568	0.76741	1	14105	1	1.1383	0.0072374	0.024874	0.759923	646	3	1.1383	FALSE
Fam19a3	4	0.8171	0.81734	1	15395	1	1.0701	0.0072784	0.025004	0.759923	649	3	1.0701	FALSE
Siah1b	4	0.95157	0.95142	1	19178	0	1.0895	0.0072312	0.02485	0.759923	645	3	1.0895	TRUE
CAGE.control.g53632	1	0.97498	0.975	1	19852	0	1.5393	0.025018	0.024912	0.759923	1655	1	1.5393	FALSE
Rfng	4	0.80868	0.80968	1	15195	1	0.7473	0.0073096	0.025106	0.760816	650	3	0.7473	TRUE
Cfap45	4	0.97255	0.97245	1	19782	0	1.0256	0.00731	0.025107	0.760816	651	3	1.0256	FALSE
Stox1	4	0.76223	0.77158	1	14218	1	0.9284	0.0073321	0.025183	0.762014	652	3	0.9284	FALSE
Tspyl2	4	0.901	0.90057	1	17698	0	1.1771	0.0073522	0.025249	0.762629	653	3	1.1771	FALSE
Gpx5	4	0.91595	0.91566	1	18118	0	0.83511	0.0073597	0.025277	0.762629	654	3	0.83511	FALSE
Serpinb6a	4	0.61835	0.68069	1	11893	1	0.61432	0.0073875	0.025357	0.762816	657	2	0.61432	TRUE
Map4k3	4	0.71375	0.73689	1	13329	1	0.89801	0.0073755	0.025325	0.762816	656	3	0.89801	TRUE
Fam178b	4	0.54378	0.64323	1	10965	1	0.46837	0.0074098	0.025439	0.763073	659	2	0.46837	FALSE
Ctgf	4	0.88187	0.88145	1	17166	0	1.1932	0.0074002	0.025404	0.763073	658	3	1.1932	FALSE
Fastkd3	4	0.99258	0.99258	1	20393	0	0.53838	0.007422	0.025484	0.763316	660	4	0.53838	TRUE
Dcp1b	4	0.37669	0.52271	1	8312	1	0.79436	0.0074671	0.025631	0.764053	663	3	0.79436	FALSE
Tmem109	4	0.78575	0.79003	1	14684	1	0.77807	0.007465	0.025627	0.764053	662	3	0.77807	FALSE
P2ry2	4	0.99252	0.99253	1	20391	0	0.86384	0.007475	0.025657	0.764053	664	4	0.86384	FALSE
Slc36a3	4	0.99255	0.99255	1	20392	0	0.99935	0.0074476	0.025567	0.764053	661	4	0.99935	FALSE
Fut11	4	0.39749	0.54383	1	8737	2	-0.09541	0.0076352	0.026163	0.765823	672	1	-0.09541	TRUE
Phtf1	4	0.78895	0.79268	1	14745	1	0.31955	0.00751	0.025774	0.765823	665	3	0.31955	FALSE
Ddrgk1	4	0.81048	0.81128	1	15239	1	0.7444	0.0076164	0.026112	0.765823	671	2	0.7444	FALSE
Rnf138	4	0.81162	0.81232	1	15261	1	0.18293	0.0076352	0.026163	0.765823	673	1	0.18293	FALSE
Kitl	3	0.84069	0.84075	1	16047	0	1.3618	0.0097478	0.026151	0.765823	837	2	1.3618	TRUE
Tdp2	4	0.89426	0.89391	1	17517	0	0.99186	0.0075497	0.025896	0.765823	667	3	0.99186	FALSE
CAGE.control.g53212	1	0.97368	0.97373	1	19815	0	1.7156	0.026321	0.026231	0.765823	1701	1	1.7156	TRUE
CAGE.control.g8290	1	0.97377	0.97383	1	19818	0	1.6566	0.026227	0.026128	0.765823	1694	1	1.6566	FALSE
Olfr1301	3	0.99024	0.99035	1	20313	0	0.64009	0.0097628	0.026194	0.765823	840	3	0.64009	TRUE
Pcdhga4	4	0.99234	0.99234	1	20385	0	0.81889	0.0076586	0.026235	0.765823	674	4	0.81889	TRUE
Olfr45	4	0.9924	0.9924	1	20387	0	0.41788	0.0075975	0.02606	0.765823	670	4	0.41788	FALSE
Dkk2	4	0.99243	0.99243	1	20388	0	0.85934	0.0075748	0.025986	0.765823	669	4	0.85934	TRUE
Ptpn18	4	0.99244	0.99244	1	20389	0	0.73761	0.007558	0.025925	0.765823	668	4	0.73761	TRUE
Aktip	4	0.99246	0.99246	1	20390	0	0.59321	0.0075444	0.025885	0.765823	666	4	0.59321	TRUE
Ckap2l	4	0.19283	0.33733	1	5086	1	1.1344	0.0079581	0.027172	0.766734	696	3	1.1344	FALSE
Zfp324	4	0.324	0.4693	1	7228	2	0.51941	0.0078226	0.026761	0.766734	685	2	0.51941	FALSE
Lmbrd2	4	0.4142	0.56073	1	9085	2	-0.12887	0.0079857	0.027268	0.766734	698	1	-0.12887	TRUE
Tmem220	4	0.62608	0.68491	1	11987	1	1.172	0.0078954	0.026986	0.766734	690	3	1.172	FALSE
Ms4a4b	4	0.73167	0.74921	1	13628	1	0.50106	0.0077103	0.026402	0.766734	676	2	0.50106	FALSE
2300003K06Rik	4	0.75452	0.76575	1	14046	1	0.18831	0.0079857	0.027268	0.766734	699	2	0.18831	TRUE
Olfr1406	4	0.80056	0.80257	1	15011	1	0.56243	0.0077604	0.026567	0.766734	679	3	0.56243	FALSE
Gzmb	4	0.80401	0.80554	1	15099	1	1.1013	0.0077244	0.026454	0.766734	677	3	1.1013	FALSE
Has2	4	0.87532	0.8749	1	16984	0	0.76144	0.0078105	0.02672	0.766734	683	2	0.76144	TRUE
Rasgrf1	4	0.90295	0.90254	1	17751	0	0.18731	0.0079106	0.027039	0.766734	691	1	0.18731	FALSE
CAGE.control.g78182	1	0.97309	0.97315	1	19803	0	1.8697	0.026907	0.026819	0.766734	1729	1	1.8697	TRUE
Cald1	4	0.97515	0.97506	1	19856	0	0.97951	0.0078318	0.026793	0.766734	686	3	0.97951	FALSE
Rgs5	3	0.98983	0.98995	1	20299	0	0.87811	0.01017	0.027239	0.766734	869	3	0.87811	FALSE
Tmem154	4	0.99203	0.99203	1	20371	0	0.7268	0.0079717	0.027217	0.766734	697	4	0.7268	FALSE
Ywhag	4	0.99207	0.99207	1	20372	0	0.85734	0.0079321	0.027105	0.766734	695	4	0.85734	FALSE
Spry2	4	0.99207	0.99207	1	20373	0	0.99654	0.0079294	0.027096	0.766734	694	4	0.99654	TRUE
Cadm1	4	0.99208	0.99209	1	20374	0	0.56587	0.0079187	0.02706	0.766734	693	4	0.56587	TRUE
Lad1	4	0.99209	0.9921	1	20375	0	0.5694	0.0079114	0.027041	0.766734	692	4	0.5694	FALSE
Slc9a2	4	0.99213	0.99213	1	20376	0	0.56454	0.007872	0.026914	0.766734	689	4	0.56454	TRUE
Gm21693	4	0.99213	0.99213	1	20377	0	0.69584	0.007868	0.026904	0.766734	688	4	0.69584	FALSE
Tmprss3	4	0.99213	0.99213	1	20378	0	0.5674	0.0078654	0.0269	0.766734	687	4	0.5674	TRUE
Gcdh	4	0.99218	0.99218	1	20379	0	0.62916	0.0078189	0.026746	0.766734	684	4	0.62916	FALSE
Tmem170	4	0.99221	0.99222	1	20380	0	0.80288	0.0077859	0.026645	0.766734	682	4	0.80288	FALSE
Fbxo32	4	0.99222	0.99223	1	20381	0	0.86387	0.0077766	0.026613	0.766734	681	4	0.86387	FALSE
Olfr1336	4	0.99223	0.99223	1	20382	0	0.64496	0.0077694	0.026595	0.766734	680	4	0.64496	TRUE
Rhobtb1	4	0.99227	0.99227	1	20383	0	0.70929	0.0077319	0.026475	0.766734	678	4	0.70929	FALSE
Ifi202b	4	0.9923	0.9923	1	20384	0	0.60092	0.0076958	0.026353	0.766734	675	4	0.60092	FALSE
Il7	4	0.71233	0.73593	1	13309	1	1.432	0.0080052	0.027325	0.767025	700	3	1.432	TRUE
Olfr287	4	0.94256	0.94239	1	18899	0	0.74815	0.0080262	0.02739	0.767025	702	2	0.74815	TRUE
Sphkap	4	0.99198	0.99197	1	20370	0	0.51173	0.0080202	0.027371	0.767025	701	4	0.51173	TRUE
Olfr676	4	0.22427	0.36904	1	5518	1	0.81442	0.0081527	0.027799	0.767062	713	2	0.81442	TRUE
Yipf4	4	0.36391	0.50967	1	8048	2	-0.59419	0.008136	0.027742	0.767062	710	1	-0.59419	TRUE
Gm1564	4	0.54971	0.64602	1	11034	1	1.1655	0.0080408	0.027431	0.767062	703	3	1.1655	TRUE
Il17b	4	0.78751	0.7915	1	14716	1	1.0907	0.0081466	0.02778	0.767062	712	3	1.0907	FALSE
Gm732	4	0.82483	0.82454	1	15584	1	0.2219	0.0080609	0.027495	0.767062	704	2	0.2219	FALSE
Ifnl2	4	0.8945	0.89414	1	17520	0	1.0576	0.0081262	0.027706	0.767062	707	3	1.0576	TRUE
Klhl8	4	0.9117	0.91143	1	18013	0	0.7275	0.0081369	0.027746	0.767062	711	2	0.7275	TRUE
Olfr1289	4	0.92043	0.92017	1	18255	0	1.1024	0.0081285	0.027714	0.767062	709	3	1.1024	FALSE
Asf1b	4	0.97125	0.97114	1	19743	0	0.77662	0.0080879	0.027592	0.767062	706	3	0.77662	FALSE
Astl	4	0.99187	0.99188	1	20367	0	0.4025	0.0081267	0.027708	0.767062	708	4	0.4025	TRUE
Acan	4	0.99193	0.99193	1	20369	0	1.1415	0.0080662	0.027511	0.767062	705	4	1.1415	TRUE
Olfr920	4	0.44808	0.59516	1	9852	2	0.257	0.0082111	0.027982	0.769677	714	2	0.257	FALSE
Dcun1d3	4	0.99178	0.99178	1	20365	0	0.49003	0.0082171	0.028006	0.769677	716	4	0.49003	FALSE
Rab20	4	0.99179	0.99178	1	20366	0	1.0828	0.0082116	0.027984	0.769677	715	4	1.0828	FALSE
Fancd2os	4	0.41443	0.56096	1	9088	2	0.45922	0.0082642	0.028158	0.770753	718	2	0.45922	TRUE
Crip3	4	0.64899	0.69739	1	12295	1	0.54759	0.0082611	0.028149	0.770753	717	3	0.54759	FALSE
Mllt3	4	0.99171	0.9917	1	20362	0	1.179	0.0082874	0.028231	0.770753	721	4	1.179	TRUE
Cyp7b1	4	0.99172	0.99171	1	20363	0	0.57162	0.0082846	0.02822	0.770753	720	4	0.57162	TRUE
Olfr736	4	0.99172	0.99171	1	20364	0	0.8311	0.0082756	0.028192	0.770753	719	4	0.8311	TRUE
Dcpp1	4	0.24547	0.39031	1	5816	2	-0.50001	0.0084113	0.028628	0.771458	730	1	-0.50001	TRUE
Cgref1	4	0.43757	0.58446	1	9626	2	-0.3158	0.0083612	0.028463	0.771458	725	1	-0.3158	FALSE
Zdhhc22	4	0.47237	0.61192	1	10236	1	0.91107	0.0083335	0.028383	0.771458	723	3	0.91107	FALSE
Hesx1	4	0.59414	0.66793	1	11580	1	0.26907	0.0083112	0.028301	0.771458	722	2	0.26907	TRUE
Vmn1r193	4	0.94367	0.94352	1	18926	0	0.7845	0.0083817	0.028535	0.771458	728	2	0.7845	TRUE
Prkg1	4	0.95843	0.95834	1	19384	0	1.4309	0.0084023	0.028599	0.771458	729	3	1.4309	FALSE
Ppp2r2c	4	0.99159	0.99157	1	20358	0	0.81167	0.0084126	0.028631	0.771458	731	4	0.81167	TRUE
Myo15	4	0.99162	0.9916	1	20359	0	0.74711	0.0083798	0.028529	0.771458	727	4	0.74711	FALSE
Gm1045	4	0.99163	0.99161	1	20360	0	0.68322	0.0083707	0.0285	0.771458	726	4	0.68322	FALSE
Gsx2	4	0.99166	0.99164	1	20361	0	0.75603	0.0083387	0.028397	0.771458	724	4	0.75603	FALSE
Sema4d	4	0.95733	0.95725	1	19351	0	0.98112	0.0084346	0.028703	0.772348	733	3	0.98112	TRUE
Vmn1r218	4	0.99155	0.99153	1	20356	0	0.56277	0.0084463	0.028738	0.772348	734	4	0.56277	FALSE
Gm5127	3	0.98922	0.98934	1	20280	0	1.2643	0.010779	0.028807	0.77317	914	3	1.2643	FALSE
Plxnb1	4	0.99152	0.9915	1	20355	0	0.78659	0.0084786	0.028844	0.77317	735	4	0.78659	TRUE
Clta	4	0.10274	0.22023	1	3739	2	-0.23165	0.0089618	0.030375	0.778374	768	2	-0.23165	TRUE
Slc25a12	4	0.17923	0.32357	1	4931	1	0.26961	0.0089118	0.030223	0.778374	763	2	0.26961	TRUE
Ino80b	4	0.17945	0.32378	1	4933	2	0.74771	0.0092825	0.031404	0.778374	796	2	0.74771	TRUE
Kcnh6	4	0.25128	0.3962	1	5894	2	0.47376	0.0091257	0.030905	0.778374	784	2	0.47376	FALSE
Olfr69	4	0.25562	0.40054	1	5972	2	0.35578	0.0090422	0.030641	0.778374	776	2	0.35578	TRUE
Apon	4	0.31593	0.46119	1	7078	1	0.70322	0.0096372	0.032511	0.778374	826	2	0.70322	TRUE
Slc4a5	4	0.31834	0.46358	1	7122	2	-0.20049	0.0096121	0.032424	0.778374	823	1	-0.20049	TRUE
Capn11	4	0.32553	0.47086	1	7257	2	0.30008	0.0087617	0.029746	0.778374	753	2	0.30008	TRUE
Olfr1427	4	0.35095	0.49661	1	7785	1	0.69619	0.0089203	0.030246	0.778374	764	2	0.69619	FALSE
Zfp442	4	0.36616	0.51198	1	8103	2	0.45476	0.0086518	0.0294	0.778374	742	2	0.45476	TRUE
Cpq	4	0.37535	0.52135	1	8286	1	0.42906	0.0087116	0.029586	0.778374	750	2	0.42906	TRUE
Bche	4	0.38623	0.5323	1	8490	1	0.89558	0.0086627	0.029437	0.778374	744	3	0.89558	TRUE
G6pc	4	0.39395	0.54018	1	8657	1	1.141	0.0090255	0.030579	0.778374	774	3	1.141	TRUE
Gdf7	4	0.40075	0.54718	1	8799	2	-0.074128	0.0090119	0.030529	0.778374	772	1	-0.074128	TRUE
Xpo6	4	0.49945	0.6234	1	10506	1	0.7618	0.0096372	0.032511	0.778374	825	2	0.7618	TRUE
Ntng1	4	0.5041	0.62536	1	10557	1	0.91659	0.0093436	0.031593	0.778374	802	3	0.91659	TRUE
Tspan15	1900-01-04	0.50844	0.62729	1	10596	1	1.0881	0.0088707	0.030087	0.778374	762	2	1.0881	TRUE
Ddah1	4	0.52397	0.63421	1	10766	1	0.95131	0.0094712	0.031974	0.778374	812	3	0.95131	TRUE
Zfp949	4	0.52769	0.63588	1	10809	1	0.17573	0.0094621	0.031949	0.778374	810	2	0.17573	TRUE
Fbxo18	4	0.56076	0.65134	1	11170	1	0.49985	0.009262	0.031341	0.778374	795	2	0.49985	FALSE
Tmem35	4	0.56237	0.65214	1	11188	1	0.8511	0.009649	0.032551	0.778374	827	3	0.8511	TRUE
Tex40	4	0.56949	0.65553	1	11268	1	1.0944	0.0094799	0.031998	0.778374	813	3	1.0944	FALSE
Sbk1	4	0.58018	0.66082	1	11398	1	-0.12407	0.0086115	0.029263	0.778374	739	1	-0.12407	FALSE
Il19	4	0.59456	0.66815	1	11587	1	0.91019	0.0087054	0.029561	0.778374	747	3	0.91019	TRUE
Kcng4	4	0.62206	0.68274	1	11941	1	0.99196	0.0087811	0.02981	0.778374	756	3	0.99196	FALSE
Enox2	4	0.69807	0.72676	1	13074	1	1.0213	0.0094804	0.032	0.778374	814	3	1.0213	TRUE
Ctag2	4	0.70506	0.73123	1	13186	1	0.77659	0.0095298	0.032148	0.778374	817	3	0.77659	TRUE
Fam135b	4	0.71081	0.73497	1	13279	1	0.7325	0.0087445	0.029696	0.778374	751	2	0.7325	TRUE
Stx6	4	0.71194	0.73568	1	13303	1	0.32774	0.009162	0.031024	0.778374	789	2	0.32774	FALSE
Ncoa2	4	0.73092	0.74868	1	13611	1	0.97827	0.0090324	0.030606	0.778374	775	3	0.97827	TRUE
Mllt11	4	0.73659	0.75264	1	13715	1	0.15165	0.0094121	0.031816	0.778374	806	2	0.15165	TRUE
Zcchc4	4	0.7382	0.75379	1	13743	1	1.2268	0.0096917	0.032691	0.778374	833	3	1.2268	FALSE
Olfr954	4	0.74035	0.75532	1	13782	1	0.50497	0.009212	0.031184	0.778374	792	2	0.50497	TRUE
Map6d1	4	0.7815	0.78657	1	14588	1	0.78463	0.009322	0.031531	0.778374	801	2	0.78463	TRUE
Gimap5	4	0.80858	0.80959	1	15192	1	0.53426	0.0095373	0.032178	0.778374	818	2	0.53426	TRUE
Gpr139	4	0.80924	0.81019	1	15212	1	0.80326	0.0087728	0.029786	0.778374	755	3	0.80326	FALSE
Epsti1	4	0.81013	0.81097	1	15232	1	0.9407	0.009526	0.032138	0.778374	816	3	0.9407	FALSE
Olfr1448	4	0.82556	0.82522	1	15602	1	0.47677	0.0096622	0.032592	0.778374	828	2	0.47677	FALSE
Musk	4	0.83726	0.83665	1	15948	0	0.45224	0.0090619	0.030703	0.778374	779	2	0.45224	TRUE
Ttyh2	4	0.8412	0.84054	1	16063	0	-0.011063	0.0088617	0.030059	0.778374	761	2	-0.011063	TRUE
Insl6	4	0.84636	0.84578	1	16203	0	1.2489	0.0095031	0.032071	0.778374	815	3	1.2489	TRUE
Bspry	4	0.85143	0.85087	1	16337	0	1.034	0.0086536	0.029408	0.778374	743	3	1.034	TRUE
Spred2	4	0.87073	0.87028	1	16865	0	0.68276	0.0094293	0.031861	0.778374	808	2	0.68276	FALSE
Col5a2	4	0.89321	0.89285	1	17485	0	0.94097	0.0089445	0.030317	0.778374	766	3	0.94097	TRUE
Krtap24-1	4	0.89862	0.89823	1	17629	0	0.64848	0.0089645	0.030382	0.778374	769	2	0.64848	FALSE
Tmem196	4	0.89939	0.89899	1	17650	0	0.96587	0.0091424	0.030955	0.778374	787	3	0.96587	TRUE
Ndufs4	4	0.91491	0.91461	1	18096	0	0.59098	0.0093621	0.031655	0.778374	803	2	0.59098	FALSE
Jade1	4	0.91924	0.919	1	18219	0	0.95526	0.0096831	0.032662	0.778374	831	3	0.95526	TRUE
Tgm2	4	0.92634	0.92611	1	18430	0	0.43264	0.0091119	0.030859	0.778374	781	2	0.43264	TRUE
Prok2	4	0.92648	0.92623	1	18434	0	0.95009	0.0087582	0.029735	0.778374	752	3	0.95009	TRUE
Bbs5	4	0.93372	0.93346	1	18634	0	1.4229	0.0096086	0.032407	0.778374	822	3	1.4229	TRUE
Cd28	4	0.93659	0.93642	1	18726	0	1.117	0.0096767	0.032638	0.778374	830	3	1.117	TRUE
Vgll1	4	0.93891	0.93879	1	18794	0	0.50355	0.009312	0.031505	0.778374	800	3	0.50355	FALSE
Mtif3	4	0.93992	0.9398	1	18834	0	0.57915	0.0095621	0.032264	0.778374	819	3	0.57915	TRUE
Pan3	4	0.94398	0.94381	1	18939	0	1.3404	0.0096918	0.032691	0.778374	834	3	1.3404	TRUE
Apobec4	4	0.95534	0.95519	1	19292	0	1.1043	0.0091281	0.030912	0.778374	785	3	1.1043	FALSE
Tle6	4	0.96044	0.96031	1	19451	0	0.9383	0.0089445	0.030317	0.778374	767	3	0.9383	TRUE
Vmn2r96	4	0.96089	0.96075	1	19466	0	1.1104	0.0086771	0.029479	0.778374	745	3	1.1104	FALSE
Ywhah	4	0.96267	0.96255	1	19512	0	1.1889	0.0088191	0.029924	0.778374	758	3	1.1889	FALSE
Xlr	4	0.96276	0.96264	1	19515	0	0.9973	0.0091183	0.030876	0.778374	782	3	0.9973	TRUE
Olfr543	4	0.96714	0.96699	1	19637	0	1.1593	0.0094675	0.031963	0.778374	811	3	1.1593	TRUE
Vmn2r108	4	0.96774	0.9676	1	19652	0	0.93916	0.0093029	0.031473	0.778374	799	3	0.93916	TRUE
CAGE.control.g76355	1	0.96865	0.96877	1	19676	0	1.6461	0.031353	0.03122	0.778374	1909	1	1.6461	TRUE
CAGE.control.g63502	1	0.97045	0.97055	1	19715	0	1.7822	0.029552	0.029453	0.778374	1834	1	1.7822	FALSE
Mpc1	4	0.97162	0.97152	1	19756	0	0.71047	0.0094141	0.031822	0.778374	807	3	0.71047	TRUE
Lonrf1	4	0.97633	0.97625	1	19886	0	0.88024	0.0088459	0.03001	0.778374	760	2	0.88024	FALSE
Fam78a	4	0.98086	0.98083	1	20040	0	0.94998	0.0095936	0.032355	0.778374	821	3	0.94998	FALSE
Ttc34	4	0.98472	0.98468	1	20140	0	1.1107	0.0087691	0.029773	0.778374	754	4	1.1107	FALSE
BC030307	4	0.99031	0.99026	1	20317	0	1.1274	0.0096915	0.032691	0.778374	832	4	1.1274	TRUE
Cyb561d1	4	0.99033	0.99028	1	20318	0	0.78165	0.0096713	0.032621	0.778374	829	4	0.78165	TRUE
Meis2	4	0.99038	0.99033	1	20319	0	0.50225	0.0096155	0.03243	0.778374	824	4	0.50225	FALSE
Cers6	4	0.99042	0.99037	1	20320	0	0.50862	0.0095784	0.032316	0.778374	820	4	0.50862	FALSE
Nprl2	4	0.99046	0.99041	1	20321	0	0.842	0.0090867	0.030779	0.778374	780	4	0.842	FALSE
Asb13	4	0.99057	0.99052	1	20322	0	0.59845	0.009432	0.031865	0.778374	809	4	0.59845	FALSE
Mplkip	4	0.99059	0.99055	1	20323	0	0.58714	0.0094084	0.031801	0.778374	805	4	0.58714	FALSE
Ankra2	4	0.99063	0.99059	1	20324	0	0.8286	0.0093666	0.031671	0.778374	804	4	0.8286	FALSE
Cep164	4	0.99071	0.99067	1	20326	0	0.66307	0.0092917	0.031435	0.778374	798	4	0.66307	FALSE
Mon1b	4	0.99072	0.99068	1	20327	0	0.72065	0.0092827	0.031405	0.778374	797	4	0.72065	TRUE
Map1lc3b	4	0.99077	0.99074	1	20329	0	0.72916	0.0092346	0.031257	0.778374	794	4	0.72916	FALSE
Csrp2	4	0.99077	0.99074	1	20330	0	0.6763	0.0092331	0.031252	0.778374	793	4	0.6763	FALSE
Vrk2	4	0.99079	0.99076	1	20331	0	0.63135	0.0092098	0.031174	0.778374	791	4	0.63135	FALSE
Dhx32	4	0.99085	0.99083	1	20333	0	1.0249	0.0091478	0.030971	0.778374	788	4	1.0249	TRUE
Kprp	4	0.99086	0.99084	1	20334	0	0.79109	0.0091419	0.030953	0.778374	786	4	0.79109	TRUE
Phactr3	4	0.99094	0.99092	1	20336	0	0.83124	0.0090588	0.030693	0.778374	778	4	0.83124	FALSE
Mgll	4	0.99095	0.99093	1	20337	0	0.77899	0.0090477	0.030658	0.778374	777	4	0.77899	TRUE
Slc6a6	4	0.99098	0.99097	1	20339	0	1.127	0.0090159	0.030543	0.778374	773	4	1.127	TRUE
Alox5	4	0.99099	0.99097	1	20340	0	0.83505	0.0090115	0.030528	0.778374	771	4	0.83505	TRUE
Ccdc105	4	0.99103	0.99101	1	20341	0	0.51426	0.0089718	0.030406	0.778374	770	4	0.51426	FALSE
Cyp2j13	4	0.99107	0.99105	1	20342	0	1.0353	0.0089337	0.030288	0.778374	765	4	1.0353	TRUE
Ccdc113	4	0.99116	0.99114	1	20344	0	0.8011	0.008836	0.029975	0.778374	759	4	0.8011	TRUE
Agbl2	4	0.99121	0.99119	1	20345	0	0.44331	0.0087918	0.029835	0.778374	757	4	0.44331	FALSE
B3galnt2	4	0.99129	0.99127	1	20347	0	0.43877	0.0087075	0.02957	0.778374	748	4	0.43877	FALSE
Asph	4	0.99132	0.9913	1	20348	0	0.6727	0.0086817	0.029491	0.778374	746	4	0.6727	FALSE
Zkscan2	4	0.99136	0.99134	1	20349	0	0.94699	0.0086352	0.029348	0.778374	741	4	0.94699	FALSE
Shf	4	0.99137	0.99134	1	20350	0	0.63531	0.0086288	0.029329	0.778374	740	4	0.63531	TRUE
Cdh13	4	0.99141	0.99139	1	20351	0	0.45334	0.0085889	0.029196	0.778374	738	4	0.45334	FALSE
Sox30	4	0.99143	0.99141	1	20352	0	1.0561	0.0085719	0.029147	0.778374	737	4	1.0561	TRUE
Olfr1384	4	0.35415	0.4998	1	7838	2	0.4858	0.0097895	0.03302	0.77911	844	2	0.4858	TRUE
Izumo3	4	0.65692	0.70191	1	12403	1	0.10595	0.0097622	0.032924	0.77911	839	1	0.10595	FALSE
Esp6Esp5	4	0.94343	0.94326	1	18920	0	0.92483	0.0097779	0.032981	0.77911	842	3	0.92483	FALSE
CAGE.control.g75108	1	0.9669	0.96706	1	19633	0	1.2914	0.033103	0.033024	0.77911	1983	1	1.2914	TRUE
Rbm4	4	0.98068	0.98067	1	20035	0	0.8971	0.0097607	0.032922	0.77911	838	3	0.8971	FALSE
Mcfd2	4	0.99022	0.99016	1	20311	0	0.62702	0.0097829	0.032995	0.77911	843	4	0.62702	FALSE
Wfdc11	4	0.99023	0.99017	1	20312	0	0.90024	0.0097742	0.032966	0.77911	841	4	0.90024	TRUE
Cep89	4	0.99028	0.99023	1	20315	0	0.73143	0.0097164	0.032788	0.77911	836	4	0.73143	TRUE
Kpnb1	4	0.00058755	0.0021762	0.050196	896	3	-4.3551	0.0098372	0.033166	0.780253	846	1	-4.3551	TRUE
Zfp775	4	0.69703	0.7261	1	13059	1	1.0587	0.0098773	0.033292	0.780253	849	3	1.0587	FALSE
4931414P19Rik	4	0.78942	0.79307	1	14756	1	0.14143	0.0098372	0.033166	0.780253	845	2	0.14143	FALSE
Olfr1232	4	0.92866	0.92839	1	18499	0	1.1109	0.0098518	0.033208	0.780253	847	3	1.1109	TRUE
CAGE.control.g74187	1	0.96661	0.9668	1	19623	0	1.3119	0.033393	0.033299	0.780253	1995	1	1.3119	FALSE
Gm13178	4	0.99014	0.99008	1	20309	0	0.89949	0.0098638	0.033251	0.780253	848	4	0.89949	FALSE
Sh2b3	4	0.78661	0.79075	1	14699	1	0.87856	0.0098936	0.033336	0.780255	850	2	0.87856	TRUE
Msc	4	0.36524	0.51103	1	8084	1	0.7855	0.0099414	0.033476	0.781677	852	3	0.7855	FALSE
Sowaha	4	0.39597	0.54228	1	8699	1	0.9967	0.010106	0.033993	0.781677	864	3	0.9967	TRUE
Alas2	4	0.473	0.61218	1	10244	1	0.37753	0.010012	0.033709	0.781677	856	2	0.37753	TRUE
Gad1	4	0.69383	0.72415	1	13004	1	1.1395	0.010026	0.033748	0.781677	857	3	1.1395	FALSE
Zfp799	4	0.83068	0.83017	1	15757	1	0.83962	0.0099622	0.033547	0.781677	853	3	0.83962	TRUE
Zik1	4	0.84766	0.84711	1	16238	0	1.168	0.010109	0.033998	0.781677	865	3	1.168	TRUE
Olfr1238	4	0.87396	0.87352	1	16955	0	0.95501	0.010104	0.033987	0.781677	863	3	0.95501	FALSE
Nkx6-1	4	0.87488	0.87445	1	16977	0	0.88518	0.010086	0.033934	0.781677	861	3	0.88518	FALSE
Vmn2r3	4	0.91224	0.91195	1	18026	0	0.7993	0.01005	0.033822	0.781677	859	3	0.7993	TRUE
Lgr5	4	0.95632	0.95619	1	19320	0	0.30178	0.010087	0.033936	0.781677	862	2	0.30178	FALSE
CAGE.control.g11903	1	0.9659	0.96611	1	19605	0	1.249	0.034098	0.034002	0.781677	2018	1	1.249	FALSE
Eps8l1	4	0.98989	0.98985	1	20300	0	0.65215	0.01011	0.034002	0.781677	866	4	0.65215	TRUE
Pm20d2	4	0.98993	0.98989	1	20302	0	0.68268	0.010067	0.033875	0.781677	860	4	0.68268	FALSE
Kcne1	4	0.98996	0.98992	1	20303	0	0.89029	0.01004	0.033788	0.781677	858	4	0.89029	TRUE
Reps1	4	0.99	0.98996	1	20305	0	0.81212	0.0099969	0.033661	0.781677	855	4	0.81212	TRUE
Cdc42bpb	4	0.99001	0.98996	1	20306	0	0.79922	0.0099937	0.033652	0.781677	854	4	0.79922	FALSE
Nfkb2	4	0.98923	0.98924	1	20282	0	1.1119	0.01015	0.034139	0.783944	867	4	1.1119	FALSE
Ube2b	4	0.47081	0.61124	1	10219	1	0.014785	0.010162	0.034179	0.783986	868	1	0.014785	TRUE
Agtr2	4	0.095513	0.20735	1	3591	3	-0.53784	0.010287	0.034578	0.78422	877	1	-0.53784	FALSE
1110059E24Rik	4	0.1859	0.3303	1	5011	1	1.0688	0.010227	0.034381	0.78422	871	3	1.0688	TRUE
Sarm1	4	0.23786	0.38271	1	5703	2	-0.20612	0.010287	0.034578	0.78422	874	1	-0.20612	TRUE
Ptdss2	4	0.30324	0.44842	1	6836	2	0.227	0.010287	0.034578	0.78422	876	2	0.227	TRUE
Zcchc5	4	0.67163	0.71059	1	12627	1	1.0554	0.010247	0.034439	0.78422	872	3	1.0554	TRUE
Usp49	4	0.79865	0.80095	1	14962	1	0.76391	0.010256	0.034472	0.78422	873	3	0.76391	TRUE
Xlr3a	4	0.81831	0.81843	1	15425	1	0.30338	0.010287	0.034578	0.78422	875	2	0.30338	TRUE
Mtss1	4	0.91791	0.91765	1	18180	0	0.98089	0.010301	0.034632	0.78422	878	3	0.98089	TRUE
Nlrp4e	4	0.97096	0.97085	1	19735	0	0.87926	0.010317	0.034682	0.78422	881	3	0.87926	TRUE
Ywhab	3	0.98702	0.98715	1	20203	0	0.57529	0.012975	0.034317	0.78422	1074	3	0.57529	FALSE
Akr1c12	4	0.98968	0.98966	1	20296	0	0.57789	0.010315	0.034676	0.78422	880	4	0.57789	TRUE
Gm2a	4	0.9897	0.98967	1	20297	0	0.82786	0.010302	0.034637	0.78422	879	4	0.82786	TRUE
Olfr1133	4	0.98981	0.98978	1	20298	0	0.55818	0.010192	0.03427	0.78422	870	4	0.55818	FALSE
Olfr32	4	0.64317	0.6942	1	12210	1	1.1631	0.010373	0.034853	0.784643	885	3	1.1631	FALSE
Pcdh10	4	0.8183	0.81841	1	15424	1	0.86203	0.010356	0.034801	0.784643	883	3	0.86203	TRUE
Zfp704	4	0.94525	0.94508	1	18981	0	1.1119	0.010368	0.03484	0.784643	884	2	1.1119	TRUE
Greb1l	4	0.98965	0.98963	1	20295	0	0.74273	0.010349	0.034774	0.784643	882	4	0.74273	FALSE
CAGE.control.g41544	1	0.96501	0.96521	1	19577	0	1.4106	0.034992	0.034914	0.785157	2051	1	1.4106	TRUE
Slitrk3	4	0.67906	0.71505	1	12750	1	0.18063	0.010462	0.035134	0.785838	890	1	0.18063	TRUE
Pygo2	4	0.75313	0.76474	1	14025	1	0.96424	0.010462	0.035133	0.785838	889	3	0.96424	TRUE
Fat2	4	0.86309	0.86265	1	16662	0	0.70075	0.010434	0.035042	0.785838	886	2	0.70075	FALSE
Hist1h1a	4	0.98954	0.98952	1	20293	0	0.51021	0.010461	0.035131	0.785838	888	4	0.51021	FALSE
Rfwd2	4	0.98956	0.98955	1	20294	0	0.75614	0.010436	0.035051	0.785838	887	4	0.75614	FALSE
Olfr906	4	0.66592	0.7072	1	12548	1	1.0456	0.010508	0.035274	0.785896	892	3	1.0456	FALSE
F2rl3	4	0.86108	0.86059	1	16613	0	0.98575	0.010493	0.035234	0.785896	891	2	0.98575	FALSE
Oog2	4	0.90096	0.90054	1	17695	0	0.52572	0.010512	0.035289	0.785896	894	2	0.52572	FALSE
Olfr744	4	0.95459	0.9544	1	19264	0	0.94059	0.010511	0.035283	0.785896	893	2	0.94059	TRUE
Hnrnph2	4	0.90097	0.90054	1	17696	0	1.1218	0.010559	0.035433	0.786767	897	3	1.1218	FALSE
Ccr7	4	0.96023	0.96007	1	19443	0	0.82982	0.010562	0.035442	0.786767	898	3	0.82982	FALSE
Ctf1	4	0.98944	0.98943	1	20291	0	0.68847	0.010558	0.035431	0.786767	896	4	0.68847	TRUE
Tex15	4	0.094403	0.20534	1	3569	3	-0.54411	0.010862	0.036366	0.787471	923	1	-0.54411	FALSE
Zfp334	4	0.26108	0.406	1	6060	2	0.44067	0.01066	0.035749	0.787471	904	2	0.44067	TRUE
Cd163l1	4	0.32972	0.47512	1	7351	2	0.13479	0.010812	0.036213	0.787471	918	2	0.13479	TRUE
Vmn2r17	4	0.57831	0.65989	1	11372	1	0.89738	0.010859	0.036361	0.787471	921	3	0.89738	FALSE
Trak1	4	0.63476	0.68952	1	12089	1	0.92545	0.010832	0.03627	0.787471	920	3	0.92545	TRUE
Cd101	4	0.75884	0.76891	1	14146	1	0.71187	0.010642	0.035699	0.787471	903	2	0.71187	TRUE
Klra10	4	0.82342	0.8232	1	15555	1	0.88964	0.010589	0.035523	0.787471	899	3	0.88964	TRUE
Wwc1	4	0.93349	0.93323	1	18626	0	1.0252	0.01076	0.03604	0.787471	911	3	1.0252	FALSE
CAGE.control.g30205	1	0.96353	0.96372	1	19543	0	1.3559	0.036466	0.036381	0.787471	2111	1	1.3559	FALSE
Adcy9	4	0.96657	0.96642	1	19622	0	0.8717	0.010737	0.035974	0.787471	910	3	0.8717	FALSE
Zfp92	4	0.98913	0.98913	1	20273	0	0.7352	0.01087	0.036388	0.787471	924	4	0.7352	FALSE
Olfr1286	4	0.98914	0.98914	1	20274	0	0.62258	0.010861	0.036365	0.787471	922	4	0.62258	TRUE
Krtap19-4	4	0.98918	0.98918	1	20275	0	0.34602	0.010821	0.036235	0.787471	919	4	0.34602	FALSE
E2f7	4	0.98918	0.98918	1	20276	0	0.85206	0.010709	0.035884	0.787471	908	4	0.85206	FALSE
Tldc1	4	0.98919	0.9892	1	20277	0	0.94315	0.010806	0.036199	0.787471	917	4	0.94315	FALSE
Tmsb4x	4	0.9892	0.9892	1	20278	0	0.39381	0.010804	0.036192	0.787471	916	4	0.39381	TRUE
Anxa4	4	0.98921	0.98921	1	20279	0	0.65027	0.010787	0.036131	0.787471	915	4	0.65027	TRUE
Evc2	4	0.98923	0.98923	1	20281	0	1.0505	0.010773	0.036082	0.787471	913	4	1.0505	TRUE
Rabgap1l	4	0.98924	0.98924	1	20283	0	0.71503	0.010762	0.036043	0.787471	912	4	0.71503	FALSE
Cdr2l	4	0.98926	0.98927	1	20284	0	1.0801	0.010736	0.03597	0.787471	909	4	1.0801	FALSE
Sorbs1	4	0.98933	0.98933	1	20287	0	0.64901	0.010674	0.035783	0.787471	905	4	0.64901	TRUE
Tslp	4	0.98937	0.98937	1	20288	0	0.7764	0.010628	0.035649	0.787471	902	4	0.7764	TRUE
Cd2ap	4	0.98938	0.98938	1	20289	0	0.61242	0.010618	0.035619	0.787471	901	4	0.61242	TRUE
Olfr913	4	0.98939	0.98938	1	20290	0	1.1741	0.010613	0.035597	0.787471	900	4	1.1741	TRUE
G3bp1	4	0.29557	0.44066	1	6688	2	0.45475	0.010896	0.036473	0.788491	925	2	0.45475	TRUE
Tk2	4	0.57234	0.65693	1	11305	1	0.49115	0.010912	0.036524	0.788753	926	3	0.49115	TRUE
Otud7a	4	0.8189	0.81896	1	15438	1	-0.18892	0.010962	0.036678	0.790713	927	1	-0.18892	TRUE
Tmem183a	4	0.89857	0.89819	1	17625	0	0.97745	0.010976	0.036729	0.790713	929	3	0.97745	TRUE
Tbx21	4	0.95346	0.95327	1	19233	0	1.0203	0.010972	0.036715	0.790713	928	3	1.0203	FALSE
Olfr1347	4	0.11108	0.23497	1	3918	2	-0.17888	0.011262	0.037626	0.790773	950	2	-0.17888	TRUE
Zc3h14	4	0.42471	0.57142	1	9334	1	1.1186	0.011051	0.036963	0.790773	933	2	1.1186	TRUE
Stat5a	4	0.44574	0.59274	1	9803	2	0.54689	0.011198	0.037436	0.790773	943	2	0.54689	FALSE
Rhbdd2	4	0.49863	0.62304	1	10499	1	0.90247	0.011306	0.037767	0.790773	954	3	0.90247	TRUE
Phyh	4	0.51922	0.63202	1	10708	1	0.6948	0.011012	0.036834	0.790773	930	3	0.6948	TRUE
Adam20	4	0.62163	0.68249	1	11939	1	0.4962	0.011232	0.037535	0.790773	948	2	0.4962	TRUE
Olfr553	4	0.6741	0.71205	1	12670	1	0.48641	0.011112	0.037164	0.790773	937	2	0.48641	TRUE
Abcb5	4	0.76239	0.7717	1	14220	1	0.62866	0.011212	0.037482	0.790773	945	3	0.62866	FALSE
Olfr572	4	0.78455	0.78903	1	14660	1	0.97234	0.011287	0.037709	0.790773	952	3	0.97234	TRUE
Gm10057	4	0.83458	0.83403	1	15861	1	0.76157	0.011085	0.037067	0.790773	935	2	0.76157	TRUE
Gipc2	4	0.85211	0.85154	1	16350	0	0.88528	0.011226	0.037518	0.790773	947	3	0.88528	FALSE
Cmss1	4	0.8558	0.85529	1	16452	0	1.0461	0.011087	0.037077	0.790773	936	3	1.0461	TRUE
Asb1	4	0.88814	0.88779	1	17340	0	1.0155	0.011162	0.037325	0.790773	939	3	1.0155	TRUE
Clec2g	4	0.94489	0.94469	1	18970	0	0.93077	0.011036	0.036915	0.790773	931	3	0.93077	TRUE
CAGE.control.g62273	1	0.96244	0.96264	1	19508	0	1.249	0.037562	0.037459	0.790773	2148	1	1.249	TRUE
Mmp9	4	0.97023	0.9701	1	19711	0	1.0145	0.011295	0.037733	0.790773	953	3	1.0145	TRUE
Smyd4	4	0.97122	0.97111	1	19742	0	0.7578	0.011331	0.037842	0.790773	957	3	0.7578	TRUE
1700123O20Rik	4	0.9792	0.97919	1	19993	0	0.80241	0.011328	0.037832	0.790773	956	3	0.80241	FALSE
Aim1l	4	0.97991	0.97992	1	20011	0	1.014	0.011173	0.037358	0.790773	941	3	1.014	TRUE
Vat1l	4	0.98868	0.98869	1	20259	0	0.59038	0.011323	0.037814	0.790773	955	4	0.59038	FALSE
Tmem167b	4	0.98872	0.98874	1	20260	0	0.78114	0.011277	0.03768	0.790773	951	4	0.78114	TRUE
Ninl	4	0.98875	0.98877	1	20261	0	0.6074	0.011253	0.037599	0.790773	949	4	0.6074	FALSE
Sprr3	4	0.98878	0.9888	1	20262	0	0.81597	0.011216	0.037494	0.790773	946	4	0.81597	FALSE
Abhd15	4	0.9888	0.98881	1	20263	0	0.62472	0.0112	0.037445	0.790773	944	4	0.62472	FALSE
Gadl1	4	0.98882	0.98883	1	20265	0	0.67835	0.011182	0.037383	0.790773	942	4	0.67835	FALSE
Metrnl	4	0.98883	0.98884	1	20266	0	0.59819	0.01117	0.037349	0.790773	940	4	0.59819	FALSE
Olfr291	4	0.98886	0.98886	1	20267	0	0.53475	0.01114	0.037264	0.790773	938	4	0.53475	TRUE
H2-Eb2	4	0.98894	0.98895	1	20268	0	0.5176	0.01106	0.036988	0.790773	934	4	0.5176	FALSE
Rasal2	4	0.98895	0.98897	1	20269	0	0.75631	0.011047	0.036953	0.790773	932	4	0.75631	FALSE
Dhrs13	4	0.86642	0.86596	1	16760	0	0.98467	0.011361	0.037929	0.790995	959	3	0.98467	TRUE
Pip4k2a	4	0.96073	0.96059	1	19458	0	0.90573	0.011359	0.037921	0.790995	958	3	0.90573	FALSE
Tcf12	4	0.98862	0.98863	1	20258	0	0.60477	0.011382	0.03799	0.791475	960	4	0.60477	TRUE
Glra4	4	0.47141	0.61151	1	10223	1	0.87866	0.011417	0.038092	0.791995	962	2	0.87866	TRUE
Itpkb	4	0.95038	0.95025	1	19136	0	0.54019	0.011411	0.038075	0.791995	961	2	0.54019	FALSE
4930428D18Rik	4	0.1584	0.30248	1	4681	1	0.43512	0.011961	0.039765	0.791999	1000	3	0.43512	FALSE
Olfr556	4	0.26581	0.41077	1	6143	2	0.32542	0.012011	0.039915	0.791999	1004	2	0.32542	TRUE
Csad	4	0.28334	0.42844	1	6455	2	-0.30022	0.011561	0.038536	0.791999	970	1	-0.30022	FALSE
Agbl4	4	0.30873	0.45395	1	6943	2	0.37516	0.012013	0.039926	0.791999	1005	2	0.37516	TRUE
Edrf1	4	0.34431	0.48987	1	7652	1	0.82591	0.011661	0.038836	0.791999	977	3	0.82591	TRUE
Cd1d1	4	0.3661	0.51192	1	8100	1	0.61859	0.011697	0.038946	0.791999	980	2	0.61859	FALSE
Baiap3	4	0.40213	0.5486	1	8836	1	0.91774	0.011943	0.039707	0.791999	997	3	0.91774	FALSE
Cacna2d4	4	0.57905	0.66026	1	11382	1	0.73963	0.011629	0.038747	0.791999	974	2	0.73963	FALSE
Gm9573	4	0.64475	0.69505	1	12229	1	0.88912	0.011647	0.038796	0.791999	976	3	0.88912	FALSE
Sdcbp	4	0.70564	0.7316	1	13198	1	0.9084	0.011972	0.039791	0.791999	1001	3	0.9084	FALSE
Ccdc70	4	0.76255	0.77184	1	14226	1	1.0663	0.011889	0.03954	0.791999	995	2	1.0663	FALSE
Hgh1	4	0.79701	0.7995	1	14928	1	0.79113	0.011711	0.038985	0.791999	981	3	0.79113	FALSE
4921504E06Rik	4	0.81797	0.81809	1	15417	1	1.3348	0.011811	0.039301	0.791999	988	3	1.3348	FALSE
Kdm2b	4	0.85249	0.85194	1	16358	0	0.46496	0.011761	0.039142	0.791999	985	2	0.46496	FALSE
Xcl1	4	0.92058	0.92033	1	18264	0	1.1749	0.011814	0.039311	0.791999	989	3	1.1749	FALSE
Ctsc	4	0.95219	0.95202	1	19192	0	0.68307	0.011803	0.039281	0.791999	987	3	0.68307	FALSE
CAGE.control.g11624	1	0.95992	0.96012	1	19434	0	1.9654	0.04008	0.039951	0.791999	2245	1	1.9654	FALSE
CAGE.control.g60073	1	0.96019	0.96038	1	19442	0	2.4965	0.03981	0.03969	0.791999	2234	1	2.4965	FALSE
CAGE.control.g7689	1	0.96031	0.9605	1	19446	0	1.2306	0.03969	0.03957	0.791999	2231	1	1.2306	FALSE
CAGE.control.g76611	1	0.96143	0.96163	1	19487	0	1.3338	0.038569	0.038459	0.791999	2187	1	1.3338	TRUE
CAGE.control.g41612	1	0.96172	0.96193	1	19492	0	1.5247	0.038279	0.038164	0.791999	2175	1	1.5247	TRUE
Syndig1	4	0.9628	0.96268	1	19517	0	1.1307	0.01157	0.038565	0.791999	972	3	1.1307	FALSE
Mllt6	4	0.97719	0.97717	1	19919	0	0.91047	0.011515	0.038389	0.791999	967	3	0.91047	TRUE
Olfr350	4	0.97761	0.9776	1	19937	0	1.0267	0.011881	0.039516	0.791999	992	3	1.0267	TRUE
Pank1	4	0.97885	0.97884	1	19985	0	1.1026	0.011581	0.038597	0.791999	973	3	1.1026	FALSE
Olfr355	4	0.98361	0.98357	1	20101	0	0.66341	0.011911	0.039607	0.791999	996	4	0.66341	TRUE
Olfr1134	4	0.98724	0.98722	1	20215	0	0.89727	0.011944	0.039708	0.791999	998	4	0.89727	FALSE
4931428F04Rik	4	0.98796	0.98794	1	20234	0	0.69397	0.012042	0.040008	0.791999	1007	4	0.69397	FALSE
Tmem108	4	0.98797	0.98796	1	20235	0	0.63725	0.012032	0.039983	0.791999	1006	4	0.63725	TRUE
Gm14511	4	0.98801	0.98799	1	20236	0	0.63567	0.011993	0.039863	0.791999	1003	4	0.63567	TRUE
Olfr1288	4	0.98801	0.988	1	20237	0	0.58091	0.011989	0.039852	0.791999	1002	4	0.58091	FALSE
Rasl10b	4	0.98804	0.98803	1	20238	0	0.38815	0.011958	0.039757	0.791999	999	4	0.38815	FALSE
Mtmr7	4	0.98811	0.9881	1	20240	0	0.93039	0.011886	0.039529	0.791999	994	4	0.93039	TRUE
Angel1	4	0.98812	0.9881	1	20241	0	0.79439	0.011882	0.039517	0.791999	993	4	0.79439	FALSE
Mrs2	4	0.98812	0.98811	1	20242	0	0.55207	0.011878	0.039508	0.791999	991	4	0.55207	FALSE
Mageb16	4	0.98816	0.98814	1	20243	0	0.42495	0.011839	0.039393	0.791999	990	4	0.42495	FALSE
AA986860	4	0.9882	0.98819	1	20244	0	0.53835	0.011801	0.039272	0.791999	986	4	0.53835	TRUE
Dpysl2	4	0.98827	0.98825	1	20245	0	0.81314	0.011735	0.039056	0.791999	984	4	0.81314	FALSE
Kcnu1	4	0.98827	0.98826	1	20246	0	0.47769	0.011727	0.039026	0.791999	983	4	0.47769	FALSE
Cd40	4	0.98829	0.98827	1	20247	0	0.43691	0.011714	0.038991	0.791999	982	4	0.43691	TRUE
Slc1a7	4	0.9883	0.98829	1	20248	0	0.34698	0.011696	0.038944	0.791999	979	4	0.34698	TRUE
Ncam2	4	0.98831	0.9883	1	20249	0	0.57246	0.011687	0.038919	0.791999	978	4	0.57246	FALSE
Eva1c	4	0.98836	0.98836	1	20250	0	0.50935	0.011639	0.038774	0.791999	975	4	0.50935	TRUE
Ube2k	4	0.98844	0.98844	1	20251	0	0.56917	0.011562	0.038539	0.791999	971	4	0.56917	TRUE
Kif3a	4	0.98846	0.98847	1	20252	0	0.62651	0.011543	0.038485	0.791999	969	4	0.62651	FALSE
Myot	4	0.98848	0.98849	1	20253	0	0.51957	0.011522	0.038411	0.791999	968	4	0.51957	TRUE
Gprasp1	4	0.9885	0.98851	1	20254	0	0.35211	0.011499	0.038328	0.791999	966	4	0.35211	FALSE
Aanat	4	0.98851	0.98852	1	20255	0	0.49939	0.011489	0.038303	0.791999	965	4	0.49939	TRUE
Nbeal2	4	0.98852	0.98853	1	20256	0	0.49078	0.011479	0.038276	0.791999	964	4	0.49078	TRUE
Olfr346	4	0.98855	0.98856	1	20257	0	0.69186	0.011446	0.038177	0.791999	963	4	0.69186	TRUE
Zfp871	4	0.55914	0.65054	1	11147	1	0.25041	0.012085	0.040135	0.792706	1008	2	0.25041	TRUE
Tmem64	4	0.75352	0.76502	1	14032	1	0.86839	0.012109	0.040214	0.792706	1010	3	0.86839	FALSE
CAGE.control.g20727	1	0.95978	0.95998	1	19431	0	1.2618	0.040219	0.040095	0.792706	2249	1	1.2618	FALSE
2021-09-09	4	0.98476	0.98472	1	20141	0	0.84251	0.012127	0.040274	0.792706	1012	4	0.84251	TRUE
Stambp	4	0.98604	0.98601	1	20177	0	1.1815	0.012124	0.040263	0.792706	1011	4	1.1815	FALSE
Park2	4	0.98789	0.98788	1	20233	0	0.3838	0.012108	0.040213	0.792706	1009	4	0.3838	FALSE
Pnn	4	0.014755	0.04832	0.48785	2042	3	-2.8773	0.01216	0.040375	0.793373	1013	1	-2.8773	TRUE
Enpp7	4	0.90954	0.90918	1	17946	0	0.89962	0.012164	0.040385	0.793373	1014	3	0.89962	TRUE
Obsl1	4	0.32816	0.4735	1	7312	1	0.91597	0.012229	0.040583	0.793677	1016	3	0.91597	TRUE
Arhgef16	4	0.38794	0.53408	1	8518	1	0.53945	0.01231	0.040827	0.793677	1023	2	0.53945	TRUE
Olfr1484	4	0.39861	0.54498	1	8758	1	0.84977	0.012329	0.040885	0.793677	1024	2	0.84977	TRUE
Orm1	4	0.50034	0.62377	1	10516	1	1.1442	0.012427	0.041167	0.793677	1031	3	1.1442	FALSE
Cblb	4	0.51262	0.62907	1	10634	1	0.65728	0.012526	0.041468	0.793677	1040	3	0.65728	FALSE
Hpcal1	4	0.53621	0.63974	1	10893	1	0.644	0.012535	0.041495	0.793677	1041	3	0.644	TRUE
Patl2	4	0.62204	0.68272	1	11940	1	0.85616	0.012467	0.041291	0.793677	1034	3	0.85616	TRUE
Sec22c	4	0.69718	0.72619	1	13062	1	0.39099	0.01246	0.041274	0.793677	1033	3	0.39099	TRUE
Chd1	4	0.84434	0.84373	1	16154	0	0.90391	0.012271	0.040706	0.793677	1018	3	0.90391	TRUE
Optn	4	0.86187	0.86142	1	16627	0	1.0757	0.012397	0.041075	0.793677	1028	3	1.0757	TRUE
Mettl10	4	0.86957	0.8691	1	16842	0	0.81726	0.01248	0.041323	0.793677	1036	2	0.81726	FALSE
Pou4f2	4	0.87074	0.87028	1	16866	0	0.87943	0.012484	0.041332	0.793677	1037	3	0.87943	FALSE
Adam32	4	0.92149	0.92123	1	18288	0	1.0304	0.012214	0.040539	0.793677	1015	3	1.0304	FALSE
Morc1	4	0.95662	0.95649	1	19331	0	0.99673	0.012474	0.041308	0.793677	1035	3	0.99673	FALSE
CAGE.control.g75529	1	0.95889	0.9591	1	19397	0	1.2174	0.041113	0.040974	0.793677	2289	1	1.2174	TRUE
CAGE.control.g48952	1	0.95903	0.95924	1	19401	0	1.3281	0.040975	0.040837	0.793677	2281	1	1.3281	TRUE
Sipa1l3	4	0.96638	0.96623	1	19616	0	0.66828	0.01241	0.041123	0.793677	1030	2	0.66828	TRUE
Ccdc23	4	0.97306	0.97294	1	19801	0	0.99771	0.012543	0.041514	0.793677	1042	3	0.99771	FALSE
Mpz	4	0.97828	0.97826	1	19956	0	0.92151	0.012281	0.040736	0.793677	1021	3	0.92151	FALSE
Gria1	4	0.98748	0.98747	1	20220	0	0.50164	0.01252	0.041454	0.793677	1039	4	0.50164	TRUE
Naaladl1	4	0.98749	0.98748	1	20221	0	0.70738	0.012514	0.041436	0.793677	1038	4	0.70738	TRUE
App	4	0.98756	0.98755	1	20222	0	0.60337	0.012441	0.04122	0.793677	1032	4	0.60337	TRUE
Epyc	4	0.9876	0.9876	1	20224	0	0.72512	0.0124	0.041084	0.793677	1029	4	0.72512	FALSE
Ube4a	4	0.98762	0.98761	1	20225	0	0.80537	0.012379	0.041025	0.793677	1027	4	0.80537	TRUE
Sema3e	4	0.98766	0.98765	1	20227	0	0.81067	0.012336	0.04091	0.793677	1025	4	0.81067	TRUE
Lrrc8b	4	0.9877	0.98769	1	20228	0	0.34914	0.012295	0.04078	0.793677	1022	4	0.34914	TRUE
Rhbdd1	4	0.98773	0.98772	1	20229	0	0.75823	0.012275	0.040715	0.793677	1020	4	0.75823	TRUE
Nrd1	4	0.98773	0.98772	1	20230	0	0.75395	0.012273	0.040713	0.793677	1019	4	0.75395	FALSE
Smtnl1	4	0.98774	0.98773	1	20231	0	0.69035	0.012261	0.040678	0.793677	1017	4	0.69035	FALSE
Zfp819	4	0.11271	0.23787	1	3952	3	-0.49369	0.012859	0.042506	0.794472	1059	1	-0.49369	TRUE
9430016H08Rik	4	0.165	0.30915	1	4752	2	0.31267	0.012976	0.042862	0.794472	1075	2	0.31267	TRUE
Prkch	4	0.18433	0.32876	1	4988	2	0.19475	0.012783	0.042263	0.794472	1055	2	0.19475	TRUE
Cabp5	4	0.25379	0.39878	1	5942	2	0.27808	0.012799	0.042308	0.794472	1056	2	0.27808	TRUE
Parp4	4	0.31663	0.46187	1	7089	2	0.38636	0.012613	0.041743	0.794472	1046	2	0.38636	FALSE
Ighmbp2	4	0.34056	0.48603	1	7577	2	0.63583	0.01291	0.042647	0.794472	1062	2	0.63583	FALSE
1700109H08Rik	4	0.42141	0.5681	1	9249	1	1.0297	0.012973	0.042851	0.794472	1073	3	1.0297	TRUE
Taar7b	4	0.43719	0.58409	1	9617	2	0.66198	0.012956	0.042806	0.794472	1070	2	0.66198	FALSE
Map3k3	4	0.44588	0.59289	1	9807	2	-0.30201	0.012709	0.042041	0.794472	1050	1	-0.30201	TRUE
Gstm4	4	0.51549	0.63035	1	10668	1	0.91387	0.012936	0.042739	0.794472	1067	3	0.91387	FALSE
Zp3	3	0.75364	0.75375	1	14035	0	1.1228	0.016322	0.042641	0.794472	1288	2	1.1228	TRUE
Suox	4	0.82986	0.82935	1	15731	1	0.81827	0.012904	0.04263	0.794472	1061	2	0.81827	TRUE
Olfr780	4	0.8318	0.83125	1	15789	1	0.98518	0.012783	0.042263	0.794472	1054	2	0.98518	TRUE
Gm10081	4	0.87241	0.87198	1	16913	0	0.95355	0.01258	0.041635	0.794472	1043	3	0.95355	FALSE
Mvp	4	0.88717	0.88681	1	17311	0	0.36624	0.012959	0.042816	0.794472	1072	2	0.36624	FALSE
Scgn	4	0.90654	0.90618	1	17855	0	0.70376	0.012715	0.042058	0.794472	1051	3	0.70376	FALSE
Map3k11	4	0.94923	0.9491	1	19102	0	0.77439	0.012695	0.042	0.794472	1049	3	0.77439	FALSE
Pddc1	4	0.94958	0.94944	1	19109	0	0.94582	0.012624	0.041771	0.794472	1047	3	0.94582	FALSE
CAGE.control.g73746	1	0.9573	0.95749	1	19349	0	1.2665	0.0427	0.042596	0.794472	2354	1	1.2665	TRUE
Cdc42ep3	4	0.98063	0.98061	1	20034	0	0.49922	0.012659	0.04189	0.794472	1048	3	0.49922	FALSE
Dnajc30	4	0.98704	0.98702	1	20204	0	0.61153	0.012958	0.042813	0.794472	1071	4	0.61153	FALSE
Tbc1d8	4	0.98705	0.98703	1	20205	0	0.5275	0.012947	0.042772	0.794472	1069	4	0.5275	TRUE
Ogg1	4	0.98706	0.98704	1	20206	0	0.45822	0.012941	0.042756	0.794472	1068	4	0.45822	FALSE
Myl9	4	0.98706	0.98704	1	20207	0	0.45617	0.012936	0.042736	0.794472	1066	4	0.45617	TRUE
Golgb1	4	0.98707	0.98704	1	20208	0	0.81586	0.012932	0.04272	0.794472	1065	4	0.81586	FALSE
Spata31d1a	4	0.98707	0.98704	1	20209	0	0.35005	0.012932	0.04272	0.794472	1064	4	0.35005	FALSE
Id3	4	0.98708	0.98705	1	20210	0	0.39254	0.012923	0.042694	0.794472	1063	4	0.39254	TRUE
Frmpd1	4	0.98713	0.98711	1	20211	0	0.92381	0.012868	0.042527	0.794472	1060	4	0.92381	TRUE
Esrrg	4	0.98716	0.98714	1	20212	0	0.46225	0.01284	0.042446	0.794472	1058	4	0.46225	TRUE
Ptprq	4	0.98719	0.98716	1	20213	0	0.53275	0.012815	0.042364	0.794472	1057	4	0.53275	TRUE
Cc2d1a	4	0.98723	0.98721	1	20214	0	0.69493	0.012771	0.042224	0.794472	1053	4	0.69493	FALSE
Cbln1	4	0.98726	0.98724	1	20216	0	0.41921	0.012741	0.042138	0.794472	1052	4	0.41921	TRUE
Fam46c	4	0.98741	0.9874	1	20217	0	0.4908	0.012593	0.041676	0.794472	1045	4	0.4908	FALSE
Zfp169	4	0.98742	0.98741	1	20218	0	1.0659	0.012581	0.041637	0.794472	1044	4	1.0659	TRUE
Hlx	4	0.5278	0.63593	1	10811	1	0.8846	0.012989	0.042908	0.794603	1076	3	0.8846	TRUE
4933408B17Rik	4	0.98638	0.98634	1	20189	0	0.81976	0.013009	0.042964	0.794938	1077	4	0.81976	FALSE
Olfr1161	4	0.98696	0.98694	1	20202	0	0.85118	0.013038	0.043054	0.795874	1078	4	0.85118	FALSE
Nisch	4	0.86087	0.86037	1	16604	0	0.80516	0.013058	0.043117	0.796266	1079	3	0.80516	TRUE
CAGE.control.g47837	1	0.95671	0.95688	1	19334	0	1.4506	0.043292	0.043207	0.796266	2381	1	1.4506	TRUE
Gp2	4	0.9869	0.98687	1	20200	0	0.82925	0.013097	0.043229	0.796266	1081	4	0.82925	FALSE
Defb42	4	0.9869	0.98687	1	20201	0	0.69657	0.013095	0.043224	0.796266	1080	4	0.69657	TRUE
Asb7	4	0.39733	0.54368	1	8730	2	0.22246	0.013183	0.043487	0.799593	1082	2	0.22246	FALSE
CAGE.control.g26136	1	0.95646	0.95661	1	19327	0	1.448	0.043544	0.04347	0.799593	2391	1	1.448	FALSE
CAGE.control.g54711	1	0.95629	0.95644	1	19318	0	1.3217	0.043707	0.043631	0.801527	2397	1	1.3217	TRUE
Klhdc8a	4	0.92617	0.92595	1	18424	0	0.71606	0.013258	0.043715	0.801783	1083	3	0.71606	TRUE
Scx	4	0.98674	0.9867	1	20199	0	0.48271	0.01326	0.043722	0.801783	1084	4	0.48271	FALSE
Fam178a	4	0.15482	0.29886	1	4640	2	0.36459	0.013657	0.044938	0.801827	1106	2	0.36459	FALSE
Grap2	4	0.17342	0.3177	1	4861	2	0.025945	0.013607	0.044779	0.801827	1102	2	0.025945	FALSE
5430421N21Rik	4	0.20838	0.35305	1	5287	2	-0.088046	0.013807	0.045386	0.801827	1120	2	-0.088046	TRUE
2021-03-10	4	0.23994	0.38474	1	5730	2	-0.20489	0.013308	0.043873	0.801827	1085	1	-0.20489	TRUE
Pus7	4	0.29637	0.44148	1	6705	2	0.26141	0.013757	0.045241	0.801827	1115	2	0.26141	TRUE
Cd53	4	0.32904	0.47441	1	7332	2	0.47305	0.013574	0.044681	0.801827	1100	2	0.47305	FALSE
Clca3a2	4	0.43501	0.58187	1	9573	1	0.63522	0.013628	0.044851	0.801827	1104	2	0.63522	TRUE
Olfr1155	4	0.43922	0.58614	1	9662	1	1.092	0.013531	0.044556	0.801827	1097	3	1.092	TRUE
Triml1	4	0.45927	0.60652	1	10106	2	0.49615	0.014062	0.046161	0.801827	1138	2	0.49615	TRUE
Ms4a5	4	0.57626	0.65887	1	11351	1	0.97162	0.014129	0.04637	0.801827	1142	3	0.97162	FALSE
Paip1	4	0.63706	0.69078	1	12124	1	1.0124	0.01343	0.044265	0.801827	1091	3	1.0124	TRUE
Pfn4	4	0.6424	0.69378	1	12193	1	1.2702	0.013709	0.045094	0.801827	1110	3	1.2702	FALSE
Olfr1095	4	0.65871	0.70297	1	12435	1	0.14065	0.014155	0.046441	0.801827	1146	1	0.14065	TRUE
Slitrk4	4	0.66449	0.70634	1	12527	1	0.76247	0.013384	0.044119	0.801827	1089	2	0.76247	TRUE
Cfi	4	0.66602	0.70726	1	12550	1	0.34141	0.013856	0.045556	0.801827	1123	2	0.34141	TRUE
Alx4	4	0.69623	0.7256	1	13044	1	0.88902	0.014014	0.04602	0.801827	1133	3	0.88902	TRUE
Olfr1220	4	0.75561	0.76654	1	14075	1	-0.065922	0.014106	0.046294	0.801827	1140	1	-0.065922	FALSE
Ckap2	4	0.79221	0.7954	1	14817	1	0.68844	0.013648	0.044909	0.801827	1105	3	0.68844	TRUE
Bmpr1a	4	0.79924	0.80144	1	14975	1	1.0481	0.013763	0.045259	0.801827	1117	2	1.0481	FALSE
Tpbpb	4	0.81792	0.81805	1	15415	1	1.1911	0.013743	0.045196	0.801827	1112	3	1.1911	TRUE
Cab39l	4	0.82112	0.82103	1	15495	1	0.32932	0.013557	0.044631	0.801827	1098	2	0.32932	TRUE
Pld1	4	0.8484	0.84786	1	16260	0	0.53588	0.013956	0.045853	0.801827	1129	3	0.53588	FALSE
Cldn10	4	0.91641	0.91613	1	18133	0	0.049981	0.013457	0.044333	0.801827	1093	1	0.049981	TRUE
7420426K07Rik	4	0.91922	0.91897	1	18217	0	0.82232	0.013614	0.044796	0.801827	1103	3	0.82232	TRUE
Epcam	4	0.93319	0.93291	1	18617	0	1.0901	0.013906	0.045706	0.801827	1124	3	1.0901	TRUE
Madd	4	0.93772	0.93757	1	18761	0	0.88245	0.013768	0.045274	0.801827	1118	3	0.88245	TRUE
Npas2	4	0.93877	0.93864	1	18789	0	0.28434	0.013707	0.045086	0.801827	1109	2	0.28434	TRUE
Pramef6	4	0.93983	0.93971	1	18830	0	0.79178	0.014041	0.046091	0.801827	1136	3	0.79178	TRUE
Pnliprp2	4	0.94172	0.94157	1	18882	0	0.96207	0.014078	0.046209	0.801827	1139	3	0.96207	FALSE
Slc39a5	4	0.95233	0.95216	1	19200	0	0.55824	0.013358	0.044043	0.801827	1088	3	0.55824	FALSE
CAGE.control.g44108	1	0.95399	0.95412	1	19247	0	1.905	0.046012	0.045991	0.801827	2493	1	1.905	FALSE
CAGE.control.g33229	1	0.95415	0.9543	1	19254	0	1.258	0.045848	0.045831	0.801827	2484	1	1.258	FALSE
CAGE.control.g46171	1	0.95418	0.95433	1	19255	0	1.2729	0.045823	0.045808	0.801827	2482	1	1.2729	FALSE
CAGE.control.g74746	1	0.95466	0.9548	1	19267	0	1.4898	0.045345	0.045332	0.801827	2461	1	1.4898	FALSE
CAGE.control.g3067	1	0.95503	0.95515	1	19283	0	1.6432	0.044967	0.044933	0.801827	2448	1	1.6432	FALSE
CAGE.control.g28332	1	0.95516	0.95527	1	19284	0	1.1373	0.044841	0.044805	0.801827	2441	1	1.1373	TRUE
CAGE.control.g79023	1	0.95535	0.95547	1	19293	0	1.414	0.044646	0.044599	0.801827	2434	1	1.414	TRUE
6430548M08Rik	4	0.95843	0.95834	1	19383	0	0.88203	0.014137	0.046391	0.801827	1143	3	0.88203	FALSE
Soat2	4	0.95944	0.95931	1	19420	0	1.304	0.013664	0.044957	0.801827	1107	3	1.304	TRUE
Cfap74	4	0.97072	0.9706	1	19722	0	0.99519	0.013507	0.044483	0.801827	1096	3	0.99519	TRUE
Epas1	4	0.97533	0.97522	1	19862	0	0.58654	0.014056	0.046143	0.801827	1137	3	0.58654	FALSE
Adcy5	4	0.97585	0.97576	1	19874	0	0.75166	0.013689	0.045031	0.801827	1108	3	0.75166	FALSE
Hp	4	0.97905	0.97905	1	19989	0	0.61348	0.014006	0.045996	0.801827	1132	3	0.61348	TRUE
Actn3	3	0.98304	0.98316	1	20085	0	0.71501	0.016958	0.044202	0.801827	1321	3	0.71501	TRUE
Izumo4	4	0.98346	0.98343	1	20099	0	0.9339	0.013925	0.045761	0.801827	1126	4	0.9339	TRUE
Cmtm1	4	0.98585	0.98582	1	20170	0	0.49399	0.014147	0.046413	0.801827	1145	4	0.49399	FALSE
Tas2r130	4	0.98586	0.98582	1	20171	0	0.70948	0.014139	0.046394	0.801827	1144	4	0.70948	FALSE
Olfr1463	4	0.98588	0.98585	1	20172	0	0.33157	0.014117	0.046327	0.801827	1141	4	0.33157	TRUE
2310057J18Rik	4	0.98598	0.98594	1	20173	0	0.58302	0.014024	0.046047	0.801827	1134	4	0.58302	TRUE
Ikzf4	4	0.98598	0.98594	1	20174	0	0.40845	0.014024	0.046047	0.801827	1135	4	0.40845	TRUE
Ifi44	4	0.98602	0.98599	1	20175	0	0.61298	0.013985	0.045935	0.801827	1131	4	0.61298	TRUE
Fam196b	4	0.98604	0.98601	1	20178	0	0.52701	0.01396	0.045863	0.801827	1130	4	0.52701	TRUE
Ephx4	4	0.98605	0.98602	1	20179	0	0.58943	0.01395	0.045832	0.801827	1128	4	0.58943	TRUE
Nxf3	4	0.98606	0.98603	1	20180	0	0.57168	0.013944	0.045812	0.801827	1127	4	0.57168	FALSE
Gpr65	4	0.98608	0.98605	1	20181	0	0.38438	0.013917	0.045738	0.801827	1125	4	0.38438	TRUE
Ubqln2	4	0.98618	0.98614	1	20182	0	0.65408	0.013824	0.045443	0.801827	1122	4	0.65408	FALSE
Sval2	4	0.98619	0.98615	1	20183	0	0.73947	0.01381	0.045401	0.801827	1121	4	0.73947	TRUE
Lonp2	4	0.9862	0.98617	1	20184	0	0.69713	0.013797	0.045355	0.801827	1119	4	0.69713	FALSE
Olfr643	4	0.98624	0.9862	1	20185	0	0.4568	0.01376	0.045249	0.801827	1116	4	0.4568	FALSE
Gm5169	4	0.98625	0.98621	1	20186	0	0.41616	0.013748	0.04521	0.801827	1114	4	0.41616	TRUE
Ccdc159	4	0.98626	0.98621	1	20187	0	0.3574	0.013745	0.045201	0.801827	1113	4	0.3574	FALSE
4933405O20Rik	4	0.98626	0.98622	1	20188	0	0.47166	0.013736	0.045173	0.801827	1111	4	0.47166	FALSE
Prima1	4	0.9864	0.98636	1	20191	0	0.65959	0.013602	0.044763	0.801827	1101	4	0.65959	TRUE
Vmn1r214	4	0.98643	0.9864	1	20192	0	0.59161	0.013565	0.04465	0.801827	1099	4	0.59161	TRUE
Tmem211	4	0.98649	0.98646	1	20193	0	0.76418	0.013505	0.04448	0.801827	1095	4	0.76418	TRUE
Cd63	4	0.98651	0.98647	1	20194	0	0.39183	0.013494	0.044446	0.801827	1094	4	0.39183	TRUE
Rgs7	4	0.98654	0.9865	1	20195	0	0.6889	0.013456	0.044329	0.801827	1092	4	0.6889	TRUE
Uevld	4	0.98658	0.98653	1	20196	0	0.90008	0.013416	0.044224	0.801827	1090	4	0.90008	FALSE
Dennd1b	4	0.98668	0.98663	1	20197	0	0.68495	0.013319	0.043909	0.801827	1087	4	0.68495	FALSE
Sdf2l1	4	0.98668	0.98664	1	20198	0	0.5995	0.013317	0.043905	0.801827	1086	4	0.5995	FALSE
Hint2	4	0.38032	0.52642	1	8377	1	1.1354	0.014226	0.046646	0.802223	1149	3	1.1354	TRUE
Trp53bp1	4	0.50778	0.62703	1	10588	1	0.16324	0.01423	0.046658	0.802223	1151	2	0.16324	TRUE
Tyw5	4	0.63465	0.68946	1	12088	1	0.60683	0.01423	0.046658	0.802223	1150	3	0.60683	FALSE
Prnd	4	0.98579	0.98576	1	20168	0	0.52043	0.014205	0.04659	0.802223	1148	4	0.52043	FALSE
Cdc20b	4	0.9858	0.98577	1	20169	0	0.42339	0.014199	0.046574	0.802223	1147	4	0.42339	TRUE
3425401B19Rik	4	0.68456	0.71843	1	12834	1	1.0657	0.014248	0.046723	0.802484	1152	3	1.0657	FALSE
Uncx	4	0.73816	0.75376	1	13741	1	0.68755	0.014293	0.04686	0.802484	1155	3	0.68755	TRUE
Ccdc117	4	0.79139	0.79472	1	14806	1	0.90033	0.014287	0.046842	0.802484	1154	3	0.90033	TRUE
Dus4l	4	0.9446	0.94441	1	18962	0	0.84163	0.014309	0.046906	0.802484	1157	3	0.84163	TRUE
Runx2	4	0.97517	0.97507	1	19858	0	0.85394	0.014302	0.046888	0.802484	1156	3	0.85394	FALSE
Zbtb38	4	0.98574	0.98571	1	20167	0	0.58983	0.014259	0.046755	0.802484	1153	4	0.58983	TRUE
Mybpc3	4	0.81442	0.81488	1	15325	1	0.95869	0.014343	0.047032	0.803257	1158	3	0.95869	FALSE
Vmn2r22	4	0.86706	0.86657	1	16781	0	0.33152	0.014355	0.04707	0.803257	1159	2	0.33152	FALSE
Zfp937	4	0.87726	0.87684	1	17045	0	0.82698	0.014392	0.047184	0.803257	1164	2	0.82698	TRUE
Sfrp4	4	0.98561	0.98559	1	20162	0	0.4131	0.01439	0.047178	0.803257	1163	4	0.4131	TRUE
Lrrc29	4	0.98562	0.9856	1	20164	0	0.91316	0.014378	0.047139	0.803257	1161	4	0.91316	TRUE
AI661453	4	0.98563	0.98561	1	20165	0	0.51083	0.014375	0.04713	0.803257	1160	4	0.51083	TRUE
Bri3bp	4	0.23848	0.38332	1	5711	2	0.3715	0.01444	0.047339	0.803422	1166	2	0.3715	TRUE
Pgf	4	0.80834	0.80937	1	15189	1	0.069397	0.014454	0.047388	0.803422	1168	1	0.069397	FALSE
CAGE.control.g70544	1	0.95272	0.9529	1	19212	0	1.5427	0.047284	0.047274	0.803422	2542	1	1.5427	TRUE
Tmem150a	4	0.98555	0.98555	1	20160	0	0.44225	0.014445	0.047358	0.803422	1167	4	0.44225	FALSE
Cyyr1	4	0.98558	0.98557	1	20161	0	0.48345	0.014422	0.047283	0.803422	1165	4	0.48345	FALSE
Hic2	4	0.85606	0.85555	1	16461	0	0.78408	0.01447	0.047433	0.803518	1169	3	0.78408	FALSE
Ivd	4	0.21381	0.35857	1	5366	1	0.92897	0.01474	0.048275	0.805147	1185	3	0.92897	TRUE
Elk1	4	0.4567	0.60386	1	10058	1	0.83714	0.014788	0.048413	0.805147	1191	3	0.83714	FALSE
Tomm40l	4	0.4651	0.60887	1	10162	1	0.8031	0.014755	0.04832	0.805147	1188	3	0.8031	FALSE
Disc1	4	0.69545	0.72513	1	13032	1	0.030786	0.014604	0.047848	0.805147	1173	1	0.030786	TRUE
Otud6b	4	0.70328	0.73006	1	13163	1	1.0327	0.014627	0.047922	0.805147	1176	3	1.0327	TRUE
Ttc21b	4	0.72448	0.74419	1	13498	1	0.78364	0.014607	0.047857	0.805147	1174	3	0.78364	FALSE
Tmed11	4	0.82977	0.82926	1	15729	1	0.78521	0.014704	0.048146	0.805147	1180	2	0.78521	TRUE
Olfr857	4	0.85262	0.85207	1	16362	0	0.73747	0.014826	0.048542	0.805147	1194	2	0.73747	TRUE
Rag2	4	0.86724	0.86676	1	16787	0	0.50338	0.014672	0.048056	0.805147	1179	2	0.50338	FALSE
Grk6	4	0.88455	0.88416	1	17249	0	0.87142	0.014781	0.048396	0.805147	1189	3	0.87142	TRUE
Vmn1r21	4	0.8898	0.88943	1	17387	0	0.80704	0.014793	0.048434	0.805147	1192	3	0.80704	FALSE
Setmar	4	0.94426	0.94407	1	18948	0	0.90924	0.014712	0.048174	0.805147	1182	3	0.90924	TRUE
CAGE.control.g40949	1	0.95151	0.95168	1	19175	0	1.4954	0.048493	0.048505	0.805147	2592	1	1.4954	FALSE
L3mbtl4	4	0.9521	0.95193	1	19191	0	0.76701	0.014816	0.048508	0.805147	1193	3	0.76701	FALSE
Plekho1	4	0.96934	0.9692	1	19692	0	0.94141	0.014656	0.048006	0.805147	1177	3	0.94141	FALSE
Kctd19	4	0.9798	0.97982	1	20006	0	1.0045	0.014543	0.047668	0.805147	1171	3	1.0045	FALSE
Chek2	4	0.98522	0.9852	1	20149	0	0.83954	0.014782	0.0484	0.805147	1190	4	0.83954	FALSE
Psd2	4	0.98526	0.98524	1	20150	0	0.78062	0.014741	0.048276	0.805147	1186	4	0.78062	TRUE
Clstn3	4	0.98526	0.98524	1	20151	0	0.45541	0.014741	0.048276	0.805147	1187	4	0.45541	TRUE
Olfr541	4	0.98527	0.98525	1	20152	0	0.51667	0.014731	0.04824	0.805147	1184	4	0.51667	TRUE
Smpd5	4	0.98528	0.98526	1	20153	0	0.61175	0.014718	0.048195	0.805147	1183	4	0.61175	TRUE
Ethe1	4	0.98529	0.98527	1	20154	0	0.44888	0.014709	0.048161	0.805147	1181	4	0.44888	TRUE
Olfr1408	4	0.98533	0.98531	1	20155	0	0.42976	0.014669	0.048044	0.805147	1178	4	0.42976	FALSE
Ifnar1	4	0.98537	0.98535	1	20156	0	0.98284	0.014626	0.04792	0.805147	1175	4	0.98284	FALSE
Siae	4	0.9854	0.98538	1	20157	0	0.36092	0.014599	0.047828	0.805147	1172	4	0.36092	FALSE
Tfeb	4	0.98549	0.98547	1	20159	0	0.5075	0.014513	0.047568	0.805147	1170	4	0.5075	TRUE
CAGE.control.g18531	1	0.95132	0.95148	1	19168	0	1.6119	0.048682	0.048715	0.805438	2599	1	1.6119	TRUE
Gm14851	4	0.95842	0.95833	1	19382	0	0.92522	0.014848	0.048605	0.805438	1195	3	0.92522	TRUE
Klkb1	4	0.96042	0.96028	1	19449	0	0.76018	0.014878	0.048709	0.805438	1197	3	0.76018	TRUE
Larp6	4	0.98513	0.98512	1	20148	0	0.65365	0.014865	0.048671	0.805438	1196	4	0.65365	FALSE
Zdhhc1	4	0.71086	0.73499	1	13280	1	0.52222	0.014896	0.048765	0.805617	1198	2	0.52222	TRUE
Pth2r	4	0.702	0.72924	1	13144	1	0.53442	0.014956	0.048951	0.805965	1202	2	0.53442	TRUE
Zfp410	4	0.8071	0.8083	1	15168	1	0.63369	0.014935	0.04888	0.805965	1200	2	0.63369	FALSE
Kank2	4	0.96202	0.96188	1	19497	0	0.74554	0.014953	0.048938	0.805965	1201	2	0.74554	FALSE
Scd4	4	0.98503	0.98501	1	20146	0	0.80887	0.014965	0.048981	0.805965	1203	4	0.80887	FALSE
Rps6ka6	4	0.98507	0.98506	1	20147	0	0.92177	0.014929	0.048863	0.805965	1199	4	0.92177	FALSE
Aadac	4	0.83251	0.83195	1	15810	1	0.49021	0.015002	0.049092	0.807037	1204	2	0.49021	TRUE
Rfpl4	4	0.94942	0.9493	1	19105	0	0.87974	0.015012	0.049124	0.807037	1205	3	0.87974	FALSE
Vmn2r15	4	0.37747	0.52349	1	8324	1	1.2163	0.015035	0.049197	0.807591	1206	3	1.2163	TRUE
CAGE.control.g60386	1	0.95077	0.95098	1	19149	0	1.2626	0.04923	0.049289	0.808459	2633	1	1.2626	FALSE
Lair1	4	0.98488	0.98485	1	20144	0	0.99433	0.01512	0.049452	0.810495	1207	4	0.99433	FALSE
Hoxc6	4	0.96803	0.9679	1	19659	0	0.85221	0.015136	0.049502	0.810669	1208	3	0.85221	TRUE
Rag1	4	0.98484	0.98481	1	20143	0	0.36103	0.015156	0.049558	0.810944	1209	4	0.36103	FALSE
Hmbs	4	0.30445	0.44963	1	6863	1	0.83547	0.015274	0.049899	0.811379	1216	3	0.83547	TRUE
Gm362	4	0.34189	0.4874	1	7606	1	0.92429	0.015272	0.049894	0.811379	1215	3	0.92429	TRUE
Rsph9	4	0.46567	0.60913	1	10169	1	0.10475	0.015227	0.049755	0.811379	1213	1	0.10475	TRUE
Praf2	4	0.85746	0.85699	1	16513	0	0.8467	0.015247	0.049817	0.811379	1214	3	0.8467	TRUE
Cops7a	4	0.94221	0.94205	1	18889	0	0.75108	0.015225	0.049746	0.811379	1211	3	0.75108	FALSE
CAGE.control.g5619	1	0.95023	0.95047	1	19130	0	1.2436	0.049765	0.049835	0.811379	2654	1	1.2436	TRUE
Oas1a	4	0.96825	0.96811	1	19664	0	0.95182	0.015227	0.049755	0.811379	1212	2	0.95182	TRUE
Ermp1	4	0.9848	0.98476	1	20142	0	0.5124	0.015198	0.049668	0.811379	1210	4	0.5124	TRUE
Wnk4	4	0.98471	0.98467	1	20138	0	0.59356	0.015287	0.049939	0.811395	1218	4	0.59356	TRUE
Wfdc17	4	0.92071	0.92046	1	18269	0	0.4138	0.015301	0.049981	0.811442	1219	3	0.4138	FALSE
Il17re	4	0.62422	0.6839	1	11968	1	0.59969	0.015316	0.050028	0.811566	1220	2	0.59969	TRUE
Slc2a7	3	0.97109	0.9711	1	19739	0	0.93822	0.019357	0.050075	0.811683	1419	3	0.93822	FALSE
Kdm4c	4	0.082817	0.1843	1	3313	2	-0.23707	0.015351	0.050128	0.811846	1221	2	-0.23707	TRUE
Pla2g2f	4	0.53799	0.64057	1	10907	1	0.79245	0.01543	0.050356	0.811846	1225	3	0.79245	TRUE
Hcar2	4	0.87096	0.87054	1	16872	0	1.2291	0.015388	0.050231	0.811846	1223	3	1.2291	FALSE
Olfr1418	4	0.93654	0.93636	1	18723	0	1.1334	0.015431	0.05036	0.811846	1226	3	1.1334	TRUE
CAGE.control.g2304	1	0.94971	0.94994	1	19114	0	1.2109	0.050294	0.050339	0.811846	2682	1	1.2109	TRUE
Cited4	4	0.98458	0.98456	1	20136	0	0.40359	0.01542	0.05032	0.811846	1224	4	0.40359	FALSE
Lcn10	4	0.98462	0.98459	1	20137	0	0.45567	0.015379	0.050208	0.811846	1222	4	0.45567	TRUE
Gimap9	4	0.86339	0.86296	1	16672	0	-0.030393	0.015451	0.050414	0.812093	1227	1	-0.030393	TRUE
Csf1r	4	0.3957	0.542	1	8696	1	0.56713	0.0155	0.050574	0.812123	1228	2	0.56713	FALSE
Dysf	4	0.68522	0.71883	1	12848	1	0.79364	0.01555	0.050718	0.812123	1233	3	0.79364	FALSE
Runx3	4	0.84749	0.84692	1	16236	0	0.77194	0.015559	0.050746	0.812123	1235	3	0.77194	TRUE
Klf14	4	0.88286	0.88245	1	17203	0	0.97753	0.015519	0.050629	0.812123	1230	3	0.97753	FALSE
Pdilt	4	0.9778	0.97778	1	19942	0	1.2401	0.015504	0.050584	0.812123	1229	3	1.2401	FALSE
Dapp1	4	0.9805	0.98049	1	20030	0	0.86262	0.01555	0.050716	0.812123	1232	3	0.86262	TRUE
Zfp354c	4	0.98443	0.9844	1	20132	0	0.45924	0.015567	0.05077	0.812123	1236	4	0.45924	FALSE
Olfr365	4	0.98445	0.98442	1	20133	0	0.45223	0.015552	0.050726	0.812123	1234	4	0.45223	FALSE
Scn2b	4	0.98448	0.98445	1	20134	0	0.41505	0.015524	0.050637	0.812123	1231	4	0.41505	TRUE
Tcte2	4	0.38992	0.5361	1	8559	2	0.63777	0.015745	0.051296	0.812796	1246	2	0.63777	TRUE
Cnot4	4	0.42889	0.57574	1	9437	2	-0.30545	0.015774	0.051384	0.812796	1249	1	-0.30545	TRUE
Chst5	4	0.44594	0.59295	1	9809	1	0.90846	0.015637	0.050975	0.812796	1239	3	0.90846	TRUE
Gm12185	4	0.45624	0.60343	1	10047	2	0.44469	0.01565	0.051014	0.812796	1240	2	0.44469	FALSE
Prl3a1	4	0.45869	0.60592	1	10092	1	0.93932	0.015865	0.051655	0.812796	1257	3	0.93932	FALSE
Olfr360	4	0.62013	0.68167	1	11918	1	0.84624	0.015675	0.051091	0.812796	1241	3	0.84624	TRUE
Vmn1r76	4	0.85199	0.85142	1	16347	0	0.65575	0.015849	0.051607	0.812796	1255	3	0.65575	TRUE
1700008O03Rik	4	0.85608	0.85558	1	16462	0	0.64289	0.015788	0.051427	0.812796	1250	2	0.64289	FALSE
Pgrmc1	4	0.87189	0.87147	1	16899	0	0.75674	0.015611	0.050897	0.812796	1237	3	0.75674	FALSE
Rilpl2	4	0.87423	0.87381	1	16963	0	0.63976	0.015857	0.051627	0.812796	1256	2	0.63976	FALSE
Igsf5	4	0.88667	0.88632	1	17297	0	1.088	0.015693	0.051146	0.812796	1242	3	1.088	FALSE
Olfr1537	4	0.908	0.90766	1	17901	0	0.73561	0.015832	0.051558	0.812796	1253	2	0.73561	FALSE
Myd88	4	0.92591	0.92568	1	18414	0	0.42376	0.0157	0.051173	0.812796	1243	2	0.42376	TRUE
Slc25a31	4	0.95984	0.95969	1	19433	0	0.76026	0.015731	0.051258	0.812796	1244	3	0.76026	TRUE
Tmod3	4	0.98015	0.98016	1	20018	0	0.63872	0.015875	0.05169	0.812796	1258	3	0.63872	FALSE
4930557A04Rik	4	0.98071	0.9807	1	20036	0	0.90269	0.015738	0.051272	0.812796	1245	3	0.90269	FALSE
Tbck	4	0.98412	0.98408	1	20121	0	0.49513	0.015884	0.051717	0.812796	1259	4	0.49513	FALSE
Thoc6	4	0.98416	0.98414	1	20122	0	0.92211	0.015836	0.051568	0.812796	1254	4	0.92211	FALSE
Atp2a3	4	0.9842	0.98417	1	20123	0	0.40783	0.015799	0.051461	0.812796	1252	4	0.40783	FALSE
Zfand2b	4	0.98421	0.98418	1	20124	0	0.72598	0.015789	0.051427	0.812796	1251	4	0.72598	TRUE
Bmf	4	0.98425	0.98422	1	20125	0	0.45797	0.015748	0.051307	0.812796	1248	4	0.45797	FALSE
Olfr125	4	0.98425	0.98422	1	20126	0	0.76554	0.015746	0.051302	0.812796	1247	4	0.76554	TRUE
Tdrd12	4	0.98438	0.98435	1	20128	0	0.54219	0.015621	0.050934	0.812796	1238	4	0.54219	TRUE
CAGE.control.g44377	1	0.94821	0.94843	1	19069	0	1.2583	0.051793	0.051811	0.81305	2730	1	1.2583	FALSE
AI413582	4	0.98409	0.98406	1	20120	0	0.48497	0.015907	0.051781	0.81305	1260	4	0.48497	FALSE
Gm4847	4	0.98406	0.98403	1	20119	0	0.59808	0.015937	0.05187	0.81335	1261	4	0.59808	FALSE
Gm5082	4	0.37885	0.52494	1	8345	1	0.86815	0.015962	0.051958	0.814114	1262	2	0.86815	TRUE
Sgta	4	0.17556	0.31987	1	4880	2	-0.28453	0.016272	0.052907	0.814333	1283	1	-0.28453	FALSE
Rexo1	4	0.21742	0.36218	1	5415	1	0.62572	0.016197	0.052667	0.814333	1277	3	0.62572	FALSE
Htr6	4	0.2677	0.41266	1	6170	2	0.17557	0.016098	0.052373	0.814333	1268	2	0.17557	FALSE
Krtap21-1	4	0.27712	0.42219	1	6342	1	0.60667	0.015991	0.052046	0.814333	1264	2	0.60667	FALSE
Cyp2e1	4	0.46573	0.60916	1	10171	1	0.72563	0.016112	0.052418	0.814333	1270	3	0.72563	TRUE
Cass4	4	0.55396	0.64808	1	11082	1	0.86665	0.016143	0.052513	0.814333	1272	3	0.86665	FALSE
Ccr1l1	4	0.62364	0.68359	1	11963	1	1.0173	0.016209	0.052711	0.814333	1279	3	1.0173	TRUE
Gm13124	4	0.83213	0.83158	1	15800	1	0.96557	0.016107	0.052403	0.814333	1269	3	0.96557	FALSE
Dpep2	4	0.84237	0.84173	1	16102	0	0.65452	0.016165	0.052577	0.814333	1274	2	0.65452	TRUE
Stx3	4	0.86246	0.86202	1	16647	0	1.034	0.016202	0.052684	0.814333	1278	3	1.034	FALSE
Pcdhgb2	4	0.86416	0.86371	1	16690	0	0.66807	0.016274	0.052913	0.814333	1284	2	0.66807	FALSE
Elf3	4	0.88278	0.88237	1	17201	0	0.61432	0.016148	0.05253	0.814333	1273	3	0.61432	FALSE
Szt2	4	0.92169	0.92143	1	18296	0	0.6755	0.01608	0.052331	0.814333	1267	3	0.6755	TRUE
CAGE.control.g7508	1	0.94753	0.94773	1	19040	0	1.4603	0.052473	0.052481	0.814333	2759	1	1.4603	FALSE
CAGE.control.g3686	1	0.9478	0.94801	1	19052	0	1.3302	0.052202	0.052238	0.814333	2746	1	1.3302	TRUE
Cdh8	4	0.97848	0.97847	1	19971	0	0.7047	0.016048	0.052222	0.814333	1266	3	0.7047	FALSE
Plekhg3	4	0.98367	0.98363	1	20105	0	0.68517	0.01633	0.053075	0.814333	1290	4	0.68517	TRUE
Cbln2	4	0.98368	0.98364	1	20106	0	0.61071	0.016323	0.053055	0.814333	1289	4	0.61071	FALSE
Gjc1	4	0.98369	0.98365	1	20107	0	1.0755	0.016309	0.053023	0.814333	1287	4	1.0755	FALSE
Plce1	4	0.98371	0.98367	1	20108	0	0.51026	0.016293	0.052971	0.814333	1286	4	0.51026	FALSE
Krtap9-1	4	0.98372	0.98368	1	20109	0	0.58306	0.016279	0.052931	0.814333	1285	4	0.58306	FALSE
Creb3	4	0.98373	0.98369	1	20110	0	0.51462	0.016268	0.052896	0.814333	1282	4	0.51462	FALSE
Hip1r	4	0.98374	0.9837	1	20111	0	0.6681	0.016263	0.052883	0.814333	1281	4	0.6681	FALSE
Pear1	4	0.98375	0.98371	1	20112	0	0.40321	0.016254	0.052855	0.814333	1280	4	0.40321	FALSE
Defb28	4	0.98381	0.98377	1	20113	0	0.50268	0.01619	0.052644	0.814333	1276	4	0.50268	FALSE
Igsf3	4	0.98383	0.98379	1	20114	0	0.71631	0.016169	0.052589	0.814333	1275	4	0.71631	TRUE
Tas2r143	4	0.98386	0.98382	1	20115	0	0.75504	0.016137	0.052496	0.814333	1271	4	0.75504	FALSE
Pgp	4	0.98397	0.98394	1	20117	0	0.33515	0.016033	0.052176	0.814333	1265	4	0.33515	TRUE
Cyp2f2	4	0.98365	0.98361	1	20104	0	0.83595	0.016354	0.05315	0.814874	1291	4	0.83595	TRUE
Clec2d	4	0.98363	0.98359	1	20103	0	0.4251	0.016372	0.0532	0.815034	1292	4	0.4251	FALSE
Gm3417	4	0.22701	0.37182	1	5561	2	-0.21612	0.016421	0.053344	0.816026	1294	2	-0.21612	FALSE
Flot2	4	0.35754	0.50323	1	7913	2	0.0032309	0.016421	0.053344	0.816026	1295	2	0.0032309	FALSE
CAGE.control.g63418	1	0.94658	0.9468	1	19019	0	1.2815	0.053417	0.053411	0.816447	2794	1	1.2815	TRUE
4933413G19Rik	4	0.078651	0.17668	1	3235	3	-0.472	0.016595	0.05387	0.817035	1303	1	-0.472	TRUE
Nudt1	4	0.37586	0.52187	1	8298	2	0.52473	0.016597	0.053874	0.817035	1304	2	0.52473	FALSE
Luzp1	4	0.5651	0.65343	1	11213	1	0.76572	0.016601	0.053884	0.817035	1306	3	0.76572	TRUE
Prmt8	4	0.78578	0.79005	1	14685	1	0.73632	0.016568	0.053786	0.817035	1300	2	0.73632	FALSE
Doc2a	4	0.81599	0.81634	1	15367	1	0.31554	0.016496	0.053582	0.817035	1297	2	0.31554	TRUE
Arpp21	4	0.92585	0.92563	1	18413	0	1.0653	0.01648	0.053526	0.817035	1296	3	1.0653	FALSE
Emc10	4	0.9834	0.98339	1	20095	0	0.56963	0.016598	0.053878	0.817035	1305	4	0.56963	TRUE
Cmah	4	0.98341	0.98339	1	20096	0	1.2269	0.016589	0.053856	0.817035	1302	4	1.2269	TRUE
Kcnh5	4	0.98343	0.98341	1	20097	0	0.70499	0.01657	0.053798	0.817035	1301	4	0.70499	FALSE
Pak3	4	0.98343	0.98342	1	20098	0	0.58264	0.016566	0.053779	0.817035	1299	4	0.58264	TRUE
Lrrc72	4	0.98347	0.98345	1	20100	0	0.43781	0.016531	0.053683	0.817035	1298	4	0.43781	TRUE
Katna1	4	0.49619	0.62199	1	10466	1	0.95329	0.016645	0.054019	0.817288	1307	3	0.95329	FALSE
CAGE.control.g5628	1	0.94593	0.94611	1	19000	0	1.1956	0.054072	0.054059	0.817288	2821	1	1.1956	TRUE
Npas1	4	0.98334	0.98332	1	20093	0	0.57833	0.016659	0.054057	0.817288	1309	4	0.57833	TRUE
Rerg	4	0.98335	0.98333	1	20094	0	0.71998	0.016646	0.05402	0.817288	1308	4	0.71998	TRUE
Osbpl6	4	0.396	0.5423	1	8700	2	-0.16608	0.016695	0.054159	0.817305	1311	2	-0.16608	TRUE
Slc36a2	4	0.46384	0.60836	1	10152	1	0.94141	0.016701	0.054179	0.817305	1312	3	0.94141	FALSE
5430402E10Rik	4	0.67682	0.71367	1	12710	1	0.89819	0.016693	0.054154	0.817305	1310	3	0.89819	TRUE
CAGE.control.g17085	1	0.94568	0.94587	1	18997	0	1.1939	0.054318	0.054281	0.818254	2834	1	1.1939	TRUE
Mettl4	4	0.98324	0.98321	1	20091	0	0.66269	0.016761	0.054362	0.818878	1313	4	0.66269	TRUE
Nedd9	4	0.53491	0.63912	1	10881	1	0.013982	0.016794	0.05446	0.819156	1315	1	0.013982	FALSE
Cyb5d2	4	0.98321	0.98319	1	20090	0	0.67346	0.016789	0.054444	0.819156	1314	4	0.67346	FALSE
CAGE.control.g39576	1	0.94545	0.94565	1	18990	0	1.1924	0.054551	0.054506	0.819258	2841	1	1.1924	TRUE
Pon3	4	0.4488	0.5959	1	9876	1	0.64109	0.016894	0.05468	0.819488	1319	2	0.64109	TRUE
Ankrd24	4	0.67057	0.70995	1	12610	1	0.92589	0.01689	0.05467	0.819488	1317	2	0.92589	TRUE
Gm11757	4	0.72398	0.74387	1	13486	1	0.39986	0.016894	0.05468	0.819488	1320	3	0.39986	FALSE
Cd300e	4	0.75192	0.76384	1	14006	1	0.38517	0.016894	0.05468	0.819488	1318	2	0.38517	TRUE
CAGE.control.g78849	1	0.94511	0.94532	1	18975	0	1.2195	0.054891	0.054833	0.821183	2849	1	1.2195	FALSE
Fbxo4	4	0.95002	0.94989	1	19124	0	0.49156	0.016993	0.05491	0.821743	1322	3	0.49156	FALSE
Kbtbd8	4	0.20088	0.34545	1	5193	1	0.67902	0.01735	0.055685	0.822437	1331	3	0.67902	FALSE
Olfr1469	4	0.22382	0.36861	1	5510	1	0.81904	0.017583	0.056173	0.822437	1344	3	0.81904	TRUE
Pde4a	4	0.25709	0.40206	1	5990	1	0.70344	0.017888	0.05681	0.822437	1360	3	0.70344	FALSE
Echdc3	4	0.32014	0.46537	1	7159	2	-0.042343	0.017515	0.056026	0.822437	1340	2	-0.042343	FALSE
Ccdc90b	4	0.3362	0.4816	1	7485	2	-0.18557	0.017267	0.055503	0.822437	1329	1	-0.18557	FALSE
Bex6	4	0.36092	0.50668	1	7988	2	-0.37984	0.01764	0.056286	0.822437	1346	1	-0.37984	FALSE
Trove2	4	0.37372	0.51968	1	8248	2	-0.29429	0.01764	0.056286	0.822437	1348	1	-0.29429	TRUE
Rsph4a	4	0.38806	0.5342	1	8522	2	0.57452	0.017697	0.056393	0.822437	1350	2	0.57452	TRUE
Slain2	4	0.39921	0.54561	1	8771	1	-0.13681	0.017441	0.055872	0.822437	1335	1	-0.13681	TRUE
Cyfip2	4	0.42371	0.5704	1	9308	1	0.93888	0.017192	0.055343	0.822437	1325	3	0.93888	FALSE
Serpinb6d	4	0.43296	0.57988	1	9526	2	0.46054	0.017584	0.056173	0.822437	1345	2	0.46054	TRUE
Slx4	4	0.438	0.5849	1	9635	2	0.4223	0.017395	0.055775	0.822437	1332	2	0.4223	FALSE
Sla	4	0.45922	0.60647	1	10105	1	0.78825	0.017206	0.05537	0.822437	1327	3	0.78825	TRUE
Fnd3c2	4	0.5436	0.64315	1	10964	1	0.83359	0.01755	0.056095	0.822437	1342	3	0.83359	TRUE
H60b	4	0.5645	0.65316	1	11210	1	-0.039847	0.01764	0.056286	0.822437	1347	1	-0.039847	FALSE
Serinc3	4	0.65395	0.70018	1	12369	1	0.41959	0.017267	0.055503	0.822437	1330	2	0.41959	TRUE
Defb9	4	0.66141	0.7045	1	12473	1	0.16813	0.017838	0.056707	0.822437	1356	2	0.16813	FALSE
Slc38a7	4	0.67819	0.71449	1	12734	1	0.61725	0.017199	0.055355	0.822437	1326	2	0.61725	FALSE
Mctp1	4	0.68627	0.71946	1	12872	1	0.9641	0.01746	0.055909	0.822437	1338	3	0.9641	FALSE
Lin37	4	0.70566	0.73161	1	13199	1	0.94062	0.017739	0.056478	0.822437	1354	3	0.94062	FALSE
Arhgap17	4	0.73867	0.75411	1	13752	1	0.71277	0.0179	0.056833	0.822437	1362	3	0.71277	FALSE
Hyal1	4	0.75275	0.76445	1	14019	1	1.0188	0.01784	0.05671	0.822437	1357	3	1.0188	TRUE
Sla2	4	0.75656	0.76724	1	14100	1	0.80281	0.017416	0.055826	0.822437	1334	3	0.80281	TRUE
Krt35	4	0.80706	0.80827	1	15167	1	0.01932	0.017789	0.056583	0.822437	1355	1	0.01932	FALSE
Pax8	4	0.83628	0.83568	1	15918	0	0.55113	0.017857	0.056735	0.822437	1358	2	0.55113	FALSE
Ak3	4	0.8393	0.83868	1	16009	0	0.57019	0.017214	0.055387	0.822437	1328	2	0.57019	FALSE
Tial1	4	0.84156	0.8409	1	16075	0	0.93292	0.017445	0.055877	0.822437	1336	3	0.93292	FALSE
Bves	4	0.88423	0.88384	1	17237	0	0.59897	0.017158	0.055268	0.822437	1324	2	0.59897	FALSE
Olfr771	4	0.88936	0.889	1	17375	0	0.97868	0.017515	0.056026	0.822437	1341	3	0.97868	FALSE
Zfp692	4	0.89551	0.89515	1	17552	0	0.62797	0.017728	0.056457	0.822437	1353	2	0.62797	FALSE
Olfr527	4	0.89894	0.89855	1	17641	0	1.0756	0.017881	0.056788	0.822437	1359	3	1.0756	FALSE
Serpina3b	4	0.90198	0.90154	1	17727	0	0.73555	0.017565	0.05613	0.822437	1343	2	0.73555	FALSE
Acsf3	4	0.91365	0.91335	1	18066	0	0.757	0.017478	0.055946	0.822437	1339	3	0.757	FALSE
Rragd	4	0.91976	0.91952	1	18235	0	0.69971	0.017913	0.056867	0.822437	1363	3	0.69971	FALSE
Olfr239	4	0.9346	0.93437	1	18661	0	1.0163	0.017648	0.056296	0.822437	1349	3	1.0163	TRUE
CAGE.control.g66456	1	0.94336	0.94358	1	18918	0	1.5434	0.056641	0.056569	0.822437	2911	1	1.5434	TRUE
CAGE.control.g78571	1	0.94377	0.94398	1	18930	0	1.5471	0.056226	0.056165	0.822437	2896	1	1.5471	TRUE
CAGE.control.g58597	1	0.94386	0.94406	1	18934	0	1.5478	0.056138	0.056089	0.822437	2893	1	1.5478	TRUE
CAGE.control.g24556	1	0.94394	0.94414	1	18937	0	1.2818	0.056062	0.05601	0.822437	2890	1	1.2818	TRUE
CAGE.control.g70965	1	0.94435	0.94458	1	18953	0	1.1705	0.055647	0.055575	0.822437	2876	1	1.1705	TRUE
CAGE.control.g71421	1	0.94457	0.94479	1	18961	0	1.2317	0.055432	0.055371	0.822437	2867	1	1.2317	TRUE
CAGE.control.g35592	1	0.94463	0.94486	1	18963	0	1.3527	0.055369	0.055314	0.822437	2863	1	1.3527	TRUE
Gm12887	4	0.95486	0.95466	1	19276	0	1.2181	0.017895	0.056822	0.822437	1361	3	1.2181	TRUE
Cask	4	0.95739	0.95732	1	19353	0	0.80424	0.017454	0.055898	0.822437	1337	3	0.80424	FALSE
Galnt1	4	0.96399	0.96387	1	19554	0	0.46489	0.017913	0.056867	0.822437	1364	2	0.46489	TRUE
Acadsb	4	0.96444	0.96432	1	19564	0	0.99273	0.017699	0.056397	0.822437	1351	3	0.99273	FALSE
Cep170	4	0.96743	0.96729	1	19643	0	1.1452	0.017709	0.056416	0.822437	1352	3	1.1452	TRUE
Ctsr	4	0.97847	0.97846	1	19970	0	0.82652	0.017142	0.055238	0.822437	1323	3	0.82652	FALSE
Sult2b1	4	0.92063	0.92037	1	18266	0	0.87871	0.017957	0.056947	0.822609	1365	3	0.87871	FALSE
Krt27	4	0.97705	0.97701	1	19915	0	0.87024	0.017964	0.056958	0.822609	1366	3	0.87024	TRUE
Vmn2r26	4	0.065278	0.15145	1	3001	2	-0.10072	0.017995	0.05703	0.823072	1367	2	-0.10072	TRUE
Raet1e	4	0.94996	0.94984	1	19122	0	0.6413	0.018037	0.057117	0.823755	1368	3	0.6413	TRUE
CAGE.control.g63943	1	0.94278	0.94302	1	18907	0	0.90613	0.057221	0.057168	0.823919	2938	1	0.90613	FALSE
Lrrfip1	4	0.93714	0.93698	1	18744	0	0.38147	0.018087	0.057222	0.824118	1369	3	0.38147	TRUE
Pcdhb7	4	0.42757	0.57435	1	9403	2	-0.041053	0.018137	0.057331	0.824824	1370	2	-0.041053	FALSE
Fam162a	4	0.70072	0.72838	1	13120	1	0.93473	0.018147	0.057351	0.824824	1371	3	0.93473	TRUE
Sidt2	4	0.9055	0.90512	1	17830	0	0.68276	0.018186	0.057443	0.824999	1373	3	0.68276	TRUE
Ackr1	4	0.94544	0.94527	1	18989	0	0.7562	0.018182	0.057432	0.824999	1372	3	0.7562	FALSE
Fam50b	4	0.27687	0.42193	1	6341	2	0.43554	0.01841	0.057929	0.826153	1381	2	0.43554	FALSE
Wfdc13	4	0.38331	0.52941	1	8428	1	0.9126	0.01834	0.057771	0.826153	1379	3	0.9126	TRUE
Gm1110	4	0.47895	0.61469	1	10291	1	1.1158	0.018282	0.057656	0.826153	1374	3	1.1158	FALSE
H2-T3	4	0.52581	0.63503	1	10792	1	0.75443	0.018301	0.057692	0.826153	1376	3	0.75443	TRUE
Cryga	4	0.85375	0.85322	1	16392	0	0.80153	0.018441	0.057991	0.826153	1384	2	0.80153	TRUE
Olfr58	4	0.88047	0.88003	1	17125	0	0.1252	0.018435	0.057984	0.826153	1383	1	0.1252	TRUE
Nxpe2	4	0.93283	0.93254	1	18603	0	0.66653	0.018286	0.057663	0.826153	1375	3	0.66653	FALSE
CAGE.control.g77228	1	0.94196	0.94219	1	18885	0	1.1556	0.058039	0.058003	0.826153	2972	1	1.1556	FALSE
Obscn	4	0.94215	0.942	1	18888	0	0.95052	0.018335	0.057763	0.826153	1378	3	0.95052	TRUE
Entpd8	4	0.94788	0.94777	1	19055	0	0.81437	0.018324	0.057743	0.826153	1377	3	0.81437	TRUE
Tprgl	4	0.95424	0.95404	1	19257	0	0.88174	0.01836	0.057811	0.826153	1380	3	0.88174	FALSE
Olfr99	4	0.97568	0.97557	1	19871	0	0.77414	0.018428	0.057965	0.826153	1382	3	0.77414	FALSE
Impact	4	0.71241	0.73599	1	13311	1	0.78761	0.018499	0.058128	0.826787	1386	3	0.78761	FALSE
Twf1	4	0.9415	0.94134	1	18876	0	1.2526	0.018494	0.058116	0.826787	1385	3	1.2526	FALSE
Begain	4	0.81244	0.81309	1	15279	1	0.84618	0.01854	0.058208	0.826794	1388	3	0.84618	TRUE
Tnfrsf10b	4	0.87203	0.87161	1	16902	0	0.014677	0.018534	0.058201	0.826794	1387	1	0.014677	TRUE
Baz2b	4	0.23344	0.37828	1	5639	2	0.010631	0.018733	0.058603	0.827192	1396	2	0.010631	FALSE
Pi15	4	0.44937	0.59648	1	9889	2	0.093084	0.018683	0.058497	0.827192	1393	2	0.093084	FALSE
Olfr262	4	0.48645	0.61789	1	10362	1	0.76426	0.018731	0.058602	0.827192	1395	3	0.76426	FALSE
Zfp449	4	0.62564	0.68468	1	11985	1	0.69251	0.018751	0.05865	0.827192	1398	2	0.69251	TRUE
Etfa	4	0.64126	0.69316	1	12176	1	0.83425	0.018746	0.058634	0.827192	1397	3	0.83425	FALSE
Casq2	4	0.68723	0.72003	1	12887	1	0.30408	0.018782	0.058708	0.827192	1399	2	0.30408	TRUE
Klhl17	4	0.68757	0.72024	1	12898	1	0.91335	0.018674	0.058481	0.827192	1392	3	0.91335	FALSE
Carhsp1	4	0.79769	0.8001	1	14941	1	0.19455	0.018584	0.058302	0.827192	1389	2	0.19455	TRUE
Dpys	4	0.82366	0.82344	1	15559	1	0.53637	0.018787	0.058716	0.827192	1400	2	0.53637	TRUE
Txnl1	4	0.87375	0.87333	1	16951	0	0.61301	0.018604	0.058346	0.827192	1390	2	0.61301	TRUE
Olfr1057	4	0.89744	0.89708	1	17594	0	0.72671	0.018697	0.05853	0.827192	1394	2	0.72671	FALSE
Hspb11	4	0.95523	0.95506	1	19289	0	0.87656	0.018641	0.05842	0.827192	1391	3	0.87656	FALSE
1500015O10Rik	4	0.71408	0.7371	1	13335	1	0.9096	0.018834	0.058838	0.827888	1401	3	0.9096	TRUE
Ticam1	4	0.81472	0.81517	1	15334	1	1.0665	0.018856	0.058886	0.827888	1403	3	1.0665	FALSE
Rcan3	4	0.98037	0.98037	1	20025	0	0.85126	0.018848	0.058867	0.827888	1402	3	0.85126	FALSE
Fbf1	4	0.31044	0.4557	1	6971	2	0.29817	0.018876	0.058928	0.827917	1404	2	0.29817	FALSE
Olfr461	4	0.80243	0.80416	1	15056	1	0.41851	0.018931	0.059057	0.828001	1406	2	0.41851	FALSE
Mettl23	4	0.89312	0.89276	1	17483	0	0.73762	0.018951	0.059094	0.828001	1407	2	0.73762	FALSE
Olfr1362	4	0.92739	0.9271	1	18463	0	0.78168	0.018908	0.059002	0.828001	1405	3	0.78168	FALSE
CAGE.control.g3980	1	0.9409	0.94114	1	18860	0	1.2411	0.059104	0.059061	0.828001	3011	1	1.2411	FALSE
Tmem87a	4	0.33645	0.48185	1	7492	2	0.31223	0.018981	0.05915	0.828218	1408	2	0.31223	TRUE
Olfr1339	4	0.32846	0.47382	1	7318	1	0.89781	0.019045	0.059292	0.829649	1409	3	0.89781	TRUE
Gucy2e	4	0.57324	0.65739	1	11321	1	0.61795	0.019088	0.05939	0.829899	1411	2	0.61795	FALSE
Pias1	4	0.94117	0.94104	1	18865	0	0.6058	0.01908	0.05937	0.829899	1410	2	0.6058	TRUE
Dedd	4	0.41615	0.56268	1	9134	2	-0.13229	0.01913	0.059474	0.830502	1412	1	-0.13229	FALSE
Myo19	4	0.31198	0.45726	1	7007	1	0.80995	0.01921	0.059627	0.831519	1415	3	0.80995	FALSE
Usp33	4	0.40872	0.55521	1	8960	2	0.3313	0.019194	0.059595	0.831519	1413	2	0.3313	FALSE
Akr1c13	4	0.75899	0.76903	1	14149	1	0.80329	0.019255	0.059728	0.8318	1416	3	0.80329	FALSE
CAGE.control.g63416	1	0.94027	0.94052	1	18843	0	0.9516	0.059727	0.059715	0.8318	3033	1	0.9516	FALSE
Tyrobp	4	0.24599	0.39086	1	5821	1	0.65084	0.019626	0.060498	0.832594	1431	3	0.65084	TRUE
Alx1	4	0.27629	0.42135	1	6332	1	1.0228	0.019431	0.060105	0.832594	1422	3	1.0228	TRUE
Dnajc18	4	0.33905	0.48448	1	7541	1	0.70439	0.019527	0.060301	0.832594	1425	3	0.70439	FALSE
Vwce	4	0.33956	0.485	1	7556	2	-0.12379	0.019676	0.060598	0.832594	1432	1	-0.12379	FALSE
Arl14epl	4	0.37599	0.52201	1	8301	2	0.2256	0.019428	0.060099	0.832594	1421	2	0.2256	FALSE
Atox1	4	0.49682	0.62226	1	10472	1	0.82597	0.019602	0.060444	0.832594	1430	3	0.82597	TRUE
Senp8	4	0.74152	0.75616	1	13805	1	0.37567	0.019304	0.059832	0.832594	1417	2	0.37567	FALSE
Gstm2	4	0.76973	0.77731	1	14344	1	0.78679	0.019476	0.060203	0.832594	1424	3	0.78679	TRUE
Trpc5	4	0.81756	0.81775	1	15407	1	0.28123	0.019527	0.060301	0.832594	1426	2	0.28123	TRUE
Upk1a	4	0.8642	0.86376	1	16691	0	0.61573	0.01957	0.060391	0.832594	1428	2	0.61573	FALSE
Dnajb4	4	0.90523	0.90483	1	17822	0	0.65864	0.01969	0.060624	0.832594	1433	2	0.65864	TRUE
Morn1	4	0.90851	0.90815	1	17919	0	0.65649	0.019356	0.059946	0.832594	1418	2	0.65649	TRUE
D1Pas1	4	0.93669	0.93652	1	18729	0	0.89144	0.019694	0.060631	0.832594	1434	3	0.89144	TRUE
Celsr1	4	0.9372	0.93704	1	18747	0	0.72484	0.019466	0.060176	0.832594	1423	3	0.72484	FALSE
CAGE.control.g25716	1	0.93938	0.9396	1	18813	0	1.6196	0.060621	0.06063	0.832594	3072	1	1.6196	FALSE
CAGE.control.g32356	1	0.93963	0.93985	1	18822	0	1.0434	0.060369	0.060371	0.832594	3064	1	1.0434	TRUE
CAGE.control.g21301	1	0.93971	0.93993	1	18824	0	1.1163	0.060294	0.060295	0.832594	3060	1	1.1163	FALSE
CAGE.control.g45218	1	0.93983	0.94006	1	18829	0	1.1694	0.060174	0.060174	0.832594	3052	1	1.1694	TRUE
CAGE.control.g55369	1	0.93995	0.94018	1	18836	0	1.2545	0.060054	0.06005	0.832594	3046	1	1.2545	FALSE
Slc35a1	4	0.94238	0.94222	1	18892	0	1.0955	0.019378	0.060005	0.832594	1420	3	1.0955	FALSE
Celf2	4	0.9685	0.96837	1	19669	0	0.73626	0.019594	0.060434	0.832594	1429	2	0.73626	TRUE
4933403O08Rik	4	0.58748	0.66444	1	11482	1	0.75394	0.019724	0.060698	0.832968	1435	3	0.75394	FALSE
Tmem248	4	0.47659	0.61369	1	10270	1	0.71998	0.019775	0.060799	0.833261	1436	3	0.71998	TRUE
Scnm1	4	0.89951	0.89912	1	17658	0	0.7613	0.019793	0.060841	0.833261	1437	2	0.7613	FALSE
CAGE.control.g74796	1	0.93919	0.93941	1	18805	0	1.0691	0.06081	0.060819	0.833261	3081	1	1.0691	FALSE
H2-Aa	4	0.64361	0.69443	1	12214	1	0.63893	0.019849	0.060965	0.833855	1439	2	0.63893	FALSE
Aldoc	4	0.69958	0.72769	1	13101	1	0.78687	0.019839	0.060936	0.833855	1438	3	0.78687	FALSE
Ube2d2b	4	0.51241	0.62897	1	10632	1	0.96197	0.019879	0.06103	0.834006	1440	3	0.96197	FALSE
Relb	4	0.90855	0.90819	1	17922	0	0.79321	0.019927	0.061137	0.834006	1442	3	0.79321	TRUE
Myo7b	4	0.92263	0.92241	1	18323	0	0.19604	0.019924	0.061131	0.834006	1441	1	0.19604	TRUE
CAGE.control.g42808	1	0.9389	0.93913	1	18793	0	1.211	0.0611	0.061101	0.834006	3097	1	1.211	FALSE
Olfr281	4	0.93735	0.9372	1	18753	0	0.59774	0.019974	0.061228	0.834697	1443	2	0.59774	FALSE
Btnl6	4	0.14302	0.28691	1	4526	1	0.75638	0.020187	0.061676	0.835039	1452	3	0.75638	TRUE
Efcab11	4	0.35144	0.4971	1	7794	1	0.88113	0.02011	0.061523	0.835039	1448	3	0.88113	TRUE
8430419L09Rik	4	0.42493	0.57165	1	9337	2	-0.16339	0.020123	0.061553	0.835039	1449	1	-0.16339	TRUE
Tep1	4	0.45969	0.60671	1	10111	1	0.87381	0.020171	0.061641	0.835039	1451	3	0.87381	TRUE
Zmym5	4	0.6478	0.69673	1	12278	1	0.89601	0.02004	0.061356	0.835039	1445	3	0.89601	FALSE
Olfr190	4	0.72199	0.74249	1	13455	1	-0.16587	0.020197	0.061698	0.835039	1454	1	-0.16587	FALSE
Sgk1	4	0.92412	0.9239	1	18361	0	0.48264	0.020073	0.061426	0.835039	1446	2	0.48264	TRUE
Trib1	4	0.92477	0.92453	1	18378	0	0.63065	0.020106	0.061514	0.835039	1447	3	0.63065	TRUE
Krtap19-5	4	0.94551	0.94535	1	18992	0	0.98409	0.020146	0.061599	0.835039	1450	3	0.98409	FALSE
Olfr970	4	0.96574	0.96561	1	19596	0	0.51984	0.020197	0.061698	0.835039	1453	3	0.51984	TRUE
Tdrd1	4	0.97547	0.97536	1	19866	0	0.93045	0.02003	0.061333	0.835039	1444	3	0.93045	FALSE
Dpp8	4	0.41394	0.56047	1	9077	1	0.79597	0.020485	0.062305	0.835057	1468	3	0.79597	TRUE
Chpf2	4	0.43493	0.58179	1	9572	2	0.31615	0.02047	0.062271	0.835057	1467	2	0.31615	FALSE
1110012L19Rik	4	0.50604	0.62623	1	10575	1	0.79508	0.020271	0.061854	0.835057	1457	3	0.79508	TRUE
Trim10	4	0.7342	0.75096	1	13674	1	0.78361	0.020441	0.062207	0.835057	1462	3	0.78361	FALSE
Zfp760	4	0.76751	0.77561	1	14308	1	0.48161	0.020364	0.062045	0.835057	1459	2	0.48161	TRUE
Slain1	4	0.79971	0.80184	1	14990	1	0.94404	0.020243	0.061793	0.835057	1456	3	0.94404	TRUE
Hs3st3a1	4	0.8127	0.81333	1	15285	1	0.81184	0.020441	0.06221	0.835057	1463	3	0.81184	FALSE
Sytl4	4	0.83679	0.83619	1	15933	0	0.39363	0.02042	0.062165	0.835057	1461	3	0.39363	TRUE
Glra2	4	0.86296	0.86251	1	16658	0	0.63533	0.020453	0.062234	0.835057	1464	3	0.63533	FALSE
Gabrg2	4	0.87752	0.8771	1	17053	0	0.72837	0.02047	0.062271	0.835057	1466	3	0.72837	FALSE
Sybu	4	0.92152	0.92125	1	18289	0	0.6499	0.020364	0.062043	0.835057	1458	3	0.6499	FALSE
Hmgcll1	4	0.93475	0.93453	1	18664	0	0.95209	0.020461	0.06225	0.835057	1465	3	0.95209	TRUE
CAGE.control.g8089	1	0.93806	0.93829	1	18771	0	1.4607	0.061944	0.061939	0.835057	3131	1	1.4607	TRUE
Cd93	4	0.9554	0.95525	1	19295	0	0.72651	0.020231	0.061767	0.835057	1455	3	0.72651	FALSE
S100z	4	0.96303	0.9629	1	19524	0	0.39963	0.020371	0.062059	0.835057	1460	3	0.39963	FALSE
Gm3500	4	0.0023247	0.0083763	0.135669	1275	3	-2.9192	0.020619	0.062585	0.835269	1474	1	-2.9192	TRUE
Gata5	4	0.17533	0.31962	1	4877	2	0.0149	0.020767	0.062863	0.835269	1481	2	0.0149	TRUE
Ccr8	4	0.41594	0.56247	1	9129	2	-0.13604	0.020718	0.062779	0.835269	1479	1	-0.13604	TRUE
Spata24	4	0.59528	0.66852	1	11602	1	0.2781	0.020668	0.062673	0.835269	1477	2	0.2781	FALSE
Rad51ap2	4	0.61591	0.67938	1	11868	1	0.8052	0.02078	0.062887	0.835269	1482	3	0.8052	FALSE
Zdhhc17	4	0.86222	0.86179	1	16638	0	0.99439	0.020608	0.062559	0.835269	1473	3	0.99439	TRUE
Mb21d2	4	0.87859	0.87817	1	17077	0	0.69348	0.020688	0.062718	0.835269	1478	3	0.69348	FALSE
Mkrn3	4	0.89785	0.8975	1	17604	0	0.71405	0.02052	0.062379	0.835269	1469	2	0.71405	FALSE
Kcnb1	4	0.90244	0.90199	1	17740	0	0.2128	0.020569	0.062477	0.835269	1471	2	0.2128	TRUE
Zfp473	4	0.91056	0.91024	1	17977	0	0.74342	0.020632	0.062614	0.835269	1475	2	0.74342	FALSE
Shisa6	4	0.92891	0.92864	1	18505	0	0.66608	0.020601	0.062547	0.835269	1472	3	0.66608	TRUE
CAGE.control.g2404	1	0.93724	0.93744	1	18749	0	1.8628	0.062762	0.062731	0.835269	3170	1	1.8628	FALSE
Pcyox1	4	0.9572	0.9571	1	19346	0	0.97474	0.02066	0.062659	0.835269	1476	3	0.97474	TRUE
Tjp2	4	0.97261	0.9725	1	19784	0	0.70164	0.020748	0.062827	0.835269	1480	3	0.70164	TRUE
Pla1a	4	0.87906	0.87864	1	17090	0	0.64712	0.020804	0.062936	0.835381	1483	2	0.64712	FALSE
Wnt2	4	0.0746	0.16904	1	3172	3	-0.50561	0.021338	0.064068	0.835384	1510	1	-0.50561	TRUE
Gdpd1	4	0.078269	0.17595	1	3232	1	0.1996	0.020966	0.063277	0.835384	1489	2	0.1996	TRUE
Tor4a	4	0.34482	0.49039	1	7663	1	0.96626	0.021066	0.063493	0.835384	1494	3	0.96626	FALSE
Sparcl1	4	0.36733	0.51318	1	8131	1	0.31864	0.021263	0.063922	0.835384	1503	2	0.31864	FALSE
Cygb	4	0.39234	0.53852	1	8618	1	0.47942	0.021164	0.063714	0.835384	1496	3	0.47942	TRUE
Npffr2	4	0.46639	0.60944	1	10179	1	0.73099	0.021289	0.063976	0.835384	1505	3	0.73099	TRUE
Plekhf2	4	0.47474	0.61293	1	10254	1	0.95516	0.020947	0.063238	0.835384	1488	3	0.95516	TRUE
Cul9	4	0.57107	0.6563	1	11288	1	0.10247	0.020867	0.063071	0.835384	1485	1	0.10247	FALSE
P2ry1	4	0.65863	0.70292	1	12432	1	-0.067865	0.021214	0.063817	0.835384	1500	1	-0.067865	FALSE
Pdhb	4	0.71875	0.74029	1	13408	1	0.83656	0.021173	0.063729	0.835384	1497	3	0.83656	FALSE
Epm2aip1	4	0.72584	0.74515	1	13526	1	0.73318	0.020824	0.062983	0.835384	1484	2	0.73318	FALSE
Olfr267	4	0.73293	0.75012	1	13653	1	0.8722	0.021258	0.063907	0.835384	1502	3	0.8722	FALSE
Pcdha6	4	0.75421	0.76552	1	14041	1	0.72369	0.021285	0.063966	0.835384	1504	3	0.72369	TRUE
Ajap1	4	0.76076	0.7704	1	14182	1	-0.022502	0.021338	0.064068	0.835384	1509	1	-0.022502	FALSE
Gm20594	4	0.80209	0.80387	1	15045	1	1.0068	0.021237	0.063868	0.835384	1501	3	1.0068	FALSE
R3hcc1l	4	0.85352	0.85297	1	16387	0	0.86066	0.020922	0.063186	0.835384	1487	3	0.86066	FALSE
Ankub1	4	0.87632	0.87591	1	17008	0	0.57998	0.021313	0.064016	0.835384	1507	2	0.57998	TRUE
Slc51a	4	0.91635	0.91606	1	18131	0	0.70847	0.021049	0.063452	0.835384	1492	3	0.70847	TRUE
Gna15	4	0.91719	0.91694	1	18158	0	0.88336	0.021097	0.063563	0.835384	1495	3	0.88336	TRUE
CAGE.control.g22903	1	0.93638	0.93657	1	18715	0	1.5386	0.063625	0.063635	0.835384	3215	1	1.5386	TRUE
CAGE.control.g75634	1	0.93657	0.93677	1	18724	0	1.0339	0.06343	0.063434	0.835384	3207	1	1.0339	TRUE
St3gal5	4	0.9462	0.94607	1	19006	0	0.7696	0.020918	0.063176	0.835384	1486	3	0.7696	FALSE
Zbtb14	4	0.95782	0.95774	1	19366	0	1.1996	0.021029	0.06341	0.835384	1491	3	1.1996	FALSE
Fam19a5	4	0.95999	0.95984	1	19436	0	0.85121	0.02105	0.063452	0.835384	1493	3	0.85121	TRUE
Ccr3	4	0.96366	0.96355	1	19546	0	0.76364	0.021334	0.06406	0.835384	1508	2	0.76364	TRUE
1700042G07Rik	3	0.97516	0.97522	1	19857	0	0.57862	0.024843	0.063281	0.835384	1646	3	0.57862	FALSE
Naprt	4	0.97828	0.97826	1	19957	0	0.90117	0.020985	0.063312	0.835384	1490	3	0.90117	FALSE
Vmn1r66	4	0.97983	0.97985	1	20007	0	1.0512	0.021297	0.063985	0.835384	1506	3	1.0512	FALSE
Svep1	4	0.44775	0.59484	1	9848	1	1.1681	0.021379	0.064149	0.835554	1511	3	1.1681	TRUE
Acsl1	4	0.88758	0.88723	1	17319	0	0.69148	0.021387	0.064161	0.835554	1512	3	0.69148	FALSE
Aqp9	4	0.91611	0.91582	1	18122	0	0.80464	0.02141	0.064208	0.835581	1513	3	0.80464	FALSE
Smyd3	4	0.95495	0.95477	1	19281	0	0.66568	0.021429	0.064244	0.835581	1514	3	0.66568	TRUE
Dnah2	4	0.97845	0.97843	1	19968	0	0.79331	0.021449	0.064293	0.835684	1515	3	0.79331	TRUE
Galnt10	4	0.27097	0.41595	1	6233	2	-0.25707	0.021511	0.064434	0.836988	1516	1	-0.25707	FALSE
Magea8	4	0.073144	0.16635	1	3142	2	-0.45049	0.021709	0.064854	0.8376	1525	1	-0.45049	FALSE
Fam131a	4	0.1957	0.34021	1	5118	1	0.78812	0.02168	0.064787	0.8376	1524	3	0.78812	FALSE
Cdk15	4	0.37391	0.51989	1	8255	1	0.55313	0.021745	0.064929	0.8376	1528	2	0.55313	FALSE
Mast4	4	0.43091	0.57782	1	9479	2	0.45222	0.021728	0.064891	0.8376	1526	2	0.45222	TRUE
Akr1c6	4	0.66451	0.70635	1	12528	1	0.79406	0.021561	0.064546	0.8376	1517	2	0.79406	FALSE
Tbc1d22a	4	0.672	0.71081	1	12634	1	0.35126	0.02166	0.064746	0.8376	1523	2	0.35126	TRUE
Lrat	4	0.68725	0.72005	1	12888	1	0.70101	0.021732	0.064902	0.8376	1527	3	0.70101	TRUE
Adad1	4	0.73478	0.75138	1	13688	1	0.18252	0.021784	0.065007	0.8376	1531	1	0.18252	TRUE
Mbd5	4	0.8531	0.85253	1	16374	0	0.65466	0.021749	0.064937	0.8376	1529	3	0.65466	TRUE
Mitf	4	0.87323	0.87281	1	16937	0	0.78571	0.02161	0.064658	0.8376	1519	3	0.78571	TRUE
Cysrt1	4	0.9271	0.92684	1	18453	0	0.13098	0.021784	0.065007	0.8376	1530	1	0.13098	FALSE
Abca13	4	0.92986	0.92959	1	18532	0	0.90398	0.02165	0.06473	0.8376	1522	3	0.90398	TRUE
Pcdhb4	4	0.97736	0.97734	1	19927	0	0.90532	0.021636	0.064701	0.8376	1520	3	0.90532	TRUE
Sugct	4	0.62584	0.68478	1	11986	1	0.89248	0.021842	0.065125	0.838067	1532	3	0.89248	FALSE
Vcpkmt	4	0.7445	0.75833	1	13863	1	0.70737	0.021842	0.065125	0.838067	1533	3	0.70737	FALSE
Paox	4	0.48333	0.61657	1	10331	1	1.1557	0.02193	0.065312	0.839109	1536	3	1.1557	FALSE
Ankrd22	4	0.8098	0.81067	1	15226	1	0.65425	0.021912	0.065276	0.839109	1534	2	0.65425	TRUE
Mex3a	4	0.82584	0.82547	1	15612	1	0.67419	0.021958	0.065368	0.839109	1538	3	0.67419	FALSE
Bmp3	4	0.93161	0.93132	1	18579	0	0.22031	0.021957	0.065367	0.839109	1537	2	0.22031	TRUE
Spty2d1	4	0.16051	0.3046	1	4695	2	0.21778	0.022029	0.065527	0.839784	1540	2	0.21778	TRUE
Bmp6	4	0.81893	0.81899	1	15440	1	0.38373	0.022056	0.065583	0.839784	1542	3	0.38373	TRUE
Arhgap29	4	0.9234	0.92319	1	18343	0	0.63425	0.022007	0.065477	0.839784	1539	3	0.63425	FALSE
Ctsll3	4	0.98039	0.98039	1	20026	0	0.67886	0.022041	0.065551	0.839784	1541	3	0.67886	TRUE
Cd86	4	0.2343	0.37915	1	5654	1	0.64919	0.022147	0.065781	0.839899	1546	3	0.64919	TRUE
Ppbp	3	0.52526	0.56745	1	10783	1	0.47967	0.025862	0.065691	0.839899	1683	2	0.47967	TRUE
Akp3	4	0.74629	0.75964	1	13888	1	0.79669	0.022143	0.065771	0.839899	1545	3	0.79669	FALSE
Ap1s1	4	0.91832	0.91806	1	18190	0	0.69729	0.022138	0.065764	0.839899	1544	3	0.69729	FALSE
Oxnad1	4	0.9692	0.96904	1	19688	0	0.6893	0.022155	0.065796	0.839899	1547	3	0.6893	TRUE
Mxd4	4	0.21617	0.36093	1	5394	2	0.44252	0.022197	0.065897	0.84025	1548	2	0.44252	FALSE
Fbxo43	4	0.66232	0.70503	1	12490	1	1.4451	0.022218	0.065945	0.84025	1550	3	1.4451	TRUE
Tmem132d	4	0.70562	0.73159	1	13197	1	0.79607	0.022206	0.06592	0.84025	1549	3	0.79607	FALSE
Mllt1	4	0.37972	0.52582	1	8365	2	-0.16143	0.022254	0.066021	0.840697	1551	1	-0.16143	FALSE
Veph1	4	0.96008	0.95992	1	19439	0	0.20554	0.022304	0.066109	0.841301	1552	2	0.20554	FALSE
Pcdhgb4	4	0.90508	0.90468	1	17818	0	0.71093	0.02233	0.066171	0.841569	1553	3	0.71093	FALSE
Tet1	4	0.69052	0.72211	1	12948	1	0.88017	0.022386	0.066274	0.842367	1554	3	0.88017	TRUE
Hipk2	4	0.75833	0.76854	1	14134	1	0.48875	0.022467	0.066447	0.843716	1555	2	0.48875	TRUE
CAGE.control.g67197	1	0.93361	0.9338	1	18629	0	1.2517	0.066389	0.066462	0.843716	3321	1	1.2517	TRUE
Tmem185b	4	0.97756	0.97754	1	19935	0	1.2447	0.022514	0.066542	0.844219	1556	3	1.2447	FALSE
Gpr132	4	0.8765	0.87609	1	17016	0	0.7228	0.022536	0.066585	0.844236	1557	3	0.7228	TRUE
Nps	4	0.42352	0.57021	1	9305	2	0.63386	0.022739	0.067018	0.844396	1566	2	0.63386	TRUE
Pms2	4	0.43575	0.58263	1	9585	2	0.10488	0.022849	0.067251	0.844396	1571	2	0.10488	TRUE
Abcb11	4	0.55596	0.649	1	11101	1	0.56392	0.022595	0.066713	0.844396	1559	2	0.56392	TRUE
Morc4	4	0.57348	0.6575	1	11324	1	0.93827	0.022819	0.067194	0.844396	1570	3	0.93827	TRUE
Cdadc1	4	0.85427	0.85376	1	16408	0	1.0182	0.022681	0.066888	0.844396	1563	3	1.0182	TRUE
Rp9	4	0.87373	0.8733	1	16949	0	0.24428	0.022774	0.067095	0.844396	1567	1	0.24428	FALSE
Lca5	4	0.88559	0.88522	1	17274	0	0.085471	0.022601	0.066727	0.844396	1560	1	0.085471	FALSE
Tpgs2	4	0.89209	0.89175	1	17447	0	0.36495	0.022651	0.066827	0.844396	1562	2	0.36495	FALSE
Olfr734	4	0.92134	0.92108	1	18284	0	0.88707	0.022629	0.066778	0.844396	1561	3	0.88707	TRUE
CAGE.control.g32191	1	0.93284	0.93303	1	18604	0	1.5668	0.067157	0.067222	0.844396	3355	1	1.5668	TRUE
CAGE.control.g41652	1	0.93289	0.93307	1	18606	0	1.1102	0.067113	0.067178	0.844396	3354	1	1.1102	TRUE
CAGE.control.g33548	1	0.93318	0.93337	1	18616	0	1.1892	0.066824	0.066902	0.844396	3340	1	1.1892	TRUE
Zfp248	4	0.93556	0.93533	1	18686	0	0.93844	0.022569	0.066648	0.844396	1558	3	0.93844	TRUE
Cntn1	4	0.94676	0.94666	1	19021	0	0.59408	0.022705	0.066945	0.844396	1565	2	0.59408	TRUE
Creg2	4	0.96306	0.96294	1	19525	0	0.61506	0.022804	0.067151	0.844396	1569	3	0.61506	TRUE
1810062G17Rik	4	0.96573	0.9656	1	19595	0	0.33743	0.022774	0.067095	0.844396	1568	2	0.33743	TRUE
Efhd2	4	0.62296	0.68325	1	11955	1	0.69539	0.022886	0.067329	0.844551	1572	3	0.69539	FALSE
Sipa1l2	4	0.81296	0.81354	1	15292	1	0.73359	0.022935	0.067427	0.844551	1575	3	0.73359	FALSE
Actg2	4	0.94805	0.94795	1	19061	0	0.43699	0.022923	0.067407	0.844551	1573	3	0.43699	FALSE
Nkain3	4	0.95867	0.95858	1	19389	0	0.70119	0.022923	0.067407	0.844551	1574	3	0.70119	TRUE
Wfdc18	4	0.8236	0.82338	1	15558	1	0.76903	0.022978	0.067515	0.844672	1576	3	0.76903	TRUE
Aknad1	4	0.92455	0.9243	1	18373	0	0.67064	0.022995	0.067553	0.844672	1577	2	0.67064	FALSE
Magee2	4	0.96131	0.96117	1	19483	0	0.71645	0.022997	0.067559	0.844672	1578	3	0.71645	FALSE
Csf2rb2	4	0.16284	0.30692	1	4721	2	-0.073802	0.023047	0.067656	0.845376	1579	2	-0.073802	FALSE
A430005L14Rik	4	0.91408	0.91378	1	18078	0	0.79922	0.023085	0.067736	0.845865	1580	3	0.79922	FALSE
Krt84	4	0.48345	0.61662	1	10332	1	0.96155	0.023214	0.068036	0.847814	1583	3	0.96155	FALSE
Serpine2	4	0.7309	0.74866	1	13610	1	0.27664	0.023245	0.068098	0.847814	1585	3	0.27664	TRUE
Trim24	4	0.81691	0.81718	1	15391	1	0.88503	0.023205	0.068012	0.847814	1582	3	0.88503	TRUE
Tmem260	4	0.8172	0.81743	1	15397	1	0.11543	0.023195	0.067992	0.847814	1581	1	0.11543	TRUE
Rundc3b	4	0.89948	0.89909	1	17654	0	0.83616	0.023239	0.068084	0.847814	1584	3	0.83616	FALSE
Comp	4	0.75518	0.76622	1	14064	1	1.0866	0.023278	0.068156	0.848031	1586	3	1.0866	FALSE
Bcat2	4	0.48365	0.61671	1	10335	1	0.10698	0.023294	0.068198	0.848039	1588	1	0.10698	TRUE
Caprin2	4	0.57269	0.65709	1	11312	1	0.069327	0.023344	0.068313	0.848448	1590	2	0.069327	TRUE
Henmt1	4	0.96102	0.96087	1	19473	0	0.71988	0.02333	0.068278	0.848448	1589	2	0.71988	FALSE
1300017J02Rik	4	0.73312	0.75025	1	13656	1	0.80152	0.023361	0.068356	0.848473	1591	3	0.80152	TRUE
Idua	4	0.13663	0.27897	1	4435	3	-0.28652	0.023814	0.069291	0.849374	1612	1	-0.28652	TRUE
Acmsd	4	0.23709	0.38194	1	5693	2	-0.2338	0.023542	0.06873	0.849374	1598	1	-0.2338	TRUE
Rbm43	4	0.25709	0.40206	1	5989	2	0.3099	0.023805	0.069273	0.849374	1610	2	0.3099	FALSE
Gm11541	4	0.27009	0.41506	1	6213	2	-0.3935	0.02364	0.068943	0.849374	1602	1	-0.3935	FALSE
Troap	4	0.32832	0.47366	1	7315	2	-0.13197	0.023443	0.068512	0.849374	1593	1	-0.13197	FALSE
Fmo5	4	0.34051	0.48599	1	7574	2	0.50396	0.023796	0.069262	0.849374	1609	2	0.50396	FALSE
1110034G24Rik	4	0.42072	0.56738	1	9231	2	0.028928	0.023492	0.068618	0.849374	1595	2	0.028928	TRUE
Stk35	4	0.44044	0.58739	1	9693	2	-0.21551	0.023814	0.069291	0.849374	1611	1	-0.21551	TRUE
Olfr1016	4	0.47519	0.61311	1	10257	1	0.64485	0.023473	0.068579	0.849374	1594	3	0.64485	TRUE
Vps13c	4	0.53115	0.63741	1	10848	1	-0.077436	0.02369	0.06905	0.849374	1606	1	-0.077436	FALSE
Gja5	4	0.74245	0.75684	1	13824	1	0.86005	0.023659	0.068986	0.849374	1604	3	0.86005	FALSE
Olfr667	4	0.83461	0.83407	1	15863	1	0.77369	0.023442	0.068512	0.849374	1592	3	0.77369	TRUE
Lcp2	4	0.86426	0.86382	1	16694	0	0.92528	0.023654	0.068974	0.849374	1603	3	0.92528	FALSE
CAGE.control.g22265	1	0.93118	0.93132	1	18565	0	0.95332	0.06882	0.068861	0.849374	3419	1	0.95332	FALSE
Vmn2r18	4	0.94003	0.93992	1	18837	0	0.32889	0.023591	0.068834	0.849374	1600	2	0.32889	FALSE
Defb12	4	0.94144	0.94128	1	18872	0	0.77838	0.023794	0.06926	0.849374	1608	3	0.77838	TRUE
Cyp2c55	4	0.94763	0.94752	1	19044	0	0.84713	0.02357	0.068796	0.849374	1599	3	0.84713	TRUE
Crisp2	4	0.96778	0.96765	1	19653	0	1.133	0.023597	0.068851	0.849374	1601	3	1.133	FALSE
Lrrc6	4	0.97345	0.97332	1	19810	0	0.85855	0.023672	0.069018	0.849374	1605	3	0.85855	TRUE
Sytl1	4	0.97832	0.9783	1	19960	0	0.8004	0.023526	0.068694	0.849374	1596	3	0.8004	FALSE
Cd4	4	0.98274	0.98271	1	20078	0	0.76417	0.023739	0.06915	0.849374	1607	3	0.76417	FALSE
Olfr605	4	0.82674	0.82636	1	15635	1	0.88829	0.02384	0.069342	0.849459	1613	3	0.88829	FALSE
Olfr1354	4	0.95114	0.95101	1	19161	0	0.85988	0.023857	0.06938	0.849459	1614	2	0.85988	TRUE
CAGE.control.g3191	1	0.93061	0.93078	1	18551	0	1.1926	0.069387	0.069448	0.849776	3437	1	1.1926	FALSE
Gm14479	4	0.28152	0.42661	1	6417	2	-0.37572	0.023937	0.069556	0.85054	1615	1	-0.37572	FALSE
Tns1	4	0.52599	0.63512	1	10794	1	0.87286	0.023953	0.069592	0.85054	1616	3	0.87286	FALSE
Tex13a	4	0.49977	0.62354	1	10509	1	0.64381	0.024002	0.06969	0.851231	1617	3	0.64381	FALSE
Tmem236	4	0.95138	0.95123	1	19171	0	0.74094	0.024023	0.069738	0.851313	1618	3	0.74094	TRUE
Gm6026	4	0.71181	0.7356	1	13299	1	0.87382	0.024047	0.069792	0.851465	1619	3	0.87382	TRUE
Slc25a40	4	0.025777	0.073774	0.659182	2309	3	-0.83142	0.024086	0.069872	0.851938	1620	1	-0.83142	TRUE
Skint4	4	0.4736	0.61245	1	10247	1	0.75103	0.024145	0.070004	0.852042	1622	2	0.75103	FALSE
Ypel2	4	0.71036	0.73468	1	13271	1	0.60536	0.024135	0.069984	0.852042	1621	3	0.60536	TRUE
Gm3763	3	0.97231	0.97235	1	19771	0	0.46552	0.027686	0.069984	0.852042	1754	3	0.46552	FALSE
Zcchc24	4	0.89466	0.8943	1	17523	0	0.49235	0.024185	0.070099	0.852694	1623	2	0.49235	TRUE
Olfr1160	4	0.39163	0.53781	1	8600	1	0.032938	0.024234	0.070198	0.852698	1625	2	0.032938	TRUE
Rdx	4	0.87554	0.87512	1	16989	0	0.66854	0.024215	0.070162	0.852698	1624	2	0.66854	FALSE
Cfap44	4	0.97062	0.9705	1	19717	0	0.7523	0.024247	0.070223	0.852698	1626	3	0.7523	FALSE
Slc22a13	4	0.87017	0.86972	1	16859	0	0.98077	0.024268	0.070273	0.852802	1627	3	0.98077	FALSE
Sfxn2	4	0.16941	0.31358	1	4805	1	0.41929	0.02432	0.07037	0.852875	1628	2	0.41929	TRUE
Atxn1	4	0.4371	0.584	1	9615	2	0.31128	0.024333	0.070402	0.852875	1630	2	0.31128	TRUE
Zfp750	4	0.95528	0.95512	1	19291	0	0.79235	0.02433	0.070394	0.852875	1629	3	0.79235	TRUE
Scgb1b2	4	0.073426	0.16685	1	3148	3	-0.49807	0.024382	0.070502	0.853192	1631	1	-0.49807	TRUE
Birc7	4	0.88702	0.88666	1	17307	0	0.8882	0.024386	0.070511	0.853192	1632	3	0.8882	FALSE
Ripk2	4	0.56665	0.65418	1	11230	1	0.67158	0.024425	0.070582	0.853461	1633	3	0.67158	TRUE
Bhlha9	4	0.93037	0.9301	1	18544	0	0.83087	0.024443	0.07062	0.853461	1634	3	0.83087	FALSE
Slc15a4	4	0.94272	0.94255	1	18905	0	0.75541	0.024461	0.070657	0.853461	1635	3	0.75541	FALSE
CAGE.control.g73493	1	0.92928	0.92947	1	18512	0	1.204	0.070722	0.070742	0.853986	3487	1	1.204	TRUE
Rln3	4	0.64563	0.69553	1	12241	1	0.50604	0.024531	0.070809	0.854291	1636	3	0.50604	TRUE
Zfp459	4	0.37943	0.52551	1	8358	1	0.36687	0.02458	0.070912	0.855041	1637	2	0.36687	FALSE
Abcg3	4	0.88296	0.88256	1	17205	0	0.59017	0.024619	0.071	0.855604	1638	2	0.59017	FALSE
Bend7	4	0.96615	0.96601	1	19610	0	0.79293	0.024668	0.071101	0.856317	1639	3	0.79293	FALSE
Defa25	4	0.0051626	0.018087	0.239286	1560	3	-1.4017	0.024852	0.071485	0.856708	1647	1	-1.4017	TRUE
Nat8l	4	0.2823	0.42739	1	6430	2	-0.28467	0.024778	0.071341	0.856708	1644	1	-0.28467	TRUE
Gm1553	4	0.46537	0.60899	1	10168	1	1.008	0.024772	0.071331	0.856708	1643	3	1.008	FALSE
Clmp	4	0.66436	0.70625	1	12524	1	0.31239	0.024729	0.071226	0.856708	1640	2	0.31239	TRUE
Rell2	4	0.71703	0.7391	1	13383	1	0.51751	0.024734	0.071239	0.856708	1641	2	0.51751	FALSE
Olfr586	4	0.7347	0.75132	1	13686	1	0.55892	0.024867	0.07152	0.856708	1649	2	0.55892	FALSE
Pnma3	4	0.86348	0.86304	1	16674	0	1.0589	0.02482	0.071421	0.856708	1645	3	1.0589	TRUE
Zfp563	4	0.94503	0.94484	1	18973	0	0.8083	0.02488	0.071548	0.856708	1650	3	0.8083	FALSE
Urgcp	4	0.94564	0.94548	1	18993	0	0.75193	0.02476	0.071304	0.856708	1642	3	0.75193	FALSE
Folh1	4	0.96879	0.96865	1	19681	0	1.101	0.024866	0.071518	0.856708	1648	3	1.101	FALSE
Tmem132b	4	0.10262	0.22001	1	3737	2	0.23177	0.025044	0.0719	0.856811	1656	2	0.23177	TRUE
Olfr1111	4	0.16827	0.3124	1	4792	1	0.38886	0.025075	0.071964	0.856811	1657	2	0.38886	TRUE
Mylk4	4	0.39182	0.53801	1	8608	2	-0.0059657	0.024951	0.071718	0.856811	1652	2	-0.0059657	FALSE
Dnah17	4	0.46308	0.60805	1	10144	1	0.87419	0.025077	0.071971	0.856811	1658	3	0.87419	TRUE
Adcy4	4	0.51399	0.62967	1	10652	1	0.7622	0.024948	0.071711	0.856811	1651	3	0.7622	FALSE
Spib	4	0.548	0.64522	1	11013	1	0.67601	0.025139	0.072095	0.856811	1662	3	0.67601	TRUE
4933436I01Rik	4	0.55722	0.64961	1	11120	1	0.54587	0.024951	0.071718	0.856811	1653	2	0.54587	FALSE
Olfr561	4	0.69522	0.72499	1	13029	1	0.78312	0.025128	0.072075	0.856811	1661	3	0.78312	TRUE
Ltbr	4	0.79828	0.80064	1	14953	1	0.96653	0.025123	0.072064	0.856811	1659	3	0.96653	TRUE
Efhd1	4	0.91297	0.91268	1	18049	0	0.80132	0.025124	0.072068	0.856811	1660	3	0.80132	TRUE
CAGE.control.g74109	1	0.92798	0.92818	1	18481	0	0.95267	0.072025	0.072051	0.856811	3532	1	0.95267	FALSE
CAGE.control.g33565	1	0.9283	0.9285	1	18489	0	1.0852	0.071704	0.07174	0.856811	3521	1	1.0852	TRUE
Serpina1a	4	0.94776	0.94765	1	19050	0	0.83731	0.025017	0.071845	0.856811	1654	3	0.83731	FALSE
Il13ra2	4	0.88541	0.88503	1	17272	0	0.74004	0.025167	0.072151	0.856979	1663	3	0.74004	FALSE
Serpine1	4	0.38653	0.53263	1	8496	1	0.84769	0.025222	0.072253	0.857234	1664	3	0.84769	TRUE
Necap2	4	0.42526	0.57198	1	9349	2	-0.1681	0.025223	0.072255	0.857234	1665	1	-0.1681	TRUE
Dusp14	4	0.35757	0.50325	1	7914	1	0.93908	0.025244	0.072298	0.857248	1666	2	0.93908	TRUE
Mmp27	4	0.35952	0.50526	1	7956	1	0.70933	0.025331	0.072488	0.859005	1667	3	0.70933	FALSE
Olfr433	4	0.42391	0.5706	1	9313	1	0.1115	0.025371	0.072573	0.859036	1669	2	0.1115	FALSE
Rmdn2	4	0.66764	0.70822	1	12570	1	0.58479	0.025371	0.072573	0.859036	1668	3	0.58479	FALSE
CAGE.control.g47330	1	0.92729	0.92751	1	18459	0	1.5949	0.072711	0.072759	0.860743	3554	1	1.5949	TRUE
Rgs20	4	0.71964	0.74091	1	13427	1	0.7791	0.025502	0.072841	0.861021	1670	3	0.7791	FALSE
Wfdc5	3	0.86873	0.86887	1	16822	0	0.22709	0.028922	0.072866	0.861021	1805	2	0.22709	FALSE
Clec4d	4	0.4398	0.58674	1	9680	2	0.40258	0.025535	0.072911	0.861055	1671	2	0.40258	FALSE
Erbb2ip	4	0.31019	0.45544	1	6967	2	-0.021067	0.025569	0.072976	0.861338	1672	2	-0.021067	TRUE
Armt1	4	0.28749	0.43264	1	6525	1	0.08019	0.025643	0.073144	0.862327	1674	2	0.08019	TRUE
Sult2a5	4	0.43408	0.58094	1	9552	2	0.081656	0.025643	0.073144	0.862327	1673	2	0.081656	TRUE
St5	4	0.20744	0.35211	1	5277	1	0.85988	0.025843	0.07356	0.862811	1682	3	0.85988	TRUE
Svs2	4	0.37959	0.52568	1	8363	2	0.53686	0.02576	0.073395	0.862811	1678	2	0.53686	TRUE
Adamtsl4	4	0.51989	0.63234	1	10715	1	0.59557	0.025816	0.073509	0.862811	1680	2	0.59557	FALSE
Col7a1	4	0.65064	0.69834	1	12326	1	0.11954	0.025717	0.073297	0.862811	1675	2	0.11954	FALSE
Stard13	4	0.79077	0.79419	1	14788	1	0.63327	0.025746	0.073362	0.862811	1677	2	0.63327	FALSE
Tm4sf20	4	0.84219	0.84154	1	16096	0	0.77458	0.025832	0.073544	0.862811	1681	2	0.77458	FALSE
Pdx1	4	0.86484	0.86442	1	16720	0	0.75508	0.025735	0.073338	0.862811	1676	3	0.75508	TRUE
CAGE.control.g48353	1	0.92667	0.92691	1	18441	0	1.076	0.073328	0.07335	0.862811	3580	1	1.076	TRUE
Abca4	4	0.95855	0.95845	1	19386	0	0.7589	0.025787	0.07344	0.862811	1679	3	0.7589	FALSE
Dbn1	4	0.92372	0.92352	1	18350	0	0.75368	0.025873	0.073622	0.863046	1684	3	0.75368	TRUE
Tmem57	4	0.13374	0.27401	1	4389	1	0.74054	0.026513	0.074895	0.863283	1712	3	0.74054	FALSE
Atp6v1g2	4	0.17291	0.31718	1	4855	2	0.29303	0.026694	0.075277	0.863283	1721	2	0.29303	FALSE
Gm8923	4	0.24535	0.39021	1	5812	2	0.2129	0.025958	0.073797	0.863283	1686	2	0.2129	TRUE
Ift22	4	0.27445	0.41951	1	6300	2	-0.11804	0.026433	0.074743	0.863283	1707	2	-0.11804	FALSE
Tmem240	4	0.2789	0.42399	1	6374	1	0.42086	0.025915	0.073713	0.863283	1685	2	0.42086	TRUE
Tcirg1	4	0.29493	0.44001	1	6677	2	0.56732	0.026443	0.074764	0.863283	1708	2	0.56732	TRUE
Tbc1d31	4	0.3309	0.47628	1	7374	1	0.75005	0.026224	0.074313	0.863283	1693	3	0.75005	FALSE
Pax2	4	0.39969	0.54609	1	8780	1	0.768	0.02634	0.074552	0.863283	1702	3	0.768	TRUE
Itch	4	0.3997	0.5461	1	8781	2	0.060736	0.026557	0.074988	0.863283	1713	2	0.060736	FALSE
St8sia4	4	0.41078	0.55725	1	9002	1	0.75429	0.026267	0.074401	0.863283	1699	3	0.75429	FALSE
Ren1	4	0.43838	0.58528	1	9648	1	0.45064	0.026566	0.075009	0.863283	1714	2	0.45064	TRUE
Brcc3	4	0.47187	0.61171	1	10232	1	0.68683	0.026243	0.074352	0.863283	1697	2	0.68683	FALSE
Adam30	4	0.67308	0.71145	1	12656	1	0.70684	0.026243	0.074352	0.863283	1696	3	0.70684	FALSE
Olfr648	4	0.68087	0.71616	1	12777	1	0.30667	0.02626	0.074388	0.863283	1698	3	0.30667	FALSE
Gpr160	4	0.68569	0.71912	1	12861	1	0.67355	0.025964	0.073802	0.863283	1687	3	0.67355	TRUE
Gm7861	4	0.69483	0.72476	1	13022	1	0.16573	0.026063	0.073988	0.863283	1688	2	0.16573	TRUE
Pde10a	4	0.69829	0.72689	1	13077	1	0.87974	0.026712	0.075313	0.863283	1723	3	0.87974	TRUE
Tmem205	4	0.70118	0.72869	1	13131	1	0.61152	0.026409	0.074696	0.863283	1705	3	0.61152	TRUE
H13	4	0.72584	0.74515	1	13525	1	0.90508	0.026284	0.074437	0.863283	1700	3	0.90508	FALSE
Efcab3	4	0.73448	0.75117	1	13679	1	0.73498	0.026359	0.074593	0.863283	1703	3	0.73498	FALSE
Nqo1	4	0.73532	0.75176	1	13696	1	0.13799	0.026606	0.075091	0.863283	1717	1	0.13799	FALSE
Dcbld2	4	0.75062	0.76286	1	13977	1	0.18012	0.026655	0.075203	0.863283	1719	2	0.18012	TRUE
Cdr2	4	0.75447	0.76571	1	14044	1	0.48291	0.02663	0.07514	0.863283	1718	2	0.48291	TRUE
Olfr821	4	0.77059	0.77799	1	14362	1	0.62619	0.026112	0.074075	0.863283	1689	2	0.62619	TRUE
Cdkl4	4	0.77477	0.78124	1	14440	1	-0.079148	0.026359	0.074593	0.863283	1704	1	-0.079148	FALSE
Esp8	4	0.77591	0.78214	1	14468	1	0.24907	0.026433	0.074743	0.863283	1706	2	0.24907	TRUE
Oas1h	4	0.8848	0.88441	1	17254	0	0.29789	0.026507	0.074884	0.863283	1711	2	0.29789	TRUE
Galnt3	4	0.8902	0.88985	1	17397	0	0.81048	0.026673	0.075236	0.863283	1720	3	0.81048	FALSE
Trhde	4	0.89363	0.89329	1	17502	0	0.18626	0.026211	0.074283	0.863283	1691	1	0.18626	TRUE
Mospd3	4	0.91619	0.91589	1	18125	0	0.68763	0.026466	0.074813	0.863283	1710	3	0.68763	FALSE
CAGE.control.g19861	1	0.92534	0.92566	1	18391	0	1.0219	0.074663	0.074683	0.863283	3629	1	1.0219	FALSE
CAGE.control.g34004	1	0.9255	0.9258	1	18398	0	1.0455	0.0745	0.074524	0.863283	3624	1	1.0455	FALSE
CAGE.control.g52709	1	0.92564	0.92592	1	18405	0	1.1294	0.074361	0.074385	0.863283	3617	1	1.1294	FALSE
Gm4894	4	0.9406	0.94046	1	18851	0	0.64018	0.026575	0.075029	0.863283	1715	2	0.64018	TRUE
Ferd3l	4	0.9502	0.95008	1	19128	0	0.60743	0.026705	0.075297	0.863283	1722	3	0.60743	FALSE
Hoxc4	4	0.95221	0.95204	1	19193	0	0.72275	0.026594	0.075066	0.863283	1716	3	0.72275	FALSE
Cmip	4	0.96272	0.9626	1	19514	0	0.69097	0.026162	0.074185	0.863283	1690	3	0.69097	TRUE
Ugt1a10	4	0.96594	0.9658	1	19606	0	0.74471	0.026211	0.074284	0.863283	1692	2	0.74471	FALSE
Efnb2	4	0.96622	0.96607	1	19612	0	0.7997	0.026454	0.074793	0.863283	1709	3	0.7997	TRUE
Prob1	4	0.96631	0.96616	1	19614	0	0.66965	0.026243	0.074352	0.863283	1695	3	0.66965	TRUE
Slfn3	4	0.6676	0.70819	1	12568	1	0.10464	0.026779	0.075446	0.863841	1724	1	0.10464	FALSE
Lyplal1	4	0.97643	0.97635	1	19891	0	0.33732	0.026779	0.075446	0.863841	1725	3	0.33732	FALSE
Pkn1	4	0.94688	0.94678	1	19024	0	0.76617	0.026817	0.075523	0.864251	1726	3	0.76617	TRUE
Olfr358	4	0.25794	0.40288	1	6000	1	0.49843	0.026877	0.075646	0.864697	1727	3	0.49843	TRUE
Pcdhb22	4	0.63272	0.68845	1	12064	1	-0.16561	0.026877	0.075646	0.864697	1728	1	-0.16561	TRUE
Gm2927	4	0.026366	0.074959	0.666885	2319	3	-1.2327	0.027099	0.076079	0.865345	1736	1	-1.2327	TRUE
Esrp1	4	0.3623	0.50805	1	8012	2	0.42502	0.027006	0.075894	0.865345	1732	2	0.42502	TRUE
Tas2r120	4	0.52484	0.6346	1	10776	1	0.87142	0.026997	0.075878	0.865345	1730	2	0.87142	FALSE
Dlx3	4	0.70077	0.72842	1	13121	1	0.80323	0.027088	0.076058	0.865345	1734	3	0.80323	TRUE
Bpifa5	4	0.86673	0.86626	1	16772	0	0.41327	0.02705	0.075992	0.865345	1733	2	0.41327	TRUE
CAGE.control.g47803	1	0.92394	0.92429	1	18357	0	1.175	0.076055	0.076077	0.865345	3686	1	1.175	TRUE
CAGE.control.g67036	1	0.92418	0.92452	1	18363	0	1.0514	0.075822	0.075839	0.865345	3674	1	1.0514	FALSE
Ptprr	4	0.94719	0.94711	1	19030	0	0.91702	0.027098	0.076075	0.865345	1735	3	0.91702	FALSE
Fbxo28	4	0.94836	0.94827	1	19076	0	0.44495	0.027001	0.075882	0.865345	1731	3	0.44495	FALSE
Evi5l	4	0.44982	0.59692	1	9900	1	0.58542	0.027153	0.076201	0.866252	1737	2	0.58542	TRUE
Shank3	4	0.094582	0.20563	1	3572	2	-0.18353	0.028481	0.078915	0.867337	1791	2	-0.18353	FALSE
Prickle1	4	0.10201	0.21898	1	3726	1	0.49226	0.029909	0.081821	0.867337	1854	3	0.49226	TRUE
Gm20747	4	0.11332	0.23891	1	3964	2	-0.4342	0.027494	0.076913	0.867337	1748	1	-0.4342	FALSE
A1bg	4	0.12463	0.25844	1	4201	3	-0.43181	0.029368	0.080736	0.867337	1825	1	-0.43181	TRUE
Ccdc114	4	0.14759	0.29151	1	4572	1	0.60525	0.027439	0.076801	0.867337	1745	2	0.60525	TRUE
Vmn1r216	4	0.15368	0.2977	1	4624	2	0.10866	0.028367	0.078685	0.867337	1787	2	0.10866	TRUE
Ncf2	4	0.16585	0.30999	1	4767	1	0.65428	0.027791	0.077525	0.867337	1761	3	0.65428	TRUE
Wwc2	4	0.20048	0.34503	1	5188	1	0.54205	0.029023	0.080038	0.867337	1811	2	0.54205	FALSE
Tas2r109	4	0.20153	0.3461	1	5200	2	0.075907	0.029072	0.080135	0.867337	1813	2	0.075907	FALSE
Chrm5	4	0.21646	0.36123	1	5398	1	0.66856	0.02894	0.07987	0.867337	1807	3	0.66856	TRUE
Tacstd2	4	0.26135	0.40628	1	6063	2	0.2906	0.02811	0.078166	0.867337	1776	2	0.2906	TRUE
Nptxr	4	0.26941	0.41435	1	6199	2	-0.13369	0.027692	0.077336	0.867337	1755	2	-0.13369	TRUE
Tmcc1	4	0.27424	0.41929	1	6293	1	0.51071	0.02951	0.081016	0.867337	1832	2	0.51071	FALSE
Sphk1	4	0.28167	0.42676	1	6421	2	0.07074	0.030106	0.082202	0.867337	1862	2	0.07074	TRUE
Agap2	4	0.29802	0.44315	1	6741	1	0.23359	0.028185	0.078309	0.867337	1780	2	0.23359	FALSE
Mapk8ip2	4	0.30392	0.44912	1	6853	2	0.19461	0.029712	0.081432	0.867337	1843	2	0.19461	FALSE
Sfr1	4	0.31205	0.45734	1	7009	1	-0.078132	0.028333	0.078608	0.867337	1785	1	-0.078132	FALSE
Rnf183	4	0.33349	0.47886	1	7430	1	0.75468	0.028925	0.079838	0.867337	1806	3	0.75468	TRUE
Nfkb1	4	0.34647	0.49204	1	7696	1	0.22855	0.029466	0.080934	0.867337	1829	2	0.22855	FALSE
Rassf2	4	0.35701	0.50268	1	7897	1	0.64619	0.029674	0.081356	0.867337	1841	3	0.64619	FALSE
Olfr1209	4	0.35703	0.50271	1	7898	2	-0.040972	0.028037	0.078027	0.867337	1772	2	-0.040972	TRUE
Mei4	4	0.38464	0.53074	1	8454	2	0.076006	0.027544	0.077022	0.867337	1749	2	0.076006	FALSE
Nnat	4	0.39133	0.53749	1	8590	1	0.7385	0.0289	0.079793	0.867337	1803	3	0.7385	TRUE
Pgr	4	0.45038	0.59747	1	9911	1	0.72581	0.028081	0.078111	0.867337	1775	3	0.72581	TRUE
Anpep	4	0.45405	0.60117	1	9993	1	0.60915	0.029874	0.081746	0.867337	1852	3	0.60915	TRUE
Slc14a1	4	0.46299	0.60802	1	10142	1	0.37064	0.027396	0.076718	0.867337	1744	3	0.37064	TRUE
Btnl4	4	0.4796	0.61497	1	10297	1	0.51973	0.027297	0.076505	0.867337	1739	2	0.51973	TRUE
Zfp748	4	0.4855	0.6175	1	10350	1	0.87821	0.029232	0.080472	0.867337	1818	3	0.87821	TRUE
Vmn1r25	4	0.53152	0.63758	1	10850	1	0.75632	0.028995	0.079981	0.867337	1810	3	0.75632	FALSE
Slc2a4	4	0.5334	0.63846	1	10864	1	0.64539	0.027396	0.076718	0.867337	1743	3	0.64539	TRUE
Adamts12	4	0.54242	0.64261	1	10952	1	0.72953	0.028203	0.078343	0.867337	1781	2	0.72953	FALSE
Tmem121	4	0.54849	0.64544	1	11017	1	0.33733	0.029845	0.081694	0.867337	1848	2	0.33733	FALSE
Ern2	4	0.54949	0.64591	1	11030	1	0.91942	0.027384	0.076699	0.867337	1742	3	0.91942	TRUE
Gm12253	4	0.55488	0.64849	1	11090	1	0.62088	0.028283	0.078501	0.867337	1783	3	0.62088	FALSE
Clec7a	4	0.56918	0.65539	1	11263	1	0.80782	0.02784	0.077631	0.867337	1764	3	0.80782	FALSE
Zfp689	4	0.59401	0.66786	1	11576	1	0.85414	0.029051	0.080089	0.867337	1812	3	0.85414	TRUE
Ccdc62	4	0.59443	0.66808	1	11584	1	0.71446	0.029486	0.080976	0.867337	1830	3	0.71446	FALSE
Rrh	4	0.59836	0.6701	1	11636	1	0.69223	0.029783	0.081573	0.867337	1845	2	0.69223	FALSE
Bsnd	4	0.62456	0.68409	1	11976	1	0.87705	0.028915	0.079819	0.867337	1804	3	0.87705	FALSE
Adam6b	4	0.62721	0.68549	1	12000	1	0.40598	0.029565	0.081135	0.867337	1835	2	0.40598	FALSE
Slc6a13	4	0.63105	0.68753	1	12048	1	0.40117	0.029109	0.080214	0.867337	1814	2	0.40117	TRUE
Gucy2d	4	0.63529	0.68981	1	12097	1	0.30704	0.028382	0.078711	0.867337	1788	2	0.30704	FALSE
Rsf1	4	0.65598	0.70135	1	12391	1	0.72875	0.028059	0.07806	0.867337	1773	3	0.72875	FALSE
Msr1	4	0.66393	0.706	1	12517	1	0.97773	0.02962	0.08124	0.867337	1839	3	0.97773	FALSE
Enpp3	4	0.6684	0.70868	1	12579	1	0.78156	0.029384	0.080768	0.867337	1828	3	0.78156	FALSE
Mrap2	4	0.66948	0.70929	1	12594	1	0.69299	0.028156	0.07825	0.867337	1778	2	0.69299	TRUE
Itgb7	4	0.67453	0.7123	1	12674	1	0.66433	0.030007	0.082009	0.867337	1856	3	0.66433	FALSE
Tmem52b	4	0.67708	0.71382	1	12714	1	0.58306	0.027467	0.076861	0.867337	1746	2	0.58306	FALSE
Gnrh1	4	0.70029	0.72813	1	13116	1	0.52179	0.028063	0.078069	0.867337	1774	2	0.52179	TRUE
Usp29	4	0.70646	0.73214	1	13216	1	0.64799	0.028525	0.079012	0.867337	1792	3	0.64799	TRUE
Olfr447	4	0.7177	0.73958	1	13392	1	0.2282	0.029121	0.080236	0.867337	1815	2	0.2282	TRUE
G3bp2	4	0.71987	0.74107	1	13428	1	0.13198	0.028973	0.079933	0.867337	1809	2	0.13198	TRUE
Tnnt3	4	0.73135	0.74898	1	13623	1	0.76085	0.027987	0.07792	0.867337	1770	3	0.76085	TRUE
Helb	4	0.74075	0.75561	1	13792	1	0.8123	0.028336	0.078613	0.867337	1786	3	0.8123	FALSE
Sav1	4	0.74158	0.7562	1	13806	1	0.72436	0.028617	0.0792	0.867337	1795	3	0.72436	FALSE
Rwdd3	4	0.74867	0.76138	1	13935	1	0.7158	0.027325	0.076559	0.867337	1740	3	0.7158	TRUE
Qpctl	4	0.7576	0.76801	1	14117	1	0.65041	0.027823	0.077595	0.867337	1762	3	0.65041	TRUE
Ociad2	4	0.7635	0.77254	1	14240	1	0.42409	0.027839	0.077631	0.867337	1763	2	0.42409	TRUE
Ift46	4	0.76452	0.77332	1	14261	1	0.27356	0.027889	0.077729	0.867337	1765	2	0.27356	TRUE
Evi2a	4	0.76915	0.77686	1	14334	1	0.64434	0.0297	0.081406	0.867337	1842	3	0.64434	TRUE
Olfr1367	4	0.78256	0.78742	1	14613	1	0.86155	0.027975	0.077899	0.867337	1769	3	0.86155	TRUE
Dkk3	4	0.78944	0.79309	1	14757	1	0.6058	0.02929	0.08058	0.867337	1822	2	0.6058	FALSE
Kif24	4	0.8013	0.80323	1	15030	1	1.1071	0.02853	0.07902	0.867337	1793	3	1.1071	TRUE
Synj2	4	0.80137	0.80328	1	15033	1	0.050375	0.029318	0.080645	0.867337	1824	2	0.050375	FALSE
Taco1	4	0.80196	0.80376	1	15042	1	0.70463	0.029825	0.08166	0.867337	1846	3	0.70463	TRUE
Nr0b1	4	0.8062	0.80749	1	15146	1	0.72015	0.029516	0.08103	0.867337	1833	3	0.72015	FALSE
Olfr568	4	0.81623	0.81658	1	15372	1	0.22019	0.02779	0.077524	0.867337	1759	2	0.22019	TRUE
Olfr948	4	0.82639	0.826	1	15628	1	0.4461	0.027741	0.077426	0.867337	1758	2	0.4461	TRUE
Lcn5	4	0.83063	0.83011	1	15756	1	0.75303	0.027681	0.07731	0.867337	1753	2	0.75303	FALSE
Endou	4	0.83575	0.83517	1	15905	0	0.78299	0.029565	0.081135	0.867337	1836	3	0.78299	TRUE
Gigyf2	4	0.83806	0.83746	1	15969	0	0.70125	0.028965	0.079917	0.867337	1808	3	0.70125	FALSE
Gsdma3	4	0.84611	0.84554	1	16195	0	0.3239	0.028579	0.079124	0.867337	1794	2	0.3239	FALSE
Fam126a	4	0.85797	0.85751	1	16529	0	0.91351	0.027941	0.07783	0.867337	1767	3	0.91351	TRUE
Slc22a6	4	0.85968	0.85921	1	16572	0	-0.11218	0.028234	0.078394	0.867337	1782	1	-0.11218	TRUE
Gm13125	4	0.88119	0.88074	1	17145	0	0.17984	0.028135	0.078215	0.867337	1777	2	0.17984	TRUE
Adnp2	4	0.88178	0.88136	1	17162	0	0.85922	0.029861	0.081723	0.867337	1850	3	0.85922	TRUE
Lima1	4	0.88191	0.88149	1	17168	0	0.98325	0.03011	0.082213	0.867337	1863	3	0.98325	TRUE
Camk2a	4	0.88803	0.88768	1	17336	0	0.75335	0.027956	0.077861	0.867337	1768	3	0.75335	TRUE
Ube2t	4	0.89222	0.89187	1	17450	0	0.69136	0.029565	0.081135	0.867337	1837	3	0.69136	TRUE
Ssmem1	4	0.89237	0.89201	1	17453	0	0.92956	0.029263	0.080527	0.867337	1819	3	0.92956	FALSE
Ppp1r12b	4	0.89503	0.89468	1	17534	0	0.84849	0.027913	0.07778	0.867337	1766	2	0.84849	FALSE
G0s2	4	0.89758	0.89722	1	17597	0	0.7272	0.028707	0.079405	0.867337	1796	3	0.7272	FALSE
Ift140	4	0.89861	0.89822	1	17628	0	0.80611	0.027666	0.077285	0.867337	1752	3	0.80611	TRUE
Adprhl1	4	0.89866	0.89828	1	17632	0	0.68843	0.028306	0.078538	0.867337	1784	3	0.68843	FALSE
Plekhf1	4	0.90371	0.90331	1	17773	0	0.63205	0.029506	0.08101	0.867337	1831	3	0.63205	FALSE
Gpr6	4	0.91563	0.91534	1	18112	0	0.85848	0.028767	0.079534	0.867337	1798	3	0.85848	TRUE
CAGE.control.g34215	1	0.91782	0.91823	1	18177	0	0.9758	0.082182	0.082214	0.867337	3935	1	0.9758	FALSE
CAGE.control.g30421	1	0.91798	0.91841	1	18182	0	1.2953	0.082018	0.082056	0.867337	3931	1	1.2953	FALSE
CAGE.control.g2167	1	0.91845	0.91888	1	18196	0	1.0347	0.081552	0.081598	0.867337	3908	1	1.0347	FALSE
CAGE.control.g7382	1	0.91846	0.91889	1	18197	0	1.2975	0.08154	0.081586	0.867337	3907	1	1.2975	FALSE
CAGE.control.g26623	1	0.91864	0.91907	1	18203	0	0.8682	0.081363	0.081404	0.867337	3903	1	0.8682	TRUE
Plod1	4	0.91903	0.91878	1	18211	0	1.2809	0.029893	0.081791	0.867337	1853	3	1.2809	FALSE
CAGE.control.g66726	1	0.91922	0.91965	1	18218	0	1.0026	0.080778	0.080836	0.867337	3885	1	1.0026	TRUE
CAGE.control.g48506	1	0.91937	0.91979	1	18224	0	1.1917	0.080633	0.080694	0.867337	3880	1	1.1917	FALSE
CAGE.control.g77280	1	0.91947	0.91989	1	18228	0	0.82662	0.080532	0.080602	0.867337	3876	1	0.82662	TRUE
CAGE.control.g35407	1	0.92045	0.92083	1	18259	0	0.94929	0.07955	0.079642	0.867337	3837	1	0.94929	TRUE
CAGE.control.g15270	1	0.92102	0.92137	1	18277	0	0.84291	0.078983	0.079042	0.867337	3812	1	0.84291	FALSE
CAGE.control.g32633	1	0.92123	0.92157	1	18280	0	1.225	0.078769	0.078836	0.867337	3804	1	1.225	FALSE
CAGE.control.g28982	1	0.92145	0.92178	1	18286	0	1.3135	0.078555	0.078624	0.867337	3793	1	1.3135	FALSE
CAGE.control.g71887	1	0.92153	0.92187	1	18291	0	0.89326	0.078467	0.078547	0.867337	3791	1	0.89326	FALSE
Olfm3	4	0.92177	0.92151	1	18297	0	0.81259	0.028844	0.079684	0.867337	1801	3	0.81259	TRUE
CAGE.control.g77241	1	0.92247	0.9228	1	18316	0	1.068	0.077535	0.077596	0.867337	3747	1	1.068	FALSE
CAGE.control.g15950	1	0.92317	0.92352	1	18336	0	0.99108	0.07683	0.076875	0.867337	3718	1	0.99108	TRUE
CAGE.control.g67830	1	0.92349	0.92383	1	18344	0	2.1432	0.076515	0.07655	0.867337	3703	1	2.1432	FALSE
Olfr1308	4	0.92364	0.92344	1	18347	0	0.57756	0.029869	0.081739	0.867337	1851	2	0.57756	FALSE
Bclaf1	4	0.92522	0.92498	1	18388	0	0.71354	0.0284	0.078753	0.867337	1789	3	0.71354	TRUE
Olfr1294	4	0.93095	0.93068	1	18562	0	0.56776	0.028739	0.07947	0.867337	1797	3	0.56776	TRUE
Senp3	4	0.93311	0.93281	1	18613	0	0.61849	0.028012	0.077975	0.867337	1771	3	0.61849	FALSE
Snai3	4	0.93418	0.93393	1	18646	0	0.87068	0.027384	0.076699	0.867337	1741	3	0.87068	TRUE
Notch4	4	0.93747	0.93734	1	18757	0	0.6145	0.028776	0.079552	0.867337	1799	3	0.6145	FALSE
Pdcd1	4	0.93956	0.93945	1	18820	0	0.3963	0.029835	0.081677	0.867337	1847	3	0.3963	TRUE
Efcab6	4	0.94102	0.94089	1	18863	0	0.81825	0.028168	0.078273	0.867337	1779	3	0.81825	FALSE
Vldlr	4	0.94165	0.94149	1	18879	0	0.75729	0.029979	0.081959	0.867337	1855	3	0.75729	TRUE
Sstr2	4	0.94353	0.94335	1	18922	0	0.95856	0.029172	0.080345	0.867337	1816	3	0.95856	TRUE
Olfr1182	4	0.94892	0.94879	1	19093	0	0.66631	0.027727	0.077403	0.867337	1756	2	0.66631	FALSE
Rp1l1	4	0.94999	0.94987	1	19123	0	0.90836	0.028794	0.079589	0.867337	1800	3	0.90836	TRUE
Dtwd1	4	0.95096	0.95082	1	19156	0	0.90515	0.029316	0.080641	0.867337	1823	3	0.90515	FALSE
Cdkn1a	4	0.95098	0.95083	1	19157	0	0.7179	0.02848	0.078915	0.867337	1790	3	0.7179	FALSE
Olfr1445	4	0.95153	0.95138	1	19177	0	0.51403	0.030028	0.082051	0.867337	1859	3	0.51403	FALSE
Agfg2	4	0.95603	0.95588	1	19312	0	0.35292	0.029762	0.081518	0.867337	1844	2	0.35292	TRUE
Lypd3	4	0.95775	0.95768	1	19362	0	0.17612	0.029614	0.081228	0.867337	1838	2	0.17612	FALSE
Nbea	4	0.95869	0.9586	1	19391	0	0.74367	0.027248	0.076402	0.867337	1738	2	0.74367	TRUE
Rdh11	4	0.96079	0.96065	1	19462	0	0.71355	0.030105	0.082199	0.867337	1861	2	0.71355	FALSE
Mgat5	4	0.96205	0.9619	1	19499	0	0.79302	0.029369	0.080738	0.867337	1826	3	0.79302	TRUE
Prss40	4	0.96344	0.96333	1	19539	0	0.44101	0.029269	0.080539	0.867337	1820	2	0.44101	FALSE
Traf6	4	0.96523	0.96509	1	19585	0	0.73132	0.029853	0.081711	0.867337	1849	3	0.73132	FALSE
Tspyl5	4	0.96525	0.96511	1	19586	0	0.68417	0.030105	0.082199	0.867337	1860	3	0.68417	TRUE
2900026A02Rik	4	0.96686	0.96673	1	19630	0	0.85247	0.029278	0.080559	0.867337	1821	3	0.85247	TRUE
Olfr552	3	0.96751	0.96756	1	19646	0	0.46171	0.032492	0.081055	0.867337	1951	3	0.46171	FALSE
Ctrl	3	0.96762	0.96767	1	19648	0	0.74206	0.032381	0.080802	0.867337	1948	3	0.74206	TRUE
Btbd2	4	0.96868	0.96855	1	19679	0	0.79816	0.029384	0.080768	0.867337	1827	3	0.79816	TRUE
Susd5	4	0.97113	0.97103	1	19740	0	0.471	0.027741	0.077426	0.867337	1757	2	0.471	TRUE
Ceacam10	4	0.97132	0.97121	1	19744	0	0.65487	0.030012	0.082016	0.867337	1857	3	0.65487	TRUE
Ift27	4	0.97166	0.97156	1	19757	0	0.81187	0.029628	0.08126	0.867337	1840	3	0.81187	TRUE
Nudt14	4	0.97196	0.97187	1	19763	0	0.69423	0.027791	0.077525	0.867337	1760	3	0.69423	FALSE
Lpar3	4	0.97228	0.97218	1	19770	0	0.69772	0.030023	0.082043	0.867337	1858	2	0.69772	TRUE
Vmn2r104	4	0.97323	0.97311	1	19805	0	0.65068	0.027615	0.077179	0.867337	1751	3	0.65068	TRUE
Hcfc2	4	0.97811	0.97809	1	19952	0	0.5957	0.029192	0.080388	0.867337	1817	3	0.5957	TRUE
Tmem106b	4	0.97855	0.97853	1	19973	0	0.57286	0.027593	0.077125	0.867337	1750	3	0.57286	TRUE
Prss23	4	0.98021	0.98022	1	20019	0	0.44547	0.028875	0.079743	0.867337	1802	3	0.44547	FALSE
Zmat4	4	0.98181	0.98181	1	20060	0	0.80077	0.027476	0.076875	0.867337	1747	3	0.80077	FALSE
Gpaa1	4	0.2952	0.44028	1	6682	1	0.76419	0.030289	0.082568	0.868048	1869	3	0.76419	FALSE
Bmp10	4	0.47514	0.61309	1	10256	1	0.75641	0.030203	0.082412	0.868048	1865	3	0.75641	TRUE
Gm5941	4	0.50796	0.6271	1	10591	1	0.69669	0.030275	0.082546	0.868048	1867	3	0.69669	FALSE
Slc38a9	4	0.76966	0.77726	1	14342	1	0.067701	0.030352	0.082705	0.868048	1872	2	0.067701	TRUE
Tas2r138	4	0.81523	0.81564	1	15348	1	0.77861	0.030283	0.082558	0.868048	1868	3	0.77861	FALSE
Smarca2	4	0.86911	0.86865	1	16833	0	0.68688	0.030177	0.082352	0.868048	1864	3	0.68688	FALSE
CAGE.control.g42835	1	0.91726	0.91769	1	18160	0	1.1821	0.082742	0.082743	0.868048	3963	1	1.1821	FALSE
CAGE.control.g7734	1	0.91728	0.91771	1	18161	0	0.95403	0.082724	0.082727	0.868048	3959	1	0.95403	TRUE
Ubap2	4	0.96959	0.96945	1	19701	0	0.21797	0.030303	0.0826	0.868048	1870	2	0.21797	FALSE
Rusc2	4	0.97791	0.9779	1	19949	0	0.65544	0.030205	0.082415	0.868048	1866	3	0.65544	TRUE
Phf21b	4	0.98297	0.98296	1	20083	0	0.71554	0.03034	0.08268	0.868048	1871	3	0.71554	TRUE
1700022I11Rik	4	0.29941	0.44454	1	6764	1	-0.14299	0.030402	0.082805	0.868251	1873	1	-0.14299	TRUE
Vmn1r73	4	0.3962	0.5425	1	8707	2	0.041263	0.030451	0.082901	0.868454	1874	2	0.041263	TRUE
Zcchc16	4	0.52823	0.63613	1	10818	1	0.32968	0.030599	0.083202	0.868454	1880	2	0.32968	TRUE
Sun3	4	0.74747	0.76053	1	13915	1	0.61813	0.0305	0.083001	0.868454	1875	3	0.61813	TRUE
Olfr1467	4	0.77402	0.78065	1	14425	1	0.54112	0.030511	0.083022	0.868454	1876	2	0.54112	FALSE
Bmp15	4	0.87299	0.87256	1	16928	0	0.18136	0.030549	0.083106	0.868454	1878	2	0.18136	FALSE
CAGE.control.g15670	1	0.91689	0.9173	1	18146	0	1.2295	0.083114	0.083123	0.868454	3978	1	1.2295	FALSE
CAGE.control.g39591	1	0.91697	0.9174	1	18148	0	1.3659	0.083026	0.08304	0.868454	3975	1	1.3659	FALSE
Bcr	4	0.94235	0.94218	1	18891	0	0.80667	0.030545	0.083095	0.868454	1877	3	0.80667	FALSE
Cd81	4	0.96076	0.96063	1	19461	0	0.88281	0.030589	0.083174	0.868454	1879	3	0.88281	TRUE
Vwf	4	0.31224	0.45752	1	7012	1	0.64254	0.030685	0.083394	0.868583	1882	3	0.64254	FALSE
Clca2	4	0.83412	0.83357	1	15849	1	0.6111	0.030685	0.083394	0.868583	1881	3	0.6111	FALSE
CAGE.control.g58655	1	0.91653	0.91692	1	18138	0	1.053	0.083467	0.083456	0.868583	3997	1	1.053	FALSE
CAGE.control.g35466	1	0.91673	0.91713	1	18143	0	1.0841	0.083265	0.083263	0.868583	3986	1	1.0841	FALSE
Tprn	4	0.93417	0.93392	1	18645	0	0.3233	0.030722	0.083467	0.868583	1883	3	0.3233	FALSE
Ulk1	4	0.95685	0.95674	1	19339	0	0.32721	0.030722	0.083467	0.868583	1884	2	0.32721	TRUE
Dhcr24	4	0.89357	0.89322	1	17498	0	0.39242	0.030813	0.083639	0.869939	1885	2	0.39242	FALSE
Cdc40	4	0.034284	0.091129	0.761882	2462	3	-0.83111	0.030943	0.083932	0.870059	1890	1	-0.83111	TRUE
Ibtk	4	0.23802	0.38287	1	5705	2	-0.31625	0.031189	0.084472	0.870059	1901	1	-0.31625	FALSE
Pycrl	4	0.25479	0.39975	1	5959	1	0.68225	0.031138	0.084354	0.870059	1897	3	0.68225	TRUE
Myl4	4	0.30568	0.45085	1	6888	1	0.64621	0.031075	0.084221	0.870059	1894	3	0.64621	TRUE
Hat1	4	0.34398	0.48953	1	7646	2	-0.16578	0.03114	0.08436	0.870059	1898	1	-0.16578	TRUE
Adprhl2	4	0.4464	0.59342	1	9822	1	0.85518	0.031119	0.084319	0.870059	1896	3	0.85518	FALSE
Zfyve1	4	0.47524	0.61313	1	10259	1	0.74864	0.031219	0.084527	0.870059	1903	3	0.74864	FALSE
Slc25a25	4	0.57854	0.65999	1	11374	1	0.45502	0.031194	0.084481	0.870059	1902	2	0.45502	FALSE
Olfr417	4	0.5877	0.66458	1	11485	1	0.68735	0.030894	0.083823	0.870059	1889	3	0.68735	TRUE
Sctr	4	0.60324	0.67266	1	11698	1	0.54011	0.03103	0.084127	0.870059	1892	3	0.54011	TRUE
Olfr235	4	0.71282	0.73626	1	13316	1	0.88508	0.031272	0.08464	0.870059	1905	3	0.88508	FALSE
1700016H13Rik	4	0.71332	0.73661	1	13322	1	0.24052	0.031287	0.084661	0.870059	1907	2	0.24052	TRUE
[truncated: 18,668 more rows]

## Sheet: Cancer dependency (gRNA level)
sgrna	Gene	control_count	treatment_count	control_mean	treat_mean	LFC	control_var	adj_var	score	p.low	p.high	p.twosided	FDR	high_in_treatment
CAGE.Trp53.g60016	Trp53	258.55	303.32/1483.1/3090.3/8618.7/23179	258.55	3090.3	3.5741	111120000	4200	43.694	1	0	0	0	TRUE
CAGE.Il1rn.g38468	Il1rn	0	131.9/217.45/320.4/296.41/356.96	6.804	296.41	5.2521	9384.8	56.132	38.654	1	0	0	0	TRUE
CAGE.Map4k5.g64945	Map4k5	0	56.768/167.89/294.36/496.55/652.72	6.804	294.36	5.2421	60436	56.132	38.381	1	1.6798e-322	3.3596e-322	8.9178e-318	TRUE
CAGE.Myh9.g50177	Myh9	40.824	141.92/271.33/803.38/1585.9/3824.2	40.824	803.38	4.2655	2614600	467.63	35.263	1	1.116e-272	2.232e-272	4.4434e-268	TRUE
CAGE.Gm4906.g15399	Gm4906	6.804	138.02/204.72/270.98/318.33/414.25	6.804	270.98	5.1231	11209	56.132	35.261	1	1.4319e-272	2.8638e-272	4.561e-268	TRUE
CAGE.Slc41a2.g71961	Slc41a2	0	189.78/250.48/267.26/274.49/286.94	6.804	267.26	5.1033	1681	56.132	34.764	1	5.1377e-265	1.0275e-264	1.3637e-260	TRUE
CAGE.control.g27141	CAGE.control.g27141	0	153.05/168.7/261.95/274.49/264.91	6.804	261.95	5.0744	5179.9	56.132	34.055	1	2.0792e-254	4.1585e-254	4.7307e-250	TRUE
CAGE.Cyp2c67.g50801	Cyp2c67	6.804	144.15/219.88/291.17/261.62/279.11	6.804	261.62	5.0726	4180.3	56.132	34.011	1	9.2995e-254	1.8599e-253	1.8513e-249	TRUE
CAGE.Myo5c.g48162	Myo5c	6.804	157.5/155.71/241.76/380.28/502.39	6.804	241.76	4.9592	25405	56.132	31.36	1	4.3123e-216	8.6245e-216	7.631e-212	TRUE
CAGE.Diras1.g39187	Diras1	6.804	109.64/222.59/235.38/386.95/472.52	6.804	235.38	4.9208	23795	56.132	30.509	1	1.2025e-204	2.405e-204	1.9152e-200	TRUE
CAGE.Zfp58.g44908	Zfp58	0	153.05/118.61/225.29/407.44/654.67	6.804	225.29	4.8578	58538	56.132	29.162	1	3.6255e-187	7.2509e-187	5.2491e-183	TRUE
CAGE.Pten.g30820	Pten	183.71	238.2/652.61/1670.5/5715.6/10788	183.71	1670.5	3.1778	25645000	2795.3	28.122	1	2.6685e-174	5.337e-174	3.5416e-170	TRUE
CAGE.1700023F06Rik.g53710	1700023F06Rik	6.804	190.9/239.11/226.88/182.04/216.92	6.804	216.92	4.8034	621.4	56.132	28.045	1	2.8217e-173	5.6435e-173	3.4569e-169	TRUE
CAGE.Pten.g8732	Pten	340.2	366.21/1064.2/2342.7/7627.9/18551	340.2	2342.7	2.7801	74044000	5825.4	26.236	1	5.1402e-152	1.028e-151	5.8475e-148	TRUE
CAGE.Pramel5.g31213	Pramel5	6.804	130.79/163.56/203.5/200.62/214.47	6.804	200.62	4.6913	1612.7	56.132	25.87	1	8.9253e-148	1.7851e-147	9.4766e-144	TRUE
CAGE.Trp53.g40502	Trp53	306.18	309.44/1120.5/2115.8/6487.1/17660	306.18	2115.8	2.7847	66246000	5137.7	25.246	1	6.2283e-141	1.2457e-140	6.1996e-137	TRUE
CAGE.Pten.g57066	Pten	367.42	207.04/877.37/2375.6/7196.7/17242	367.42	2375.6	2.6895	62799000	6385.3	25.131	1	1.1361e-139	2.2723e-139	1.0644e-135	TRUE
CAGE.4933406M09Rik.g27441	4933406M09Rik	0	153.05/148.12/192.88/364.55/369.2	6.804	192.88	4.6348	16038	56.132	24.836	1	2.2594e-136	4.5187e-136	1.9991e-132	TRUE
CAGE.Myh9.g9272	Myh9	299.38	288.29/801/2041.9/4162.1/8511.7	299.38	2041.9	2.7658	12742000	5001.9	24.639	1	2.4371e-134	4.8742e-134	2.0429e-130	TRUE
CAGE.Myl12a.g534	Myl12a	27.216	131.9/249.94/444.2/770.56/1164.4	27.216	444.2	3.9799	190120	289.13	24.523	1	4.477e-133	8.954e-133	3.5651e-129	TRUE
CAGE.Slc46a3.g25236	Slc46a3	6.804	105.19/131.06/189.16/290.21/207.62	6.804	189.16	4.6068	5244.6	56.132	24.339	1	4.6107e-131	9.2215e-131	3.4968e-127	TRUE
CAGE.Adam2.g71521	Adam2	6.804	197.57/203.64/183.84/132.48/152.28	6.804	183.84	4.5659	1053.7	56.132	23.63	1	1.1583e-123	2.3166e-123	8.3852e-120	TRUE
CAGE.Basp1.g53939	Basp1	13.608	173.64/208.51/286.92/277.82/339.82	13.608	277.82	4.2545	4896.1	127.27	23.42	1	1.5078e-121	3.0157e-121	1.0441e-117	TRUE
CAGE.Brd9.g9854	Brd9	20.412	250.45/257.79/352.81/536.11/690.91	20.412	352.81	4.0465	41854	205.64	23.18	1	3.965e-119	7.93e-119	2.6312e-115	TRUE
CAGE.Lrrc3b.g56319	Lrrc3b	0	150.27/180.08/175.87/273.53/406.42	6.804	180.08	4.5362	15218	56.132	23.127	1	1.5004e-118	3.0008e-118	9.5585e-115	TRUE
CAGE.B3gnt2.g21000	B3gnt2	0	88.491/79.342/179.59/546.11/748.69	6.804	179.59	4.5324	119140	56.132	23.063	1	6.7122e-118	1.3424e-117	4.1116e-114	TRUE
CAGE.Cdkn2c.g54528	Cdkn2c	13.608	209.82/272.96/227.94/297.36/356.96	13.608	272.96	4.2291	3416.2	127.27	22.989	1	3.3926e-117	6.7852e-117	2.0012e-113	TRUE
CAGE.1700057G04Rik.g15528	1700057G04Rik	6.804	43.411/90.174/175.87/221.11/227.69	6.804	175.87	4.5023	7405.6	56.132	22.566	1	5.6894e-113	1.1379e-112	3.2361e-109	TRUE
CAGE.Tceal6.g586	Tceal6	0	163.07/174.39/98.829/198.24/194.39	6.804	174.39	4.4902	1701.7	56.132	22.368	1	4.8888e-111	9.7775e-111	2.6848e-107	TRUE
CAGE.Cyp2j12.g633	Cyp2j12	0	84.038/138.92/174.28/229.21/295.26	6.804	174.28	4.4893	6762.3	56.132	22.353	1	6.8305e-111	1.3661e-110	3.6262e-107	TRUE
CAGE.Ilkap.g22697	Ilkap	6.804	79.03/87.195/195/197.76/173.83	6.804	173.83	4.4856	4378.4	56.132	22.293	1	2.6138e-110	5.2276e-110	1.3428e-106	TRUE
CAGE.Morf4l2.g47242	Morf4l2	6.804	111.87/130.52/239.1/253.52/172.36	6.804	172.36	4.4734	4112.8	56.132	22.097	1	2.0468e-108	4.0936e-108	1.0187e-104	TRUE
CAGE.Erlin2.g34678	Erlin2	6.804	91.274/101.82/171.62/176.8/194.88	6.804	171.62	4.4672	2974.1	56.132	21.999	1	1.8051e-107	3.6101e-107	8.7115e-104	TRUE
CAGE.Gm4787.g4963	Gm4787	6.804	187/136.75/175.34/171.08/139.06	6.804	171.08	4.4627	618.74	56.132	21.926	1	8.936e-107	1.7872e-106	4.1858e-103	TRUE
CAGE.Heph.g294	Heph	0	91.274/108.86/176.4/169.17/258.54	6.804	169.17	4.4466	4436.2	56.132	21.672	1	2.3166e-104	4.6331e-104	1.0541e-100	TRUE
CAGE.Parp11.g34404	Parp11	6.804	85.708/96.131/173.22/166.79/307.02	6.804	166.79	4.4263	7817.9	56.132	21.354	1	2.2005e-101	4.401e-101	9.4718e-98	TRUE
CAGE.Fam83b.g17510	Fam83b	13.608	138.58/207.16/254.51/284.97/402.99	13.608	254.51	4.1285	9664	127.27	21.354	1	2.0338e-101	4.0677e-101	8.9977e-98	TRUE
CAGE.2610305D13Rik.g58264	2610305D13Rik	0	80.699/78.801/166.31/229.69/338.35	6.804	166.31	4.4221	12151	56.132	21.29	1	8.6514e-101	1.7303e-100	3.6259e-97	TRUE
CAGE.Pkia.g40922	Pkia	6.804	107.41/163.83/215.19/148.2/175.79	6.804	163.83	4.4006	1552	56.132	20.959	1	9.5374e-98	1.9075e-97	3.8948e-94	TRUE
CAGE.4930564D02Rik.g40080	4930564D02Rik	6.804	116.87/167.35/163.65/176.8/127.8	6.804	163.65	4.3991	914.95	56.132	20.935	1	1.5691e-97	3.1382e-97	6.0951e-94	TRUE
CAGE.Mtap.g48176	Mtap	6.804	79.586/114.82/163.65/174.41/164.04	6.804	163.65	4.3991	2392	56.132	20.935	1	1.5691e-97	3.1382e-97	6.0951e-94	TRUE
CAGE.Myh9.g64476	Myh9	163.3	227.63/550.25/1189.7/2436.5/4766.3	163.3	1189.7	2.8574	3920400	2429.5	20.823	1	1.3442e-96	2.6883e-96	5.0971e-93	TRUE
CAGE.Gm2016.g4826	Gm2016	13.608	205.92/205.26/316.15/298.31/248.26	13.608	248.26	4.0928	2688.8	127.27	20.799	1	2.4733e-96	4.9466e-96	9.1607e-93	TRUE
CAGE.Mapk9.g39022	Mapk9	0	79.586/95.319/162.06/170.12/168.93	6.804	162.06	4.385	2842	56.132	20.722	1	1.3324e-95	2.6648e-95	4.8228e-92	TRUE
CAGE.Tgfbi.g4590	Tgfbi	6.804	112.42/205.8/159.93/161.07/159.63	6.804	159.93	4.3661	1090.7	56.132	20.439	1	4.6356e-93	9.2712e-93	1.6406e-89	TRUE
CAGE.Camk2g.g58855	Camk2g	6.804	159.17/112.92/195.53/136.29/175.79	6.804	159.17	4.3593	1065.2	56.132	20.337	1	3.6851e-92	7.3703e-92	1.2759e-88	TRUE
CAGE.Abcg4.g27001	Abcg4	13.608	199.24/291.1/247.6/241.6/229.16	13.608	241.6	4.0538	1108.8	127.27	20.21	1	4.5352e-91	9.0703e-91	1.5368e-87	TRUE
CAGE.Xkr7.g42249	Xkr7	6.804	38.958/115.9/157.81/187.76/268.33	6.804	157.81	4.3469	7248.6	56.132	20.155	1	1.4884e-90	2.9767e-90	4.9384e-87	TRUE
CAGE.Trp53.g66006	Trp53	115.67	150.27/522.63/922.93/2190.6/5802.9	115.67	922.93	2.9854	6544700	1611.7	20.108	1	3.1397e-90	6.2794e-90	1.0205e-86	TRUE
CAGE.Gnao1.g71398	Gnao1	13.608	176.98/239.11/282.14/259.24/227.69	13.608	239.11	4.0389	1561.7	127.27	19.989	1	3.9086e-89	7.8172e-89	1.245e-85	TRUE
CAGE.Zcchc12.g36997	Zcchc12	27.216	209.82/338.22/366.62/605.68/717.35	27.216	366.62	3.7036	51388	289.13	19.96	1	6.4283e-89	1.2857e-88	2.0074e-85	TRUE
CAGE.control.g67073	CAGE.control.g67073	13.608	128.01/193.89/238.57/240.18/329.54	13.608	238.57	4.0356	5624.8	127.27	19.941	1	1.0178e-88	2.0356e-88	3.1174e-85	TRUE
CAGE.Mtmr12.g19660	Mtmr12	0	90.161/98.027/155.68/182.51/242.87	6.804	155.68	4.3275	3984.8	56.132	19.871	1	4.4101e-88	8.8201e-88	1.2542e-84	TRUE
CAGE.Cetn1.g7314	Cetn1	6.804	136.35/153.54/155.68/194.9/237.97	6.804	155.68	4.3275	2172.2	56.132	19.871	1	4.4101e-88	8.8201e-88	1.2542e-84	TRUE
CAGE.Nprl3.g74802	Nprl3	0	91.274/96.402/155.68/386.95/390.26	6.804	155.68	4.3275	29043	56.132	19.871	1	4.4101e-88	8.8201e-88	1.2542e-84	TRUE
CAGE.Dppa1.g5685	Dppa1	0	35.619/74.197/155.68/234.46/355	6.804	155.68	4.3275	16747	56.132	19.871	1	4.4101e-88	8.8201e-88	1.2542e-84	TRUE
CAGE.Tmem63a.g3705	Tmem63a	6.804	155.28/154.35/173.75/142.48/143.47	6.804	154.35	4.3152	159.07	56.132	19.694	1	1.491e-86	2.9821e-86	4.1661e-83	TRUE
CAGE.Map2k3.g38124	Map2k3	6.804	166.41/153.27/182.78/69.098/84.711	6.804	153.27	4.3051	3207.1	56.132	19.549	1	2.5625e-85	5.125e-85	7.0365e-82	TRUE
CAGE.Dzip1l.g70813	Dzip1l	0	142.48/153/144.52/177.75/165.01	6.804	153	4.3025	234.89	56.132	19.513	1	5.2005e-85	1.0401e-84	1.4038e-81	TRUE
CAGE.G6pd2.g26097	G6pd2	20.412	199.24/252.11/309.24/299.27/337.86	20.412	299.27	3.8097	3454.4	205.64	19.446	1	1.7118e-84	3.4236e-84	4.5439e-81	TRUE
CAGE.Oxr1.g10284	Oxr1	6.804	104.63/153.81/152.49/144.87/153.26	6.804	152.49	4.2978	587.83	56.132	19.446	1	1.935e-84	3.87e-84	5.0521e-81	TRUE
CAGE.Scp2.g50269	Scp2	0	149.15/152.46/115.83/198.24/207.62	6.804	152.46	4.2975	1622.7	56.132	19.441	1	2.1336e-84	4.2671e-84	5.4806e-81	TRUE
CAGE.Dapk3.g3968	Dapk3	183.71	264.92/545.65/1210.4/2517.6/4463.2	183.71	1210.4	2.7133	3406400	2795.3	19.419	1	2.6904e-84	5.3807e-84	6.8012e-81	TRUE
CAGE.Hist1h2bb.g68196	Hist1h2bb	0	120.77/330.1/299.67/152.02/131.23	6.804	152.02	4.2933	13731	56.132	19.382	1	6.698e-84	1.3396e-83	1.6668e-80	TRUE
CAGE.Dapk3.g46824	Dapk3	183.71	223.18/534/1198.7/2561.9/5104.2	183.71	1198.7	2.6993	4626200	2795.3	19.197	1	1.944e-82	3.8881e-82	4.7633e-79	TRUE
CAGE.Scn1b.g27945	Scn1b	13.608	106.86/178.99/230.07/437.46/1466.5	13.608	230.07	3.9835	397410	127.27	19.187	1	2.6731e-82	5.3461e-82	6.4503e-79	TRUE
CAGE.Tcaf2.g12533	Tcaf2	13.608	162.51/207.7/228.47/276.87/272.74	13.608	228.47	3.9735	2271.1	127.27	19.046	1	4.011e-81	8.022e-81	9.5344e-78	TRUE
CAGE.Ube2q1.g32556	Ube2q1	0	103.52/158.14/126.99/151.54/148.37	6.804	148.37	4.2585	643.51	56.132	18.895	1	7.6765e-80	1.5353e-79	1.7979e-76	TRUE
CAGE.Smcr8.g69134	Smcr8	6.804	71.794/83.404/148.24/208.25/278.13	6.804	148.24	4.2573	7629.7	56.132	18.878	1	1.0496e-79	2.0991e-79	2.4226e-76	TRUE
CAGE.Dcdc2b.g56275	Dcdc2b	13.608	136.35/179.81/223.69/324.52/678.18	13.608	223.69	3.9431	56569	127.27	18.622	1	1.2025e-77	2.4051e-77	2.736e-74	TRUE
CAGE.Fam199x.g28594	Fam199x	6.804	127.45/145.96/157.28/143.44/203.7	6.804	145.96	4.235	952.76	56.132	18.573	1	3.2307e-77	6.4615e-77	7.247e-74	TRUE
CAGE.Il7r.g10886	Il7r	6.804	94.613/144.06/135.49/205.39/244.83	6.804	144.06	4.2163	4108.4	56.132	18.32	1	3.4845e-75	6.969e-75	7.7077e-72	TRUE
CAGE.Amz2.g55130	Amz2	6.804	95.726/133.5/143.99/246.37/205.17	6.804	143.99	4.2156	4165.8	56.132	18.311	1	4.1297e-75	8.2594e-75	9.0097e-72	TRUE
CAGE.Aspg.g54721	Aspg	13.608	145.26/219.88/291.7/191.09/334.93	13.608	219.88	3.9184	6197.7	127.27	18.284	1	6.224e-75	1.2448e-74	1.3395e-71	TRUE
CAGE.Mepce.g48308	Mepce	0	143.59/92.611/139.21/159.16/179.22	6.804	143.59	4.2116	1032.4	56.132	18.257	1	1.108e-74	2.216e-74	2.3529e-71	TRUE
CAGE.Pcmtd1.g25340	Pcmtd1	0	123.55/186.85/197.13/142.96/134.66	6.804	142.96	4.2053	1326.3	56.132	18.173	1	5.1186e-74	1.0237e-73	1.0726e-70	TRUE
CAGE.Rph3al.g5592	Rph3al	6.804	142.48/146.5/128.58/173.46/94.014	6.804	142.48	4.2004	879.42	56.132	18.109	1	1.6645e-73	3.329e-73	3.4428e-70	TRUE
CAGE.Cfap221.g3849	Cfap221	0	112.98/118.61/141.87/169.65/314.85	6.804	141.87	4.1943	8017.7	56.132	18.027	1	7.2627e-73	1.4525e-72	1.4829e-69	TRUE
CAGE.Nr2c1.g8502	Nr2c1	13.608	186.44/196.32/239.1/233.5/216.92	13.608	216.92	3.899	530.01	127.27	18.022	1	7.4461e-73	1.4892e-72	1.5011e-69	TRUE
CAGE.Dapk3.g46669	Dapk3	142.88	258.79/447.89/958/1483/2687.2	142.88	958	2.7366	1003800	2072.5	17.905	1	5.3952e-72	1.079e-71	1.0741e-68	TRUE
CAGE.Upp2.g26011	Upp2	54.432	158.62/300.58/507.43/618.55/1060.1	54.432	507.43	3.1972	120570	657.96	17.66	1	4.3318e-70	8.6636e-70	8.5173e-67	TRUE
CAGE.Sox4.g5384	Sox4	95.257	204.81/349.59/726.87/1065.5/2068.3	95.257	726.87	2.9187	582270	1279.4	17.658	1	4.4014e-70	8.8027e-70	8.5485e-67	TRUE
CAGE.Adh4.g70387	Adh4	6.804	159.73/140.54/138.68/91.495/106.26	6.804	138.68	4.1617	931.02	56.132	17.602	1	1.4573e-69	2.9146e-69	2.7963e-66	TRUE
CAGE.Stk4.g72116	Stk4	0	138.58/102.9/98.829/148.68/182.15	6.804	138.58	4.1607	1213.4	56.132	17.589	1	1.8391e-69	3.6782e-69	3.4869e-66	TRUE
CAGE.Rasl11b.g33251	Rasl11b	6.804	158.62/138.1/145.05/129.62/134.17	6.804	138.1	4.1558	139.14	56.132	17.525	1	5.6314e-69	1.1263e-68	1.0551e-65	TRUE
CAGE.Mien1.g14448	Mien1	0	153.05/141.9/137.62/108.65/121.44	6.804	137.62	4.1507	339.33	56.132	17.46	1	1.7658e-68	3.5316e-68	3.2701e-65	TRUE
CAGE.Blm.g31209	Blm	6.804	137.47/136.21/146.65/85.3/152.77	6.804	137.47	4.1492	760.39	56.132	17.44	1	2.5023e-68	5.0046e-68	4.5808e-65	TRUE
CAGE.Rhoc.g8501	Rhoc	34.02	261.02/280.81/371.94/457.95/550.38	34.02	371.94	3.4127	14961	376.69	17.411	1	3.562e-68	7.1241e-68	6.4467e-65	TRUE
CAGE.Plekhn1.g70658	Plekhn1	6.804	74.577/100.73/151.43/163.93/137.1	6.804	137.1	4.1454	1539.3	56.132	17.392	1	5.8277e-68	1.1655e-67	1.0429e-64	TRUE
CAGE.Zdhhc14.g42360	Zdhhc14	6.804	58.437/78.801/137.08/193.47/260.01	6.804	137.08	4.1452	6968.1	56.132	17.389	1	6.1006e-68	1.2201e-67	1.0796e-64	TRUE
CAGE.Amotl2.g43047	Amotl2	204.12	367.88/774.19/1178/1739.8/2999.6	204.12	1178	2.523	1113400	3169.1	17.299	1	2.3833e-67	4.7666e-67	4.1711e-64	TRUE
CAGE.Rock2.g66429	Rock2	149.69	243.21/415.94/959.06/1541.1/3125	149.69	959.06	2.6716	1459400	2190.5	17.293	1	2.6394e-67	5.2788e-67	4.5691e-64	TRUE
CAGE.control.g30592	CAGE.control.g30592	6.804	48.42/75.551/136.02/164.41/201.25	6.804	136.02	4.134	4097.8	56.132	17.247	1	7.173e-67	1.4346e-66	1.2284e-63	TRUE
CAGE.Olfr1324.g39460	Olfr1324	0	98.509/135.94/117.43/180.61/214.47	6.804	135.94	4.1332	2476.6	56.132	17.236	1	8.7171e-67	1.7434e-66	1.4769e-63	TRUE
CAGE.Alox5ap.g31981	Alox5ap	20.412	163.62/266.73/303.39/221.11/366.26	20.412	266.73	3.6443	5990.7	205.64	17.177	1	2.1395e-66	4.2789e-66	3.5867e-63	TRUE
CAGE.Cdh6.g21334	Cdh6	0	53.985/65.532/135.49/169.65/154.73	6.804	135.49	4.1284	3268.6	56.132	17.176	1	2.4412e-66	4.8824e-66	4.05e-63	TRUE
CAGE.Npy5r.g37812	Npy5r	0	68.455/122.67/141.87/157.73/135.15	6.804	135.15	4.1248	1289.7	56.132	17.13	1	5.3924e-66	1.0785e-65	8.8537e-63	TRUE
CAGE.Gnaz.g18652	Gnaz	20.412	207.04/301.93/292.77/265.43/236.99	20.412	265.43	3.6373	1574.6	205.64	17.086	1	1.0148e-65	2.0296e-65	1.6492e-62	TRUE
CAGE.Pwwp2a.g32071	Pwwp2a	47.628	177.54/253.46/451.64/457/720.29	47.628	451.64	3.2185	46651	561.5	17.05	1	1.8009e-65	3.6018e-65	2.8971e-62	TRUE
CAGE.Trp53.g1730	Trp53	312.99	223.73/798.3/1547.8/4099.2/10291	312.99	1547.8	2.3024	21318000	5274.1	17.003	1	3.916e-65	7.832e-65	6.2368e-62	TRUE
CAGE.4933402E13Rik.g25337	4933402E13Rik	13.608	169.19/171.68/226.35/204.43/226.71	13.608	204.43	3.8138	822.86	127.27	16.915	1	1.9691e-64	3.9382e-64	3.105e-61	TRUE
CAGE.Olfr710.g9921	Olfr710	6.804	159.17/132.96/133.37/132/189.01	6.804	133.37	4.1058	941.04	56.132	16.893	1	3.1148e-64	6.2297e-64	4.8635e-61	TRUE
CAGE.Ciart.g45831	Ciart	0	135.8/150.56/132.83/103.89/75.407	6.804	132.83	4.1001	1114.7	56.132	16.822	1	1.0338e-63	2.0677e-63	1.5986e-60	TRUE
CAGE.Lrriq1.g70247	Lrriq1	20.412	96.839/137.56/259.82/378.85/734.49	20.412	259.82	3.6066	70246	205.64	16.695	1	7.6776e-63	1.5355e-62	1.1757e-59	TRUE
CAGE.Fkbp5.g22246	Fkbp5	47.628	260.46/378.84/441.01/541.82/681.12	47.628	441.01	3.1842	26069	561.5	16.601	1	3.499e-62	6.998e-62	5.3073e-59	TRUE
CAGE.Olfr788.g11535	Olfr788	0	51.202/79.884/162.59/131.05/184.11	6.804	131.05	4.0807	3200.9	56.132	16.583	1	5.6227e-62	1.1245e-61	8.448e-59	TRUE
CAGE.control.g34195	CAGE.control.g34195	0	130.23/137.29/121.14/111.99/145.92	6.804	130.23	4.0718	177.84	56.132	16.474	1	3.4255e-61	6.8511e-61	5.0987e-58	TRUE
CAGE.Gm13128.g63588	Gm13128	0	59.55/53.075/129.65/144.39/165.01	6.804	129.65	4.0653	3061.2	56.132	16.396	1	1.244e-60	2.4881e-60	1.8345e-57	TRUE
CAGE.Xpa.g22498	Xpa	0	79.586/131.33/129.11/113.42/216.43	6.804	129.11	4.0594	2582.1	56.132	16.325	1	3.9867e-60	7.9734e-60	5.7201e-57	TRUE
CAGE.Olfr78.g53382	Olfr78	6.804	81.256/100.46/129.11/201.1/231.12	6.804	129.11	4.0594	4674.5	56.132	16.325	1	3.9867e-60	7.9734e-60	5.7201e-57	TRUE
CAGE.1110008F13Rik.g521	1110008F13Rik	6.804	93.5/116.98/129.11/162.98/165.99	6.804	129.11	4.0594	980.58	56.132	16.325	1	3.9867e-60	7.9734e-60	5.7201e-57	TRUE
CAGE.Ap1s2.g21953	Ap1s2	0	41.184/74.197/128.58/203.96/296.73	6.804	128.58	4.0535	11138	56.132	16.254	1	1.2712e-59	2.5424e-59	1.8076e-56	TRUE
CAGE.Olfr1148.g25701	Olfr1148	6.804	94.613/128.36/152.49/111.99/185.58	6.804	128.36	4.051	1316	56.132	16.224	1	2.0872e-59	4.1743e-59	2.9417e-56	TRUE
CAGE.Ankdd1b.g37806	Ankdd1b	0	71.794/109.4/163.12/127.71/139.55	6.804	127.71	4.0438	1214	56.132	16.138	1	8.4189e-59	1.6838e-58	1.1762e-55	TRUE
CAGE.Pla2g2e.g74816	Pla2g2e	13.608	176.98/157.87/195.53/266.86/394.66	13.608	195.53	3.7499	11626	127.27	16.126	1	9.4823e-59	1.8965e-58	1.3132e-55	TRUE
CAGE.Evl.g77696	Evl	6.804	126.89/108.86/113.17/166.79/134.17	6.804	126.89	4.0346	539.5	56.132	16.029	1	4.9241e-58	9.8482e-58	6.7606e-55	TRUE
CAGE.Sox4.g27869	Sox4	176.91	224.84/450.87/1004.8/1859.9/3553.5	176.91	1004.8	2.4991	2035600	2672.5	16.014	1	5.1163e-58	1.0233e-57	6.9644e-55	TRUE
CAGE.control.g70167	CAGE.control.g70167	6.804	64.003/122.67/138.68/126.76/178.24	6.804	126.76	4.0331	1686.8	56.132	16.011	1	6.5574e-58	1.3115e-57	8.8505e-55	TRUE
CAGE.Aadacl2.g31103	Aadacl2	54.432	237.09/291.37/464.39/478.44/491.62	54.432	464.39	3.0696	20635	657.96	15.982	1	8.6492e-58	1.7298e-57	1.1576e-54	TRUE
CAGE.Rpl10l.g38770	Rpl10l	0	170.86/133.23/126.46/66.715/90.587	6.804	126.46	4.0297	1718.3	56.132	15.971	1	1.2499e-57	2.4997e-57	1.6451e-54	TRUE
CAGE.Pcdh11x.g21222	Pcdh11x	0	64.003/79.071/126.46/202.05/353.53	6.804	126.46	4.0297	15856	56.132	15.971	1	1.2499e-57	2.4997e-57	1.6451e-54	TRUE
CAGE.Rftn1.g14714	Rftn1	20.412	239.31/325.49/309.77/249.23/235.53	20.412	249.23	3.5468	2441.8	205.64	15.957	1	1.3896e-57	2.7792e-57	1.8141e-54	TRUE
CAGE.Zyg11b.g11950	Zyg11b	6.804	89.604/125.65/99.891/216.82/319.75	6.804	125.65	4.0205	11988	56.132	15.863	1	7.04e-57	1.408e-56	9.1157e-54	TRUE
CAGE.Ggta1.g69953	Ggta1	13.608	91.83/156.79/192.34/226.36/350.11	13.608	192.34	3.7263	9353.2	127.27	15.843	1	8.8359e-57	1.7672e-56	1.1349e-53	TRUE
CAGE.Tnfaip6.g48013	Tnfaip6	6.804	128.01/105.88/133.37/125.33/101.85	6.804	125.33	4.0168	250.34	56.132	15.82	1	1.383e-56	2.766e-56	1.7621e-53	TRUE
CAGE.Coro2b.g26044	Coro2b	0	121.33/135.67/108.92/124.85/148.86	6.804	124.85	4.0114	239.82	56.132	15.756	1	3.7904e-56	7.5807e-56	4.791e-53	TRUE
CAGE.Mxd3.g30733	Mxd3	13.608	156.39/168.43/191.28/216.82/280.08	13.608	191.28	3.7184	2569.5	127.27	15.749	1	3.9357e-56	7.8714e-56	4.9355e-53	TRUE
CAGE.Wdr54.g66295	Wdr54	27.216	193.68/256.44/294.36/375.51/414.74	27.216	294.36	3.3879	8163	289.13	15.711	1	6.7508e-56	1.3502e-55	8.3997e-53	TRUE
CAGE.Myl6.g26470	Myl6	40.824	60.107/167.62/380.44/603.3/961.69	40.824	380.44	3.189	133860	467.63	15.705	1	7.2279e-56	1.4456e-55	8.9236e-53	TRUE
CAGE.Sptbn4.g72986	Sptbn4	20.412	135.24/167.89/245.48/291.16/318.77	20.412	245.48	3.525	6407.6	205.64	15.695	1	8.8777e-56	1.7755e-55	1.0876e-52	TRUE
CAGE.Eif5a2.g14932	Eif5a2	27.216	144.15/221.24/293.3/355.02/365.78	27.216	293.3	3.3827	9125.4	289.13	15.648	1	1.8057e-55	3.6114e-55	2.1953e-52	TRUE
CAGE.Gper1.g25235	Gper1	0	109.64/99.381/123.8/189.19/160.12	6.804	123.8	3.9993	1597.7	56.132	15.616	1	3.4572e-55	6.9143e-55	4.1399e-52	TRUE
CAGE.F830016B08Rik.g29137	F830016B08Rik	6.804	74.021/103.17/123.8/193.95/161.1	6.804	123.8	3.9993	2303.9	56.132	15.616	1	3.4572e-55	6.9143e-55	4.1399e-52	TRUE
CAGE.Olfr522.g43232	Olfr522	6.804	169.19/165.18/123.27/88.16/59.249	6.804	123.27	3.9931	2299.2	56.132	15.545	1	1.0485e-54	2.097e-54	1.2462e-51	TRUE
CAGE.Ms4a4d.g11715	Ms4a4d	6.804	123/72.572/85.545/126.76/142.98	6.804	123	3.9899	1089.7	56.132	15.509	1	1.8517e-54	3.7034e-54	2.1845e-51	TRUE
CAGE.Kdelr2.g26831	Kdelr2	6.804	115.21/155.43/136.02/122.47/65.614	6.804	122.47	3.9838	1138.9	56.132	15.438	1	5.5175e-54	1.1035e-53	6.4613e-51	TRUE
CAGE.Ldah.g51350	Ldah	20.412	165.29/241.28/196.59/242.08/313.87	20.412	241.28	3.5002	3260.1	205.64	15.402	1	8.6081e-54	1.7216e-53	1.0007e-50	TRUE
CAGE.Fam180a.g13305	Fam180a	0	58.437/85.841/121.68/199.67/326.6	6.804	121.68	3.9745	13340	56.132	15.332	1	2.8382e-53	5.6764e-53	3.252e-50	TRUE
CAGE.Ubr4.g35119	Ubr4	13.608	82.925/171.41/255.57/240.18/186.56	13.608	186.56	3.6825	4651.7	127.27	15.331	1	2.6971e-53	5.3942e-53	3.1127e-50	TRUE
CAGE.Ndufb6.g33456	Ndufb6	6.804	121.33/147.04/151.96/89.589/67.573	6.804	121.33	3.9704	1374.1	56.132	15.286	1	5.8078e-53	1.1616e-52	6.6069e-50	TRUE
CAGE.Gap43.g50562	Gap43	0	50.646/82.862/121.14/149.63/179.7	6.804	121.14	3.9682	2669.1	56.132	15.261	1	8.4369e-53	1.6874e-52	9.5298e-50	TRUE
CAGE.Rnf146.g50460	Rnf146	34.02	164.74/217.99/329.43/560.41/1016	34.02	329.43	3.2381	141080	376.69	15.221	1	1.3441e-52	2.6883e-52	1.5076e-49	TRUE
CAGE.2810007J24Rik.g62767	2810007J24Rik	0	120.77/102.36/66.948/125.81/145.43	6.804	120.77	3.9638	967.29	56.132	15.212	1	1.8116e-52	3.6231e-52	2.0176e-49	TRUE
CAGE.Zp2.g62720	Zp2	34.02	208.15/284.6/328.9/347.87/519.04	34.02	328.9	3.2358	13264	376.69	15.193	1	2.0418e-52	4.0837e-52	2.2583e-49	TRUE
CAGE.Aak1.g60535	Aak1	13.608	88.491/180.35/184.91/195.86/251.68	13.608	184.91	3.6697	3474	127.27	15.184	1	2.5529e-52	5.1058e-52	2.804e-49	TRUE
CAGE.Rfng.g66615	Rfng	20.412	151.94/235.59/268.32/227.31/305.06	20.412	235.59	3.4659	3240.9	205.64	15.005	1	3.669e-51	7.3381e-51	4.0024e-48	TRUE
CAGE.Gpx5.g10594	Gpx5	20.412	235.42/232.61/238.04/242.56/135.15	20.412	235.42	3.4648	2530.1	205.64	14.994	1	4.3871e-51	8.7741e-51	4.7531e-48	TRUE
CAGE.Fam178b.g26296	Fam178b	13.608	116.32/182.51/144.52/186.8/220.35	13.608	182.51	3.6511	1818.7	127.27	14.972	1	6.324e-51	1.2648e-50	6.8053e-48	TRUE
CAGE.Rock1.g4678	Rock1	74.844	158.06/335.78/537.71/782.95/1015.1	74.844	537.71	2.8284	118230	960.49	14.935	1	9.8028e-51	1.9606e-50	1.0478e-47	TRUE
CAGE.Phtf1.g43665	Phtf1	13.608	169.19/181.97/172.15/344.54/430.41	13.608	181.97	3.6468	22102	127.27	14.924	1	1.3002e-50	2.6005e-50	1.3805e-47	TRUE
CAGE.control.g29650	CAGE.control.g29650	6.804	91.83/118.61/115.3/137.72/186.07	6.804	118.61	3.9379	1411.1	56.132	14.923	1	1.4321e-50	2.8641e-50	1.5104e-47	TRUE
CAGE.Rnf138.g58058	Rnf138	6.804	118.54/161.66/143.46/96.737/94.994	6.804	118.54	3.9372	877.56	56.132	14.914	1	1.6231e-50	3.2462e-50	1.6896e-47	TRUE
CAGE.Fut11.g47024	Fut11	6.804	118.54/120.5/131.24/88.16/76.876	6.804	118.54	3.9372	706.12	56.132	14.914	1	1.6231e-50	3.2462e-50	1.6896e-47	TRUE
CAGE.Ms4a4b.g1505	Ms4a4b	6.804	93.5/106.96/130.71/117.7/148.86	6.804	117.7	3.927	460.2	56.132	14.802	1	8.6424e-50	1.7285e-49	8.9379e-47	TRUE
CAGE.Olfr1406.g74160	Olfr1406	34.02	182.55/269.71/320.4/421.74/673.77	34.02	320.4	3.1981	39179	376.69	14.755	1	1.4832e-49	2.9663e-49	1.524e-46	TRUE
CAGE.Has2.g73781	Has2	13.608	46.75/157.06/199.25/179.18/202.72	13.608	179.18	3.6246	4745.9	127.27	14.676	1	5.1656e-49	1.0331e-48	5.2737e-46	TRUE
CAGE.control.g33817	CAGE.control.g33817	13.608	127.45/105.88/178/270.2/446.57	13.608	178	3.6151	22097	127.27	14.572	1	2.4035e-48	4.8069e-48	2.4381e-45	TRUE
CAGE.Rasgrf1.g73324	Rasgrf1	20.412	161.95/174.66/256.1/281.63/229.16	20.412	229.16	3.4261	2741.5	205.64	14.557	1	2.8547e-48	5.7094e-48	2.8776e-45	TRUE
CAGE.2300003K06Rik.g13389	2300003K06Rik	6.804	123.55/134.85/115.83/88.636/54.842	6.804	115.83	3.9041	1220.2	56.132	14.552	1	3.4514e-48	6.9027e-48	3.4355e-45	TRUE
CAGE.Lmbrd2.g44008	Lmbrd2	0	75.134/135.13/115.83/150.11/86.18	6.804	115.83	3.9041	1020.7	56.132	14.552	1	3.4514e-48	6.9027e-48	3.4355e-45	TRUE
CAGE.Gm732.g27541	Gm732	13.608	147.48/177.1/155.68/248.28/325.62	13.608	177.1	3.6078	7115.4	127.27	14.492	1	7.6992e-48	1.5398e-47	7.6161e-45	TRUE
CAGE.Olfr832.g1390	Olfr832	0	63.446/123.75/98.297/114.37/122.9	6.804	114.37	3.8859	753.08	56.132	14.357	1	5.8746e-47	1.1749e-46	5.705e-44	TRUE
CAGE.Yipf4.g69187	Yipf4	6.804	76.803/81.238/143.99/114.37/142.49	6.804	114.37	3.8859	1044.3	56.132	14.357	1	5.8746e-47	1.1749e-46	5.705e-44	TRUE
CAGE.Olfr920.g68474	Olfr920	54.432	267.7/305.18/422.41/432.7/455.38	54.432	422.41	2.9333	9718	657.96	14.346	1	5.7595e-47	1.1519e-46	5.6622e-44	TRUE
CAGE.Crip3.g75191	Crip3	13.608	79.03/137.56/175.34/286.88/588.57	13.608	175.34	3.5935	48475	127.27	14.336	1	7.3462e-47	1.4692e-46	7.0909e-44	TRUE
CAGE.Hesx1.g78954	Hesx1	13.608	79.586/143.52/174.81/208.72/231.61	13.608	174.81	3.5892	3605.7	127.27	14.289	1	1.4462e-46	2.8924e-46	1.3875e-43	TRUE
CAGE.Cgref1.g39991	Cgref1	6.804	76.803/113.46/122.74/100.07/124.86	6.804	113.46	3.8745	434.79	56.132	14.236	1	3.3453e-46	6.6907e-46	3.1904e-43	TRUE
CAGE.Dcpp1.g18393	Dcpp1	0	90.717/102.9/115.83/113.42/166.48	6.804	113.42	3.8739	861.96	56.132	14.23	1	3.6516e-46	7.3032e-46	3.4617e-43	TRUE
CAGE.Plekhm3.g66419	Plekhm3	47.628	202.03/257.52/384.16/458.91/443.14	47.628	384.16	2.9856	14568	561.5	14.202	1	4.5631e-46	9.1263e-46	4.3003e-43	TRUE
CAGE.Il15.g39119	Il15	0	65.116/60.657/113.17/161.55/242.38	6.804	113.17	3.8709	6025.5	56.132	14.198	1	5.7856e-46	1.1571e-45	5.3885e-43	TRUE
CAGE.control.g79635	CAGE.control.g79635	13.608	115.76/138.65/173.75/236.84/187.05	13.608	173.75	3.5804	2188	127.27	14.195	1	5.568e-46	1.1136e-45	5.2163e-43	TRUE
CAGE.Sbk1.g23398	Sbk1	6.804	123.55/112.92/124.33/88.636/110.17	6.804	112.92	3.8677	210.14	56.132	14.164	1	9.3847e-46	1.8769e-45	8.6898e-43	TRUE
CAGE.Pcdh11x.g22844	Pcdh11x	27.216	161.4/236.4/267.79/380.75/472.03	27.216	267.79	3.2519	16695	289.13	14.148	1	1.011e-45	2.022e-45	9.3074e-43	TRUE
CAGE.Cpq.g36	Cpq	40.824	197.02/257.52/346.43/368.84/397.6	40.824	346.43	3.0543	8337.5	467.63	14.132	1	1.2384e-45	2.4767e-45	1.1335e-42	TRUE
CAGE.Capn11.g34659	Capn11	0	55.098/96.673/148.24/113.42/112.13	6.804	112.13	3.8576	1199.4	56.132	14.059	1	4.1745e-45	8.3491e-45	3.7776e-42	TRUE
CAGE.Hhip.g2739	Hhip	27.216	156.39/254.54/266.2/311.18/366.26	27.216	266.2	3.2433	6057.6	289.13	14.055	1	3.817e-45	7.634e-45	3.4738e-42	TRUE
CAGE.Ttyh2.g6499	Ttyh2	40.824	150.27/251.3/343.77/399.34/495.53	40.824	343.77	3.0432	18029	467.63	14.009	1	7.0364e-45	1.4073e-44	6.3313e-42	TRUE
CAGE.Slc25a12.g7602	Slc25a12	20.412	177.54/174.39/221.04/369.32/689.44	20.412	221.04	3.3743	61364	205.64	13.991	1	9.6538e-45	1.9308e-44	8.6377e-42	TRUE
CAGE.Clta.g29488	Clta	0	62.89/89.091/111.58/125.33/135.15	6.804	111.58	3.8506	905.24	56.132	13.985	1	1.1773e-44	2.3546e-44	1.0475e-41	TRUE
CAGE.Gdf7.g69410	Gdf7	13.608	135.24/183.33/248.67/171.08/162.08	13.608	171.08	3.5582	1883.8	127.27	13.958	1	1.5838e-44	3.1675e-44	1.4013e-41	TRUE
CAGE.Musk.g19249	Musk	34.02	153.61/190.37/304.46/437.46/510.71	34.02	304.46	3.1247	24001	376.69	13.934	1	2.0526e-44	4.1052e-44	1.8061e-41	TRUE
CAGE.Tgm2.g30167	Tgm2	20.412	118.54/148.94/219.97/329.76/380.95	20.412	219.97	3.3674	13326	205.64	13.916	1	2.7293e-44	5.4586e-44	2.3884e-41	TRUE
CAGE.Stx6.g22181	Stx6	0	91.83/111.02/88.733/133.43/123.88	6.804	111.02	3.8435	383.18	56.132	13.911	1	3.331e-44	6.662e-44	2.8989e-41	TRUE
CAGE.Olfr954.g44022	Olfr954	27.216	204.25/202.82/263.54/293.55/264.91	27.216	263.54	3.2289	2026.1	289.13	13.898	1	3.4268e-44	6.8536e-44	2.9661e-41	TRUE
CAGE.Fbxo18.g38262	Fbxo18	34.02	128.01/224.22/300.74/359.79/370.67	34.02	300.74	3.107	11017	376.69	13.742	1	2.9509e-43	5.9018e-43	2.5404e-40	TRUE
CAGE.Vgll1.g57102	Vgll1	0	111.87/109.67/106.27/94.831/157.67	6.804	109.67	3.8259	635.14	56.132	13.73	1	4.101e-43	8.202e-43	3.5115e-40	TRUE
CAGE.Ndufs4.g11363	Ndufs4	0	109.64/128.08/112.64/104.84/58.759	6.804	109.64	3.8255	740.28	56.132	13.726	1	4.3437e-43	8.6874e-43	3.6994e-40	TRUE
CAGE.Mllt11.g34061	Mllt11	0	69.012/75.009/118.49/109.6/147.39	6.804	109.6	3.825	1087.8	56.132	13.721	1	4.6404e-43	9.2808e-43	3.9311e-40	TRUE
CAGE.Zfp949.g62878	Zfp949	0	101.85/96.131/109.46/117.7/110.66	6.804	109.46	3.8231	76.229	56.132	13.701	1	6.0976e-43	1.2195e-42	5.1382e-40	TRUE
CAGE.Sec24b.g25277	Sec24b	0	47.306/103.17/125.4/109.13/139.55	6.804	109.13	3.8188	1261.9	56.132	13.657	1	1.1135e-42	2.227e-42	9.3339e-40	TRUE
CAGE.Mtif3.g11713	Mtif3	20.412	107.97/215.82/282.14/220.16/213.49	20.412	215.82	3.34	4013.6	205.64	13.627	1	1.5023e-42	3.0047e-42	1.2527e-39	TRUE
CAGE.Slc4a5.g76200	Slc4a5	20.412	168.63/188.74/215.72/286.88/355.98	20.412	215.72	3.3393	6920.2	205.64	13.62	1	1.651e-42	3.302e-42	1.3629e-39	TRUE
CAGE.Olfr1448.g7386	Olfr1448	40.824	248.78/287.04/335.27/336.91/450.98	40.824	335.27	3.0072	5799.5	467.63	13.616	1	1.6516e-42	3.3032e-42	1.3629e-39	TRUE
CAGE.Tmem56.g78893	Tmem56	0	67.899/123.48/127.52/108.65/67.083	6.804	108.65	3.8125	991.15	56.132	13.594	1	2.6613e-42	5.3226e-42	2.1848e-39	TRUE
CAGE.Izumo3.g43893	Izumo3	0	89.047/108.59/95.109/117.7/178.24	6.804	108.59	3.8117	1374.4	56.132	13.585	1	2.9853e-42	5.9705e-42	2.4382e-39	TRUE
CAGE.Kpnb1.g4584	Kpnb1	6.804	134.68/57.137/108.39/80.535/127.8	6.804	108.39	3.8091	1117.8	56.132	13.559	1	4.2585e-42	8.517e-42	3.4428e-39	TRUE
CAGE.4931414P19Rik.g27546	4931414P19Rik	6.804	74.021/102.63/108.39/124.38/211.53	6.804	108.39	3.8091	3027	56.132	13.559	1	4.2585e-42	8.517e-42	3.4428e-39	TRUE
CAGE.Cdkn2a.g38883	Cdkn2a	278.97	213.71/618.22/1196.6/2787.3/5543.9	278.97	1196.6	2.0968	5682600	4598.1	13.532	1	5.0541e-42	1.0108e-41	4.0653e-39	TRUE
CAGE.Zfp799.g45286	Zfp799	6.804	123/162.2/104.67/108.17/79.325	6.804	108.17	3.8063	995.88	56.132	13.53	1	6.3349e-42	1.267e-41	5.0699e-39	TRUE
CAGE.Alas2.g18068	Alas2	34.02	212.04/251.57/295.42/306.89/423.55	34.02	295.42	3.0814	6356.2	376.69	13.469	1	1.248e-41	2.496e-41	9.938e-39	TRUE
CAGE.Usp2.g62756	Usp2	6.804	177.54/163.56/107.33/102.46/94.504	6.804	107.33	3.7951	2069.8	56.132	13.418	1	2.9152e-41	5.8304e-41	2.2984e-38	TRUE
CAGE.Lgr5.g61679	Lgr5	0	48.976/67.698/107.33/198.24/230.63	6.804	107.33	3.7951	7110.8	56.132	13.418	1	2.9152e-41	5.8304e-41	2.2984e-38	TRUE
CAGE.Ube2b.g40394	Ube2b	47.628	153.05/207.7/362.9/445.56/650.27	47.628	362.9	2.9037	39384	561.5	13.305	1	1.1082e-40	2.2164e-40	8.6944e-38	TRUE
CAGE.Ptdss2.g20421	Ptdss2	13.608	185.33/197.68/163.65/137.72/151.3	13.608	163.65	3.4946	613.17	127.27	13.3	1	1.3073e-40	2.6145e-40	1.0058e-37	TRUE
CAGE.Agtr2.g5487	Agtr2	13.608	85.152/106.15/163.65/274.49/402.99	13.608	163.65	3.4946	19759	127.27	13.3	1	1.3073e-40	2.6145e-40	1.0058e-37	TRUE
CAGE.Sarm1.g56838	Sarm1	13.608	81.256/88.007/163.65/251.61/449.02	13.608	163.65	3.4946	25420	127.27	13.3	1	1.3073e-40	2.6145e-40	1.0058e-37	TRUE
CAGE.Xlr3a.g113	Xlr3a	13.608	40.071/120.5/163.65/212.54/348.15	13.608	163.65	3.4946	13391	127.27	13.3	1	1.3073e-40	2.6145e-40	1.0058e-37	TRUE
CAGE.Ercc6l2.g55795	Ercc6l2	0	106.3/84.487/103.61/142.48/196.84	6.804	106.3	3.7813	2497.6	56.132	13.28	1	1.8441e-40	3.6883e-40	1.412e-37	TRUE
CAGE.Slitrk3.g93	Slitrk3	0	28.384/59.845/106.27/135.81/189.99	6.804	106.27	3.7808	4025.7	56.132	13.276	1	1.9561e-40	3.9122e-40	1.4906e-37	TRUE
CAGE.Oog2.g58919	Oog2	13.608	100.73/163.02/141.34/233.98/460.77	13.608	163.02	3.489	24510	127.27	13.244	1	2.7699e-40	5.5398e-40	2.1007e-37	TRUE
CAGE.Ccr7.g63196	Ccr7	20.412	128.01/171.68/210.41/210.15/232.1	20.412	210.15	3.3018	2177.5	205.64	13.232	1	3.1239e-40	6.2478e-40	2.358e-37	TRUE
CAGE.Kcna6.g68739	Kcna6	6.804	87.378/105.88/106.8/99.596/123.39	6.804	105.88	3.7756	172.35	56.132	13.224	1	3.8968e-40	7.7936e-40	2.9275e-37	TRUE
CAGE.Lctl.g27947	Lctl	0	74.577/108.59/89.265/105.79/121.93	6.804	105.79	3.7744	378.89	56.132	13.212	1	4.5578e-40	9.1157e-40	3.408e-37	TRUE
CAGE.Adcy9.g19715	Adcy9	6.804	37.289/93.153/105.74/112.94/125.84	6.804	105.74	3.7737	1324.9	56.132	13.205	1	5.0291e-40	1.0058e-39	3.7081e-37	TRUE
CAGE.control.g64593	CAGE.control.g64593	0	72.908/140.81/105.74/101.98/118.99	6.804	105.74	3.7737	624.43	56.132	13.205	1	5.0291e-40	1.0058e-39	3.7081e-37	TRUE
CAGE.Cd163l1.g73330	Cd163l1	34.02	170.3/201.74/290.11/379.32/316.32	34.02	290.11	3.0553	7702.2	376.69	13.195	1	4.8989e-40	9.7977e-40	3.6459e-37	TRUE
CAGE.Tex15.g64235	Tex15	13.608	161.95/212.57/184.91/141.06/144.94	13.608	161.95	3.4796	953.78	127.27	13.15	1	9.6606e-40	1.9321e-39	7.0902e-37	TRUE
CAGE.Tk2.g35244	Tk2	0	70.125/68.51/105.2/169.65/294.28	6.804	105.2	3.7665	10620	56.132	13.134	1	1.2865e-39	2.573e-39	9.3989e-37	TRUE
CAGE.Otud7a.g75496	Otud7a	68.04	215.94/318.18/450.04/485.12/555.76	68.04	450.04	2.7077	21150	857.64	13.044	1	3.472e-39	6.9439e-39	2.5249e-36	TRUE
CAGE.Phyh.g29038	Phyh	13.608	108.53/160.58/193.41/186.33/156.2	13.608	160.58	3.4674	1117.3	127.27	13.028	1	4.8074e-39	9.6148e-39	3.4645e-36	TRUE
CAGE.Top3b.g40420	Top3b	20.412	172.53/191.99/207.22/277.35/446.08	20.412	207.22	3.2816	15851	205.64	13.027	1	4.648e-39	9.2959e-39	3.3648e-36	TRUE
CAGE.Olfr553.g17968	Olfr553	6.804	107.41/104.25/121.68/95.308/80.794	6.804	104.25	3.7535	235.99	56.132	13.007	1	6.8087e-39	1.3617e-38	4.8846e-36	TRUE
CAGE.Asb1.g51866	Asb1	6.804	104.07/64.99/96.703/181.56/169.42	6.804	104.07	3.751	2964.1	56.132	12.983	1	9.3343e-39	1.8669e-38	6.6664e-36	TRUE
CAGE.Abcb5.g59428	Abcb5	13.608	204.81/182.78/159.93/109.13/132.7	13.608	159.93	3.4616	1464.8	127.27	12.97	1	1.0182e-38	2.0364e-38	7.2394e-36	TRUE
CAGE.Olfr1347.g53931	Olfr1347	0	97.396/101.28/103.61/118.18/104.79	6.804	103.61	3.7447	64.442	56.132	12.921	1	2.0901e-38	4.1802e-38	1.4795e-35	TRUE
CAGE.Pawr.g51027	Pawr	74.844	165.85/234.24/473.95/815.83/1480.7	74.844	473.95	2.6467	320720	960.49	12.878	1	3.0226e-38	6.0452e-38	2.13e-35	TRUE
CAGE.Dhrs13.g30001	Dhrs13	6.804	62.333/103.17/117.96/112.46/97.442	6.804	103.17	3.7386	501.39	56.132	12.863	1	4.467e-38	8.934e-38	3.1341e-35	TRUE
CAGE.Itpkb.g9768	Itpkb	68.04	178.65/294.35/444.2/721.48/1239.3	68.04	444.2	2.6889	200520	857.64	12.844	1	4.668e-38	9.336e-38	3.2607e-35	TRUE
CAGE.Zfp820.g5330	Zfp820	6.804	56.211/86.654/105.74/102.93/112.13	6.804	102.93	3.7353	635.09	56.132	12.831	1	6.7534e-38	1.3507e-37	4.6764e-35	TRUE
CAGE.Znf512b.g27962	Znf512b	40.824	164.18/186.85/318.27/338.34/328.56	40.824	318.27	2.9324	10381	467.63	12.83	1	5.7378e-38	1.1476e-37	3.9905e-35	TRUE
CAGE.Csad.g5851	Csad	20.412	203.7/259.96/291.7/194.43/170.4	20.412	203.7	3.257	3026.4	205.64	12.781	1	1.1302e-37	2.2603e-37	7.792e-35	TRUE
CAGE.Fastk.g74077	Fastk	0	121.33/114.27/102.55/97.69/88.139	6.804	102.55	3.7299	180.35	56.132	12.779	1	1.3076e-37	2.6152e-37	8.9381e-35	TRUE
CAGE.Edrf1.g78552	Edrf1	54.432	141.92/290.56/382.03/616.64/1029.8	54.432	382.03	2.7887	135150	657.96	12.771	1	1.2033e-37	2.4067e-37	8.2608e-35	TRUE
CAGE.Hgh1.g53500	Hgh1	20.412	216.5/156.25/185.97/203.48/331.99	20.412	203.48	3.2555	4805.3	205.64	12.766	1	1.3694e-37	2.7387e-37	9.3202e-35	TRUE
CAGE.Kdm2b.g48550	Kdm2b	0	86.821/102.36/80.763/173.46/233.57	6.804	102.36	3.7273	5744.6	56.132	12.754	1	1.8064e-37	3.6127e-37	1.2242e-34	TRUE
CAGE.Olfr1289.g13359	Olfr1289	6.804	64.559/101.55/115.3/134.38/102.34	6.804	102.34	3.727	655.7	56.132	12.751	1	1.8718e-37	3.7436e-37	1.2579e-34	TRUE
CAGE.Olfr1431.g34649	Olfr1431	6.804	51.202/121.04/121.68/91.972/102.34	6.804	102.34	3.727	861.56	56.132	12.751	1	1.8718e-37	3.7436e-37	1.2579e-34	TRUE
CAGE.Olfr355.g6100	Olfr355	74.844	147.48/292.18/468.64/570.89/751.63	74.844	468.64	2.6304	56203	960.49	12.706	1	2.7454e-37	5.4907e-37	1.8371e-34	TRUE
[truncated: 79,394 more rows]
