# Supplementary material for: Genome-wide mapping of cancer dependency genes and genetic modifiers of chemotherapy in high-risk hepatoblastoma
Source: Nat Commun. 2023 Jul 6;14:4003. doi: 10.1038/s41467-023-39717-6 (PMC10326052; doi:10.1038/s41467-023-39717-6)
Supplement: Supplementary file 9 — Supplementary Data 6 [file 41467_2023_39717_MOESM9_ESM.xlsx]

## Sheet: Sheet1
	ACLY	ATP citrate lyase [Source:HGNC Symbol;Acc:HGNC:115]	Bempedoic acid
	AHCY	adenosylhomocysteinase [Source:HGNC Symbol;Acc:HGNC:343]	ARISTEROMYCIN
	AMD1	adenosylmethionine decarboxylase 1 [Source:HGNC Symbol;Acc:HGNC:457]	Tromethamine
	ATIC	5-aminoimidazole-4-carboxamide ribonucleotide formyltransferase/IMP cyclohydrolase [Source:HGNC Symbol;Acc:HGNC:794]	FAICAR
	ATP1A1	ATPase Na+/K+ transporting subunit alpha 1 [Source:HGNC Symbol;Acc:HGNC:799]	Deslanoside
	ATP2A2	ATPase sarcoplasmic/endoplasmic reticulum Ca2+ transporting 2 [Source:HGNC Symbol;Acc:HGNC:812]	Gallopamil
	ATP6V1A	ATPase H+ transporting V1 subunit A [Source:HGNC Symbol;Acc:HGNC:851]	Cruentaren
	AURKA	aurora kinase A [Source:HGNC Symbol;Acc:HGNC:11393]	AT9283, MLN8237, LY3295668
	AURKB	aurora kinase B [Source:HGNC Symbol;Acc:HGNC:11390]	PHA-739358, GSK1070916A
	BCL2L1	BCL2 like 1 [Source:HGNC Symbol;Acc:HGNC:992]	Obatoclax
	BIRC5	baculoviral IAP repeat containing 5 [Source:HGNC Symbol;Acc:HGNC:593]	ISIS 23722
	BRPF1	bromodomain and PHD finger containing 1 [Source:HGNC Symbol;Acc:HGNC:14255]	NI-57
	CCNB1	cyclin B1 [Source:HGNC Symbol;Acc:HGNC:1579]	3,4-diphenyl-1H-pyrrole-2,5-dione
	CCNK	cyclin K [Source:HGNC Symbol;Acc:HGNC:1596]	NCT02
	CDC7	cell division cycle 7 [Source:HGNC Symbol;Acc:HGNC:1745]	BMS-863233
	CDK1	cyclin dependent kinase 1 [Source:HGNC Symbol;Acc:HGNC:1722]	R-roscovitine
	CDK7	cyclin dependent kinase 7 [Source:HGNC Symbol;Acc:HGNC:1778]	XL102, SY5609
	CDK9	cyclin dependent kinase 9 [Source:HGNC Symbol;Acc:HGNC:1780]	AZD4573, VIP152, KB-0742, PRT2527, BAY1251152
	CPSF3	cleavage and polyadenylation specific factor 3 [Source:HGNC Symbol;Acc:HGNC:2326]	JTE-607
	CSNK2B	casein kinase 2 beta [Source:HGNC Symbol;Acc:HGNC:2460]	TBB
	DCPS	decapping enzyme, scavenger [Source:HGNC Symbol;Acc:HGNC:29812]	RG3039
	DDX5	DEAD-box helicase 5 [Source:HGNC Symbol;Acc:HGNC:2746]	RX-5902
	DHFR	dihydrofolate reductase [Source:HGNC Symbol;Acc:HGNC:2861]	Trimethoprim, Leucovorin
	DHODH	dihydroorotate dehydrogenase (quinone) [Source:HGNC Symbol;Acc:HGNC:2867]	RP7214, BAY2402234, Brequinar, JNJ-74856665, ASLAN003, Vidofludimus Calcium, Emvododstat
	DHPS	deoxyhypusine synthase [Source:HGNC Symbol;Acc:HGNC:2869]	1-Guanidinium-7-Aminoheptane
	DNMT1	DNA methyltransferase 1 [Source:HGNC Symbol;Acc:HGNC:2976]	SGI110, NTX-301
	DUT	deoxyuridine triphosphatase [Source:HGNC Symbol;Acc:HGNC:3078]	2'-Deoxyuridine 5'-Alpha,Beta-Imido-Triphosphate
	EGFR	epidermal growth factor receptor [Source:HGNC Symbol;Acc:HGNC:3236]	erlotinib,osimertinib, neratinib, cetuximab
	FEN1	flap structure-specific endonuclease 1 [Source:HGNC Symbol;Acc:HGNC:3650]	FEN1-IN-4
	GAPDH	glyceraldehyde-3-phosphate dehydrogenase [Source:HGNC Symbol;Acc:HGNC:4141]	Omigapil
	GMPS	guanine monophosphate synthase [Source:HGNC Symbol;Acc:HGNC:4378]	Psicofuranine, Decoyinine
	GRB2	growth factor receptor bound protein 2 [Source:HGNC Symbol;Acc:HGNC:4566]	BP1001
	HDAC3	histone deacetylase 3 [Source:HGNC Symbol;Acc:HGNC:4854]	BRD3308
	ILK	integrin linked kinase [Source:HGNC Symbol;Acc:HGNC:6040]	OSU-T315, ILK-IN-3
	KAT5	lysine acetyltransferase 5 [Source:HGNC Symbol;Acc:HGNC:5275]	NU9056
	KAT8	lysine acetyltransferase 8 [Source:HGNC Symbol;Acc:HGNC:17933]	MG149
	KIF11	kinesin family member 11 [Source:HGNC Symbol;Acc:HGNC:6388]	filanesib, ispinesib
	MAD2L1	mitotic arrest deficient 2 like 1 [Source:HGNC Symbol;Acc:HGNC:6763]	M2I-1
	MAPK1	mitogen-activated protein kinase 1 [Source:HGNC Symbol;Acc:HGNC:6871]	HH2710
	MAT2A	methionine adenosyltransferase 2A [Source:HGNC Symbol;Acc:HGNC:6904]	AG-270, IDE397
	METAP1	methionyl aminopeptidase 1 [Source:HGNC Symbol;Acc:HGNC:15789]	TNP-470
	MRE11A	MRE11 homolog, double strand break repair nuclease [Source:HGNC Symbol;Acc:HGNC:7230]	Mirin
	MVD	mevalonate diphosphate decarboxylase [Source:HGNC Symbol;Acc:HGNC:7529]	6-Fluoromevalonate
	NEDD8	NEDD8 ubiquitin like modifier [Source:HGNC Symbol;Acc:HGNC:7732]	MLN4924, Pevonedistat
	OGDH	oxoglutarate dehydrogenase [Source:HGNC Symbol;Acc:HGNC:8124]	Succinyl phosphonate
	PDIA3	protein disulfide isomerase family A member 3 [Source:HGNC Symbol;Acc:HGNC:4606]	Punicalagin
	PGAM1	phosphoglycerate mutase 1 [Source:HGNC Symbol;Acc:HGNC:8888]	KH3
	PGD	phosphogluconate dehydrogenase [Source:HGNC Symbol;Acc:HGNC:8891]	6-AN
	PGK1	phosphoglycerate kinase 1 [Source:HGNC Symbol;Acc:HGNC:8896]	CBR-470-1
	PGM3	phosphoglucomutase 3 [Source:HGNC Symbol;Acc:HGNC:8907]	FR054
	PLK1	polo like kinase 1 [Source:HGNC Symbol;Acc:HGNC:9077]	CYC140, GSK461364, TKM 080301, BI2536, Volasertib, TAK-960, BI6727, Onvansertib
	POLR1A	RNA polymerase I subunit A [Source:HGNC Symbol;Acc:HGNC:17264]	BMH-21
	POLR1B	RNA polymerase I subunit B [Source:HGNC Symbol;Acc:HGNC:20454]
	POLR1C	RNA polymerase I and III subunit C [Source:HGNC Symbol;Acc:HGNC:20194]
	POLR1D	RNA polymerase I and III subunit D [Source:HGNC Symbol;Acc:HGNC:20422]
	PPP2CA	protein phosphatase 2 catalytic subunit alpha [Source:HGNC Symbol;Acc:HGNC:9299]	LB-100
	PRMT1	protein arginine methyltransferase 1 [Source:HGNC Symbol;Acc:HGNC:5187]	RM65, C7280948, TC-E 5003
	PRMT5	protein arginine methyltransferase 5 [Source:HGNC Symbol;Acc:HGNC:10894]	GSK3326595, JNJ-64619178, AMG 193, PF-06939999, PRT811, PRT543, IDE397
	PSMA1	proteasome 20S subunit alpha 1 [Source:HGNC Symbol;Acc:HGNC:9530]	Bortezomib, Carfilzomib, Delanzomib, Oprozomib, Ixazomib
	PSMA3	proteasome 20S subunit alpha 3 [Source:HGNC Symbol;Acc:HGNC:9532]
	PSMA5	proteasome 20S subunit alpha 5 [Source:HGNC Symbol;Acc:HGNC:9534]
	PSMA6	proteasome 20S subunit alpha 6 [Source:HGNC Symbol;Acc:HGNC:9535]
	PSMB2	proteasome 20S subunit beta 2 [Source:HGNC Symbol;Acc:HGNC:9539]
	PSMB3	proteasome 20S subunit beta 3 [Source:HGNC Symbol;Acc:HGNC:9540]
	PSMB6	proteasome 20S subunit beta 6 [Source:HGNC Symbol;Acc:HGNC:9543]
	PSMB7	proteasome 20S subunit beta 7 [Source:HGNC Symbol;Acc:HGNC:9544]
	PSMC1	proteasome 26S subunit, ATPase 1 [Source:HGNC Symbol;Acc:HGNC:9547]
	PSMC4	proteasome 26S subunit, ATPase 4 [Source:HGNC Symbol;Acc:HGNC:9551]
	PSMC6	proteasome 26S subunit, ATPase 6 [Source:HGNC Symbol;Acc:HGNC:9553]
	PSMD13	proteasome 26S subunit, non-ATPase 13 [Source:HGNC Symbol;Acc:HGNC:9558]
	PSMD2	proteasome 26S subunit, non-ATPase 2 [Source:HGNC Symbol;Acc:HGNC:9559]
	PSMD4	proteasome 26S subunit, non-ATPase 4 [Source:HGNC Symbol;Acc:HGNC:9561]
	PSMD6	proteasome 26S subunit, non-ATPase 6 [Source:HGNC Symbol;Acc:HGNC:9564]
	PTPN11	protein tyrosine phosphatase non-receptor type 11 [Source:HGNC Symbol;Acc:HGNC:9644]	TNO155, SPI-112
	RAC1	Rac family small GTPase 1 [Source:HGNC Symbol;Acc:HGNC:9801]	W56, F56
	RAD51	RAD51 recombinase [Source:HGNC Symbol;Acc:HGNC:9817]	CYT-0851, RI-1, IBR2
	RRM1	ribonucleotide reductase catalytic subunit M1 [Source:HGNC Symbol;Acc:HGNC:10451]	COH-29
	RRM2	ribonucleotide reductase regulatory subunit M2 [Source:HGNC Symbol;Acc:HGNC:10452]
	RUVBL1	RuvB like AAA ATPase 1 [Source:HGNC Symbol;Acc:HGNC:10474]	CB-6644
	RUVBL2	RuvB like AAA ATPase 2 [Source:HGNC Symbol;Acc:HGNC:10475]
	SDHA	succinate dehydrogenase complex flavoprotein subunit A [Source:HGNC Symbol;Acc:HGNC:10680]	Harzianopyridone, dimethyl malonate
	SDHB	succinate dehydrogenase complex iron sulfur subunit B [Source:HGNC Symbol;Acc:HGNC:10681]
	SF3B2	splicing factor 3b subunit 2 [Source:HGNC Symbol;Acc:HGNC:10769]	Spliceostatin A, meayamycin, pladienolide B
	SF3B3	splicing factor 3b subunit 3 [Source:HGNC Symbol;Acc:HGNC:10770]
	SF3B4	splicing factor 3b subunit 4 [Source:HGNC Symbol;Acc:HGNC:10771]
	SF3B5	splicing factor 3b subunit 5 [Source:HGNC Symbol;Acc:HGNC:21083]
	SF3B6	splicing factor 3b subunit 6 [Source:HGNC Symbol;Acc:HGNC:30096]
	SMARCA4	SWI/SNF related, matrix associated, actin dependent regulator of chromatin, subfamily a, member 4 [Source:HGNC Symbol;Acc:HGNC:11100]	PFI-3, ACBI1
	SOD1	superoxide dismutase 1 [Source:HGNC Symbol;Acc:HGNC:11179]	Pyrimethamine
	TAF1C	TATA-box binding protein associated factor, RNA polymerase I subunit C [Source:HGNC Symbol;Acc:HGNC:11534]	CeMMEC13, CeMMEC1
	TOP2A	DNA topoisomerase II alpha [Source:HGNC Symbol;Acc:HGNC:11989]	Doxorubicin, Etoposie
	TUBA1B	tubulin alpha 1b [Source:HGNC Symbol;Acc:HGNC:18809]	vinblastine, vincristine, paclitaxel, docetaxel
	TUBA1C	tubulin alpha 1c [Source:HGNC Symbol;Acc:HGNC:20768]
	TUBB5
	USP8	ubiquitin specific peptidase 8 [Source:HGNC Symbol;Acc:HGNC:12631]	RA-9
	VHL	von Hippel-Lindau tumor suppressor [Source:HGNC Symbol;Acc:HGNC:12687]	CM11
	VRK1	VRK serine/threonine kinase 1 [Source:HGNC Symbol;Acc:HGNC:12718]	VRK-IN-1
	WDR5	WD repeat domain 5 [Source:HGNC Symbol;Acc:HGNC:12757]	WDR5-0103, OICR-9429
	XPO1	exportin 1 [Source:HGNC Symbol;Acc:HGNC:12825]	Eltanexor, Verdinexor
	YAP1	Yes1 associated transcriptional regulator [Source:HGNC Symbol;Acc:HGNC:16262]	TED-347, CA3 (CIL56)
