# Supplementary material for: Genome-wide mapping of cancer dependency genes and genetic modifiers of chemotherapy in high-risk hepatoblastoma
Source: Nat Commun. 2023 Jul 6;14:4003. doi: 10.1038/s41467-023-39717-6 (PMC10326052; doi:10.1038/s41467-023-39717-6)
Supplement: Supplementary file 10 — Supplementary Data 7 [file 41467_2023_39717_MOESM10_ESM.xlsx]

## Sheet: gene (d17)
id	num	neg|score	neg|p-value	neg|fdr	neg|rank	neg|goodsgrna	neg|lfc	pos|score	pos|p-value		pos|fdr	pos|rank	pos|goodsgrna	pos|lfc
Banf1	4	3.3656e-09	2.3949e-07	0.000236	1	4	-9.5686	1	1	0	1	20671	0	-9.5686
Eefsec	4	4.8736e-09	2.3949e-07	0.000236	2	4	-9.2196	1	1	0	1	20653	0	-9.2196
Dhfr	4	1.7417e-08	2.3949e-07	0.000236	3	4	-8.5901	1	1	0	1	20670	0	-8.5901
Cpsf1	4	2.0413e-08	2.3949e-07	0.000236	4	4	-8.7108	1	1	0	1	20669	0	-8.7108
Cenpn	4	2.2878e-08	2.3949e-07	0.000236	5	4	-8.6139	1	1	0	1	20668	0	-8.6139
Atp6v1d	4	2.6908e-08	2.3949e-07	0.000236	6	4	-9.1857	1	1	0	1	20667	0	-9.1857
Sod1	4	3.0108e-08	2.3949e-07	0.000236	7	3	-8.3641	0.82295	0.82247	0.0848799	1	16322	0	-8.3641
Nedd8	4	3.1985e-08	2.3949e-07	0.000236	8	4	-8.4789	1	1	0	1	20666	0	-8.4789
Pyroxd1	4	3.3715e-08	2.3949e-07	0.000236	9	4	-9.1694	1	1	0	1	20657	0	-9.1694
Rad1	4	3.497e-08	2.3949e-07	0.000236	10	4	-8.6323	1	1	0	1	20665	0	-8.6323
Rtel1	4	4.1124e-08	2.3949e-07	0.000236	11	4	-8.6821	1	1	0	1	20664	0	-8.6821
Hsd17b10	4	4.3573e-08	2.3949e-07	0.000236	12	4	-9.0874	1	1	0	1	20663	0	-9.0874
Vps25	4	5.2008e-08	2.3949e-07	0.000236	13	4	-8.6651	1	1	0	1	20662	0	-8.6651
Tubg1	4	5.7681e-08	2.3949e-07	0.000236	14	4	-9.2623	1	1	0	1	20661	0	-9.2623
Dohh	4	1.1017e-07	2.3949e-07	0.000236	15	4	-9.4223	1	1	0	1	20660	0	-9.4223
Arl2	4	1.2906e-07	2.3949e-07	0.000236	16	4	-9.1994	1	1	0	1	20659	0	-9.1994
Thg1l	4	1.4073e-07	2.3949e-07	0.000236	17	4	-9.1529	1	1	0	1	20658	0	-9.1529
Uba2	4	1.9133e-07	2.3949e-07	0.000236	18	4	-8.4883	1	1	0	1	20656	0	-8.4883
Ipo13	4	2.0142e-07	2.3949e-07	0.000236	19	4	-8.6102	1	1	0	1	20655	0	-8.6102
Cpsf3l	4	2.0333e-07	2.3949e-07	0.000236	20	4	-7.9089	1	1	0	1	20654	0	-7.9089
Rad9a	4	2.2174e-07	2.3949e-07	0.000236	21	4	-7.8936	1	1	0	1	20652	0	-7.8936
Cdk7	4	2.4828e-07	7.1847e-07	0.00055	22	4	-7.8319	1	1	0	1	20651	0	-7.8319
Sepsecs	4	2.5364e-07	7.1847e-07	0.00055	23	4	-8.7571	1	1	0	1	20650	0	-8.7571
Mrpl23	4	3.1668e-07	7.1847e-07	0.00055	24	4	-8.8646	0.94821	0.94811	0.0231413	1	18547	0	-8.8646
Oip5	4	3.402e-07	7.1847e-07	0.00055	25	4	-8.4501	1	1	0	1	20649	0	-8.4501
Smc6	4	3.5131e-07	7.1847e-07	0.00055	26	4	-8.7318	1	1	0	1	20648	0	-8.7318
Gmppb	4	3.6195e-07	7.1847e-07	0.00055	27	4	-8.1409	1	1	0	1	20647	0	-8.1409
Zmat2	4	5.4927e-07	1.1974e-06	0.00075	28	4	-8.261	0.99157	0.99155	0.00368538	1	19589	0	-8.261
Hdac3	4	5.493e-07	1.1974e-06	0.00075	29	4	-7.7452	1	1	0	1	20646	0	-7.7452
Gtf2h2	4	6.0616e-07	1.1974e-06	0.00075	30	4	-8.6271	1	1	0	1	20644	0	-8.6271
Dtymk	4	6.0616e-07	1.1974e-06	0.00075	31	4	-8.6212	1	1	0	1	20645	0	-8.6212
Ahcy	4	6.1771e-07	1.1974e-06	0.00075	32	4	-9.3427	1	1	0	1	20643	0	-9.3427
Wdr82	4	6.5782e-07	1.1974e-06	0.00075	33	4	-8.9268	1	1	0	1	20597	0	-8.9268
Atp6ap2	4	7.3364e-07	1.6764e-06	0.000963	34	4	-7.8866	1	1	0	1	20642	0	-7.8866
Sec62	4	7.5144e-07	1.6764e-06	0.000963	35	4	-8.204	1	1	0	1	20641	0	-8.204
Vhl	4	7.8485e-07	1.6764e-06	0.000963	36	4	-9.4886	0.98939	0.98939	0.00463248	1	19516	0	-9.4886
Ddx3x	4	8.3838e-07	2.1554e-06	0.001114	37	4	-7.9126	1	1	0	1	20640	0	-7.9126
Cstf1	4	8.4607e-07	2.1554e-06	0.001114	38	4	-8.054	1	1	0	1	20638	0	-8.054
Cenpo	4	8.4607e-07	2.1554e-06	0.001114	39	4	-8.4947	1	1	0	1	20639	0	-8.4947
Atp6v0c	4	8.6873e-07	2.1554e-06	0.001114	40	4	-8.7408	1	1	0	1	20637	0	-8.7408
Cdk9	4	9.0579e-07	2.6344e-06	0.001266	41	4	-8.8429	1	1	0	1	20636	0	-8.8429
Cct7	4	9.2139e-07	2.6344e-06	0.001266	42	4	-7.7945	1	1	0	1	20635	0	-7.7945
H2afz	4	9.2139e-07	2.6344e-06	0.001266	43	4	-8.4208	1	1	0	1	20634	0	-8.4208
Gins2	4	9.7096e-07	3.1134e-06	0.001426	44	4	-7.8777	1	1	0	1	20633	0	-7.8777
Tceb2	4	1.009e-06	3.1134e-06	0.001426	45	4	-8.0181	0.99992	0.99993	3.04017e-05	1	20387	0	-8.0181
Vars2	4	1.089e-06	3.5923e-06	0.001426	46	4	-8.479	0.99828	0.99829	0.000743279	1	19963	0	-8.479
Vrk1	4	1.1273e-06	3.5923e-06	0.001426	47	4	-8.3606	1	1	0	1	20604	0	-8.3606
Trappc5	4	1.1822e-06	3.5923e-06	0.001426	48	4	-8.4745	1	1	0	1	20632	0	-8.4745
Prmt5	4	1.2187e-06	3.5923e-06	0.001426	49	4	-8.2086	1	1	0	1	20631	0	-8.2086
Wdr18	4	1.3332e-06	3.5923e-06	0.001426	50	4	-9.1569	1	1	0	1	20630	0	-9.1569
Kat8	4	1.35e-06	3.5923e-06	0.001426	51	4	-7.3667	1	1	0	1	20629	0	-7.3667
Sf1	4	1.4461e-06	3.5923e-06	0.001426	52	4	-8.7431	1	1	0	1	20628	0	-8.7431
Hmgcs1	4	1.5056e-06	4.0713e-06	0.001426	53	4	-8.3917	1	1	0	1	20613	0	-8.3917
Psma5	4	1.5328e-06	4.0713e-06	0.001426	54	4	-7.7281	1	1	0	1	20627	0	-7.7281
Ggps1	4	1.7133e-06	4.0713e-06	0.001426	55	4	-8.3596	1	1	0	1	20626	0	-8.3596
Pop1	4	1.7325e-06	4.0713e-06	0.001426	56	4	-8.5374	1	1	0	1	20625	0	-8.5374
Wdr73	4	1.7445e-06	4.0713e-06	0.001426	57	4	-8.8845	1	1	0	1	20624	0	-8.8845
Nubp1	4	1.7574e-06	4.0713e-06	0.001426	58	4	-8.1972	0.99985	0.99986	6.08055e-05	1	20318	0	-8.1972
Rrp9	4	1.7761e-06	4.0713e-06	0.001426	59	4	-8.0652	1	1	0	1	20623	0	-8.0652
Atp6v1b2	4	2.008e-06	4.5503e-06	0.001542	60	4	-8.4531	1	1	0	1	20622	0	-8.4531
Prelid1	4	2.008e-06	4.5503e-06	0.001542	61	4	-7.7604	1	1	0	1	20621	0	-7.7604
Mbtps1	4	2.0731e-06	5.0293e-06	0.001599	62	4	-7.5846	1	1	0	1	20620	0	-7.5846
Zbtb8os	4	2.2154e-06	5.0293e-06	0.001599	63	4	-7.8912	1	1	0	1	20619	0	-7.8912
Dut	4	2.284e-06	5.0293e-06	0.001599	64	4	-8.3245	1	1	0	1	20618	0	-8.3245
Orc5	4	2.2988e-06	5.0293e-06	0.001599	65	4	-9.0222	1	1	0	1	20617	0	-9.0222
Rps28	4	2.3167e-06	5.5083e-06	0.001725	66	4	-8.4843	1	1	0	1	20616	0	-8.4843
Cpsf3	4	2.5185e-06	5.9872e-06	0.00182	67	4	-7.8695	1	1	0	1	20615	0	-7.8695
Txnl4a	4	2.5328e-06	5.9872e-06	0.00182	68	4	-7.0069	1	1	0	1	20614	0	-7.0069
Ndor1	4	3.115e-06	9.3401e-06	0.002682	69	4	-8.4689	1	1	0	1	20612	0	-8.4689
Ddx49	4	3.1998e-06	9.3401e-06	0.002682	70	4	-8.8448	1	1	0	1	20611	0	-8.8448
Wdr70	4	3.1998e-06	9.3401e-06	0.002682	71	4	-8.2366	1	1	0	1	20610	0	-8.2366
Hars	4	3.2476e-06	9.3401e-06	0.002682	72	4	-8.3117	1	1	0	1	20609	0	-8.3117
Ppat	4	3.3469e-06	9.8191e-06	0.002706	73	4	-7.9237	0.99987	0.99988	5.21185e-05	1	20335	0	-7.9237
Sumo2	4	3.3665e-06	9.8191e-06	0.002706	74	4	-8.1675	1	1	0	1	20608	0	-8.1675
Peo1	4	3.4542e-06	9.8191e-06	0.002706	75	4	-7.4102	1	1	0	1	20607	0	-7.4102
Prpf19	4	3.4947e-06	1.0298e-05	0.002729	76	4	-7.709	1	1	0	1	20606	0	-7.709
Rrp7a	4	3.5788e-06	1.0298e-05	0.002729	77	4	-8.173	1	1	0	1	20605	0	-8.173
Rfk	4	3.6161e-06	1.0298e-05	0.002729	78	4	-8.1828	1	1	0	1	20603	0	-8.1828
Pold1	4	3.9081e-06	1.1256e-05	0.002908	79	4	-7.5278	1	1	0	1	20602	0	-7.5278
Rsl24d1	4	4.0537e-06	1.1256e-05	0.002908	80	4	-8.2247	1	1	0	1	20601	0	-8.2247
Magoh	4	4.1522e-06	1.1735e-05	0.002995	81	4	-8.3583	1	1	0	1	20600	0	-8.3583
Exosc2	4	4.2586e-06	1.2214e-05	0.003042	82	4	-8.5819	0.99997	0.99997	1.3029e-05	1	20496	0	-8.5819
Eif2b3	4	4.3022e-06	1.2214e-05	0.003042	83	4	-8.5969	1	1	0	1	20599	0	-8.5969
Eif6	4	4.3379e-06	1.2693e-05	0.003124	84	4	-7.2869	1	1	0	1	20598	0	-7.2869
Sf3a2	4	4.4855e-06	1.3172e-05	0.003203	85	4	-8.1351	1	1	0	1	20596	0	-8.1351
Tyms	4	4.6068e-06	1.413e-05	0.003357	86	4	-7.3532	1	1	0	1	20595	0	-7.3532
Supv3l1	4	4.6068e-06	1.413e-05	0.003357	87	4	-7.7188	1	1	0	1	20594	0	-7.7188
Clp1	4	4.6822e-06	1.4609e-05	0.00339	88	4	-7.4615	1	1	0	1	20593	0	-7.4615
Cenpm	4	4.7622e-06	1.4609e-05	0.00339	89	4	-7.8374	0.99987	0.99987	5.6462e-05	1	20331	0	-7.8374
Pcid2	4	5.0226e-06	1.5088e-05	0.00339	90	4	-7.5551	0.99999	1	0	1	20592	0	-7.5551
Rgp1	4	5.0896e-06	1.5088e-05	0.00339	91	4	-8.5626	0.99996	0.99996	1.73721e-05	1	20447	0	-8.5626
Polr3b	4	5.16e-06	1.5088e-05	0.00339	92	4	-8.2188	0.99999	1	0	1	20591	0	-8.2188
Hist1h2ao	4	5.3953e-06	1.6046e-05	0.003566	93	4	-7.6599	0.99999	0.99999	4.34297e-06	1	20590	0	-7.6599
Psmd3	4	5.4348e-06	1.6525e-05	0.003596	94	4	-8.2279	0.99999	0.99999	4.34297e-06	1	20589	0	-8.2279
Dad1	4	5.5055e-06	1.6525e-05	0.003596	95	4	-7.9688	0.99936	0.99937	0.000273692	1	20142	0	-7.9688
Ppp4c	4	5.6764e-06	1.7004e-05	0.00365	96	4	-8.0652	0.99999	0.99999	4.34297e-06	1	20588	0	-8.0652
Gpn1	4	5.6998e-06	1.7483e-05	0.00365	97	4	-7.8452	0.99999	0.99999	4.34297e-06	1	20587	0	-7.8452
Nudcd3	4	5.7122e-06	1.7483e-05	0.00365	98	4	-9.2618	0.99972	0.99973	0.000117275	1	20239	0	-9.2618
Krr1	4	5.7764e-06	1.7483e-05	0.00365	99	4	-7.4957	0.99999	0.99999	4.34297e-06	1	20586	0	-7.4957
Tamm41	4	5.8367e-06	1.7962e-05	0.003676	100	4	-7.933	0.98065	0.98064	0.0084904	1	19261	0	-7.933
Farsa	4	6.066e-06	1.7962e-05	0.003676	101	4	-7.8221	0.99999	0.99999	4.34297e-06	1	20585	0	-7.8221
Dhx33	4	6.1837e-06	1.8441e-05	0.003737	102	4	-8.3321	0.99999	0.99999	4.34297e-06	1	20584	0	-8.3321
Aldoa	4	7.0796e-06	1.9878e-05	0.003989	103	4	-8.7072	0.99999	0.99999	4.34297e-06	1	20583	0	-8.7072
Gm2897	4	7.2607e-06	2.0836e-05	0.004141	104	4	-7.771	0.99999	0.99999	4.34297e-06	1	20582	0	-7.771
Paf1	4	7.773e-06	2.2752e-05	0.004437	105	4	-7.556	0.99999	0.99999	4.34297e-06	1	20581	0	-7.556
Exoc5	4	7.8063e-06	2.2752e-05	0.004437	106	4	-6.7123	0.99999	0.99999	4.34297e-06	1	20580	0	-6.7123
Pole3	4	8.2653e-06	2.4188e-05	0.004673	107	4	-7.6768	0.99999	0.99999	4.34297e-06	1	20579	0	-7.6768
Pdrg1	4	8.3353e-06	2.4667e-05	0.004721	108	4	-7.1477	0.99999	0.99999	4.34297e-06	1	20578	0	-7.1477
Ppp2ca	4	8.5598e-06	2.5146e-05	0.004769	109	4	-7.5745	0.99999	0.99999	4.34297e-06	1	20577	0	-7.5745
Fam58b	4	8.6821e-06	2.5625e-05	0.004815	110	4	-7.9224	0.97143	0.97133	0.0126332	1	19030	0	-7.9224
Trmt61a	4	9.6046e-06	3.0894e-05	0.005664	111	4	-8.4785	0.99998	0.99998	8.68598e-06	1	20530	0	-8.4785
Riok1	4	9.6419e-06	3.0894e-05	0.005664	112	4	-6.9582	0.99999	0.99999	4.34297e-06	1	20576	0	-6.9582
Ddx55	4	1.0004e-05	3.1852e-05	0.005664	113	4	-8.8251	0.99999	0.99999	4.34297e-06	1	20575	0	-8.8251
Pop7	4	1.0306e-05	3.2331e-05	0.005664	114	4	-8.061	0.99691	0.99689	0.00135276	1	19838	0	-8.061
Qrsl1	4	1.0311e-05	3.2331e-05	0.005664	115	4	-7.5171	0.99999	0.99999	4.34297e-06	1	20574	0	-7.5171
Polr1b	4	1.057e-05	3.2331e-05	0.005664	116	4	-7.5399	0.99999	0.99999	4.34297e-06	1	20573	0	-7.5399
Smc2	4	1.063e-05	3.2331e-05	0.005664	117	4	-7.684	0.99999	0.99999	4.34297e-06	1	20572	0	-7.684
Dph3	4	1.071e-05	3.2331e-05	0.005664	118	4	-8.0288	0.99999	0.99999	4.34297e-06	1	20571	0	-8.0288
Rplp2	4	1.0795e-05	3.281e-05	0.005699	119	4	-8.0781	0.99999	0.99999	4.34297e-06	1	20570	0	-8.0781
Wrb	4	1.104e-05	3.3289e-05	0.005734	120	4	-7.8148	0.99996	0.99996	1.73721e-05	1	20453	0	-7.8148
Alg2	3	1.1152e-05	3.9037e-05	0.006455	121	3	-8.6025	0.99992	0.99992	3.47449e-05	1	20381	0	-8.6025
Arfrp1	4	1.1286e-05	3.6163e-05	0.006127	122	4	-7.3686	0.99999	0.99999	4.34297e-06	1	20569	0	-7.3686
Srsf1	4	1.1365e-05	3.6163e-05	0.006127	123	4	-7.0585	0.99999	0.99999	4.34297e-06	1	20568	0	-7.0585
Dars2	4	1.1658e-05	3.8558e-05	0.006455	124	4	-7.4855	0.99999	0.99999	4.34297e-06	1	20567	0	-7.4855
Gm5148	4	1.1748e-05	3.9037e-05	0.006455	125	4	-7.5122	0.99999	0.99999	4.34297e-06	1	20566	0	-7.5122
Dhx15	4	1.1936e-05	3.9995e-05	0.00651	126	4	-7.4941	0.99999	0.99999	4.34297e-06	1	20565	0	-7.4941
Ddx47	4	1.1936e-05	3.9995e-05	0.00651	127	4	-7.7017	0.99999	0.99999	4.34297e-06	1	20564	0	-7.7017
Slc3a2	4	1.2183e-05	4.1911e-05	0.006716	128	4	-7.6486	0.99996	0.99996	1.73721e-05	1	20445	0	-7.6486
Rpl23	4	1.2188e-05	4.1911e-05	0.006716	129	4	-7.3901	0.99999	0.99999	4.34297e-06	1	20563	0	-7.3901
Copg1	4	1.245e-05	4.3827e-05	0.006969	130	4	-7.7983	0.99999	0.99999	4.34297e-06	1	20562	0	-7.7983
Pole	4	1.2699e-05	4.4785e-05	0.007067	131	4	-7.3745	0.99999	0.99999	4.34297e-06	1	20561	0	-7.3745
Rpl18a	4	1.3083e-05	4.6222e-05	0.007238	132	4	-7.4187	0.99999	0.99999	4.34297e-06	1	20560	0	-7.4187
Csnk1a1	4	1.3132e-05	4.6701e-05	0.007258	133	4	-8.4092	0.99999	0.99999	4.34297e-06	1	20559	0	-8.4092
Slc25a26	4	1.33e-05	4.7658e-05	0.007263	134	4	-9.0814	0.93979	0.93967	0.0270246	1	18376	0	-9.0814
Cul2	4	1.3453e-05	4.8137e-05	0.007263	135	4	-6.9597	0.99999	0.99999	4.34297e-06	1	20558	0	-6.9597
Ptar1	4	1.3565e-05	4.8137e-05	0.007263	136	4	-7.4971	0.99999	0.99999	4.34297e-06	1	20557	0	-7.4971
Gtf3c4	4	1.3576e-05	4.8137e-05	0.007263	137	4	-7.0879	0.99999	0.99999	4.34297e-06	1	20556	0	-7.0879
Zmat5	4	1.3735e-05	4.9574e-05	0.007426	138	4	-8.1179	0.99999	0.99999	4.34297e-06	1	20555	0	-8.1179
Nup43	4	1.4182e-05	5.0532e-05	0.007426	139	4	-8.0715	0.99999	0.99998	8.68598e-06	1	20554	0	-8.0715
Rfc4	4	1.424e-05	5.0532e-05	0.007426	140	4	-8.0784	0.99999	0.99998	8.68598e-06	1	20553	0	-8.0784
Grwd1	4	1.4724e-05	5.149e-05	0.007426	141	4	-8.4431	0.99999	0.99998	8.68598e-06	1	20552	0	-8.4431
Nop58	4	1.488e-05	5.1969e-05	0.007426	142	4	-7.2801	0.99999	0.99998	8.68598e-06	1	20551	0	-7.2801
Farsb	4	1.4916e-05	5.1969e-05	0.007426	143	4	-7.6796	0.99999	0.99998	8.68598e-06	1	20550	0	-7.6796
Hspe1	4	1.5172e-05	5.1969e-05	0.007426	144	4	-8.3008	0.99998	0.99998	8.68598e-06	1	20549	0	-8.3008
Iars	4	1.5374e-05	5.2448e-05	0.007426	145	4	-7.6016	0.99998	0.99998	8.68598e-06	1	20548	0	-7.6016
Vprbp	4	1.5654e-05	5.2448e-05	0.007426	146	4	-6.9665	0.99998	0.99998	8.68598e-06	1	20547	0	-6.9665
Dclre1b	4	1.6045e-05	5.5322e-05	0.007704	147	4	-7.6352	0.99998	0.99998	8.68598e-06	1	20546	0	-7.6352
Ccnh	4	1.6212e-05	5.628e-05	0.007704	148	4	-8.7388	0.99998	0.99998	8.68598e-06	1	20545	0	-8.7388
Guk1	4	1.6226e-05	5.628e-05	0.007704	149	4	-7.909	0.99959	0.99961	0.000169408	1	20200	0	-7.909
Opa1	4	1.6226e-05	5.628e-05	0.007704	150	4	-8.554	0.99986	0.99987	5.6462e-05	1	20326	0	-8.554
Xpo1	4	1.6302e-05	5.628e-05	0.007704	151	4	-6.8401	0.99998	0.99998	8.68598e-06	1	20544	0	-6.8401
Pole4	4	1.6532e-05	5.7717e-05	0.007849	152	4	-8.3876	0.99997	0.99997	1.3029e-05	1	20500	0	-8.3876
Rpl15	4	1.6963e-05	5.9154e-05	0.007978	153	4	-7.3461	0.99998	0.99998	8.68598e-06	1	20543	0	-7.3461
Fars2	4	1.7097e-05	5.9633e-05	0.007978	154	4	-7.5042	0.99925	0.99925	0.000325843	1	20108	0	-7.5042
Ppp1r8	4	1.7176e-05	6.0112e-05	0.007978	155	4	-9.1632	0.99745	0.99745	0.00110887	1	19885	0	-9.1632
Phf5a	4	1.7385e-05	6.0591e-05	0.007978	156	4	-7.2608	0.99998	0.99998	8.68598e-06	1	20542	0	-7.2608
Cwc22	4	1.7555e-05	6.0591e-05	0.007978	157	4	-6.8444	0.99998	0.99998	8.68598e-06	1	20541	0	-6.8444
Rpa2	4	1.8149e-05	6.2028e-05	0.008115	158	4	-7.2594	0.99998	0.99998	8.68598e-06	1	20540	0	-7.2594
Rps9	4	1.8388e-05	6.3465e-05	0.008251	159	4	-7.1394	0.99998	0.99998	8.68598e-06	1	20539	0	-7.1394
Psmg3	4	1.8534e-05	6.3944e-05	0.008261	160	4	-5.497	0.99921	0.99921	0.000343228	1	20098	0	-5.497
Pold2	4	1.8693e-05	6.4423e-05	0.008271	161	4	-8.2532	0.99998	0.99998	8.68598e-06	1	20538	0	-8.2532
Trappc8	4	1.9039e-05	6.7297e-05	0.008508	162	4	-7.3901	0.99998	0.99998	8.68598e-06	1	20537	0	-7.3901
Ufd1l	4	1.9374e-05	6.7776e-05	0.008508	163	4	-6.6002	0.99998	0.99998	8.68598e-06	1	20536	0	-6.6002
Rpa1	4	1.9647e-05	6.8734e-05	0.008508	164	4	-7.0163	0.99998	0.99998	8.68598e-06	1	20535	0	-7.0163
Gm3139	4	1.9647e-05	6.8734e-05	0.008508	165	4	-7.2474	0.99998	0.99998	8.68598e-06	1	20534	0	-7.2474
Timeless	4	1.9706e-05	6.8734e-05	0.008508	166	4	-6.8752	0.99998	0.99998	8.68598e-06	1	20533	0	-6.8752
Snrnp35	4	1.9773e-05	6.8734e-05	0.008508	167	4	-7.0155	0.99998	0.99998	8.68598e-06	1	20532	0	-7.0155
Ppil2	4	2.0126e-05	7.065e-05	0.008591	168	4	-8.1168	0.99998	0.99998	8.68598e-06	1	20531	0	-8.1168
Msto1	4	2.0137e-05	7.065e-05	0.008591	169	4	-9.0532	0.99981	0.99982	7.818e-05	1	20289	0	-9.0532
Dhx35	4	2.0217e-05	7.065e-05	0.008591	170	4	-7.8224	0.99998	0.99998	8.68598e-06	1	20529	0	-7.8224
Nle1	4	2.0768e-05	7.3044e-05	0.008778	171	4	-6.7386	0.99998	0.99998	8.68598e-06	1	20528	0	-6.7386
Prpf8	4	2.0768e-05	7.3044e-05	0.008778	172	4	-7.4363	0.99998	0.99998	8.68598e-06	1	20527	0	-7.4363
Sec61a1	4	2.0838e-05	7.4002e-05	0.008798	173	4	-7.0743	0.99998	0.99998	8.68598e-06	1	20526	0	-7.0743
Ruvbl2	4	2.0962e-05	7.4481e-05	0.008798	174	4	-7.5109	0.99998	0.99998	8.68598e-06	1	20525	0	-7.5109
Slc7a11	4	2.1017e-05	7.4481e-05	0.008798	175	4	-7.1393	0.99998	0.99998	8.68598e-06	1	20524	0	-7.1393
Nae1	4	2.1291e-05	7.496e-05	0.008804	176	4	-6.0824	0.99998	0.99998	8.68598e-06	1	20523	0	-6.0824
Rpia	4	2.1843e-05	7.6397e-05	0.008869	177	3	-5.3003	0.80202	0.80165	0.0960152	1	15925	0	-5.3003
Hspa5	4	2.1993e-05	7.7355e-05	0.008869	178	4	-7.0395	0.99998	0.99998	8.68598e-06	1	20522	0	-7.0395
Ppan	4	2.2383e-05	7.8792e-05	0.008869	179	4	-8.0593	0.99998	0.99998	8.68598e-06	1	20521	0	-8.0593
Elp3	4	2.2399e-05	7.8792e-05	0.008869	180	4	-8.5675	0.99998	0.99998	8.68598e-06	1	20520	0	-8.5675
Rps15a	4	2.2424e-05	7.8792e-05	0.008869	181	4	-6.8737	0.99998	0.99998	8.68598e-06	1	20519	0	-6.8737
Paics	4	2.2437e-05	7.8792e-05	0.008869	182	4	-8.3024	0.99931	0.99932	0.000295421	1	20128	0	-8.3024
Lsm10	4	2.2514e-05	7.9271e-05	0.008869	183	4	-6.7681	0.99998	0.99998	8.68598e-06	1	20518	0	-6.7681
Polr2j	4	2.2646e-05	7.975e-05	0.008869	184	4	-7.706	0.99998	0.99998	8.68598e-06	1	20517	0	-7.706
Chaf1b	4	2.2646e-05	7.975e-05	0.008869	185	4	-7.1375	0.99998	0.99998	8.68598e-06	1	20516	0	-7.1375
Mrto4	4	2.2745e-05	8.0229e-05	0.008869	186	4	-7.6327	0.99998	0.99998	8.68598e-06	1	20515	0	-7.6327
Rbm8a	4	2.2812e-05	8.0229e-05	0.008869	187	4	-6.7648	0.99998	0.99998	8.68598e-06	1	20514	0	-6.7648
Rpl5	4	2.2936e-05	8.1187e-05	0.008925	188	4	-7.1219	0.99998	0.99998	8.68598e-06	1	20513	0	-7.1219
Rpl7	4	2.317e-05	8.3103e-05	0.008925	189	4	-6.9121	0.99998	0.99998	8.68598e-06	1	20512	0	-6.9121
Tfrc	4	2.3418e-05	8.4061e-05	0.008925	190	4	-7.7257	0.99998	0.99998	8.68598e-06	1	20507	0	-7.7257
Rps8	4	2.3423e-05	8.4061e-05	0.008925	191	4	-7.2678	0.99998	0.99998	8.68598e-06	1	20510	0	-7.2678
Gm17019	4	2.3423e-05	8.4061e-05	0.008925	192	4	-6.8744	0.99998	0.99998	8.68598e-06	1	20511	0	-6.8744
Spcs2	4	2.3612e-05	8.454e-05	0.008925	193	4	-8.0958	0.99393	0.99393	0.0026442	1	19682	0	-8.0958
Nfib	4	2.3636e-05	8.454e-05	0.008925	194	4	-7.6062	0.99998	0.99998	8.68598e-06	1	20509	0	-7.6062
Tuba1c	4	2.3704e-05	8.454e-05	0.008925	195	4	-7.5733	0.99998	0.99998	8.68598e-06	1	20508	0	-7.5733
Mms19	4	2.4125e-05	8.5977e-05	0.008925	196	4	-7.3493	0.99998	0.99998	8.68598e-06	1	20506	0	-7.3493
Rnaseh2a	4	2.4153e-05	8.5977e-05	0.008925	197	4	-8.6021	0.99997	0.99997	1.3029e-05	1	20480	0	-8.6021
Cdc23	4	2.4333e-05	8.6935e-05	0.008925	198	4	-6.5505	0.99998	0.99998	8.68598e-06	1	20505	0	-6.5505
Timm9	4	2.4842e-05	8.8851e-05	0.008925	199	4	-6.5949	0.99998	0.99998	8.68598e-06	1	20504	0	-6.5949
Ndnl2	4	2.4869e-05	8.8851e-05	0.008925	200	4	-7.1692	0.99998	0.99998	8.68598e-06	1	20503	0	-7.1692
Stt3a	4	2.5137e-05	8.933e-05	0.008925	201	4	-1.8219	0.98505	0.98502	0.00655495	1	19376	0	-1.8219
Polr2i	4	2.5243e-05	8.933e-05	0.008925	202	4	-7.5311	0.99997	0.99997	1.3029e-05	1	20502	0	-7.5311
Rpl19	4	2.5342e-05	8.933e-05	0.008925	203	4	-7.6283	0.99997	0.99997	1.3029e-05	1	20501	0	-7.6283
Huwe1	4	2.5465e-05	8.9809e-05	0.008925	204	3	-8.8657	0.79586	0.79551	0.0993544	1	15802	0	-8.8657
Mvk	4	2.5578e-05	8.9809e-05	0.008925	205	4	-7.1966	0.99997	0.99997	1.3029e-05	1	20477	0	-7.1966
Pak1ip1	4	2.5694e-05	8.9809e-05	0.008925	206	4	-6.7702	0.99997	0.99997	1.3029e-05	1	20499	0	-6.7702
Exosc8	4	2.5766e-05	8.9809e-05	0.008925	207	4	-8.2641	0.99997	0.99997	1.3029e-05	1	20498	0	-8.2641
Rpl31	4	2.5793e-05	8.9809e-05	0.008925	208	4	-7.5813	0.99997	0.99997	1.3029e-05	1	20497	0	-7.5813
Hspd1	4	2.6112e-05	9.0288e-05	0.00893	209	4	-8.8516	0.99644	0.99643	0.00155321	1	19807	0	-8.8516
Aasdhppt	4	2.6849e-05	9.2683e-05	0.009123	210	4	-7.6084	0.99996	0.99996	1.73721e-05	1	20467	0	-7.6084
Emc8	4	2.7006e-05	9.3162e-05	0.009127	211	4	-6.8376	0.99997	0.99997	1.3029e-05	1	20495	0	-6.8376
Polr3h	4	2.729e-05	9.412e-05	0.009138	212	4	-5.9221	0.99997	0.99997	1.3029e-05	1	20494	0	-5.9221
Rpl21	4	2.7328e-05	9.4598e-05	0.009138	213	4	-7.4339	0.99997	0.99997	1.3029e-05	1	20493	0	-7.4339
Dctn6	4	2.7357e-05	9.4598e-05	0.009138	214	4	-9.0405	0.98537	0.98534	0.00641389	1	19388	0	-9.0405
Crkl	4	2.7499e-05	9.5556e-05	0.009187	215	4	-7.179	0.99997	0.99997	1.3029e-05	1	20492	0	-7.179
Smc4	4	2.8242e-05	9.8909e-05	0.009466	216	4	-6.918	0.99997	0.99997	1.3029e-05	1	20491	0	-6.918
Itgav	4	2.8623e-05	0.0001013	0.009563	217	4	-7.4577	0.99997	0.99997	1.3029e-05	1	20490	0	-7.4577
Supt6	4	2.8682e-05	0.0001013	0.009563	218	4	-6.1528	0.99997	0.99997	1.3029e-05	1	20489	0	-6.1528
Snrpf	4	2.889e-05	0.00010178	0.009563	219	4	-6.8312	0.99997	0.99997	1.3029e-05	1	20488	0	-6.8312
Uba52	4	2.889e-05	0.00010178	0.009563	220	4	-6.3313	0.99997	0.99997	1.3029e-05	1	20487	0	-6.3313
Kansl2	4	2.9369e-05	0.00010274	0.009568	221	4	-8.1308	0.99694	0.99693	0.00133533	1	19840	0	-8.1308
Pfdn6	4	2.968e-05	0.00010322	0.009568	222	4	-6.8522	0.99997	0.99997	1.3029e-05	1	20486	0	-6.8522
Hist1h2ag	4	2.9975e-05	0.00010322	0.009568	223	4	-7.6581	0.99997	0.99997	1.3029e-05	1	20485	0	-7.6581
Thoc1	4	3.0281e-05	0.00010466	0.009616	224	4	-6.4445	0.99997	0.99997	1.3029e-05	1	20484	0	-6.4445
Gm5796	4	3.0508e-05	0.00010514	0.009616	225	4	-6.8348	0.99997	0.99997	1.3029e-05	1	20483	0	-6.8348
Dolk	4	3.0598e-05	0.00010514	0.009616	226	4	-7.8492	0.99454	0.99454	0.00237775	1	19714	0	-7.8492
Napa	4	3.0683e-05	0.00010562	0.009617	227	4	-6.292	0.99997	0.99997	1.3029e-05	1	20482	0	-6.292
Ctdp1	4	3.0831e-05	0.00010609	0.009619	228	4	-8.1094	0.94681	0.94671	0.023783	1	18516	0	-8.1094
Med4	4	3.1584e-05	0.00010897	0.009836	229	4	-7.2593	0.99997	0.99997	1.3029e-05	1	20481	0	-7.2593
Rpl26	4	3.294e-05	0.00011328	0.010136	230	4	-6.3281	0.99997	0.99997	1.3029e-05	1	20479	0	-6.3281
Rpl14	4	3.294e-05	0.00011328	0.010136	231	4	-6.7542	0.99997	0.99997	1.3029e-05	1	20478	0	-6.7542
N6amt1	4	3.3313e-05	0.00011376	0.010136	232	4	-6.7491	0.99997	0.99997	1.3029e-05	1	20476	0	-6.7491
Atp6v1g1	4	3.3668e-05	0.00011567	0.010169	233	4	-6.7309	0.99997	0.99997	1.3029e-05	1	20475	0	-6.7309
Gmps	4	3.3751e-05	0.00011567	0.010169	234	4	-7.5853	0.99794	0.99796	0.000886866	1	19937	0	-7.5853
Lemd3	4	3.3756e-05	0.00011567	0.010169	235	4	-5.24	0.99997	0.99997	1.3029e-05	1	20474	0	-5.24
Telo2	4	3.4159e-05	0.00011711	0.010169	236	4	-7.8334	0.99997	0.99997	1.3029e-05	1	20473	0	-7.8334
Srp9	4	3.4215e-05	0.00011711	0.010169	237	4	-9.054	0.99997	0.99997	1.3029e-05	1	20472	0	-9.054
Gm6460	4	3.4241e-05	0.00011759	0.010169	238	4	-7.5986	0.99858	0.99858	0.000617136	1	19994	0	-7.5986
Rpl27a	4	3.4249e-05	0.00011759	0.010169	239	4	-7.4646	0.99997	0.99997	1.3029e-05	1	20471	0	-7.4646
Thoc2	4	3.4407e-05	0.00011807	0.010169	240	4	-7.1617	0.99997	0.99997	1.3029e-05	1	20470	0	-7.1617
Smn1	4	3.4679e-05	0.00011903	0.010209	241	4	-6.3897	0.99997	0.99997	1.3029e-05	1	20469	0	-6.3897
Tut1	4	3.4869e-05	0.00011998	0.010249	242	3	-7.6246	0.037201	0.03833	1.41646	1	763	1	-7.6246
Ikbkap	4	3.5147e-05	0.00012142	0.01031	243	4	-6.851	0.99996	0.99996	1.73721e-05	1	20468	0	-6.851
Rps4x	4	3.5377e-05	0.00012238	0.01031	244	4	-7.2021	0.99996	0.99996	1.73721e-05	1	20466	0	-7.2021
Prmt1	4	3.5573e-05	0.00012286	0.01031	245	4	-8.0184	0.99996	0.99996	1.73721e-05	1	20465	0	-8.0184
Timm10	4	3.584e-05	0.0001243	0.01031	246	4	-7.5823	0.99996	0.99996	1.73721e-05	1	20464	0	-7.5823
Rpl37	4	3.591e-05	0.00012477	0.01031	247	4	-6.7249	0.99996	0.99996	1.73721e-05	1	20463	0	-6.7249
Slc25a1	4	3.5992e-05	0.00012477	0.01031	248	4	-5.0113	0.99996	0.99996	1.73721e-05	1	20462	0	-5.0113
Snrnp25	4	3.6039e-05	0.00012477	0.01031	249	4	-6.3889	0.99996	0.99996	1.73721e-05	1	20461	0	-6.3889
Triap1	4	3.6156e-05	0.00012525	0.01031	250	4	-6.3415	0.99996	0.99996	1.73721e-05	1	20460	0	-6.3415
Rps6	4	3.625e-05	0.00012573	0.01031	251	4	-7.0851	0.99996	0.99996	1.73721e-05	1	20459	0	-7.0851
Rpl10a	4	3.6509e-05	0.00012669	0.01031	252	4	-7.5134	0.99996	0.99996	1.73721e-05	1	20457	0	-7.5134
Rpl18	4	3.6509e-05	0.00012669	0.01031	253	4	-7.651	0.99996	0.99996	1.73721e-05	1	20456	0	-7.651
Rpl36a	4	3.6509e-05	0.00012669	0.01031	254	4	-7.6213	0.99996	0.99996	1.73721e-05	1	20458	0	-7.6213
Ppp6c	4	3.7103e-05	0.00012861	0.010425	255	4	-6.8456	0.99996	0.99996	1.73721e-05	1	20455	0	-6.8456
2410131K14Rik	4	3.8059e-05	0.00013244	0.010694	256	4	-7.8086	0.99908	0.99908	0.000399735	1	20071	0	-7.8086
Kat5	4	3.8165e-05	0.0001334	0.010729	257	4	-5.9566	0.99996	0.99996	1.73721e-05	1	20454	0	-5.9566
Brix1	4	3.894e-05	0.00013675	0.010891	258	4	-6.9213	0.99996	0.99996	1.73721e-05	1	20452	0	-6.9213
Lars2	4	3.9052e-05	0.00013771	0.010891	259	4	-6.3825	0.99996	0.99996	1.73721e-05	1	20451	0	-6.3825
Metap1	4	3.9107e-05	0.00013771	0.010891	260	4	-8.1454	0.99979	0.9998	8.68676e-05	1	20271	0	-8.1454
Atp6v1f	4	3.9276e-05	0.00013771	0.010891	261	4	-7.3441	0.99996	0.99996	1.73721e-05	1	20450	0	-7.3441
Ube2l3	4	3.9621e-05	0.00013819	0.010891	262	4	-8.2815	0.94862	0.94852	0.0229535	1	18556	0	-8.2815
Rad50	4	3.9827e-05	0.00013866	0.010891	263	4	-5.9394	0.99996	0.99996	1.73721e-05	1	20449	0	-5.9394
Nploc4	4	4.0055e-05	0.00013914	0.010891	264	4	-7.6392	0.99996	0.99996	1.73721e-05	1	20448	0	-7.6392
Ube2i	4	4.0208e-05	0.00013962	0.010891	265	4	-7.3267	0.97671	0.97665	0.010261	1	19164	0	-7.3267
Cds2	4	4.0487e-05	0.00014106	0.010962	266	4	-7.742	0.99987	0.99988	5.21185e-05	1	20334	0	-7.742
Rpl23a	4	4.0897e-05	0.00014202	0.010995	267	4	-6.6147	0.99996	0.99996	1.73721e-05	1	20446	0	-6.6147
Iscu	4	4.2488e-05	0.00015064	0.011619	268	4	-8.0207	0.99996	0.99996	1.73721e-05	1	20444	0	-8.0207
Gnl3l	4	4.3046e-05	0.00015303	0.01176	269	4	-6.0312	0.99996	0.99996	1.73721e-05	1	20443	0	-6.0312
Mcm7	4	4.3516e-05	0.00015399	0.01179	270	4	-5.7181	0.99996	0.99996	1.73721e-05	1	20442	0	-5.7181
Mrps17	4	4.4043e-05	0.00015591	0.011842	271	4	-7.4563	0.99996	0.99996	1.73721e-05	1	20441	0	-7.4563
Ddx59	4	4.4207e-05	0.00015687	0.011842	272	4	-6.022	0.99996	0.99996	1.73721e-05	1	20440	0	-6.022
Asns	4	4.521e-05	0.0001583	0.011842	273	4	-7.2498	0.99995	0.99996	1.73721e-05	1	20439	0	-7.2498
Tbl3	4	4.5533e-05	0.0001583	0.011842	274	4	-8.6858	0.99771	0.99772	0.000991322	1	19912	0	-8.6858
Pcyt2	4	4.5669e-05	0.00015878	0.011842	275	4	-5.729	0.99995	0.99996	1.73721e-05	1	20438	0	-5.729
Ctu2	4	4.5697e-05	0.00015878	0.011842	276	4	-6.6647	0.99995	0.99996	1.73721e-05	1	20437	0	-6.6647
Gm4836	4	4.5949e-05	0.00015926	0.011842	277	4	-5.3717	0.99995	0.99996	1.73721e-05	1	20436	0	-5.3717
Sys1	4	4.6117e-05	0.00015926	0.011842	278	4	-7.0528	0.99995	0.99995	2.17153e-05	1	20435	0	-7.0528
Mettl16	4	4.6896e-05	0.00016309	0.012068	279	4	-6.7829	0.99995	0.99995	2.17153e-05	1	20434	0	-6.7829
Arpc4	4	4.6939e-05	0.00016357	0.012068	280	4	-7.0216	0.99995	0.99995	2.17153e-05	1	20433	0	-7.0216
Chd8	4	4.7024e-05	0.00016405	0.012068	281	4	-6.0667	0.99995	0.99995	2.17153e-05	1	20432	0	-6.0667
Psmd14	4	4.7311e-05	0.00016549	0.01213	282	4	-6.8456	0.99995	0.99995	2.17153e-05	1	20431	0	-6.8456
Polr1c	4	4.7887e-05	0.00016645	0.01215	283	4	-7.0655	0.99995	0.99995	2.17153e-05	1	20430	0	-7.0655
Sae1	4	4.8032e-05	0.00016692	0.01215	284	4	-8.6748	0.99995	0.99995	2.17153e-05	1	20429	0	-8.6748
Rrp12	4	4.9025e-05	0.00017124	0.01242	285	4	-5.8854	0.99995	0.99995	2.17153e-05	1	20428	0	-5.8854
Pcna	4	4.9262e-05	0.00017219	0.012445	286	4	-7.3887	0.99995	0.99995	2.17153e-05	1	20427	0	-7.3887
Rfc5	4	5.0065e-05	0.00017411	0.012495	287	4	-7.892	0.99995	0.99995	2.17153e-05	1	20426	0	-7.892
Exosc10	4	5.0453e-05	0.00017603	0.012495	288	3	-8.6449	0.67824	0.67785	0.168866	1	13563	0	-8.6449
Phb2	4	5.047e-05	0.00017603	0.012495	289	4	-5.3297	0.99995	0.99995	2.17153e-05	1	20425	0	-5.3297
Ykt6	4	5.0515e-05	0.00017603	0.012495	290	4	-6.5957	0.99995	0.99995	2.17153e-05	1	20424	0	-6.5957
Ube2m	4	5.0756e-05	0.0001765	0.012495	291	4	-6.2304	0.99995	0.99995	2.17153e-05	1	20423	0	-6.2304
Golt1b	4	5.0787e-05	0.0001765	0.012495	292	4	-6.4945	0.99995	0.99995	2.17153e-05	1	20422	0	-6.4945
Polr3c	4	5.0999e-05	0.00017746	0.01252	293	4	-6.7063	0.99995	0.99995	2.17153e-05	1	20421	0	-6.7063
Rabl3	4	5.1224e-05	0.00017938	0.012541	294	4	-8.4664	0.99971	0.99972	0.000121619	1	20235	0	-8.4664
Ldha	4	5.1669e-05	0.00018129	0.012541	295	4	-7.1942	0.99995	0.99995	2.17153e-05	1	20420	0	-7.1942
Taf11	4	5.1879e-05	0.00018177	0.012541	296	4	-8.6611	0.99983	0.99984	6.94927e-05	1	20297	0	-8.6611
Supt4a	4	5.1879e-05	0.00018177	0.012541	297	4	-8.4794	0.99989	0.99989	4.7775e-05	1	20344	0	-8.4794
Rpl35a	4	5.193e-05	0.00018201	0.012541	298	4	-5.8963	0.99995	0.99995	2.17153e-05	1	20419	0	-5.8963
Hist1h2bk	4	5.193e-05	0.00018201	0.012541	299	4	-5.9575	0.99995	0.99995	2.17153e-05	1	20417	0	-5.9575
Kif11	4	5.193e-05	0.00018201	0.012541	300	4	-7.2457	0.99995	0.99995	2.17153e-05	1	20418	0	-7.2457
Tmem199	4	5.2956e-05	0.00018465	0.012681	301	3	-8.2319	0.89915	0.89876	0.0463563	1	17654	0	-8.2319
Kntc1	4	5.3062e-05	0.00018608	0.012686	302	4	-5.4596	0.99995	0.99995	2.17153e-05	1	20416	0	-5.4596
Fau	4	5.3125e-05	0.00018656	0.012686	303	4	-6.9692	0.99995	0.99995	2.17153e-05	1	20415	0	-6.9692
Psma1	4	5.3156e-05	0.00018656	0.012686	304	4	-6.0074	0.99995	0.99995	2.17153e-05	1	20414	0	-6.0074
Emc1	4	5.409e-05	0.00018896	0.012806	305	4	-8.3272	0.99985	0.99986	6.08055e-05	1	20320	0	-8.3272
Rpl37a	4	5.477e-05	0.00019183	0.012949	306	4	-6.7951	0.99995	0.99995	2.17153e-05	1	20413	0	-6.7951
Dhps	4	5.4866e-05	0.00019231	0.012949	307	4	-6.4544	0.99995	0.99995	2.17153e-05	1	20412	0	-6.4544
Pelo	4	5.5326e-05	0.00019375	0.012993	308	4	-8.1471	0.97931	0.97929	0.00908868	1	19225	0	-8.1471
Vcp	4	5.5559e-05	0.00019423	0.012993	309	4	-6.4581	0.99994	0.99995	2.17153e-05	1	20411	0	-6.4581
BC052040	4	5.6257e-05	0.00019638	0.013095	310	4	-8.5401	0.99994	0.99995	2.17153e-05	1	20410	0	-8.5401
Uhrf1	4	5.8713e-05	0.00020716	0.013769	311	4	-6.511	0.99994	0.99995	2.17153e-05	1	20409	0	-6.511
Mrpl46	4	5.9187e-05	0.00020907	0.013852	312	4	-5.8513	0.99994	0.99995	2.17153e-05	1	20408	0	-5.8513
Hist1h3h	4	6.0022e-05	0.00021195	0.013997	313	4	-6.5755	0.99994	0.99995	2.17153e-05	1	20407	0	-6.5755
Polrmt	4	6.0383e-05	0.00021434	0.01411	314	4	-5.4518	0.99994	0.99994	2.60585e-05	1	20406	0	-5.4518
Prpf31	4	6.0957e-05	0.00021865	0.014275	315	4	-7.4634	0.96714	0.96699	0.014578	1	18945	0	-7.4634
Pcyt1a	4	6.0957e-05	0.00021865	0.014275	316	4	-7.3077	0.99967	0.99969	0.000134652	1	20219	0	-7.3077
Wdr7	4	6.1249e-05	0.00021913	0.014275	317	4	-7.6168	0.99994	0.99994	2.60585e-05	1	20405	0	-7.6168
Glrx5	4	6.1353e-05	0.00021961	0.014275	318	4	-6.0831	0.99994	0.99994	2.60585e-05	1	20404	0	-6.0831
Rps27	4	6.1738e-05	0.00022105	0.014324	319	4	-7.7496	0.99994	0.99994	2.60585e-05	1	20403	0	-7.7496
Pola1	4	6.2512e-05	0.0002268	0.01465	320	4	-6.2223	0.99994	0.99994	2.60585e-05	1	20402	0	-6.2223
Usp7	4	6.4117e-05	0.00023111	0.014867	321	4	-5.769	0.99994	0.99994	2.60585e-05	1	20401	0	-5.769
Wdr5	4	6.4169e-05	0.00023159	0.014867	322	3	-8.6505	0.84621	0.84565	0.0728093	1	16719	0	-8.6505
Med11	4	6.4841e-05	0.0002359	0.015097	323	4	-4.2727	0.99994	0.99994	2.60585e-05	1	20400	0	-4.2727
Rangap1	4	6.6858e-05	0.00024404	0.01557	324	4	-7.1389	0.99974	0.99975	0.000108587	1	20250	0	-7.1389
Mrps33	4	6.7345e-05	0.00024644	0.015626	325	3	-8.0331	0.72379	0.7234	0.140621	1	14431	0	-8.0331
Vps18	4	6.7571e-05	0.00024644	0.015626	326	4	-4.2485	0.99993	0.99994	2.60585e-05	1	20399	0	-4.2485
Psmb6	4	6.9082e-05	0.00025218	0.015942	327	4	-6.1133	0.99993	0.99994	2.60585e-05	1	20398	0	-6.1133
Tnpo1	4	7.0464e-05	0.00025697	0.016195	328	4	-7.5535	0.99993	0.99993	3.04017e-05	1	20397	0	-7.5535
Naa35	4	7.0929e-05	0.00025937	0.016296	329	4	-4.6953	0.99993	0.99993	3.04017e-05	1	20396	0	-4.6953
Diexf	4	7.1455e-05	0.00026128	0.016367	330	4	-6.3857	0.99993	0.99993	3.04017e-05	1	20395	0	-6.3857
Rpap1	4	7.2083e-05	0.00026368	0.016398	331	4	-6.4312	0.99993	0.99993	3.04017e-05	1	20394	0	-6.4312
Rheb	4	7.2353e-05	0.00026416	0.016398	333	4	-7.5796	0.99576	0.99577	0.00184096	1	19770	0	-7.5796
Mob4	4	7.2353e-05	0.00026416	0.016398	332	4	-8.6071	0.99611	0.99611	0.0016927	1	19795	0	-8.6071
Ppp2r4	4	7.2734e-05	0.00026512	0.016408	334	4	-7.1545	0.99993	0.99993	3.04017e-05	1	20393	0	-7.1545
Rabggtb	4	7.3642e-05	0.00026943	0.016605	335	4	-7.3489	0.99666	0.99665	0.00145733	1	19818	0	-7.3489
C330007P06Rik	4	7.3809e-05	0.00026991	0.016605	336	4	-6.7938	0.99993	0.99993	3.04017e-05	1	20392	0	-6.7938
Ak2	4	7.4411e-05	0.00027278	0.016732	337	4	-5.1545	0.99993	0.99993	3.04017e-05	1	20391	0	-5.1545
Ddx5	4	7.4613e-05	0.00027422	0.01677	338	4	-7.9879	0.99993	0.99993	3.04017e-05	1	20390	0	-7.9879
Rad54l2	4	7.5411e-05	0.00028092	0.01713	339	3	-4.5132	0.79107	0.79071	0.101983	1	15724	0	-4.5132
Snrpd3	4	7.5749e-05	0.00028188	0.017137	340	4	-6.6756	0.99992	0.99993	3.04017e-05	1	20389	0	-6.6756
Chordc1	4	7.6548e-05	0.00028571	0.017319	341	4	-6.0009	0.99992	0.99993	3.04017e-05	1	20388	0	-6.0009
Nip7	4	7.7147e-05	0.00028906	0.017449	342	4	-8.1285	0.99992	0.99993	3.04017e-05	1	20386	0	-8.1285
Birc5	4	7.728e-05	0.00028954	0.017449	343	4	-7.8186	0.99927	0.99928	0.000312805	1	20113	0	-7.8186
Dnmt1	4	7.8019e-05	0.00029242	0.017571	344	4	-3.9982	0.99992	0.99993	3.04017e-05	1	20385	0	-3.9982
Rtcb	4	7.8354e-05	0.00029338	0.017578	345	4	-7.2099	0.99992	0.99993	3.04017e-05	1	20384	0	-7.2099
Hist1h2ab	4	7.911e-05	0.00029673	0.017705	346	4	-5.4429	0.99992	0.99992	3.47449e-05	1	20383	0	-5.4429
Atp2a2	4	7.9279e-05	0.00029721	0.017705	347	4	-7.0126	0.99992	0.99992	3.47449e-05	1	20382	0	-7.0126
Ube2n	4	8.3264e-05	0.00031206	0.018533	348	4	-7.705	0.99784	0.99786	0.000930386	1	19926	0	-7.705
Cad	4	8.3764e-05	0.00031301	0.018533	349	4	-4.4481	0.99992	0.99992	3.47449e-05	1	20380	0	-4.4481
Rab7	4	8.4781e-05	0.00031589	0.018533	350	4	-5.0726	0.99992	0.99992	3.47449e-05	1	20379	0	-5.0726
Ints8	4	8.5182e-05	0.00031637	0.018533	351	4	-6.4589	0.99991	0.99992	3.47449e-05	1	20378	0	-6.4589
Anapc11	4	8.5316e-05	0.00031637	0.018533	352	4	-6.0344	0.99991	0.99992	3.47449e-05	1	20377	0	-6.0344
Etf1	4	8.5584e-05	0.00031685	0.018533	353	4	-6.2756	0.99991	0.99992	3.47449e-05	1	20376	0	-6.2756
Med30	4	8.5822e-05	0.0003178	0.018533	354	4	-7.1956	0.99965	0.99967	0.000143341	1	20216	0	-7.1956
Uqcrc1	4	8.6032e-05	0.00031828	0.018533	355	4	-5.8032	0.99991	0.99991	3.90883e-05	1	20375	0	-5.8032
5031410I06Rik	4	8.6934e-05	0.00032116	0.018575	356	4	-6.1907	0.99991	0.99991	3.90883e-05	1	20374	0	-6.1907
Yap1	4	8.7342e-05	0.00032211	0.018575	357	4	-5.0835	0.99991	0.99991	3.90883e-05	1	20373	0	-5.0835
Eif2b2	4	8.7381e-05	0.00032211	0.018575	358	4	-8.5236	0.99944	0.99945	0.000238928	1	20160	0	-8.5236
Fcho2	4	8.766e-05	0.00032259	0.018575	359	4	-6.51	0.99991	0.99991	3.90883e-05	1	20372	0	-6.51
Dkc1	4	8.9253e-05	0.00032978	0.018936	360	4	-7.9439	0.98429	0.98427	0.00688575	1	19352	0	-7.9439
Mcm5	4	9.0021e-05	0.00033361	0.019103	361	4	-7.1312	0.96566	0.96553	0.0152342	1	18908	0	-7.1312
Uba3	4	9.0472e-05	0.000336	0.019136	362	4	-7.4652	0.99991	0.99991	3.90883e-05	1	20371	0	-7.4652
Hscb	4	9.0798e-05	0.00033696	0.019136	363	4	-7.4052	0.99991	0.99991	3.90883e-05	1	20370	0	-7.4052
Yme1l1	4	9.0869e-05	0.00033696	0.019136	364	4	-6.9139	0.99991	0.99991	3.90883e-05	1	20369	0	-6.9139
Ppil4	4	9.2162e-05	0.00033936	0.019219	365	4	-5.6036	0.99991	0.99991	3.90883e-05	1	20368	0	-5.6036
Bysl	4	9.247e-05	0.00034079	0.019247	366	4	-6.4999	0.99991	0.99991	3.90883e-05	1	20367	0	-6.4999
Ssbp1	4	9.2969e-05	0.00034223	0.01925	367	4	-7.2409	0.99991	0.99991	3.90883e-05	1	20366	0	-7.2409
Adss	4	9.3112e-05	0.00034271	0.01925	368	4	-7.2323	0.99991	0.99991	3.90883e-05	1	20365	0	-7.2323
Top3a	4	9.3441e-05	0.00034415	0.019253	369	4	-8.4435	0.99147	0.99146	0.0037248	1	19586	0	-8.4435
Emg1	4	9.3494e-05	0.00034463	0.019253	370	4	-8.4565	0.99991	0.99991	3.90883e-05	1	20364	0	-8.4565
Ddx10	4	9.4355e-05	0.00034798	0.019388	371	4	-8.445	0.99054	0.99049	0.0041499	1	19555	0	-8.445
Trrap	4	9.4791e-05	0.00034989	0.019443	372	4	-5.3405	0.99991	0.99991	3.90883e-05	1	20363	0	-5.3405
Dpm1	4	9.5566e-05	0.00035325	0.019576	373	4	-5.6236	0.9999	0.99991	3.90883e-05	1	20362	0	-5.6236
Eif4a3	4	9.6126e-05	0.00035516	0.01963	374	4	-7.1293	0.9999	0.99991	3.90883e-05	1	20361	0	-7.1293
Gtf2h3	4	9.654e-05	0.00035852	0.019736	375	4	-5.0432	0.98903	0.98905	0.00478175	1	19502	0	-5.0432
Rnaseh2b	4	9.664e-05	0.000359	0.019736	376	4	-5.432	0.9999	0.99991	3.90883e-05	1	20360	0	-5.432
Polg2	4	9.9139e-05	0.00036953	0.020262	377	4	-7.8065	0.9993	0.99931	0.000299767	1	20127	0	-7.8065
Tbca	4	0.00010032	0.00037528	0.020522	378	4	-7.9005	0.9999	0.99991	3.90883e-05	1	20359	0	-7.9005
Hist1h2bh	4	0.00010113	0.00038055	0.020694	379	4	-6.8626	0.9999	0.9999	4.34316e-05	1	20358	0	-6.8626
Dcaf13	4	0.00010128	0.00038103	0.020694	380	4	-6.7691	0.9999	0.9999	4.34316e-05	1	20357	0	-6.7691
Gatb	4	0.00010158	0.00038199	0.020694	381	4	-6.312	0.9999	0.9999	4.34316e-05	1	20356	0	-6.312
Tkt	4	0.00010174	0.00038247	0.020694	382	4	-4.275	0.9999	0.9999	4.34316e-05	1	20355	0	-4.275
Eef2	4	0.00010199	0.00038342	0.020694	383	4	-6.6901	0.9999	0.9999	4.34316e-05	1	20354	0	-6.6901
Wbscr22	4	0.00010291	0.00038726	0.020846	384	4	-4.4236	0.9999	0.9999	4.34316e-05	1	20353	0	-4.4236
Ccnf	4	0.00010368	0.00039013	0.020946	385	4	-5.6111	0.9999	0.9999	4.34316e-05	1	20352	0	-5.6111
Exosc5	4	0.0001048	0.000393	0.021046	386	4	-8.0084	0.99834	0.99835	0.000717178	1	19970	0	-8.0084
Pwp2	4	0.0001054	0.0003954	0.02112	387	4	-7.4659	0.99989	0.9999	4.34316e-05	1	20351	0	-7.4659
Psma7	4	0.00010645	0.00040115	0.021371	388	4	-7.4989	0.99989	0.9999	4.34316e-05	1	20350	0	-7.4989
Lars	4	0.00010738	0.0004045	0.021495	389	4	-7.1045	0.96159	0.96144	0.0170778	1	18819	0	-7.1045
Dync1h1	4	0.00010777	0.00040594	0.021511	390	4	-8.4529	0.99989	0.9999	4.34316e-05	1	20349	0	-8.4529
Pmpca	4	0.00010831	0.00040689	0.021511	391	4	-7.8791	0.99985	0.99985	6.51491e-05	1	20315	0	-7.8791
Eif2b5	4	0.00011138	0.00041504	0.021886	392	4	-7.6407	0.99989	0.99989	4.7775e-05	1	20348	0	-7.6407
Aamp	4	0.00011209	0.00041935	0.022057	393	4	-6.6948	0.99989	0.99989	4.7775e-05	1	20347	0	-6.6948
Cct2	4	0.00011275	0.00042318	0.022202	394	4	-8.374	0.99989	0.99989	4.7775e-05	1	20346	0	-8.374
Hist1h2bp	4	0.00011374	0.00042653	0.022321	395	4	-5.3232	0.99989	0.99989	4.7775e-05	1	20345	0	-5.3232
Spdl1	4	0.00011473	0.00043132	0.022483	396	3	-7.3988	0.40437	0.40395	0.393672	1	8200	0	-7.3988
Ndc80	4	0.00011494	0.0004318	0.022483	397	4	-6.0937	0.99989	0.99989	4.7775e-05	1	20343	0	-6.0937
Elp2	4	0.00011549	0.00043372	0.022526	398	4	-7.3211	0.98438	0.98435	0.00685045	1	19357	0	-7.3211
Naca	4	0.00011619	0.00043659	0.022618	399	4	-7.2761	0.99953	0.99955	0.000195477	1	20181	0	-7.2761
Ptges3	4	0.00011812	0.00044521	0.023007	400	4	-5.3053	0.99988	0.99989	4.7775e-05	1	20342	0	-5.3053
Gm5891	4	0.00011845	0.00044809	0.023098	401	3	-7.8098	0.86054	0.86006	0.0654713	1	16956	0	-7.8098
Dhrs7b	4	0.00011927	0.00045096	0.023189	402	4	-4.8399	0.99988	0.99989	4.7775e-05	1	20341	0	-4.8399
Rplp0	4	0.00011976	0.00045383	0.023278	403	4	-5.2885	0.99988	0.99989	4.7775e-05	1	20340	0	-5.2885
Grb2	4	0.00012036	0.00045623	0.023343	404	4	-7.5265	0.99988	0.99989	4.7775e-05	1	20339	0	-7.5265
Pgd	4	0.00012244	0.00046245	0.023603	405	4	-7.2291	0.99909	0.9991	0.000391041	1	20072	0	-7.2291
Mdn1	4	0.00012404	0.00046868	0.023862	406	4	-7.3792	0.99988	0.99988	5.21185e-05	1	20338	0	-7.3792
Dmap1	4	0.00012467	0.0004706	0.023901	407	4	-8.3482	0.99403	0.99403	0.00260051	1	19691	0	-8.3482
Mcrs1	4	0.00012568	0.00047587	0.024075	408	4	-5.0432	0.9987	0.99871	0.000560602	1	20016	0	-5.0432
Cyfip1	4	0.00012577	0.00047635	0.024075	409	4	-8.1128	0.99582	0.99583	0.00181479	1	19772	0	-8.1128
Lims1	4	0.00012654	0.00047922	0.024161	410	4	-4.9626	0.99987	0.99988	5.21185e-05	1	20337	0	-4.9626
Lsm7	4	0.00012708	0.00048257	0.02426	411	4	-5.8858	0.99987	0.99988	5.21185e-05	1	20336	0	-5.8858
Uba1	4	0.00012815	0.00048353	0.02426	412	4	-8.0607	0.99983	0.99984	6.94927e-05	1	20301	0	-8.0607
Rps19	4	0.00012939	0.00049024	0.024525	413	4	-6.415	0.99987	0.99988	5.21185e-05	1	20333	0	-6.415
Eif5a	4	0.00012973	0.00049119	0.024525	414	4	-7.5481	0.97189	0.9718	0.0124231	1	19040	0	-7.5481
Tpt1	4	0.0001307	0.00049455	0.024574	415	4	-6.6821	0.99584	0.99585	0.00180607	1	19775	0	-6.6821
Slc35b1	4	0.0001307	0.00049455	0.024574	416	4	-8.2849	0.99976	0.99977	9.98992e-05	1	20258	0	-8.2849
Usp36	4	0.00013102	0.00049598	0.024586	417	4	-8.3611	0.99949	0.99951	0.000212856	1	20173	0	-8.3611
Psmc5	4	0.00013209	0.00050173	0.024812	418	4	-5.0659	0.99987	0.99988	5.21185e-05	1	20332	0	-5.0659
Srsf7	4	0.00013308	0.00050604	0.024965	419	3	-7.9659	0.3619	0.3613	0.442132	1	7321	0	-7.9659
Mocs3	4	0.00013377	0.00050939	0.024999	420	4	-4.8433	0.99987	0.99987	5.6462e-05	1	20330	0	-4.8433
Pafah1b1	4	0.00013383	0.00050987	0.024999	421	4	-7.6434	0.99987	0.99987	5.6462e-05	1	20329	0	-7.6434
Nubp2	4	0.00013396	0.00051035	0.024999	422	4	-5.4798	0.99987	0.99987	5.6462e-05	1	20328	0	-5.4798
Rnaseh2c	4	0.00013597	0.0005161	0.025172	423	4	-6.1004	0.99986	0.99987	5.6462e-05	1	20327	0	-6.1004
Rfc2	4	0.00013648	0.00051658	0.025172	424	4	-8.2283	0.98908	0.98909	0.00476419	1	19503	0	-8.2283
Nol10	4	0.00013712	0.00051754	0.025172	425	4	-6.4368	0.99986	0.99987	5.6462e-05	1	20325	0	-6.4368
Tufm	4	0.00013805	0.00052089	0.025275	426	4	-7.138	0.99891	0.9989	0.000477987	1	20041	0	-7.138
Hist1h3d	4	0.00013923	0.00052424	0.025379	427	4	-4.5724	0.99986	0.99987	5.6462e-05	1	20324	0	-4.5724
Chmp4b	4	0.00014046	0.00052951	0.025524	428	4	-4.9407	0.99986	0.99987	5.6462e-05	1	20323	0	-4.9407
Cct4	4	0.00014074	0.00052999	0.025524	429	3	-7.6969	0.044121	0.044848	1.34826	1	896	1	-7.6969
Arcn1	4	0.00014091	0.00053095	0.025524	430	4	-5.9175	0.99986	0.99986	6.08055e-05	1	20322	0	-5.9175
Dcaf7	4	0.00014419	0.00054532	0.026154	431	4	-7.5182	0.98802	0.98801	0.00523866	1	19468	0	-7.5182
Fen1	4	0.00014512	0.00054915	0.026262	432	4	-6.3725	0.99985	0.99986	6.08055e-05	1	20321	0	-6.3725
Fbxw11	4	0.00014533	0.00055011	0.026262	433	4	-7.1391	0.93861	0.93847	0.0275796	1	18345	0	-7.1391
Timm44	4	0.00014679	0.00055681	0.026521	434	4	-8.3761	0.99985	0.99986	6.08055e-05	1	20319	0	-8.3761
Dhx37	4	0.00014753	0.00055873	0.026551	435	3	-7.5156	0.733	0.73268	0.135086	1	14620	0	-7.5156
Rpusd4	4	0.00015177	0.00057741	0.027363	436	3	-5.2537	0.90681	0.90647	0.0426466	1	17789	0	-5.2537
LOC100861615	4	0.00015237	0.00057933	0.027363	437	4	-7.373	0.99985	0.99986	6.08055e-05	1	20317	0	-7.373
Rps5	4	0.00015247	0.0005798	0.027363	438	4	-7.8185	0.99985	0.99986	6.08055e-05	1	20316	0	-7.8185
Tbcc	4	0.00015442	0.00058699	0.027639	439	4	-6.7164	0.9974	0.9974	0.00113064	1	19876	0	-6.7164
Orc3	4	0.00015584	0.00059178	0.027729	440	4	-5.107	0.99984	0.99985	6.51491e-05	1	20314	0	-5.107
Rictor	4	0.00015612	0.00059274	0.027729	441	4	-6.0649	0.99984	0.99985	6.51491e-05	1	20313	0	-6.0649
Rabggta	4	0.0001564	0.00059322	0.027729	442	4	-3.4573	0.99984	0.99985	6.51491e-05	1	20312	0	-3.4573
Ssu72	4	0.00015704	0.00059561	0.027729	443	4	-7.3293	0.99984	0.99985	6.51491e-05	1	20311	0	-7.3293
Gtf2f1	4	0.00015711	0.00059561	0.027729	444	4	-5.3077	0.99984	0.99985	6.51491e-05	1	20310	0	-5.3077
Ccdc84	4	0.00015747	0.00059705	0.027734	445	4	-5.6108	0.96771	0.96757	0.0143176	1	18954	0	-5.6108
Smu1	4	0.00016031	0.00060567	0.028071	446	4	-7.4064	0.99984	0.99985	6.51491e-05	1	20309	0	-7.4064
Ints5	4	0.00016103	0.00060711	0.028075	447	4	-5.0578	0.99984	0.99985	6.51491e-05	1	20308	0	-5.0578
Hist1h4n	4	0.00016203	0.00060854	0.028079	448	4	-6.0241	0.99984	0.99985	6.51491e-05	1	20307	0	-6.0241
Sec22b	4	0.00016276	0.0006119	0.02817	449	4	-7.0611	0.99984	0.99985	6.51491e-05	1	20306	0	-7.0611
Dynlrb1	4	0.00016385	0.00061717	0.02835	450	4	-6.0374	0.99984	0.99985	6.51491e-05	1	20305	0	-6.0374
Tnpo3	4	0.00016494	0.00061956	0.028397	451	4	-5.3931	0.99984	0.99984	6.94927e-05	1	20304	0	-5.3931
Uqcrc2	4	0.00016553	0.00062196	0.028443	452	4	-7.6598	0.99983	0.99984	6.94927e-05	1	20303	0	-7.6598
Pak2	4	0.00016975	0.00063632	0.029036	453	4	-6.1856	0.99983	0.99984	6.94927e-05	1	20302	0	-6.1856
Rpe	4	0.00017125	0.0006392	0.029039	454	4	-4.5824	0.99983	0.99984	6.94927e-05	1	20300	0	-4.5824
Rps2	4	0.00017132	0.0006392	0.029039	455	4	-6.8954	0.99983	0.99984	6.94927e-05	1	20299	0	-6.8954
Snrpe	4	0.00017193	0.00064351	0.029171	456	4	-7.4681	0.99983	0.99984	6.94927e-05	1	20298	0	-7.4681
Abt1	4	0.00017274	0.00064543	0.029194	457	3	-6.7719	0.86402	0.86358	0.0636974	1	17014	0	-6.7719
Ppp2r3c	4	0.0001742	0.00065069	0.029304	459	4	-7.3775	0.99782	0.99783	0.000943443	1	19924	0	-7.3775
Cct3	4	0.0001742	0.00065069	0.029304	458	4	-7.1398	0.99978	0.99978	9.55553e-05	1	20268	0	-7.1398
Nop2	4	0.00017832	0.00066458	0.029714	460	4	-6.4541	0.99982	0.99983	7.38363e-05	1	20296	0	-6.4541
Dhx8	4	0.00017851	0.00066506	0.029714	461	4	-6.4729	0.99982	0.99983	7.38363e-05	1	20295	0	-6.4729
Tardbp	4	0.00017867	0.00066554	0.029714	462	4	-5.9922	0.99982	0.99983	7.38363e-05	1	20294	0	-5.9922
Tefm	4	0.00017948	0.00066794	0.029714	463	4	-8.7199	0.99958	0.9996	0.000173753	1	20196	0	-8.7199
Atp6v1a	4	0.00018013	0.00066985	0.029714	464	4	-7.042	0.99964	0.99965	0.00015203	1	20214	0	-7.042
Mcm2	4	0.00018015	0.00066985	0.029714	465	4	-7.8804	0.99982	0.99983	7.38363e-05	1	20293	0	-7.8804
Dctn4	4	0.00018054	0.00067129	0.029714	466	4	-4.2259	0.99982	0.99983	7.38363e-05	1	20292	0	-4.2259
Psma6	4	0.00018093	0.00067273	0.029714	467	4	-7.1574	0.99982	0.99983	7.38363e-05	1	20291	0	-7.1574
Tomm22	4	0.00018101	0.00067321	0.029714	468	4	-5.8401	0.99982	0.99983	7.38363e-05	1	20290	0	-5.8401
Cnot3	4	0.00018133	0.00067416	0.029714	469	4	-6.4546	0.99926	0.99927	0.000317151	1	20112	0	-6.4546
Samm50	4	0.00018581	0.00069093	0.030323	470	3	-8.4846	0.098428	0.098186	1.00795	1	1976	0	-8.4846
Gnb2l1	4	0.0001864	0.00069476	0.030403	471	4	-3.7959	0.99981	0.99982	7.818e-05	1	20288	0	-3.7959
Pfdn2	4	0.00018696	0.0006962	0.030403	472	4	-7.1455	0.94442	0.94424	0.0249176	1	18475	0	-7.1455
Cdc123	4	0.00018713	0.00069716	0.030403	473	4	-7.7006	0.99981	0.99982	7.818e-05	1	20287	0	-7.7006
Cirh1a	4	0.00018802	0.00070147	0.030504	474	4	-8.2698	0.99134	0.99132	0.00378613	1	19579	0	-8.2698
Tmx2	4	0.00018858	0.00070242	0.030504	475	4	-6.7145	0.99981	0.99982	7.818e-05	1	20286	0	-6.7145
Cycs	4	0.00018889	0.00070434	0.030523	476	4	-7.71	0.9998	0.99981	8.25238e-05	1	20279	0	-7.71
Psmd4	4	0.00019015	0.00070817	0.0306	477	4	-8.603	0.99971	0.99972	0.000121619	1	20233	0	-8.603
Thoc3	4	0.00019061	0.00071057	0.0306	478	4	-6.8579	0.99981	0.99982	7.818e-05	1	20285	0	-6.8579
Erh	4	0.00019134	0.00071392	0.030613	479	4	-5.9931	0.99981	0.99982	7.818e-05	1	20284	0	-5.9931
Naa20	4	0.00019176	0.00071536	0.030613	480	4	-5.4596	0.98623	0.98619	0.00603941	1	19416	0	-5.4596
Qars	4	0.00019216	0.00071679	0.030613	481	4	-6.732	0.99981	0.99982	7.818e-05	1	20283	0	-6.732
Ddx41	4	0.0001922	0.00071679	0.030613	482	4	-6.9565	0.99893	0.99892	0.000469292	1	20042	0	-6.9565
Mettl14	4	0.00019622	0.00073691	0.031408	483	4	-7.1803	0.9998	0.99981	8.25238e-05	1	20282	0	-7.1803
Oxsm	4	0.00019673	0.00073931	0.031438	484	4	-7.278	0.99773	0.99774	0.000982616	1	19913	0	-7.278
Bccip	4	0.00019753	0.00074074	0.031438	485	3	-6.8284	0.77818	0.77782	0.109121	1	15515	0	-6.8284
Gtf2e1	4	0.00019806	0.00074218	0.031438	486	4	-4.6356	0.9998	0.99981	8.25238e-05	1	20281	0	-4.6356
Trappc4	4	0.0002011	0.00075224	0.031799	487	4	-3.9894	0.9998	0.99981	8.25238e-05	1	20280	0	-3.9894
Bap1	4	0.00020254	0.00075846	0.031992	488	4	-8.6735	0.9998	0.99981	8.25238e-05	1	20278	0	-8.6735
Sbds	4	0.00020295	0.0007599	0.031992	489	4	-7.2369	0.99956	0.99958	0.000182442	1	20190	0	-7.2369
Cops8	4	0.00020365	0.00076325	0.032018	490	4	-7.18	0.9998	0.99981	8.25238e-05	1	20277	0	-7.18
Rpl32	4	0.00020383	0.00076373	0.032018	491	4	-6.2901	0.9998	0.9998	8.68676e-05	1	20276	0	-6.2901
Bet1	4	0.00020397	0.00076517	0.032018	492	4	-7.8203	0.94934	0.94922	0.0226331	1	18575	0	-7.8203
Hist1h2bj	4	0.00020537	0.00077092	0.032128	493	4	-4.5881	0.99979	0.9998	8.68676e-05	1	20275	0	-4.5881
Rpp14	4	0.0002054	0.00077092	0.032128	494	3	-7.3534	0.82445	0.82395	0.0840991	1	16351	0	-7.3534
Psmd6	4	0.0002065	0.00077571	0.032188	495	4	-5.4897	0.99979	0.9998	8.68676e-05	1	20274	0	-5.4897
Myl12b	4	0.00020735	0.00077667	0.032188	496	4	-7.5229	0.98853	0.98854	0.00500575	1	19491	0	-7.5229
Strap	4	0.00020789	0.0007781	0.032188	497	4	-7.3998	0.99979	0.9998	8.68676e-05	1	20273	0	-7.3998
Znhit3	4	0.00020806	0.00077858	0.032188	498	4	-4.4519	0.99979	0.9998	8.68676e-05	1	20272	0	-4.4519
Mnat1	4	0.00020972	0.0007872	0.03248	499	3	-7.7019	0.31307	0.31249	0.505164	1	6306	0	-7.7019
Cxxc1	4	0.00021245	0.00079439	0.032665	500	4	-4.5896	0.99979	0.99979	9.12114e-05	1	20270	0	-4.5896
Dpagt1	4	0.00021284	0.00079487	0.032665	501	4	-7.6206	0.96298	0.96285	0.0164414	1	18853	0	-7.6206
Ska2	4	0.00021414	0.00080109	0.032856	502	4	-4.2978	0.99979	0.99979	9.12114e-05	1	20269	0	-4.2978
Mtch2	4	0.00021727	0.00081259	0.033261	503	4	-7.8479	0.99333	0.99332	0.00291082	1	19651	0	-7.8479
Impdh2	4	0.00021865	0.00081834	0.033431	504	4	-7.5228	0.99797	0.998	0.000869459	1	19945	0	-7.5228
Hist1h2ae	4	0.00022283	0.00083223	0.033931	505	3	-6.9864	0.04684	0.047389	1.32432	1	948	1	-6.9864
Rpp30	4	0.00022437	0.00083798	0.03407	506	4	-3.9341	0.99978	0.99978	9.55553e-05	1	20267	0	-3.9341
Ssr2	4	0.00022488	0.00083893	0.03407	507	4	-3.4146	0.99978	0.99978	9.55553e-05	1	20266	0	-3.4146
Alg8	4	0.00022534	0.00084133	0.0341	508	4	-3.4859	0.99977	0.99978	9.55553e-05	1	20265	0	-3.4859
Vmp1	4	0.00022659	0.0008466	0.034247	509	4	-5.9684	0.99977	0.99978	9.55553e-05	1	20264	0	-5.9684
Pkmyt1	4	0.00022761	0.00085091	0.034354	510	4	-2.9081	0.99977	0.99978	9.55553e-05	1	20263	0	-2.9081
Ppie	4	0.00023136	0.00087198	0.035136	511	4	-4.2255	0.99977	0.99977	9.98992e-05	1	20262	0	-4.2255
Eif4e	3	0.00023182	0.00068805	0.030261	512	3	-7.1119	0.99977	0.99977	9.98992e-05	1	20261	0	-7.1119
Noc4l	4	0.00023323	0.00087725	0.03528	513	4	-7.147	0.99791	0.99794	0.000895569	1	19934	0	-7.147
Lsm5	4	0.00023411	0.00088108	0.035365	514	4	-5.9609	0.99977	0.99977	9.98992e-05	1	20260	0	-5.9609
Lsm4	4	0.00023621	0.00088875	0.035485	515	4	-6.3604	0.99976	0.99977	9.98992e-05	1	20259	0	-6.3604
Gtf3c3	4	0.00023647	0.00088923	0.035485	517	4	-7.4066	0.96408	0.96397	0.0159365	1	18876	0	-7.4066
Pfn1	4	0.00023647	0.00088923	0.035485	516	4	-8.0982	0.97929	0.97927	0.00909755	1	19223	0	-8.0982
Hinfp	4	0.00024008	0.00090072	0.035874	518	4	-7.1588	0.99951	0.99953	0.000204166	1	20178	0	-7.1588
Dbr1	4	0.00024211	0.00090551	0.035934	519	4	-7.9649	0.99976	0.99976	0.000104243	1	20257	0	-7.9649
Tbcb	3	0.00024218	0.00070961	0.0306	520	3	-9.2728	0.99929	0.99929	0.000308459	1	20119	0	-9.2728
Txnl4b	4	0.0002427	0.00090647	0.035934	521	4	-3.1847	0.99976	0.99976	0.000104243	1	20256	0	-3.1847
Pgk1	4	0.00024303	0.00090743	0.035934	522	4	-7.8401	0.9959	0.99592	0.00177555	1	19784	0	-7.8401
Mis12	4	0.00024636	0.00091701	0.036244	523	4	-8.5923	0.99867	0.99868	0.000573647	1	20010	0	-8.5923
Alyref	4	0.00024751	0.00092323	0.03642	524	4	-6.8826	0.99586	0.99588	0.00179299	1	19777	0	-6.8826
Tubb5	4	0.00024996	0.00092946	0.036596	525	4	-8.2366	0.99975	0.99976	0.000104243	1	20255	0	-8.2366
Atp5j	4	0.00025252	0.00093808	0.036865	526	4	-3.2287	0.99975	0.99975	0.000108587	1	20254	0	-3.2287
Hist1h2bn	4	0.00025403	0.00094143	0.036927	527	4	-5.9969	0.99975	0.99975	0.000108587	1	20253	0	-5.9969
Prkrip1	4	0.00025454	0.00094383	0.036928	528	4	-3.5868	0.99975	0.99975	0.000108587	1	20252	0	-3.5868
Elp5	4	0.00025566	0.00094766	0.036928	529	4	-5.5956	0.99974	0.99975	0.000108587	1	20251	0	-5.5956
2810408M09Rik	4	0.00025617	0.00094862	0.036928	531	3	-7.7943	0.72399	0.7236	0.140501	1	14434	0	-7.7943
Uxt	4	0.00025617	0.00094862	0.036928	530	4	-7.6452	0.99914	0.99914	0.000373654	1	20084	0	-7.6452
Uqcr10	4	0.00025892	0.00096059	0.037324	532	4	-3.6368	0.99974	0.99975	0.000108587	1	20249	0	-3.6368
Rps20	4	0.00025995	0.00096443	0.037388	533	4	-6.0239	0.99974	0.99975	0.000108587	1	20248	0	-6.0239
Psmb3	4	0.00026016	0.00096586	0.037388	534	4	-6.9658	0.99974	0.99975	0.000108587	1	20247	0	-6.9658
Usp5	4	0.00026103	0.00097305	0.037596	535	4	-7.1996	0.99974	0.99975	0.000108587	1	20246	0	-7.1996
Rpp38	4	0.00026212	0.0009788	0.037748	536	3	-7.708	0.27015	0.26953	0.569393	1	5434	0	-7.708
Dda1	4	0.00026332	0.00098263	0.037825	537	3	-7.2037	0.91521	0.9149	0.0386264	1	17914	0	-7.2037
Rrp15	4	0.00026514	0.00099221	0.038073	538	4	-6.269	0.99973	0.99974	0.000112931	1	20245	0	-6.269
Eif2b4	4	0.00026586	0.0009946	0.038073	540	4	-8.175	0.947	0.94691	0.0236913	1	18519	0	-8.175
Serbp1	4	0.00026586	0.0009946	0.038073	539	4	-7.9066	0.99679	0.99678	0.00140068	1	19827	0	-7.9066
Aars	4	0.00026765	0.00099939	0.038186	541	4	-3.719	0.99973	0.99974	0.000112931	1	20244	0	-3.719
Rtfdc1	4	0.00026902	0.0010051	0.038318	542	4	-7.3627	0.99893	0.99892	0.000469292	1	20043	0	-7.3627
Scd2	4	0.00026945	0.0010066	0.038318	543	4	-3.8862	0.99973	0.99974	0.000112931	1	20243	0	-3.8862
Gnl3	4	0.00027306	0.0010209	0.038794	544	4	-6.6485	0.99973	0.99974	0.000112931	1	20242	0	-6.6485
Anapc2	4	0.00027338	0.0010229	0.038796	545	4	-4.6106	0.99973	0.99974	0.000112931	1	20241	0	-4.6106
Gins1	4	0.0002758	0.0010286	0.038942	546	4	-7.9299	0.99644	0.99643	0.00155321	1	19808	0	-7.9299
Jtb	4	0.00027671	0.0010315	0.038979	547	4	-5.0208	0.99972	0.99973	0.000117275	1	20240	0	-5.0208
Mad2l1	4	0.00027779	0.0010334	0.038981	548	4	-8.3729	0.99739	0.99739	0.00113499	1	19875	0	-8.3729
Dnaja3	4	0.00027876	0.0010363	0.039002	549	4	-4.9434	0.99972	0.99973	0.000117275	1	20238	0	-4.9434
Anapc1	4	0.00027999	0.0010391	0.039002	550	4	-7.7009	0.99911	0.99911	0.000386694	1	20075	0	-7.7009
Scgb1b7	4	0.00028072	0.0010396	0.039002	551	4	-5.2346	0.99972	0.99973	0.000117275	1	20237	0	-5.2346
Hist1h2an	4	0.00028236	0.001047	0.039209	552	4	-5.8916	0.99972	0.99973	0.000117275	1	20236	0	-5.8916
Cars2	4	0.00028357	0.001055	0.039434	553	4	-6.6903	0.99961	0.99963	0.000160719	1	20204	0	-6.6903
Mios	4	0.00028496	0.0010583	0.039488	554	4	-7.4369	0.99967	0.99969	0.000134652	1	20221	0	-7.4369
Acly	4	0.00028801	0.0010693	0.039827	555	3	-8.0932	0.86512	0.86469	0.0631396	1	17035	0	-8.0932
1110008L16Rik	4	0.00029029	0.0010775	0.040058	556	4	-6.1667	0.98115	0.98113	0.00827344	1	19276	0	-6.1667
Wdr92	4	0.00029089	0.0010799	0.040075	557	4	-7.1946	0.99971	0.99972	0.000121619	1	20234	0	-7.1946
Acsl4	4	0.00029324	0.0010914	0.040429	558	4	-4.3328	0.99971	0.99972	0.000121619	1	20232	0	-4.3328
Snrpb	4	0.00029755	0.0011052	0.04087	559	4	-4.8227	0.9997	0.99971	0.000125964	1	20231	0	-4.8227
C330027C09Rik	4	0.00029869	0.0011081	0.040903	560	4	-6.1254	0.9997	0.99971	0.000125964	1	20230	0	-6.1254
Ccdc115	4	0.00030456	0.0011306	0.04166	561	4	-5.5641	0.9997	0.99971	0.000125964	1	20229	0	-5.5641
Rbm22	4	0.00030866	0.0011445	0.042092	562	3	-8.0863	0.85417	0.85366	0.0687151	1	16848	0	-8.0863
Pold3	4	0.00030993	0.0011464	0.042092	563	4	-6.2064	0.99969	0.9997	0.000130308	1	20228	0	-6.2064
Ddx56	4	0.00031045	0.0011493	0.042123	564	4	-7.7069	0.99969	0.9997	0.000130308	1	20227	0	-7.7069
Psma4	4	0.00031122	0.0011522	0.042149	565	4	-6.6196	0.99969	0.9997	0.000130308	1	20226	0	-6.6196
Ints9	4	0.00031181	0.0011541	0.042149	566	4	-7.3271	0.99969	0.9997	0.000130308	1	20225	0	-7.3271
Ddx24	4	0.00032595	0.0012097	0.04393	567	4	-6.7371	0.98958	0.98957	0.00455348	1	19522	0	-6.7371
Tmem208	4	0.00032633	0.0012111	0.04393	568	4	-4.3455	0.99967	0.99969	0.000134652	1	20224	0	-4.3455
Sin3a	4	0.0003267	0.0012125	0.04393	569	4	-6.3958	0.99967	0.99969	0.000134652	1	20223	0	-6.3958
Mars2	4	0.00032675	0.001213	0.04393	570	4	-7.0353	0.9945	0.99449	0.00239958	1	19712	0	-7.0353
Nfs1	4	0.00032706	0.0012135	0.04393	571	4	-8.2512	0.99967	0.99969	0.000134652	1	20222	0	-8.2512
Eif1ad	4	0.00032748	0.0012159	0.04394	572	4	-7.2474	0.99889	0.99888	0.000486682	1	20040	0	-7.2474
Polr2l	4	0.00032971	0.0012221	0.044088	573	3	-7.1797	0.22582	0.22543	0.646988	1	4564	0	-7.1797
Glmn	4	0.00033062	0.001225	0.044115	574	4	-3.9333	0.99967	0.99969	0.000134652	1	20220	0	-3.9333
G6pdx	4	0.00033347	0.0012374	0.044486	575	4	-3.59	0.99967	0.99969	0.000134652	1	20218	0	-3.59
Nmd3	4	0.00033476	0.0012427	0.044597	576	4	-8.0353	0.99866	0.99867	0.000577996	1	20009	0	-8.0353
Mrpl43	4	0.00033724	0.0012499	0.044665	577	4	-5.1941	0.96695	0.96681	0.0146589	1	18938	0	-5.1941
Gfpt1	4	0.00033724	0.0012499	0.044665	578	4	-7.0174	0.98701	0.98698	0.00569165	1	19435	0	-7.0174
Mrpl4	4	0.00033759	0.0012513	0.044665	579	4	-7.5527	0.97061	0.97049	0.0130089	1	19016	0	-7.5527
Cox20	4	0.00033821	0.0012533	0.044665	580	4	-3.819	0.99966	0.99968	0.000138996	1	20217	0	-3.819
Tma16	4	0.00034921	0.0012973	0.046111	581	4	-7.2458	0.97896	0.97895	0.00923949	1	19219	0	-7.2458
Pfdn5	4	0.00034967	0.0012983	0.046111	582	4	-6.5545	0.99288	0.99288	0.00310324	1	19632	0	-6.5545
Utp18	4	0.00035314	0.0013117	0.046507	583	4	-7.2833	0.99907	0.99907	0.000404082	1	20069	0	-7.2833
Aifm1	4	0.0003548	0.0013213	0.046767	584	4	-7.3095	0.99965	0.99966	0.000147685	1	20215	0	-7.3095
Eif3d	4	0.00035813	0.0013361	0.047212	585	4	-7.8966	0.94259	0.94241	0.0257601	1	18438	0	-7.8966
Fntb	4	0.0003632	0.0013558	0.047824	586	4	-5.0472	0.99964	0.99965	0.00015203	1	20213	0	-5.0472
Sars	4	0.00036495	0.0013658	0.048097	587	4	-8.2298	0.97948	0.97948	0.00900443	1	19230	0	-8.2298
Vps29	4	0.00036545	0.0013692	0.048133	588	4	-6.5484	0.99963	0.99965	0.00015203	1	20212	0	-6.5484
Dctn5	4	0.0003696	0.0013835	0.048555	589	4	-7.5541	0.99899	0.99898	0.000443206	1	20055	0	-7.5541
Mphosph6	4	0.00037398	0.0013979	0.048976	590	3	-8.4748	0.88731	0.88697	0.0520911	1	17441	0	-8.4748
1810026J23Rik	4	0.00037701	0.0014065	0.049195	591	4	-4.9429	0.97101	0.9709	0.0128255	1	19024	0	-4.9429
Senp6	4	0.00037993	0.001418	0.04933	593	4	-7.2288	0.99563	0.99564	0.00189766	1	19764	0	-7.2288
Rpl6	4	0.00037993	0.001418	0.04933	592	4	-7.0963	0.99847	0.99849	0.00065628	1	19983	0	-7.0963
Rpl28	4	0.00038049	0.0014195	0.04933	594	4	-5.6408	0.99962	0.99964	0.000156374	1	20211	0	-5.6408
Ccdc22	4	0.00038084	0.0014199	0.04933	595	4	-4.6861	0.99962	0.99964	0.000156374	1	20210	0	-4.6861
Rrp1	4	0.00038393	0.0014286	0.049546	596	4	-7.2803	0.99859	0.9986	0.000608438	1	19996	0	-7.2803
Skiv2l2	4	0.00038773	0.0014424	0.049861	597	4	-6.5258	0.99961	0.99963	0.000160719	1	20209	0	-6.5258
Hus1	4	0.00038787	0.0014424	0.049861	598	4	-3.3047	0.99961	0.99963	0.000160719	1	20208	0	-3.3047
Sprtn	4	0.00038913	0.0014463	0.04991	599	4	-6.7353	0.99961	0.99963	0.000160719	1	20207	0	-6.7353
Adck4	4	0.00038996	0.0014506	0.049975	600	4	-3.3419	0.99961	0.99963	0.000160719	1	20206	0	-3.3419
Mgat1	4	0.00039248	0.0014592	0.050189	601	4	-2.6775	0.99961	0.99963	0.000160719	1	20205	0	-2.6775
Sec63	4	0.00039468	0.0014669	0.050368	602	4	-6.8007	0.96849	0.96836	0.0139632	1	18973	0	-6.8007
Mak16	4	0.00040052	0.001487	0.050975	603	4	-6.913	0.96725	0.9671	0.0145286	1	18949	0	-6.913
Chek1	4	0.00040367	0.0014961	0.051202	604	4	-5.843	0.9996	0.99961	0.000169408	1	20203	0	-5.843
Uba6	4	0.00040482	0.0015033	0.051362	605	4	-3.7377	0.9996	0.99961	0.000169408	1	20202	0	-3.7377
Pnn	4	0.00040546	0.0015071	0.051408	606	4	-6.9697	0.99942	0.99943	0.000247618	1	20156	0	-6.9697
Thoc6	4	0.00040597	0.0015109	0.051454	607	4	-7.5678	0.99959	0.99961	0.000169408	1	20201	0	-7.5678
Tgs1	4	0.00040867	0.0015205	0.051627	608	4	-8.3046	0.99571	0.99572	0.00186277	1	19769	0	-8.3046
Naa15	4	0.000409	0.001521	0.051627	609	4	-6.1093	0.99959	0.99961	0.000169408	1	20199	0	-6.1093
Hjurp	4	0.00040957	0.0015239	0.051639	610	4	-4.8421	0.99959	0.99961	0.000169408	1	20198	0	-4.8421
1700001F09Rik	4	0.00041642	0.001544	0.052235	611	4	-6.0608	0.99958	0.9996	0.000173753	1	20197	0	-6.0608
Psmd2	4	0.00041938	0.0015521	0.052278	612	3	-6.7114	0.01929	0.021361	1.67038	1	425	1	-6.7114
D2Wsu81e	4	0.00041948	0.0015526	0.052278	613	4	-6.024	0.99929	0.9993	0.000304113	1	20120	0	-6.024
Actr8	4	0.00042039	0.001555	0.052278	614	4	-4.9029	0.99958	0.9996	0.000173753	1	20195	0	-4.9029
Prpf38b	4	0.00042083	0.0015555	0.052278	615	4	-5.2612	0.99958	0.9996	0.000173753	1	20194	0	-5.2612
Cenpp	4	0.00042151	0.0015579	0.052278	616	3	-7.3868	0.81004	0.80963	0.0917134	1	16080	0	-7.3868
Rbm39	4	0.00042381	0.0015641	0.052365	617	3	-7.2581	0.76638	0.76614	0.115692	1	15271	0	-7.2581
Dnm2	4	0.00042469	0.0015655	0.052365	618	4	-5.9189	0.99958	0.9996	0.000173753	1	20193	0	-5.9189
Mapk1	4	0.00042887	0.0015852	0.052866	619	4	-2.6646	0.99957	0.99959	0.000178097	1	20192	0	-2.6646
Ppwd1	4	0.00042894	0.0015857	0.052866	620	4	-6.7293	0.98879	0.98881	0.00488715	1	19496	0	-6.7293
Abcb7	4	0.0004316	0.0015948	0.053084	621	4	-7.4356	0.99923	0.99923	0.000334536	1	20102	0	-7.4356
Prpf4	4	0.00043595	0.0016096	0.053492	622	4	-7.1148	0.97292	0.97281	0.011972	1	19067	0	-7.1148
Fxn	4	0.00043732	0.0016182	0.053693	623	4	-4.0042	0.99956	0.99958	0.000182442	1	20191	0	-4.0042
Ube2g2	4	0.00044313	0.0016412	0.054368	624	4	-3.1486	0.99956	0.99958	0.000182442	1	20189	0	-3.1486
Taf5	4	0.00044466	0.0016479	0.054471	625	4	-5.6164	0.99956	0.99958	0.000182442	1	20188	0	-5.6164
Smndc1	4	0.00044575	0.0016522	0.054471	626	3	-7.2391	0.8187	0.81826	0.0871087	1	16240	0	-7.2391
Rps25	4	0.00044575	0.0016522	0.054471	627	4	-7.0979	0.99921	0.99921	0.000343228	1	20099	0	-7.0979
Ptk2	4	0.00044899	0.0016635	0.054755	628	4	-6.0514	0.99955	0.99957	0.000186787	1	20187	0	-6.0514
Psmb7	4	0.00044951	0.001668	0.054817	629	3	-7.3476	0.6487	0.64832	0.188211	1	13002	0	-7.3476
Clasrp	4	0.00045546	0.0016872	0.055359	630	4	-4.8136	0.99954	0.99957	0.000186787	1	20186	0	-4.8136
Mcmbp	4	0.00045641	0.0016915	0.055413	631	4	-5.9704	0.94721	0.94712	0.023595	1	18524	0	-5.9704
Rpl7l1	4	0.00045868	0.0016987	0.05556	632	4	-6.8814	0.99954	0.99957	0.000186787	1	20185	0	-6.8814
Aars2	4	0.00045967	0.0017016	0.055566	633	4	-6.2336	0.9992	0.99919	0.000351921	1	20093	0	-6.2336
Rps27a	4	0.00046645	0.0017327	0.056493	634	4	-6.6726	0.99953	0.99956	0.000191132	1	20184	0	-6.6726
Sacm1l	4	0.00046896	0.0017428	0.056732	635	4	-7.0894	0.98756	0.98755	0.00544091	1	19450	0	-7.0894
Ddx18	4	0.00047045	0.0017485	0.05683	636	4	-4.6573	0.99953	0.99955	0.000195477	1	20183	0	-4.6573
Adsl	4	0.00047416	0.0017624	0.057031	637	4	-5.2836	0.99953	0.99955	0.000195477	1	20182	0	-5.2836
Umps	4	0.00047529	0.0017658	0.057031	638	4	-4.9458	0.99952	0.99955	0.000195477	1	20180	0	-4.9458
Thoc5	4	0.00047533	0.0017658	0.057031	640	3	-6.6442	0.8943	0.89395	0.0486868	1	17582	0	-6.6442
Srp68	4	0.00047533	0.0017658	0.057031	639	4	-7.0105	0.99714	0.99713	0.00124822	1	19855	0	-7.0105
U2af1	4	0.00047711	0.0017725	0.057159	641	3	-7.25	0.50262	0.50198	0.299314	1	10146	0	-7.25
Prkra	4	0.00048721	0.0018098	0.058213	642	4	-3.3041	0.99951	0.99953	0.000204166	1	20179	0	-3.3041
Armc7	4	0.00048747	0.0018108	0.058213	643	4	-7.0658	0.99757	0.99757	0.00105662	1	19895	0	-7.0658
Mrpl28	4	0.00048969	0.0018189	0.058295	644	4	-6.5417	0.99951	0.99953	0.000204166	1	20177	0	-6.5417
Pdcd5	4	0.00048994	0.0018194	0.058295	645	4	-3.157	0.99951	0.99953	0.000204166	1	20176	0	-3.157
Topbp1	4	0.00049059	0.0018218	0.058295	646	4	-7.6279	0.99049	0.99045	0.00416744	1	19552	0	-7.6279
Rac1	4	0.00049386	0.0018352	0.058633	647	3	-7.5014	0.57693	0.57642	0.239261	1	11635	0	-7.5014
Pfas	4	0.0004966	0.0018448	0.058848	648	4	-6.9264	0.9983	0.99831	0.000734579	1	19965	0	-6.9264
Hist1h3a	4	0.00050173	0.0018635	0.059276	649	3	-8.1371	0.45026	0.44977	0.34701	1	9105	0	-8.1371
Eif3f	4	0.00050222	0.0018639	0.059276	650	4	-3.8811	0.9995	0.99951	0.000212856	1	20175	0	-3.8811
Itpa	4	0.00050304	0.0018673	0.059292	651	3	-4.9043	0.73847	0.73808	0.131897	1	14731	0	-4.9043
Ttc1	4	0.00050487	0.0018769	0.059474	652	4	-7.8694	0.99941	0.99942	0.000251964	1	20151	0	-7.8694
Exosc9	4	0.00050561	0.0018788	0.059474	653	4	-5.504	0.99949	0.99951	0.000212856	1	20174	0	-5.504
Rps24	4	0.00050815	0.001886	0.059565	654	4	-6.9252	0.99949	0.99951	0.000212856	1	20172	0	-6.9252
Dars	4	0.00050876	0.0018874	0.059565	655	4	-7.32	0.99285	0.99285	0.00311636	1	19629	0	-7.32
Atp1a1	4	0.00051534	0.0019157	0.060316	656	4	-6.6598	0.99948	0.9995	0.000217202	1	20171	0	-6.6598
Dhx16	4	0.00051679	0.00192	0.060316	658	3	-6.9379	0.86101	0.86052	0.065239	1	16962	0	-6.9379
Mtor	4	0.00051679	0.00192	0.060316	657	4	-7.0526	0.99946	0.99947	0.000230237	1	20164	0	-7.0526
Srd5a3	4	0.00051879	0.0019257	0.060329	659	4	-2.4147	0.99948	0.99949	0.000221547	1	20170	0	-2.4147
Dnajc9	4	0.00051896	0.0019262	0.060329	660	4	-2.914	0.99948	0.99949	0.000221547	1	20169	0	-2.914
Mrpl17	4	0.00052034	0.0019324	0.060414	661	4	-5.4373	0.99948	0.99949	0.000221547	1	20168	0	-5.4373
Gm6696	4	0.00052225	0.0019372	0.060414	662	4	-2.8105	0.99948	0.99949	0.000221547	1	20167	0	-2.8105
Rfc1	4	0.00052277	0.0019377	0.060414	663	4	-3.7764	0.99948	0.99949	0.000221547	1	20166	0	-3.7764
Rpl39	4	0.00053272	0.0019703	0.061274	664	3	-7.6384	0.78331	0.78293	0.106277	1	15614	0	-7.6384
Haus1	4	0.00053293	0.0019712	0.061274	665	4	-7.7292	0.99947	0.99948	0.000225892	1	20165	0	-7.7292
Rps29	4	0.00053771	0.0019866	0.061566	666	4	-6.825	0.99015	0.99009	0.00432533	1	19543	0	-6.825
Mars	4	0.00053771	0.0019866	0.061566	667	4	-7.1613	0.99457	0.99456	0.00236901	1	19717	0	-7.1613
Ttc14	4	0.0005406	0.0019938	0.061696	668	3	-6.6004	0.17412	0.17386	0.7598	1	3514	0	-6.6004
Sos1	4	0.00054394	0.0020048	0.061944	669	4	-3.0398	0.99946	0.99947	0.000230237	1	20163	0	-3.0398
Rbm48	4	0.00054584	0.0020139	0.062132	670	4	-7.7401	0.99856	0.99857	0.000621486	1	19991	0	-7.7401
Vps16	4	0.00055042	0.0020316	0.062586	671	4	-4.4726	0.99945	0.99946	0.000234582	1	20162	0	-4.4726
Slc25a19	4	0.00055241	0.0020383	0.062699	672	4	-6.4278	0.99945	0.99946	0.000234582	1	20161	0	-6.4278
Nudt21	4	0.0005569	0.0020603	0.063095	673	3	-4.3617	0.26237	0.2617	0.582196	1	5278	0	-4.3617
Las1l	4	0.0005569	0.0020603	0.063095	674	3	-5.4604	0.91932	0.91909	0.036642	1	17999	0	-5.4604
4931406P16Rik	4	0.0005569	0.0020603	0.063095	675	4	-4.2514	0.9844	0.98437	0.00684163	1	19358	0	-4.2514
Psmb4	4	0.00056553	0.0020958	0.064085	676	4	-7.6775	0.98236	0.98233	0.00774259	1	19308	0	-7.6775
Rrp8	4	0.00056649	0.0021006	0.064137	677	4	-4.0274	0.99943	0.99945	0.000238928	1	20159	0	-4.0274
Rps10	4	0.00057261	0.0021212	0.064655	678	4	-7.5499	0.99943	0.99944	0.000243273	1	20158	0	-7.5499
Fdx1l	4	0.00057425	0.0021264	0.064655	679	4	-6.5012	0.99447	0.99446	0.00241268	1	19708	0	-6.5012
Pmpcb	4	0.00057433	0.0021269	0.064655	680	4	-8.1823	0.95618	0.95604	0.0195239	1	18726	0	-8.1823
Mup8	4	0.00057952	0.0021504	0.065272	681	4	-6.8296	0.99942	0.99943	0.000247618	1	20157	0	-6.8296
Utp11l	4	0.00058181	0.0021576	0.065394	682	4	-6.5969	0.97156	0.97147	0.0125706	1	19034	0	-6.5969
Ric1	4	0.00058669	0.0021738	0.065701	683	4	-3.1744	0.99941	0.99943	0.000247618	1	20155	0	-3.1744
Gm6902	4	0.00058745	0.0021762	0.065701	684	4	-5.7914	0.99941	0.99942	0.000251964	1	20154	0	-5.7914
Nckap1	4	0.00058783	0.0021772	0.065701	685	4	-4.6969	0.99941	0.99942	0.000251964	1	20153	0	-4.6969
Sf3b4	4	0.00058992	0.0021839	0.065774	686	4	-4.9675	0.99941	0.99942	0.000251964	1	20152	0	-4.9675
Gins4	4	0.00059185	0.0021892	0.065774	687	3	-6.7238	0.81624	0.81589	0.0883684	1	16197	0	-6.7238
Slc2a1	4	0.00059185	0.0021892	0.065774	688	3	-6.9513	0.89538	0.89504	0.0481576	1	17597	0	-6.9513
Exosc1	4	0.00059366	0.0021973	0.065923	689	4	-6.5047	0.99912	0.99912	0.000382347	1	20078	0	-6.5047
Rps14	4	0.00059551	0.002205	0.066052	690	3	-7.5583	0.092553	0.092373	1.03445	1	1859	0	-7.5583
Tars	4	0.0005968	0.0022098	0.066052	691	4	-5.7047	0.9994	0.99941	0.000256309	1	20150	0	-5.7047
Heatr3	4	0.00059927	0.0022184	0.066052	692	4	-4.7118	0.94327	0.94309	0.0254469	1	18451	0	-4.7118
Oxa1l	4	0.0005993	0.0022184	0.066052	693	4	-7.1589	0.9994	0.99941	0.000256309	1	20149	0	-7.1589
Ept1	4	0.00059969	0.0022198	0.066052	694	4	-4.1332	0.9994	0.99941	0.000256309	1	20148	0	-4.1332
Srp19	4	0.00059984	0.0022208	0.066052	695	4	-7.5751	0.95049	0.95037	0.0221073	1	18600	0	-7.5751
Eef1a1	4	0.00060336	0.0022356	0.066398	696	4	-7.6598	0.9994	0.9994	0.000260655	1	20147	0	-7.6598
Nsf	4	0.00060448	0.0022399	0.06643	697	3	-5.0887	0.64912	0.64872	0.187943	1	13013	0	-5.0887
Fdps	4	0.00060957	0.0022586	0.06681	698	4	-4.8671	0.99939	0.9994	0.000260655	1	20146	0	-4.8671
Psmb5	4	0.00061046	0.0022625	0.06681	699	4	-7.745	0.98578	0.98575	0.00623321	1	19402	0	-7.745
Tsr2	4	0.00061046	0.0022625	0.06681	700	4	-7.1643	0.99765	0.99765	0.00102179	1	19906	0	-7.1643
Sf3b2	4	0.0006174	0.0022931	0.067373	703	3	-7.0238	0.81628	0.81593	0.0883471	1	16198	0	-7.0238
Snrpg	4	0.0006174	0.0022931	0.067373	701	4	-6.9044	0.99402	0.99401	0.00260925	1	19689	0	-6.9044
Sars2	4	0.0006174	0.0022931	0.067373	702	4	-7.5775	0.99933	0.99934	0.000286729	1	20134	0	-7.5775
Hnrnpc	4	0.00061859	0.0022946	0.067373	704	4	-4.8392	0.99938	0.99939	0.000265	1	20145	0	-4.8392
Ddx54	4	0.00062588	0.002318	0.067966	705	4	-7.5921	0.99529	0.99529	0.00205036	1	19750	0	-7.5921
Tfpt	4	0.00062829	0.0023262	0.068082	706	4	-1.1249	0.98682	0.98678	0.00577966	1	19430	0	-1.1249
Btf3	4	0.00062929	0.0023286	0.068082	707	4	-6.454	0.99847	0.99849	0.00065628	1	19982	0	-6.454
Rps7	4	0.00063572	0.0023544	0.068741	708	4	-6.7457	0.96645	0.9663	0.014888	1	18929	0	-6.7457
Tipin	4	0.00063704	0.0023602	0.068811	709	4	-7.2474	0.99936	0.99937	0.000273692	1	20144	0	-7.2474
Plrg1	4	0.00063795	0.0023635	0.068812	710	4	-5.3771	0.99936	0.99937	0.000273692	1	20143	0	-5.3771
Exoc8	4	0.00064393	0.0023865	0.069272	712	4	-6.1392	0.99704	0.99703	0.00129177	1	19846	0	-6.1392
Dnajc11	4	0.00064393	0.0023865	0.069272	711	4	-6.6246	0.99862	0.99863	0.000595391	1	20001	0	-6.6246
Ino80	4	0.00064484	0.0023894	0.069272	713	4	-3.7019	0.99936	0.99936	0.000278037	1	20141	0	-3.7019
Nsa2	4	0.00065035	0.0024114	0.069813	714	4	-7.1994	0.99935	0.99936	0.000278037	1	20140	0	-7.1994
9030624G23Rik	4	0.00065505	0.0024272	0.070172	715	3	-6.3534	0.91506	0.91476	0.0386928	1	17908	0	-6.3534
Atp2b1	4	0.00065589	0.0024315	0.070199	716	4	-2.5328	0.99934	0.99935	0.000282383	1	20139	0	-2.5328
Gfer	4	0.00065702	0.0024363	0.070239	717	3	-6.4272	0.6393	0.63897	0.19452	1	12829	0	-6.4272
Sf3b5	4	0.00066033	0.0024478	0.07037	718	3	-7.3174	0.006995	0.0097355	2.01164	0.953321	209	1	-7.3174
Ftsj3	4	0.00066033	0.0024478	0.07037	719	3	-7.2978	0.9166	0.91634	0.0379434	1	17939	0	-7.2978
Haus3	4	0.00066106	0.0024521	0.07037	720	4	-4.8873	0.99934	0.99934	0.000286729	1	20138	0	-4.8873
Atp6ap1	4	0.00066168	0.002455	0.07037	721	4	-6.4097	0.99934	0.99934	0.000286729	1	20137	0	-6.4097
Scap	4	0.00066293	0.0024579	0.07037	722	4	-3.0808	0.99934	0.99934	0.000286729	1	20136	0	-3.0808
Mrps21	4	0.00066688	0.0024723	0.070683	723	4	-5.1758	0.99933	0.99934	0.000286729	1	20135	0	-5.1758
Xab2	4	0.00067163	0.0024837	0.070718	724	3	-7.7502	0.62729	0.62705	0.202698	1	12616	0	-7.7502
Heatr1	4	0.00067163	0.0024837	0.070718	725	3	-7	0.82999	0.82943	0.0812203	1	16445	0	-7
Urb2	4	0.00067163	0.0024837	0.070718	726	4	-7.4172	0.99789	0.99791	0.000908625	1	19932	0	-7.4172
Cwf19l1	4	0.00067432	0.0024972	0.070959	727	4	-6.4931	0.9992	0.9992	0.000347575	1	20094	0	-6.4931
Ints7	4	0.00067527	0.0024991	0.070959	728	4	-4.8403	0.99932	0.99934	0.000286729	1	20133	0	-4.8403
Nars	4	0.00067655	0.0025043	0.071011	729	4	-7.1846	0.99339	0.99338	0.00288459	1	19655	0	-7.1846
Slc35a2	4	0.00067758	0.0025089	0.071043	730	4	-2.6917	0.99932	0.99933	0.000291075	1	20132	0	-2.6917
Hspa9	4	0.00068149	0.002524	0.071345	731	4	-7.4107	0.99599	0.996	0.00174066	1	19788	0	-7.4107
Rpl7a	4	0.00068373	0.0025316	0.071345	732	4	-6.8721	0.99932	0.99933	0.000291075	1	20131	0	-6.8721
Cdc16	4	0.00068437	0.0025336	0.071345	733	4	-6.6185	0.99932	0.99933	0.000291075	1	20130	0	-6.6185
Gpn2	4	0.00068555	0.0025379	0.071345	734	4	-7.3102	0.995	0.995	0.00217692	1	19743	0	-7.3102
Sdhb	4	0.00068586	0.0025388	0.071345	735	4	-5.9209	0.99931	0.99932	0.000295421	1	20129	0	-5.9209
Polr3k	4	0.00068623	0.0025403	0.071345	736	4	-6.7604	0.98575	0.98572	0.00624643	1	19399	0	-6.7604
Polr1d	4	0.00069679	0.0025805	0.072377	737	4	-5.2331	0.9993	0.99931	0.000299767	1	20126	0	-5.2331
Parn	4	0.00069943	0.0025882	0.072462	738	4	-7.1339	0.99089	0.99086	0.0039877	1	19565	0	-7.1339
Aurkaip1	4	0.00070057	0.0025906	0.072462	739	4	-4.8689	0.99787	0.99789	0.000917329	1	19930	0	-4.8689
Rad51	4	0.00070195	0.0025975	0.072558	740	4	-7.2495	0.99693	0.99691	0.00134405	1	19839	0	-7.2495
Atm	4	0.0007048	0.0026092	0.072645	741	4	-3.4114	0.9993	0.9993	0.000304113	1	20125	0	-3.4114
Rps12	4	0.00070502	0.0026112	0.072645	742	4	-6.4704	0.99929	0.9993	0.000304113	1	20124	0	-6.4704
Supt5	4	0.00070524	0.0026112	0.072645	743	4	-4.8131	0.99929	0.9993	0.000304113	1	20123	0	-4.8131
Pgm3	4	0.00070698	0.0026179	0.072689	744	4	-5.8627	0.99929	0.9993	0.000304113	1	20122	0	-5.8627
Cct8	4	0.00070763	0.0026198	0.072689	745	4	-6.2983	0.99929	0.9993	0.000304113	1	20121	0	-6.2983
Cog8	4	0.00071267	0.0026351	0.072945	746	4	-4.6564	0.94785	0.94774	0.0233108	1	18540	0	-4.6564
Nat10	4	0.00071279	0.0026361	0.072945	747	4	-7.4036	0.9596	0.95946	0.0179731	1	18784	0	-7.4036
Srrm1	4	0.00071916	0.0026547	0.073319	748	3	-6.7601	0.87998	0.87956	0.0557345	1	17310	0	-6.7601
Arih1	4	0.00071954	0.0026567	0.073319	749	4	-6.1548	0.99913	0.99913	0.000378001	1	20080	0	-6.1548
Kansl3	4	0.0007217	0.0026653	0.073459	750	4	-3.2558	0.99928	0.99928	0.000312805	1	20118	0	-3.2558
Rnpc3	4	0.00072515	0.0026758	0.073508	751	4	-7.3952	0.99831	0.99832	0.000730228	1	19967	0	-7.3952
Ddost	4	0.00072524	0.0026758	0.073508	752	4	-5.9338	0.99927	0.99928	0.000312805	1	20117	0	-5.9338
Nup133	4	0.00072568	0.0026777	0.073508	753	4	-5.6164	0.99015	0.99009	0.00432533	1	19542	0	-5.6164
Upf1	4	0.0007282	0.0026892	0.073525	754	4	-7.0686	0.9971	0.99709	0.00126564	1	19853	0	-7.0686
Eef1e1	4	0.00072879	0.0026902	0.073525	755	1	0.63973	0.46861	0.46811	0.329652	1	9481	0	0.63973
Dnajc13	4	0.00072903	0.0026911	0.073525	756	4	-4.3198	0.99927	0.99928	0.000312805	1	20116	0	-4.3198
Nsfl1c	4	0.00073014	0.0026926	0.073525	757	4	-5.3442	0.99927	0.99928	0.000312805	1	20115	0	-5.3442
Tbcd	4	0.00073149	0.0026993	0.073611	758	4	-6.292	0.99927	0.99928	0.000312805	1	20114	0	-6.292
Mrps25	4	0.00073882	0.0027256	0.074231	759	4	-5.3041	0.99814	0.99817	0.000795487	1	19957	0	-5.3041
Mvd	4	0.00074025	0.0027309	0.074277	760	4	-3.2698	0.99926	0.99927	0.000317151	1	20111	0	-3.2698
Gemin6	4	0.00074228	0.0027376	0.074316	761	4	-3.3174	0.99926	0.99926	0.000321497	1	20110	0	-3.3174
Med17	4	0.00074386	0.0027395	0.074316	762	4	-4.6865	0.99926	0.99926	0.000321497	1	20109	0	-4.6865
Ppa1	4	0.00074708	0.0027491	0.074478	763	3	-5.0624	0.31833	0.31772	0.497955	1	6417	0	-5.0624
Rpl4	4	0.00075388	0.0027716	0.07499	764	4	-7.6387	0.99739	0.99739	0.00113499	1	19874	0	-7.6387
Polr2h	4	0.00075743	0.002785	0.075128	765	4	-6.3156	0.99924	0.99925	0.000325843	1	20107	0	-6.3156
Psmc4	4	0.00075846	0.0027889	0.075128	767	3	-7.5665	0.87168	0.87127	0.0598472	1	17165	0	-7.5665
Psmc2	4	0.00075846	0.0027889	0.075128	766	4	-5.8715	0.99798	0.998	0.000869459	1	19946	0	-5.8715
Dhodh	4	0.00075892	0.0027913	0.075128	768	4	-4.027	0.99924	0.99925	0.000325843	1	20106	0	-4.027
Nup93	4	0.00076306	0.0028056	0.075416	769	3	-6.5732	0.19482	0.19448	0.711125	1	3929	0	-6.5732
Scd1	4	0.0007663	0.00282	0.075662	770	4	-6.5174	0.99923	0.99924	0.000330189	1	20105	0	-6.5174
Fkbp1a	4	0.00076723	0.0028233	0.075662	771	4	-4.9279	0.99923	0.99924	0.000330189	1	20104	0	-4.9279
Snrpa1	4	0.00076743	0.0028257	0.075662	772	3	-7.3649	0.65624	0.65581	0.183222	1	13156	0	-7.3649
Dap3	4	0.0007706	0.0028358	0.075744	773	4	-6.8354	0.99844	0.99846	0.000669329	1	19979	0	-6.8354
Rbx1	4	0.00077207	0.0028411	0.075744	774	4	-6.2975	0.98468	0.98465	0.00671811	1	19366	0	-6.2975
Sptlc2	4	0.00077211	0.0028411	0.075744	775	4	-2.8067	0.99923	0.99923	0.000334536	1	20103	0	-2.8067
Rpl10	4	0.00077304	0.0028435	0.075744	776	3	-6.7706	0.027834	0.029399	1.53167	1	583	1	-6.7706
Eftud1	4	0.00077402	0.0028478	0.075761	777	4	-6.806	0.99734	0.99733	0.00116112	1	19868	0	-6.806
Mtg2	4	0.00078006	0.0028722	0.076311	778	4	-2.9788	0.99922	0.99922	0.000338882	1	20101	0	-2.9788
Mis18a	4	0.0007823	0.0028789	0.076311	779	4	-6.5307	0.99897	0.99897	0.000447554	1	20052	0	-6.5307
Rpl13	4	0.00078311	0.0028827	0.076311	780	4	-7.072	0.99884	0.99883	0.000508422	1	20031	0	-7.072
Kif20a	4	0.00078335	0.0028832	0.076311	781	4	-3.678	0.99922	0.99922	0.000338882	1	20100	0	-3.678
Gak	4	0.00078739	0.0028995	0.076644	782	3	-4.8999	0.82225	0.82175	0.0852603	1	16310	0	-4.8999
Tsr1	4	0.00079471	0.0029249	0.077216	783	4	-5.9307	0.99921	0.9992	0.000347575	1	20097	0	-5.9307
Sltm	4	0.00079638	0.0029306	0.077247	784	4	-3.6677	0.9992	0.9992	0.000347575	1	20096	0	-3.6677
Nol6	4	0.00079757	0.0029335	0.077247	785	4	-6.0155	0.9992	0.9992	0.000347575	1	20095	0	-6.0155
Papss1	4	0.00079875	0.0029393	0.0773	786	3	-6.4245	0.92811	0.92783	0.0325316	1	18150	0	-6.4245
Eif3k	4	0.00080463	0.0029608	0.077767	787	4	-2.3974	0.9992	0.99919	0.000351921	1	20092	0	-2.3974
Speer4c	4	0.00081915	0.0030135	0.079051	788	4	-6.8261	0.93962	0.93952	0.027094	1	18372	0	-6.8261
Bop1	4	0.00082316	0.003025	0.079177	789	4	-5.5107	0.99918	0.99917	0.000360614	1	20091	0	-5.5107
Eral1	4	0.00082348	0.003026	0.079177	790	4	-6.6729	0.98814	0.98812	0.00519031	1	19474	0	-6.6729
Hnrnpl	4	0.00082487	0.0030312	0.079214	791	4	-6.761	0.99918	0.99917	0.000360614	1	20090	0	-6.761
Elac2	4	0.00082928	0.0030442	0.079301	792	4	-4.0492	0.95629	0.95616	0.0194694	1	18728	0	-4.0492
Ciapin1	4	0.00083003	0.003047	0.079301	793	4	-3.9762	0.99917	0.99917	0.000360614	1	20089	0	-3.9762
Hist1h3e	4	0.00083089	0.0030499	0.079301	794	4	-6.5829	0.93846	0.93832	0.027649	1	18338	0	-6.5829
Puf60	4	0.00083089	0.0030499	0.079301	795	4	-7.6136	0.99658	0.99657	0.00149219	1	19815	0	-7.6136
Copa	4	0.000835	0.0030609	0.079488	796	4	-5.9578	0.99846	0.99848	0.00066063	1	19981	0	-5.9578
Slc7a6os	4	0.00083835	0.0030743	0.079736	797	4	-6.1619	0.98796	0.98795	0.00526503	1	19465	0	-6.1619
Copb1	4	0.00084288	0.0030877	0.079983	798	4	-3.7536	0.99916	0.99916	0.000364961	1	20088	0	-3.7536
Csnk2b	4	0.00084364	0.0030921	0.079995	799	4	-5.4447	0.99014	0.99008	0.00432971	1	19540	0	-5.4447
Gnptab	4	0.00084663	0.0031019	0.080063	800	4	-6.5568	0.99809	0.99812	0.000817242	1	19955	0	-6.5568
Pomp	4	0.0008474	0.0031079	0.080063	801	4	-6.37	0.99071	0.99067	0.00407099	1	19558	0	-6.37
Ccnt2	4	0.00085087	0.0031179	0.080063	802	4	-3.7403	0.99915	0.99915	0.000369307	1	20087	0	-3.7403
Rps21	4	0.00085105	0.0031179	0.080063	803	3	-6.9551	0.91576	0.91548	0.0383511	1	17923	0	-6.9551
Rpl3	4	0.00085105	0.0031179	0.080063	804	4	-7.3654	0.98934	0.98934	0.00465443	1	19514	0	-7.3654
Hectd1	4	0.00085112	0.0031179	0.080063	805	4	-3.7055	0.99915	0.99915	0.000369307	1	20086	0	-3.7055
Hnrnpk	4	0.00085246	0.0031232	0.080099	806	3	-4.8884	0.92289	0.92269	0.0349442	1	18066	0	-4.8884
Med8	4	0.00085564	0.0031356	0.080318	807	4	-5.9277	0.99914	0.99914	0.000373654	1	20085	0	-5.9277
Esf1	4	0.00085891	0.0031486	0.080546	808	4	-2.7931	0.99914	0.99914	0.000373654	1	20083	0	-2.7931
Cdc37	4	0.00086043	0.0031538	0.080546	809	4	-6.3039	0.99914	0.99914	0.000373654	1	20082	0	-6.3039
Tinf2	4	0.00086072	0.0031562	0.080546	810	4	-6.4934	0.96545	0.96532	0.0153287	1	18904	0	-6.4934
Ddx52	4	0.00086489	0.0031711	0.080826	811	3	-5.2039	0.59164	0.59123	0.228244	1	11920	0	-5.2039
Mogs	4	0.00086879	0.0031859	0.081104	812	4	-3.2739	0.99913	0.99913	0.000378001	1	20081	0	-3.2739
Rbm14	4	0.00087287	0.0032013	0.081394	813	4	-5.0197	0.99913	0.99913	0.000378001	1	20079	0	-5.0197
Nutf2	4	0.0008747	0.0032108	0.081537	814	4	-6.8385	0.98701	0.98699	0.00568725	1	19436	0	-6.8385
Ttc27	4	0.00087953	0.0032262	0.081811	815	3	-4.9653	0.77289	0.77262	0.112034	1	15399	0	-4.9653
Polr2e	4	0.00088054	0.0032295	0.081811	816	3	-6.7406	0.67643	0.67606	0.170015	1	13520	0	-6.7406
Ruvbl1	4	0.00088726	0.0032568	0.082401	817	4	-7.2307	0.99911	0.99911	0.000386694	1	20077	0	-7.2307
Chtf8	4	0.00088907	0.003264	0.082402	818	4	-6.094	0.99911	0.99911	0.000386694	1	20076	0	-6.094
Pabpn1	4	0.0008915	0.0032726	0.082402	819	4	-6.4718	0.99868	0.99869	0.000569299	1	20011	0	-6.4718
Lamtor3	4	0.00089258	0.0032765	0.082402	820	3	-6.3131	0.80078	0.80043	0.0966766	1	15899	0	-6.3131
Idi1	4	0.00089272	0.0032769	0.082402	821	4	-3.9761	0.93847	0.93832	0.027649	1	18339	0	-3.9761
Gfm2	4	0.000894	0.0032808	0.082402	822	4	-2.667	0.99911	0.99911	0.000386694	1	20074	0	-2.667
Rint1	4	0.00089426	0.0032808	0.082402	823	4	-5.1565	0.99911	0.99911	0.000386694	1	20073	0	-5.1565
Ireb2	4	0.00089997	0.0033004	0.082795	824	4	-5.5861	0.99794	0.99797	0.000882514	1	19940	0	-5.5861
Isy1	4	0.00090337	0.0033119	0.082982	825	4	-6.4865	0.98544	0.98542	0.00637863	1	19391	0	-6.4865
Tti2	4	0.0009088	0.0033282	0.083289	826	4	-6.2493	0.9877	0.98768	0.00538374	1	19458	0	-6.2493
Taf2	4	0.00091534	0.0033536	0.083823	827	3	-6.4303	0.84625	0.84569	0.0727888	1	16721	0	-6.4303
Gtf3c1	4	0.0009178	0.0033679	0.084027	828	3	-6.352	0.19854	0.19822	0.702853	1	4010	0	-6.352
Xrn1	4	0.00091862	0.0033699	0.084027	829	4	-6.2186	0.99863	0.99864	0.000591042	1	20002	0	-6.2186
Hccs	4	0.00092098	0.0033809	0.08417	830	4	-5.1889	0.9737	0.97357	0.0116328	1	19090	0	-5.1889
Pdss1	4	0.00092187	0.0033838	0.08417	831	4	-2.3559	0.99908	0.99908	0.000399735	1	20070	0	-2.3559
Anapc10	4	0.00092465	0.0033943	0.084331	832	4	-6.901	0.98359	0.98356	0.00719914	1	19335	0	-6.901
Fasn	4	0.00093578	0.0034283	0.084894	833	4	-4.2697	0.99906	0.99906	0.000408429	1	20068	0	-4.2697
Mrps18a	4	0.00093597	0.0034293	0.084894	834	4	-5.9862	0.99844	0.99846	0.000669329	1	19977	0	-5.9862
Vmn2r48	4	0.00093597	0.0034293	0.084894	835	4	-7.0112	0.99848	0.9985	0.000651931	1	19985	0	-7.0112
Rbbp5	4	0.00094403	0.003458	0.085503	836	3	-7.2054	0.32224	0.32156	0.492738	1	6500	0	-7.2054
Ppa2	4	0.00094658	0.0034681	0.085614	837	4	-5.4312	0.99905	0.99905	0.000412776	1	20067	0	-5.4312
Cltc	4	0.00094782	0.0034743	0.085614	838	4	-6.5802	0.99801	0.99803	0.000856404	1	19947	0	-6.5802
Cd3eap	4	0.00094848	0.0034791	0.085614	839	4	-3.3289	0.99905	0.99905	0.000412776	1	20066	0	-3.3289
Vmn1r126	4	0.0009485	0.0034791	0.085614	840	3	-6.4017	0.89521	0.89488	0.0482352	1	17593	0	-6.4017
C330021F23Rik	4	0.00095467	0.0035035	0.085931	841	3	-7.1417	0.83592	0.83534	0.0781367	1	16542	0	-7.1417
Pmf1	4	0.00095475	0.003504	0.085931	842	4	-3.8557	0.99905	0.99904	0.000417123	1	20065	0	-3.8557
Eif5	4	0.00095612	0.0035078	0.085931	843	4	-4.4926	0.99904	0.99904	0.000417123	1	20064	0	-4.4926
Sephs1	4	0.00095694	0.0035097	0.085931	844	4	-4.2924	0.99904	0.99904	0.000417123	1	20063	0	-4.2924
Use1	4	0.00095903	0.0035164	0.085931	845	3	-5.27	0.91305	0.91277	0.0396386	1	17882	0	-5.27
Prdm10	4	0.00095913	0.0035169	0.085931	846	4	-3.639	0.99904	0.99904	0.000417123	1	20062	0	-3.639
Hnf1b	4	0.00096379	0.0035265	0.086064	847	4	-5.1792	0.99904	0.99903	0.00042147	1	20061	0	-5.1792
Hist1h3b	4	0.00096509	0.0035313	0.086079	848	4	-6.8039	0.99399	0.99399	0.00261798	1	19686	0	-6.8039
Leng1	4	0.00097096	0.00355	0.086401	849	4	-2.8644	0.99903	0.99902	0.000425817	1	20060	0	-2.8644
Lonp1	4	0.00097275	0.0035528	0.086401	850	3	-5.9694	0.068907	0.068919	1.16166	1	1394	1	-5.9694
Gapdh	4	0.0009773	0.0035672	0.086648	851	3	-7.1062	0.92258	0.92236	0.0350995	1	18060	0	-7.1062
Rps3	4	0.00097959	0.0035749	0.086732	852	3	-5.7808	0.076366	0.076279	1.1176	1	1544	1	-5.7808
Psmd7	4	0.00098645	0.0036012	0.087269	853	4	-7.1728	0.99221	0.99222	0.00339202	1	19604	0	-7.1728
Ints3	4	0.00098906	0.0036117	0.087422	854	4	-4.158	0.99901	0.999	0.000434512	1	20059	0	-4.158
Atp6v1e1	4	0.00099468	0.0036285	0.087684	855	4	-5.1032	0.99901	0.99899	0.000438859	1	20058	0	-5.1032
Uqcrfs1	4	0.00099653	0.0036347	0.087684	856	3	-6.3312	0.85668	0.85622	0.0674146	1	16888	0	-6.3312
Zcchc7	4	0.00099708	0.0036371	0.087684	857	4	-2.9866	0.999	0.99899	0.000438859	1	20057	0	-2.9866
Scly	4	0.0009975	0.0036395	0.087684	858	4	-4.0329	0.999	0.99899	0.000438859	1	20056	0	-4.0329
Gm4133	4	0.001	0.0036486	0.087801	859	4	-6.9906	0.97098	0.97087	0.0128389	1	19023	0	-6.9906
Hist1h2ak	4	0.0010065	0.0036759	0.088252	860	3	-7.2744	0.8283	0.82775	0.0821008	1	16418	0	-7.2744
Trmt5	4	0.0010065	0.0036759	0.088252	861	3	-6.0505	0.91254	0.91226	0.0398814	1	17871	0	-6.0505
Pdlim7	4	0.0010123	0.0036927	0.088552	862	4	-3.1285	0.99899	0.99898	0.000443206	1	20054	0	-3.1285
Vmn2r46	4	0.0010157	0.0037037	0.088713	863	4	-2.3983	0.99898	0.99898	0.000443206	1	20053	0	-2.3983
Vmn1r183	4	0.0010236	0.0037281	0.089103	864	4	-6.9058	0.99857	0.99858	0.000617136	1	19993	0	-6.9058
Gars	4	0.0010238	0.0037286	0.089103	865	2	-3.2523	0.45337	0.45283	0.344065	1	9167	0	-3.2523
Ipo5	4	0.0010292	0.0037435	0.089355	866	4	-4.0004	0.99897	0.99897	0.000447554	1	20051	0	-4.0004
Sf3a3	4	0.0010322	0.0037583	0.089502	868	4	-7.0569	0.94367	0.94351	0.0252535	1	18462	0	-7.0569
Hist1h2ap	4	0.0010322	0.0037583	0.089502	867	4	-7.6989	0.96842	0.96829	0.0139946	1	18972	0	-7.6989
Med20	4	0.0010361	0.0037732	0.089615	869	4	-3.8928	0.99896	0.99896	0.000451901	1	20050	0	-3.8928
Tmem258	4	0.0010364	0.0037746	0.089615	870	4	-2.5355	0.99896	0.99896	0.000451901	1	20049	0	-2.5355
Cdk13	4	0.0010367	0.003776	0.089615	871	4	-2.4426	0.99896	0.99896	0.000451901	1	20048	0	-2.4426
Rps11	4	0.0010423	0.0037976	0.089964	872	4	-6.6872	0.99896	0.99895	0.000456249	1	20047	0	-6.6872
Cog2	4	0.0010434	0.0038019	0.089964	873	4	-2.6074	0.99896	0.99895	0.000456249	1	20046	0	-2.6074
Ints6	4	0.0010443	0.0038038	0.089964	874	3	-6.6784	0.0077449	0.010424	1.98197	0.96143	222	1	-6.6784
Uso1	4	0.0010462	0.0038129	0.09003	875	4	-5.1196	0.9934	0.99339	0.00288022	1	19656	0	-5.1196
Dnaaf5	4	0.0010467	0.0038153	0.09003	876	4	-5.7899	0.99879	0.99879	0.000525815	1	20025	0	-5.7899
Hist1h3g	4	0.0010484	0.0038206	0.090052	877	4	-6.5044	0.99895	0.99895	0.000456249	1	20045	0	-6.5044
Hmgb1	4	0.0010512	0.0038302	0.090175	878	3	-6.499	0.93492	0.93471	0.0293231	1	18272	0	-6.499
Tsen15	4	0.001054	0.0038407	0.090285	879	3	-4.3836	0.83759	0.837	0.0772745	1	16569	0	-4.3836
Mrps35	4	0.0010546	0.0038436	0.090285	880	4	-4.7179	0.99895	0.99894	0.000460596	1	20044	0	-4.7179
Ccnb1	4	0.0010665	0.0038838	0.091126	881	3	-6.4705	0.89756	0.8972	0.0471107	1	17628	0	-6.4705
Polr3a	4	0.001068	0.0038896	0.091158	882	4	-6.2961	0.993	0.99299	0.00305513	1	19638	0	-6.2961
Ltv1	4	0.0010708	0.0039025	0.091357	883	3	-6.756	0.34457	0.34386	0.463618	1	6960	0	-6.756
Skiv2l	4	0.0010718	0.0039073	0.091366	884	4	-6.1106	0.9978	0.99782	0.000947795	1	19921	0	-6.1106
Hist1h2ac	4	0.0011038	0.0040256	0.094026	885	3	-7.1447	0.73611	0.7357	0.133299	1	14685	0	-7.1447
Kif23	4	0.0011082	0.0040395	0.094244	886	4	-6.2032	0.99889	0.99888	0.000486682	1	20039	0	-6.2032
Mcm10	4	0.0011168	0.0040649	0.094667	887	4	-3.6456	0.99888	0.99887	0.00049103	1	20038	0	-3.6456
Coa5	4	0.0011174	0.0040668	0.094667	888	3	-5.6606	0.43643	0.43595	0.360563	1	8839	0	-5.6606
Dph6	4	0.0011297	0.0041094	0.095415	889	4	-2.0861	0.99887	0.99886	0.000495378	1	20037	0	-2.0861
Taf1c	4	0.0011307	0.0041118	0.095415	890	4	-2.5216	0.98965	0.98963	0.00452715	1	19526	0	-2.5216
Mfap1b	4	0.0011313	0.0041128	0.095415	891	4	-5.1706	0.99887	0.99885	0.000499726	1	20036	0	-5.1706
Atp6v1c1	4	0.001136	0.0041329	0.095667	893	2	-3.599	0.47642	0.47588	0.322503	1	9641	0	-3.599
Pisd	4	0.001136	0.0041329	0.095667	892	4	-6.4526	0.97959	0.9796	0.00895122	1	19235	0	-6.4526
Atp6v0b	4	0.0011453	0.0041635	0.096161	895	3	-7.7281	0.36759	0.36702	0.43531	1	7446	0	-7.7281
Eif3a	4	0.0011453	0.0041635	0.096161	894	4	-7.6519	0.94025	0.94013	0.0268121	1	18387	0	-7.6519
Rps17	4	0.0011497	0.0041798	0.096405	896	4	-3.9548	0.99885	0.99884	0.000504074	1	20035	0	-3.9548
Ap2s1	4	0.0011506	0.0041836	0.096405	897	4	-5.9213	0.99885	0.99884	0.000504074	1	20034	0	-5.9213
Brd2	4	0.0011513	0.0041889	0.096405	898	4	-3.368	0.99885	0.99884	0.000504074	1	20033	0	-3.368
Brf1	4	0.0011526	0.0041927	0.096405	899	4	-6.5421	0.99321	0.9932	0.00296329	1	19647	0	-6.5421
Pgrmc2	4	0.001156	0.0042052	0.096521	900	4	-2.6177	0.99884	0.99883	0.000508422	1	20032	0	-2.6177
Samd1	4	0.0011565	0.0042071	0.096521	901	3	-6.1829	0.88887	0.8885	0.0513426	1	17469	0	-6.1829
Mcm3	4	0.0011668	0.0042464	0.097314	902	4	-5.667	0.99862	0.99862	0.00059974	1	20000	0	-5.667
Rps26	4	0.0011683	0.004255	0.097404	903	3	-7.1095	0.25377	0.25323	0.596485	1	5107	0	-7.1095
Abcf1	4	0.001174	0.0042737	0.097723	904	3	-4.2342	0.67794	0.67757	0.169046	1	13556	0	-4.2342
Nsmce1	4	0.0011809	0.0042996	0.098109	905	4	-3.0927	0.95915	0.95902	0.0181723	1	18774	0	-3.0927
Sdhaf2	4	0.0011821	0.0043005	0.098109	906	4	-4.9739	0.99882	0.99881	0.000517118	1	20030	0	-4.9739
Sephs2	4	0.0011827	0.0043048	0.098109	907	4	-3.3606	0.99882	0.99881	0.000517118	1	20029	0	-3.3606
Kctd10	4	0.0011891	0.0043293	0.098557	908	4	-4.2565	0.99881	0.9988	0.000521466	1	20028	0	-4.2565
Sdha	4	0.0011949	0.0043479	0.098863	909	4	-4.5765	0.99881	0.9988	0.000521466	1	20027	0	-4.5765
Tfb2m	4	0.0011975	0.0043566	0.098863	910	4	-2.0104	0.9988	0.9988	0.000521466	1	20026	0	-2.0104
Snap23	4	0.0011977	0.004357	0.098863	911	4	-6.0102	0.99708	0.99708	0.00126999	1	19852	0	-6.0102
Rpl8	4	0.0012022	0.0043752	0.099167	912	4	-6.4044	0.99355	0.99354	0.00281464	1	19663	0	-6.4044
Zranb2	4	0.0012088	0.0043992	0.099523	913	4	-6.2921	0.96864	0.96851	0.0138959	1	18978	0	-6.2921
Rbm17	4	0.0012107	0.0044064	0.099523	914	4	-6.716	0.94308	0.9429	0.0255344	1	18448	0	-6.716
Cct5	4	0.0012118	0.0044097	0.099523	915	4	-6.5859	0.99879	0.99878	0.000530163	1	20024	0	-6.5859
Rfc3	4	0.0012121	0.0044102	0.099523	916	4	-5.4772	0.99696	0.99695	0.00132662	1	19841	0	-5.4772
Bbs10	4	0.0012144	0.0044193	0.09962	917	4	-1.927	0.99879	0.99878	0.000530163	1	20023	0	-1.927
Timm23	4	0.0012186	0.0044327	0.099813	918	4	-7.1414	0.98819	0.98818	0.00516394	1	19477	0	-7.1414
Pop5	4	0.0012312	0.0044821	0.100814	919	4	-5.7111	0.98825	0.98824	0.00513757	1	19483	0	-5.7111
Coa7	4	0.0012339	0.0044931	0.100843	921	4	-5.2897	0.99754	0.99754	0.00106968	1	19890	0	-5.2897
Cdipt	4	0.0012339	0.0044931	0.100843	920	4	-4.9024	0.99877	0.99876	0.000538859	1	20022	0	-4.9024
Rpsa	4	0.0012362	0.0045036	0.10097	922	3	-6.7433	0.89919	0.89879	0.0463418	1	17655	0	-6.7433
Abce1	4	0.0012479	0.0045477	0.101801	923	3	-6.5825	0.81146	0.81105	0.0909524	1	16109	0	-6.5825
Gemin4	4	0.0012491	0.0045505	0.101801	924	4	-3.2465	0.99875	0.99875	0.000543208	1	20021	0	-3.2465
Exosc7	4	0.0012545	0.0045654	0.101888	925	4	-4.2683	0.99875	0.99874	0.000547556	1	20020	0	-4.2683
Hspa14	4	0.0012558	0.0045683	0.101888	926	4	-5.4756	0.99874	0.99874	0.000547556	1	20019	0	-5.4756
Blm	4	0.0012563	0.0045692	0.101888	927	4	-3.483	0.98539	0.98536	0.00640507	1	19389	0	-3.483
Utp15	4	0.0012626	0.004597	0.102397	928	4	-6.4048	0.99871	0.99871	0.000560602	1	20017	0	-6.4048
Actg1	4	0.0012647	0.0046052	0.102468	929	4	-5.313	0.9645	0.96439	0.0157473	1	18886	0	-5.313
Crebbp	4	0.001268	0.0046157	0.102592	930	4	-5.3879	0.96864	0.96851	0.0138959	1	18979	0	-5.3879
Rabif	4	0.0012747	0.0046363	0.102939	931	4	-3.8323	0.99873	0.99872	0.000556253	1	20018	0	-3.8323
Trappc3	4	0.0012819	0.0046593	0.103313	932	3	-5.1116	0.14428	0.14406	0.841457	1	2913	0	-5.1116
Ctnnbl1	4	0.001283	0.0046631	0.103313	933	4	-6.0895	0.97256	0.97245	0.0121327	1	19056	0	-6.0895
Kdsr	4	0.0012857	0.0046756	0.103478	934	4	-6.3084	0.99449	0.99448	0.00240395	1	19709	0	-6.3084
Rpl34	4	0.001296	0.0047129	0.104193	935	4	-6.1073	0.9957	0.99571	0.00186713	1	19767	0	-6.1073
Yrdc	4	0.0013008	0.0047297	0.104452	936	3	-6.2306	0.77429	0.77396	0.111281	1	15425	0	-6.2306
Snrnp40	4	0.0013058	0.0047484	0.104688	937	4	-5.3962	0.99091	0.99088	0.00397894	1	19567	0	-5.3962
Gtf3c5	4	0.0013077	0.004752	0.104688	938	3	-5.777	0.25812	0.25754	0.589155	1	5195	0	-5.777
Arf1	4	0.001309	0.0047556	0.104688	939	4	-3.3164	0.99869	0.9987	0.00056495	1	20015	0	-3.3164
Ogdh	4	0.0013111	0.0047647	0.104754	940	4	-4.3468	0.99869	0.9987	0.00056495	1	20014	0	-4.3468
Orc2	4	0.0013118	0.004769	0.104754	941	3	-6.1502	0.52005	0.5194	0.284498	1	10487	0	-6.1502
Polr2b	4	0.0013128	0.0047738	0.104754	942	4	-6.1788	0.99731	0.9973	0.00117418	1	19866	0	-6.1788
Vps33a	4	0.0013177	0.0047924	0.104983	943	4	-2.9667	0.99868	0.99869	0.000569299	1	20013	0	-2.9667
Dpy30	4	0.0013184	0.0047943	0.104983	944	4	-4.8184	0.99868	0.99869	0.000569299	1	20012	0	-4.8184
Ect2	4	0.0013253	0.004824	0.105522	945	4	-6.2253	0.99679	0.99678	0.00140068	1	19826	0	-6.2253
Ubl5	4	0.0013271	0.0048298	0.105536	946	3	-6.2396	0.91834	0.91808	0.0371195	1	17982	0	-6.2396
Mrpl55	4	0.0013332	0.0048466	0.10579	947	4	-5.0902	0.97335	0.97323	0.0117845	1	19080	0	-5.0902
Mecr	4	0.0013415	0.0048782	0.106287	948	4	-4.3381	0.99866	0.99867	0.000577996	1	20008	0	-4.3381
Hist1h2ai	4	0.0013422	0.0048796	0.106287	949	4	-5.053	0.99866	0.99867	0.000577996	1	20007	0	-5.053
Strip1	4	0.001346	0.0048949	0.106397	950	4	-5.3704	0.99742	0.99742	0.00112193	1	19878	0	-5.3704
Slc25a28	4	0.001346	0.0048949	0.106397	951	4	-3.4218	0.99865	0.99866	0.000582345	1	20006	0	-3.4218
Cdan1	4	0.0013514	0.0049131	0.106591	952	4	-3.8149	0.99865	0.99866	0.000582345	1	20005	0	-3.8149
Rpl27	4	0.0013527	0.0049194	0.106591	954	4	-6.9284	0.97612	0.97603	0.0105368	1	19150	0	-6.9284
Ddx21	4	0.0013527	0.0049194	0.106591	953	4	-6.6015	0.9984	0.99842	0.000686728	1	19973	0	-6.6015
Cd2bp2	4	0.0013581	0.00494	0.106926	955	4	-3.4229	0.99864	0.99865	0.000586694	1	20004	0	-3.4229
Eef1g	4	0.0013598	0.0049495	0.106992	956	2	-3.5347	0.64467	0.64435	0.190878	1	12929	0	-3.5347
Cops3	4	0.0013609	0.0049534	0.106992	957	4	-3.6331	0.99864	0.99865	0.000586694	1	20003	0	-3.6331
Lrr1	4	0.0013736	0.004997	0.107708	958	3	-5.3862	0.84745	0.84688	0.0721781	1	16739	0	-5.3862
Tuba1a	4	0.0013757	0.0050046	0.107761	959	4	-5.7406	0.95354	0.95334	0.0207522	1	18668	0	-5.7406
Dcp2	4	0.0013889	0.0050511	0.108648	960	4	-1.8461	0.99861	0.99862	0.00059974	1	19999	0	-1.8461
Letm1	4	0.0013945	0.0050678	0.108895	961	4	-5.6541	0.9396	0.9395	0.0271032	1	18370	0	-5.6541
Pnkp	4	0.0013979	0.0050822	0.109091	962	4	-6.3903	0.94757	0.94746	0.0234391	1	18533	0	-6.3903
Atl2	4	0.0014002	0.0050918	0.109183	963	4	-2.6522	0.9986	0.99861	0.000604089	1	19998	0	-2.6522
Rps13	4	0.0014048	0.0051047	0.109347	964	4	-6.7669	0.99795	0.99797	0.000882514	1	19941	0	-6.7669
Brca1	4	0.0014077	0.0051138	0.109428	965	4	-3.3529	0.99859	0.9986	0.000608438	1	19997	0	-3.3529
Fancb	4	0.0014225	0.0051665	0.110442	966	4	-2.7278	0.99858	0.99858	0.000617136	1	19995	0	-2.7278
Mcm6	4	0.0014255	0.0051799	0.110614	967	4	-6.2732	0.9978	0.99782	0.000947795	1	19920	0	-6.2732
Steap3	4	0.0014295	0.0051938	0.110796	968	4	-2.6501	0.99857	0.99858	0.000617136	1	19992	0	-2.6501
Mrpl54	4	0.0014321	0.0052044	0.110906	969	3	-0.149	0.89381	0.89349	0.0489103	1	17567	0	-0.149
Gm5458	4	0.0014405	0.005235	0.11133	970	4	-7.2451	0.97082	0.97071	0.0129105	1	19020	0	-7.2451
Rps15	4	0.0014405	0.005235	0.11133	971	4	-7.0091	0.99716	0.99716	0.00123515	1	19856	0	-7.0091
Ciao1	4	0.0014447	0.0052484	0.111501	972	4	-2.1715	0.99856	0.99857	0.000621486	1	19990	0	-2.1715
Ctps	4	0.0014468	0.0052556	0.111539	973	4	-6.391	0.95728	0.95719	0.0190018	1	18746	0	-6.391
Mrpl41	4	0.0014691	0.0053346	0.1131	974	4	-2.3736	0.99853	0.99855	0.000630184	1	19989	0	-2.3736
Tcp1	4	0.0014759	0.0053591	0.113501	975	4	-4.6385	0.99852	0.99854	0.000634533	1	19988	0	-4.6385
Hbs1l	4	0.0014823	0.0053773	0.11377	976	4	-5.948	0.93875	0.93863	0.0275056	1	18351	0	-5.948
Gm3500	4	0.0014896	0.0054017	0.114054	977	3	-6.4733	0.41443	0.41391	0.383094	1	8397	0	-6.4733
Sf3b1	4	0.0014896	0.0054017	0.114054	978	3	-6.3765	0.75038	0.75011	0.124875	1	14974	0	-6.3765
Snrpd1	4	0.0014971	0.0054338	0.114614	979	3	-6.36	0.4148	0.4143	0.382685	1	8404	0	-6.36
Taf6	4	0.0015058	0.0054688	0.115234	980	4	-4.6042	0.98821	0.9882	0.00515515	1	19478	0	-4.6042
Xlr4b	4	0.0015145	0.0055047	0.115785	981	4	-3.1606	0.99849	0.9985	0.000651931	1	19987	0	-3.1606
Psmb1	4	0.0015149	0.0055061	0.115785	982	4	-5.0425	0.99849	0.9985	0.000651931	1	19986	0	-5.0425
Copb2	4	0.0015175	0.0055133	0.115818	983	3	-6.614	0.76391	0.76367	0.117094	1	15221	0	-6.614
Ncapd3	4	0.0015245	0.0055382	0.116224	984	3	-4.9394	0.76148	0.76125	0.118473	1	15178	0	-4.9394
Gm7861	4	0.0015289	0.0055531	0.116417	985	4	-2.9712	0.99847	0.99849	0.00065628	1	19984	0	-2.9712
Hgs	4	0.0015431	0.0055981	0.117242	986	4	-5.6545	0.98523	0.98521	0.00647119	1	19380	0	-5.6545
Rpl9	4	0.0015505	0.0056278	0.117636	987	4	-6.8726	0.99238	0.99237	0.00332637	1	19609	0	-6.8726
Xrcc1	4	0.0015507	0.0056283	0.117636	988	4	-1.9181	0.99845	0.99847	0.000664979	1	19980	0	-1.9181
Ptp4a1	4	0.0015566	0.0056532	0.118008	989	4	-4.2937	0.99844	0.99846	0.000669329	1	19978	0	-4.2937
Med18	4	0.0015578	0.0056575	0.118008	990	3	-4.8427	0.82748	0.82695	0.0825207	1	16404	0	-4.8427
Srsf11	4	0.0015649	0.0056843	0.118339	991	4	-3.7912	0.99844	0.99845	0.000673679	1	19976	0	-3.7912
Hspa8	4	0.0015655	0.0056867	0.118339	992	4	-6.4378	0.97296	0.97284	0.0119586	1	19069	0	-6.4378
Dscc1	4	0.0015665	0.0056905	0.118339	993	4	-5.6752	0.99843	0.99845	0.000673679	1	19975	0	-5.6752
Mrpl12	4	0.0015702	0.0057035	0.118488	994	3	-5.6699	0.38662	0.38612	0.413278	1	7833	0	-5.6699
Pa2g4	4	0.0015729	0.0057126	0.118558	995	4	-2.117	0.99843	0.99845	0.000673679	1	19974	0	-2.117
Psma3	4	0.0015749	0.0057193	0.118579	996	4	-6.9353	0.97878	0.97875	0.00932822	1	19213	0	-6.9353
Vmn1r107	4	0.0015854	0.0057576	0.119253	997	4	-6.0173	0.94143	0.94128	0.0262812	1	18413	0	-6.0173
Gm10471	4	0.0015991	0.0058074	0.120165	998	4	-6.4165	0.96522	0.96508	0.0154367	1	18901	0	-6.4165
Pou2f1	4	0.0016329	0.0059223	0.122421	999	4	-1.2839	0.97854	0.97852	0.00943029	1	19207	0	-1.2839
Ankle2	4	0.0016411	0.0059487	0.122843	1000	4	-2.4909	0.99836	0.99837	0.000708478	1	19972	0	-2.4909
Eif4a1	4	0.0016448	0.0059616	0.122987	1001	3	-6.0183	0.06719	0.067231	1.17243	1	1364	1	-6.0183
Pabpc1	4	0.001654	0.0059928	0.123423	1002	4	-3.0443	0.99835	0.99835	0.000717178	1	19971	0	-3.0443
Gemin8	4	0.0016554	0.0059992	0.123423	1003	4	-5.5113	0.99359	0.99358	0.00279716	1	19666	0	-5.5113
Atad3a	4	0.0016579	0.0060066	0.123423	1004	4	-4.9131	0.99834	0.99835	0.000717178	1	19969	0	-4.9131
Toe1	4	0.0016581	0.0060066	0.123423	1005	3	-6.1193	0.92974	0.92947	0.0317646	1	18187	0	-6.1193
Dbpht2	4	0.0016771	0.0060708	0.124543	1006	3	-6.8776	0.68121	0.68086	0.166942	1	13621	0	-6.8776
Trappc11	4	0.0016778	0.0060732	0.124543	1007	4	-3.2753	0.99832	0.99833	0.000725878	1	19968	0	-3.2753
Chmp6	4	0.0016856	0.0060991	0.12495	1008	4	-4.8351	0.99246	0.99246	0.00328699	1	19614	0	-4.8351
Trub2	4	0.0016904	0.0061139	0.12513	1009	4	-2.371	0.99831	0.99832	0.000730228	1	19966	0	-2.371
Vmn1r114	4	0.0016921	0.0061206	0.125143	1010	3	-6.1322	0.87311	0.8727	0.059135	1	17190	0	-6.1322
Prpf6	4	0.0017043	0.006158	0.125783	1011	4	-4.1055	0.9983	0.9983	0.000738929	1	19964	0	-4.1055
Med22	4	0.0017097	0.006181	0.126128	1012	4	-4.1551	0.95478	0.95458	0.0201877	1	18696	0	-4.1551
Sf3a1	4	0.0017287	0.0062567	0.127546	1013	3	-6.6702	0.63646	0.6361	0.196475	1	12773	0	-6.6702
Vmn2r35	4	0.0017395	0.006294	0.128181	1014	3	-5.7413	0.2526	0.25204	0.598531	1	5082	0	-5.7413
Usp16	4	0.0017424	0.0063055	0.128202	1015	4	-5.2842	0.98965	0.98963	0.00452715	1	19525	0	-5.2842
Cog7	4	0.001743	0.0063074	0.128202	1016	4	-4.7223	0.99826	0.99827	0.00075198	1	19962	0	-4.7223
Pgam1	4	0.0017636	0.0063831	0.129485	1018	3	-4.8947	0.85543	0.85494	0.0680644	1	16864	0	-4.8947
Kti12	4	0.0017636	0.0063831	0.129485	1017	4	-5.4548	0.99144	0.99142	0.00374232	1	19583	0	-5.4548
Pggt1b	4	0.0017734	0.0064186	0.130077	1019	4	-6.4559	0.94996	0.94983	0.0223541	1	18588	0	-6.4559
Gtf2h4	4	0.0017784	0.0064382	0.130326	1020	4	-6.6248	0.99807	0.99808	0.000834647	1	19950	0	-6.6248
Sept7	4	0.0017793	0.0064435	0.130326	1021	3	-4.8655	0.86608	0.86562	0.0626727	1	17057	0	-4.8655
Olfr815	4	0.0017895	0.0064823	0.130982	1022	4	-2.472	0.99821	0.99823	0.000769382	1	19961	0	-2.472
Nelfb	4	0.0018004	0.0065134	0.131483	1023	4	-6.636	0.99742	0.99742	0.00112193	1	19880	0	-6.636
Cdk1	4	0.0018209	0.0065809	0.132717	1024	4	-5.3819	0.99076	0.99073	0.00404469	1	19560	0	-5.3819
Prpf38a	4	0.0018401	0.0066518	0.133933	1025	4	-5.1815	0.99816	0.99819	0.000786785	1	19960	0	-5.1815
Vps11	4	0.0018407	0.0066542	0.133933	1026	3	-4.8412	0.84378	0.84317	0.0740849	1	16676	0	-4.8412
Fermt2	4	0.0018472	0.006682	0.134241	1027	4	-5.24	0.96215	0.962	0.0168249	1	18833	0	-5.24
Vmn2r112	4	0.0018473	0.0066825	0.134241	1028	4	-4.7147	0.99815	0.99818	0.000791136	1	19959	0	-4.7147
Inpp5k	4	0.0018519	0.0066993	0.134258	1029	4	-6.2442	0.99098	0.99096	0.00394388	1	19569	0	-6.2442
Lsm6	4	0.0018522	0.0067002	0.134258	1030	4	-4.3753	0.99815	0.99818	0.000791136	1	19958	0	-4.3753
Snrnp70	4	0.0018532	0.0067031	0.134258	1031	4	-4.6383	0.99703	0.99702	0.00129613	1	19845	0	-4.6383
Ran	4	0.001855	0.0067093	0.134258	1032	4	-6.4824	0.99419	0.99419	0.00253061	1	19699	0	-6.4824
Txndc17	4	0.0018838	0.0068113	0.136036	1033	4	-1.9574	0.99812	0.99814	0.00080854	1	19956	0	-1.9574
Nhp2l1	4	0.0019131	0.006922	0.138112	1034	4	-6.1277	0.99809	0.99811	0.000821593	1	19954	0	-6.1277
Ncbp2	4	0.0019159	0.0069296	0.138132	1035	4	-5.1785	0.99808	0.99811	0.000821593	1	19953	0	-5.1785
Atp6v0d1	4	0.00192	0.0069469	0.138342	1036	4	-4.2344	0.99808	0.9981	0.000825944	1	19952	0	-4.2344
Rab27b	4	0.0019251	0.0069651	0.138571	1037	4	-1.6739	0.99807	0.9981	0.000825944	1	19951	0	-1.6739
Lsg1	4	0.0019274	0.0069723	0.138581	1038	4	-6.3989	0.99762	0.99762	0.00103485	1	19902	0	-6.3989
Txn1	4	0.0019329	0.0069864	0.13859	1039	3	-4.2941	0.73592	0.73553	0.1334	1	14681	0	-4.2941
Rad17	4	0.0019336	0.00699	0.13859	1040	3	-5.2397	0.73827	0.73788	0.132014	1	14726	0	-5.2397
Ubb	4	0.0019345	0.0069929	0.13859	1041	3	-5.8136	0.26915	0.26848	0.571088	1	5416	0	-5.8136
Wdr75	4	0.0019446	0.0070264	0.139121	1042	4	-5.6792	0.99806	0.99807	0.000838998	1	19949	0	-5.6792
Hist1h4h	4	0.0019604	0.0070863	0.140152	1043	4	-4.9178	0.99689	0.99688	0.00135712	1	19837	0	-4.9178
Top2a	4	0.0019622	0.007092	0.140152	1044	3	-5.6447	0.01079	0.013315	1.87566	0.993228	274	1	-5.6447
Ilf2	4	0.0019807	0.0071653	0.141465	1045	4	-4.4778	0.99802	0.99804	0.000852052	1	19948	0	-4.4778
Wdr74	4	0.0019884	0.007195	0.141916	1046	3	-5.0324	0.56324	0.56268	0.249739	1	11342	0	-5.0324
Rbm18	4	0.002021	0.0073205	0.144253	1047	3	-4.82	0.93675	0.93658	0.0284551	1	18305	0	-4.82
Ccdc12	4	0.0020346	0.0073602	0.144899	1048	3	-1.6365	0.82951	0.82896	0.0814664	1	16439	0	-1.6365
Dph2	4	0.0020452	0.0073986	0.145514	1049	4	-2.6215	0.99795	0.99798	0.000878162	1	19944	0	-2.6215
Mcat	4	0.0020505	0.0074125	0.145567	1050	4	-4.7148	0.99795	0.99797	0.000882514	1	19943	0	-4.7148
Arglu1	4	0.0020515	0.0074153	0.145567	1051	4	-5.5485	0.99795	0.99797	0.000882514	1	19942	0	-5.5485
Gm8994	4	0.0020578	0.0074364	0.145772	1052	4	-2.8724	0.99794	0.99797	0.000882514	1	19939	0	-2.8724
Pet100	4	0.0020612	0.0074465	0.145772	1053	4	-3.1148	0.99794	0.99796	0.000886866	1	19938	0	-3.1148
Hist1h4b	4	0.0020619	0.0074469	0.145772	1054	3	-6.0824	0.28687	0.28621	0.543315	1	5759	0	-6.0824
Dnajc17	4	0.0020777	0.0075126	0.146918	1055	4	-5.3234	0.99792	0.99794	0.000895569	1	19936	0	-5.3234
Smarcd1	4	0.0020807	0.0075226	0.146975	1056	4	-2.0637	0.99792	0.99794	0.000895569	1	19935	0	-2.0637
Mrpl52	4	0.0020954	0.007583	0.148015	1057	4	-5.1621	0.9979	0.99793	0.000899921	1	19933	0	-5.1621
Atpaf2	4	0.0021096	0.0076309	0.148809	1058	4	-4.3953	0.99544	0.99546	0.00197619	1	19756	0	-4.3953
Cops6	4	0.002111	0.0076395	0.148837	1059	4	-5.3354	0.99717	0.99717	0.0012308	1	19857	0	-5.3354
Gemin2	4	0.0021165	0.0076606	0.149107	1060	3	-6.3137	0.30522	0.30454	0.516356	1	6141	0	-6.3137
Ptma	4	0.0021221	0.0076778	0.149302	1061	4	-1.6971	0.99788	0.9979	0.000912977	1	19931	0	-1.6971
Nifk	4	0.002137	0.00773	0.150176	1062	4	-5.1945	0.99311	0.9931	0.00300702	1	19643	0	-5.1945
Tfam	4	0.0021436	0.007753	0.150461	1063	4	-1.8471	0.99786	0.99788	0.000921682	1	19929	0	-1.8471
Gpr89	4	0.0021456	0.0077592	0.150461	1064	3	-5.1576	0.90858	0.90822	0.0418089	1	17808	0	-5.1576
Tubgcp3	4	0.0021526	0.0077817	0.150652	1065	3	-5.5663	0.81956	0.8191	0.0866631	1	16264	0	-5.5663
Mrpl15	4	0.0021536	0.0077837	0.150652	1066	4	-6.1265	0.99785	0.99787	0.000926034	1	19928	0	-6.1265
Wdr48	4	0.0021597	0.0078047	0.150824	1067	4	-4.1522	0.99784	0.99786	0.000930386	1	19927	0	-4.1522
Rnps1	4	0.0021601	0.0078071	0.150824	1068	4	-3.3714	0.98582	0.98579	0.00621559	1	19406	0	-3.3714
Sap18	4	0.0021738	0.0078545	0.151484	1069	4	-3.4284	0.99783	0.99784	0.000939091	1	19925	0	-3.4284
Ei24	4	0.0021743	0.007856	0.151484	1070	3	-4.3663	0.036908	0.038048	1.41967	1	756	1	-4.3663
Cox15	4	0.0021863	0.0078933	0.151977	1071	4	-5.1708	0.9905	0.99045	0.00416744	1	19553	0	-5.1708
Dhdds	4	0.0021875	0.0078962	0.151977	1072	4	-4.4199	0.99781	0.99783	0.000943443	1	19923	0	-4.4199
Ppp1r13l	4	0.0021982	0.0079374	0.152541	1073	4	-1.9777	0.9978	0.99782	0.000947795	1	19922	0	-1.9777
Malsu1	4	0.0021994	0.0079403	0.152541	1074	4	-4.3525	0.94719	0.94711	0.0235996	1	18523	0	-4.3525
Oraov1	4	0.0022072	0.0079647	0.152849	1075	3	-5.8669	0.86918	0.86872	0.0611202	1	17117	0	-5.8669
Mtbp	4	0.0022112	0.0079805	0.152849	1076	4	-2.8139	0.99779	0.99781	0.000952148	1	19919	0	-2.8139
B3galt6	4	0.0022123	0.0079853	0.152849	1077	4	-3.8852	0.99779	0.99781	0.000952148	1	19918	0	-3.8852
Bub3	4	0.002213	0.0079877	0.152849	1078	4	-5.3528	0.93878	0.93865	0.0274963	1	18352	0	-5.3528
Mre11a	4	0.0022157	0.0079987	0.152849	1079	3	-4.5519	0.46176	0.46124	0.336073	1	9341	0	-4.5519
Cdt1	4	0.0022193	0.0080112	0.152849	1081	4	-5.6417	0.98039	0.98039	0.00860113	1	19253	0	-5.6417
Eif3i	4	0.0022193	0.0080112	0.152849	1080	4	-6.2149	0.99477	0.99477	0.00227732	1	19731	0	-6.2149
Gm10220	4	0.0022213	0.0080155	0.152849	1082	4	-4.5139	0.99778	0.9978	0.0009565	1	19917	0	-4.5139
Wrap53	4	0.0022254	0.0080349	0.153078	1083	4	-5.6613	0.99777	0.99779	0.000960853	1	19916	0	-5.6613
Ddb1	4	0.0022298	0.0080485	0.153196	1084	2	-3.8182	0.25292	0.25239	0.597928	1	5088	0	-3.8182
Tsg101	4	0.0022354	0.0080682	0.153429	1085	3	-6.1165	0.89093	0.89058	0.0503271	1	17514	0	-6.1165
Prmt3	4	0.0022523	0.0081218	0.154307	1086	4	-2.1952	0.99775	0.99776	0.000973911	1	19915	0	-2.1952
Rplp1	4	0.0022674	0.0081683	0.155047	1087	4	-5.6019	0.98957	0.98955	0.00456226	1	19521	0	-5.6019
Rae1	4	0.002271	0.0081827	0.155178	1088	4	-4.9314	0.99773	0.99774	0.000982616	1	19914	0	-4.9314
Mcm4	4	0.0022778	0.0082104	0.155562	1089	4	-5.9279	0.987	0.98697	0.00569605	1	19434	0	-5.9279
Exoc2	4	0.0022812	0.0082229	0.155655	1090	3	-5.621	0.66943	0.6691	0.174509	1	13391	0	-5.621
Axin2	4	0.0022963	0.0082665	0.156337	1091	4	-3.2603	0.9977	0.99771	0.000995675	1	19911	0	-3.2603
Gm2933	4	0.0023026	0.0082938	0.156471	1092	3	-5.6692	0.011887	0.014346	1.84327	1	293	1	-5.6692
Wdr25	4	0.0023026	0.0082938	0.156471	1093	4	-3.9871	0.93998	0.93988	0.0269276	1	18381	0	-3.9871
Vmn2r40	4	0.0023037	0.0082966	0.156471	1094	4	-4.9946	0.9977	0.9977	0.00100003	1	19910	0	-4.9946
Ddx20	4	0.0023056	0.0083038	0.156471	1095	3	-6.0327	0.91284	0.91257	0.0397338	1	17877	0	-6.0327
Fbxo5	4	0.0023079	0.0083125	0.156491	1096	4	-3.4683	0.99769	0.9977	0.00100003	1	19909	0	-3.4683
Pih1d1	4	0.0023286	0.0083843	0.1577	1097	4	-2.6201	0.99767	0.99768	0.00100873	1	19908	0	-2.6201
Rpp21	4	0.0023473	0.0084456	0.158708	1098	4	-4.2714	0.99765	0.99766	0.00101744	1	19907	0	-4.2714
Ogt	4	0.0023539	0.0084676	0.158887	1099	4	-5.6046	0.99714	0.99713	0.00124822	1	19854	0	-5.6046
Dlst	4	0.0023564	0.0084772	0.158887	1100	4	-2.2187	0.99764	0.99765	0.00102179	1	19905	0	-2.2187
Actr6	4	0.0023569	0.0084782	0.158887	1101	3	-4.9432	0.24314	0.2426	0.615109	1	4902	0	-4.9432
Spink13	4	0.0023621	0.0084964	0.159084	1102	4	-2.3918	0.99764	0.99764	0.00102615	1	19904	0	-2.3918
H60c	4	0.0023737	0.0085404	0.159764	1103	4	-2.7474	0.99763	0.99762	0.00103485	1	19903	0	-2.7474
Prim1	4	0.0023872	0.0085965	0.160545	1104	4	-5.1356	0.99761	0.99761	0.00103921	1	19901	0	-5.1356
9130011E15Rik	4	0.0023895	0.0086042	0.160545	1105	3	-4.8667	0.92446	0.92422	0.0342246	1	18089	0	-4.8667
Ctdnep1	4	0.0023916	0.0086099	0.160545	1106	4	-1.8175	0.99761	0.9976	0.00104356	1	19900	0	-1.8175
Haus6	4	0.0023927	0.0086133	0.160545	1107	4	-2.8751	0.99761	0.9976	0.00104356	1	19899	0	-2.8751
Rpn1	4	0.002397	0.0086257	0.160632	1108	3	-6.858	0.095914	0.095715	1.01902	1	1927	0	-6.858
Xrcc3	4	0.0024003	0.0086362	0.160684	1109	4	-2.2667	0.9976	0.9976	0.00104356	1	19898	0	-2.2667
Xpr1	4	0.0024052	0.0086535	0.16086	1110	4	-1.8599	0.99759	0.99759	0.00104791	1	19897	0	-1.8599
Mrps7	4	0.0024132	0.0086813	0.161231	1111	4	-5.4225	0.96514	0.965	0.0154727	1	18900	0	-5.4225
Mthfd1	4	0.0024182	0.0087043	0.161487	1112	3	-5.0195	0.30908	0.30845	0.510815	1	6221	0	-5.0195
Mlst8	4	0.0024234	0.0087205	0.161487	1113	4	-5.294	0.96694	0.9668	0.0146634	1	18937	0	-5.294
Polr2k	4	0.0024238	0.0087225	0.161487	1114	4	-2.8203	0.99758	0.99758	0.00105227	1	19896	0	-2.8203
Eif3m	4	0.0024254	0.0087263	0.161487	1115	4	-4.4316	0.99668	0.99667	0.00144861	1	19819	0	-4.4316
Alg6	3	0.0024286	0.0067812	0.135564	1116	3	-2.7205	0.99757	0.99759	0.00104791	1	19894	0	-2.7205
Ptdss1	4	0.0024304	0.0087407	0.161608	1117	4	-2.0171	0.99757	0.99757	0.00105662	1	19893	0	-2.0171
Taz	4	0.0024365	0.0087632	0.16188	1118	4	-5.0322	0.99756	0.99756	0.00106097	1	19892	0	-5.0322
Cdc45	4	0.0024389	0.0087718	0.161894	1119	3	-6.2307	0.32745	0.32676	0.485771	1	6605	0	-6.2307
Fdxr	4	0.0024442	0.0087914	0.162112	1120	4	-4.9962	0.99756	0.99755	0.00106533	1	19891	0	-4.9962
Hyou1	4	0.0024575	0.0088412	0.162881	1121	3	-4.7386	0.43682	0.43634	0.360175	1	8848	0	-4.7386
Rpl17	4	0.0024596	0.0088489	0.162881	1122	4	-4.9811	0.9904	0.99035	0.00421129	1	19548	0	-4.9811
Pinx1	4	0.0024775	0.0089021	0.163714	1123	4	-4.1805	0.99752	0.99752	0.00107839	1	19889	0	-4.1805
Psmc1	4	0.0024963	0.0089596	0.164625	1124	3	-5.1096	0.90426	0.90386	0.0438988	1	17740	0	-5.1096
Magea3	4	0.0025163	0.009018	0.165551	1125	4	-2.498	0.99748	0.99748	0.0010958	1	19888	0	-2.498
Sco1	4	0.0025248	0.0090501	0.165993	1126	4	-4.1552	0.98349	0.98346	0.0072433	1	19331	0	-4.1552
Xrcc5	4	0.0025412	0.0091186	0.167101	1127	4	-2.1913	0.99746	0.99746	0.00110451	1	19887	0	-2.1913
Supt16	4	0.0025498	0.0091397	0.167339	1128	4	-2.7903	0.99745	0.99745	0.00110887	1	19886	0	-2.7903
Lsm3	4	0.0025583	0.009165	0.167621	1129	4	-2.8279	0.99744	0.99744	0.00111322	1	19884	0	-2.8279
Pdha1	4	0.0025606	0.0091713	0.167621	1130	4	-3.3639	0.99744	0.99744	0.00111322	1	19883	0	-3.3639
Gm10662	4	0.0025681	0.0091971	0.167889	1131	4	-4.1352	0.99743	0.99743	0.00111757	1	19882	0	-4.1352
Arpc2	4	0.0025695	0.0092022	0.167889	1132	4	-5.5527	0.99743	0.99743	0.00111757	1	19881	0	-5.5527
Vmn2r33	4	0.002577	0.0092287	0.168112	1133	3	-5.3406	0.45627	0.45577	0.341254	1	9228	0	-5.3406
Kif18b	4	0.0025778	0.0092307	0.168112	1134	4	-3.7019	0.99742	0.99742	0.00112193	1	19879	0	-3.7019
Mrpl16	4	0.0025835	0.0092465	0.168251	1135	3	-6.2702	0.47142	0.47091	0.327062	1	9537	0	-6.2702
Gpr85	4	0.0025998	0.0092968	0.169018	1136	4	-3.3804	0.9974	0.9974	0.00113064	1	19877	0	-3.3804
Haus5	4	0.0026051	0.0093116	0.169139	1137	3	-5.0565	0.3755	0.37494	0.426038	1	7600	0	-5.0565
Gspt1	4	0.0026114	0.0093351	0.169416	1138	4	-3.3402	0.99739	0.99739	0.00113499	1	19873	0	-3.3402
Erlin2	4	0.0026265	0.0093854	0.169853	1139	4	-1.882	0.99737	0.99737	0.0011437	1	19872	0	-1.882
Triobp	4	0.0026288	0.0093945	0.169853	1140	4	-2.9599	0.99737	0.99737	0.0011437	1	19871	0	-2.9599
Gm5662	4	0.0026289	0.0093949	0.169853	1141	3	-5.5842	0.50952	0.50881	0.293444	1	10279	0	-5.5842
Mup16	4	0.0026296	0.0093978	0.169853	1142	4	-5.7713	0.99722	0.99722	0.00120902	1	19862	0	-5.7713
Cops4	4	0.0026306	0.0094002	0.169853	1143	4	-2.9564	0.99737	0.99737	0.0011437	1	19870	0	-2.9564
Cep120	4	0.0026333	0.0094098	0.169878	1144	4	-4.4406	0.99677	0.99676	0.0014094	1	19825	0	-4.4406
Rrn3	4	0.0026388	0.0094299	0.170092	1145	4	-3.6522	0.99736	0.99736	0.00114805	1	19869	0	-3.6522
Ndrg3	4	0.0026551	0.0094816	0.170876	1146	3	-5.1655	0.93077	0.93049	0.0312883	1	18201	0	-5.1655
Rpl38	4	0.0026676	0.0095214	0.171443	1147	4	-6.0024	0.99733	0.99733	0.00116112	1	19867	0	-6.0024
Adat3	4	0.0026726	0.0095348	0.171535	1148	4	-5.058	0.97336	0.97324	0.01178	1	19081	0	-5.058
Wdr12	4	0.0026773	0.0095506	0.17167	1149	3	-5.8609	0.89802	0.89769	0.0468736	1	17640	0	-5.8609
Psmc6	4	0.0027119	0.0096718	0.173697	1150	3	-5.1665	0.83518	0.83463	0.078506	1	16532	0	-5.1665
Wdr24	4	0.0027151	0.0096833	0.173753	1151	4	-4.6749	0.99728	0.99728	0.00118289	1	19865	0	-4.6749
Med31	4	0.0027177	0.0096934	0.173783	1152	3	-4.7321	0.81681	0.81642	0.0880864	1	16203	0	-4.7321
Med21	4	0.0027372	0.0097633	0.174885	1153	4	-6.0958	0.98623	0.98619	0.00603941	1	19415	0	-6.0958
Hist1h4k	4	0.0027443	0.0097939	0.175282	1154	2	-3.3213	0.41729	0.41676	0.380114	1	8457	0	-3.3213
Npc1	4	0.0027463	0.0098026	0.175284	1155	4	-3.1365	0.99725	0.99725	0.00119596	1	19864	0	-3.1365
Atp5a1	4	0.0027493	0.0098112	0.175287	1156	4	-3.6403	0.99725	0.99725	0.00119596	1	19863	0	-3.6403
Orc6	4	0.0027559	0.0098332	0.175529	1157	4	-5.5654	0.99076	0.99073	0.00404469	1	19561	0	-5.5654
Zfp131	4	0.0027655	0.0098687	0.17601	1158	3	-5.1667	0.87683	0.87643	0.0572828	1	17256	0	-5.1667
Trim28	4	0.0027841	0.0099266	0.176891	1159	4	-4.6106	0.98262	0.98259	0.00762766	1	19315	0	-4.6106
Rad51c	4	0.002793	0.0099525	0.177106	1160	3	-3.9063	0.00087953	0.0017236	2.76356	0.574657	61	1	-3.9063
Gpi1	4	0.0027937	0.0099558	0.177106	1161	4	-2.1826	0.99721	0.99721	0.00121338	1	19861	0	-2.1826
Ppil1	4	0.0028009	0.0099865	0.17744	1162	4	-4.57	0.99688	0.99686	0.00136583	1	19834	0	-4.57
Pole2	4	0.0028022	0.0099918	0.17744	1163	4	-3.039	0.9972	0.9972	0.00121773	1	19860	0	-3.039
Rrm2	4	0.0028101	0.010021	0.177814	1164	4	-5.7653	0.94757	0.94746	0.0234391	1	18531	0	-5.7653
Vmn1r6	4	0.00282	0.010064	0.178409	1165	4	-2.4781	0.99718	0.99718	0.00122644	1	19859	0	-2.4781
Nhp2	4	0.0028311	0.010101	0.178918	1166	4	-4.8437	0.99717	0.99717	0.0012308	1	19858	0	-4.8437
Snrpd2	4	0.0028466	0.010157	0.179748	1167	4	-5.1413	0.98416	0.98413	0.00694753	1	19351	0	-5.1413
Atp6v1h	4	0.0028512	0.010172	0.179874	1168	3	-5.381	0.30327	0.30259	0.519145	1	6101	0	-5.381
Gm10413	4	0.0028984	0.010332	0.182534	1169	3	-5.7423	0.31863	0.31802	0.497546	1	6424	0	-5.7423
Srrd	4	0.0029191	0.010409	0.183692	1170	4	-2.1627	0.99708	0.99707	0.00127435	1	19851	0	-2.1627
Pgs1	4	0.0029205	0.010417	0.183692	1171	3	-4.2877	0.68279	0.68241	0.165955	1	13651	0	-4.2877
Ing1	4	0.0029224	0.010424	0.183692	1172	4	-3.8959	0.9664	0.96625	0.0149105	1	18925	0	-3.8959
2700062C07Rik	4	0.0029413	0.010489	0.184334	1173	4	-5.4197	0.99706	0.99705	0.00128306	1	19850	0	-5.4197
Gm4559	4	0.0029415	0.01049	0.184334	1174	4	-5.5042	0.96979	0.96966	0.0133805	1	19006	0	-5.5042
Gm10406	4	0.0029427	0.010493	0.184334	1175	4	-3.7835	0.98171	0.98169	0.00802563	1	19289	0	-3.7835
Adat2	4	0.0029438	0.010497	0.184334	1176	4	-4.3637	0.99706	0.99705	0.00128306	1	19849	0	-4.3637
Vps45	4	0.0029462	0.010505	0.184334	1177	4	-3.7847	0.97321	0.97309	0.011847	1	19077	0	-3.7847
Vmn1r113	4	0.0029515	0.010521	0.184334	1178	4	-4.568	0.99705	0.99703	0.00129177	1	19848	0	-4.568
Rpf2	4	0.0029534	0.010524	0.184334	1179	4	-5.2462	0.99705	0.99703	0.00129177	1	19847	0	-5.2462
Mrpl35	4	0.0029548	0.010532	0.184334	1180	3	-3.6273	0.37706	0.37653	0.4242	1	7633	0	-3.6273
Fgf3	4	0.0029809	0.010622	0.185704	1181	4	-1.6633	0.99702	0.99701	0.00130049	1	19844	0	-1.6633
Znhit6	4	0.0029828	0.010628	0.185704	1182	4	-2.8433	0.99702	0.997	0.00130484	1	19843	0	-2.8433
Gcn1l1	4	0.0029933	0.010664	0.186183	1183	4	-4.7674	0.94875	0.94865	0.022894	1	18559	0	-4.7674
Serpina1a	4	0.0030105	0.010729	0.187162	1184	4	-1.6182	0.99699	0.99697	0.00131791	1	19842	0	-1.6182
Nsun4	4	0.0030299	0.010804	0.18814	1185	2	-2.8891	0.18149	0.18124	0.741746	1	3665	0	-2.8891
Gpx4	4	0.0030299	0.010804	0.18814	1186	3	-5.5903	0.73287	0.73255	0.135163	1	14617	0	-5.5903
Wdr77	4	0.0030385	0.01083	0.18844	1187	4	-3.8845	0.96431	0.96421	0.0158284	1	18881	0	-3.8845
Rpl30	4	0.003051	0.010874	0.189039	1188	4	-6.2185	0.93882	0.9387	0.0274732	1	18353	0	-6.2185
Chchd4	4	0.0030645	0.010921	0.189704	1189	4	-5.5674	0.99562	0.99562	0.00190639	1	19762	0	-5.5674
Ptbp1	4	0.0030763	0.010957	0.190168	1190	3	-3.8329	0.90717	0.90685	0.0424645	1	17791	0	-3.8329
Scfd1	4	0.0030986	0.011031	0.191288	1191	4	-6.0036	0.98526	0.98524	0.00645796	1	19382	0	-6.0036
Nars2	4	0.0031077	0.011066	0.191733	1192	3	-5.4927	0.39429	0.39381	0.404713	1	7998	0	-5.4927
Il6st	4	0.0031139	0.011085	0.191807	1193	4	-2.1868	0.99689	0.99687	0.00136147	1	19836	0	-2.1868
Ncbp1	4	0.0031159	0.011093	0.191807	1194	4	-4.966	0.9877	0.98769	0.00537934	1	19459	0	-4.966
Wdr83	4	0.0031172	0.011098	0.191807	1195	4	-2.4395	0.99688	0.99687	0.00136147	1	19835	0	-2.4395
Mrpl38	4	0.0031216	0.011117	0.191986	1196	4	-4.5444	0.98005	0.98006	0.00874734	1	19246	0	-4.5444
Krtap5-3	4	0.0031314	0.011145	0.192297	1197	4	-4.2299	0.97341	0.97328	0.0117622	1	19082	0	-4.2299
Taar7b	4	0.0031393	0.01117	0.192566	1198	3	-3.737	0.89491	0.89456	0.0483905	1	17589	0	-3.737
Tsen54	4	0.0031546	0.011225	0.193362	1199	3	-4.5127	0.80398	0.80359	0.0949655	1	15962	0	-4.5127
Fam207a	4	0.0031632	0.011257	0.193745	1200	4	-2.219	0.99684	0.99682	0.00138326	1	19833	0	-2.219
Dync1i2	4	0.0031718	0.01129	0.194152	1201	3	-5.7505	0.39639	0.39595	0.40236	1	8040	0	-5.7505
Ap2b1	4	0.0031773	0.011306	0.194182	1202	4	-4.3822	0.99682	0.99681	0.00138761	1	19832	0	-4.3822
Bard1	4	0.0031804	0.011313	0.194182	1203	3	-5.0114	0.81505	0.81467	0.0890183	1	16176	0	-5.0114
Gtf2a2	4	0.0031841	0.011328	0.194182	1204	3	-4.3999	0.84786	0.84731	0.0719577	1	16747	0	-4.3999
Exoc7	4	0.0031847	0.011329	0.194182	1205	4	-3.6314	0.99682	0.9968	0.00139197	1	19831	0	-3.6314
Mesdc2	4	0.0031948	0.011365	0.19433	1206	4	-2.4024	0.99681	0.99679	0.00139633	1	19830	0	-2.4024
Rad21	4	0.0031955	0.011366	0.19433	1207	4	-2.7991	0.9968	0.99679	0.00139633	1	19829	0	-2.7991
Uri1	4	0.0031999	0.011383	0.194464	1208	4	-3.611	0.9968	0.99679	0.00139633	1	19828	0	-3.611
Hist2h2ac	4	0.0032288	0.01149	0.196119	1209	4	-3.7627	0.99677	0.99676	0.0014094	1	19824	0	-3.7627
Gm11237	4	0.0032423	0.011543	0.196864	1210	4	-4.0314	0.99588	0.9959	0.00178427	1	19778	0	-4.0314
Stx5a	4	0.0032472	0.011562	0.196874	1211	4	-4.944	0.99331	0.9933	0.00291956	1	19650	0	-4.944
Rnf138	4	0.0032472	0.011562	0.196874	1212	4	-2.8898	0.99675	0.99675	0.00141376	1	19823	0	-2.8898
Smarce1	4	0.0032643	0.011628	0.197666	1213	4	-2.2029	0.99674	0.99673	0.00142247	1	19822	0	-2.2029
4930467E23Rik	4	0.0032767	0.01167	0.198081	1214	4	-1.9954	0.99672	0.99671	0.00143118	1	19821	0	-1.9954
Snapc1	4	0.0032773	0.011672	0.198081	1215	4	-4.4126	0.97429	0.97416	0.0113697	1	19105	0	-4.4126
Hist1h4m	4	0.0032993	0.011742	0.199112	1216	3	-5.8609	0.90499	0.90459	0.0435482	1	17753	0	-5.8609
Rab35	4	0.0033161	0.011806	0.200037	1217	4	-5.1226	0.99668	0.99667	0.00144861	1	19820	0	-5.1226
Vmn2r29	4	0.0033493	0.011923	0.201851	1218	4	-4.0326	0.99449	0.99449	0.00239958	1	19710	0	-4.0326
Timm13	4	0.0033551	0.011945	0.201894	1219	3	-4.83	0.93675	0.93658	0.0284551	1	18304	0	-4.83
Cpsf4	4	0.0033551	0.011945	0.201894	1220	4	-5.4439	0.99066	0.99062	0.00409291	1	19557	0	-5.4439
Orm2	4	0.0033671	0.011988	0.202457	1221	4	-3.4055	0.99663	0.99662	0.0014704	1	19817	0	-3.4055
Hist1h4d	4	0.0034166	0.012154	0.205082	1222	4	-5.3502	0.96047	0.96034	0.017575	1	18796	0	-5.3502
Slc30a9	4	0.0034187	0.012163	0.205082	1223	4	-4.0149	0.99658	0.99658	0.00148783	1	19816	0	-4.0149
Pik3cb	4	0.0034287	0.012201	0.205552	1224	4	-1.9424	0.99657	0.99656	0.00149655	1	19814	0	-1.9424
Anapc4	4	0.0034457	0.012255	0.206296	1225	3	-4.2923	0.050714	0.051187	1.29084	1	1029	1	-4.2923
Wdr61	4	0.0034522	0.012285	0.20662	1226	4	-4.7754	0.99655	0.99653	0.00150962	1	19813	0	-4.7754
Mybbp1a	4	0.0034782	0.012364	0.207619	1227	3	-4.6877	0.4075	0.40703	0.390374	1	8260	0	-4.6877
Mrpl47	4	0.0034795	0.012368	0.207619	1228	4	-3.6013	0.9412	0.94107	0.0263781	1	18405	0	-3.6013
Exosc4	4	0.0034821	0.012374	0.207619	1229	4	-3.7918	0.9817	0.98168	0.00803006	1	19288	0	-3.7918
Mrpl30	4	0.0034928	0.01241	0.208053	1230	4	-4.4407	0.9953	0.99531	0.00204163	1	19752	0	-4.4407
Med14	4	0.0035142	0.012486	0.20916	1231	4	-3.4795	0.99649	0.99647	0.00153577	1	19812	0	-3.4795
Gosr2	4	0.0035419	0.012576	0.210336	1232	4	-2.4331	0.99646	0.99645	0.00154449	1	19811	0	-2.4331
D19Bwg1357e	4	0.0035425	0.012577	0.210336	1233	4	-3.7433	0.97327	0.97315	0.0118202	1	19079	0	-3.7433
Mat2a	4	0.0035543	0.012615	0.210658	1234	3	-4.3478	0.85636	0.85588	0.0675871	1	16881	0	-4.3478
Gtf2e2	4	0.0035565	0.012623	0.210658	1235	4	-1.7476	0.99644	0.99644	0.00154885	1	19810	0	-1.7476
Ccl21b	4	0.0035572	0.012627	0.210658	1236	4	-1.8344	0.99644	0.99644	0.00154885	1	19809	0	-1.8344
Ppcs	4	0.0035682	0.012656	0.210975	1237	4	-2.5908	0.99643	0.99643	0.00155321	1	19806	0	-2.5908
Psg27	4	0.0035809	0.012701	0.211488	1238	4	-4.0151	0.9874	0.98739	0.00551128	1	19445	0	-4.0151
Tmed2	4	0.0035829	0.012707	0.211488	1239	3	-4.6011	0.87405	0.87363	0.0586725	1	17206	0	-4.6011
Ext1	4	0.003591	0.012733	0.211756	1240	4	-2.7421	0.99641	0.9964	0.00156628	1	19805	0	-2.7421
Thap11	4	0.0036206	0.012847	0.21348	1241	4	-3.9083	0.99638	0.99637	0.00157936	1	19804	0	-3.9083
Fbxw7	4	0.0036276	0.012869	0.213508	1242	3	-3.7735	0.090448	0.090234	1.04463	1	1818	1	-3.7735
Aldh18a1	4	0.0036289	0.012875	0.213508	1243	3	-4.4164	0.91965	0.91942	0.0364861	1	18003	0	-4.4164
Recql4	4	0.0036329	0.012892	0.213508	1244	4	-5.1696	0.98578	0.98575	0.00623321	1	19403	0	-5.1696
Polr3f	4	0.0036348	0.012899	0.213508	1245	4	-4.6741	0.99637	0.99636	0.00158372	1	19803	0	-4.6741
Hcfc1	4	0.0036356	0.012903	0.213508	1246	4	-3.5704	0.99409	0.9941	0.00256993	1	19694	0	-3.5704
Trmt112	4	0.0036421	0.012932	0.213508	1248	3	-4.4559	0.86666	0.86621	0.0623768	1	17068	0	-4.4559
Dnajc2	4	0.0036421	0.012932	0.213508	1247	4	-4.6901	0.97631	0.97622	0.0104523	1	19155	0	-4.6901
Rab6a	4	0.0036421	0.012932	0.213508	1249	4	-5.5705	0.98716	0.98714	0.00562125	1	19440	0	-5.5705
Ddx27	4	0.0036625	0.013004	0.214523	1250	4	-4.5884	0.98645	0.98642	0.00593813	1	19419	0	-4.5884
Znhit2	4	0.0036659	0.013016	0.214549	1251	4	-4.7493	0.96955	0.96942	0.013488	1	19001	0	-4.7493
Nelfa	4	0.0036781	0.013054	0.215017	1252	4	-5.2075	0.99358	0.99356	0.0028059	1	19665	0	-5.2075
Cand1	4	0.0036909	0.0131	0.215592	1253	3	-4.1893	0.91769	0.91746	0.0374129	1	17968	0	-4.1893
Rpp25l	4	0.003698	0.013124	0.215592	1254	4	-5.4122	0.97752	0.9775	0.00988323	1	19181	0	-5.4122
Rrm1	4	0.0037004	0.013131	0.215592	1256	3	-6.0949	0.74153	0.74117	0.130082	1	14806	0	-6.0949
Ints1	4	0.0037004	0.013131	0.215592	1255	4	-6.233	0.99017	0.99011	0.00431655	1	19545	0	-6.233
Psmd1	4	0.0037181	0.013191	0.216411	1257	4	-5.8618	0.97484	0.97474	0.0111112	1	19122	0	-5.8618
Wdr46	4	0.0037283	0.013218	0.216672	1258	3	-4.7004	0.83505	0.8345	0.0785737	1	16528	0	-4.7004
Trappc1	4	0.0037361	0.013251	0.217049	1259	3	-5.9535	0.70028	0.69976	0.155051	1	13978	0	-5.9535
Nr2c2ap	4	0.0037495	0.013297	0.217575	1260	3	-3.8758	0.69904	0.69855	0.155803	1	13955	0	-3.8758
Serpinb9g	4	0.0037525	0.013304	0.217575	1261	4	-4.0026	0.97362	0.9735	0.011664	1	19089	0	-4.0026
Egfr	4	0.0037545	0.013315	0.217575	1262	4	-3.2631	0.99625	0.99625	0.00163167	1	19802	0	-3.2631
Rars2	4	0.0037701	0.01336	0.218146	1263	4	-4.5181	0.99355	0.99354	0.00281464	1	19662	0	-4.5181
Gapvd1	4	0.0037775	0.01339	0.218459	1264	4	-3.2062	0.99622	0.99623	0.00164038	1	19801	0	-3.2062
Odc1	4	0.0037893	0.013434	0.219005	1265	4	-4.3363	0.99392	0.99391	0.00265294	1	19679	0	-4.3363
Utp23	4	0.0037927	0.013446	0.219023	1266	4	-4.7732	0.94915	0.949	0.0227338	1	18572	0	-4.7732
Vmn2r15	4	0.0038051	0.013493	0.219611	1267	4	-2.7423	0.99619	0.9962	0.00165346	1	19800	0	-2.7423
Rab3gap1	4	0.0038306	0.013576	0.220745	1268	4	-2.3119	0.99617	0.99618	0.00166218	1	19799	0	-2.3119
Pstk	4	0.0038322	0.013584	0.220745	1269	3	-4.9466	0.19734	0.19701	0.705512	1	3985	0	-4.9466
Tubgcp2	4	0.0038386	0.013609	0.220745	1270	3	-5.5484	0.31436	0.31378	0.503375	1	6333	0	-5.5484
Sass6	4	0.0038399	0.013614	0.220745	1271	4	-1.705	0.99616	0.99617	0.00166654	1	19798	0	-1.705
Asna1	4	0.0038406	0.013616	0.220745	1272	4	-3.6071	0.94811	0.94802	0.0231825	1	18545	0	-3.6071
Tube1	4	0.0038489	0.013646	0.221061	1273	3	-4.8714	0.23079	0.23036	0.637593	1	4663	0	-4.8714
Naa25	4	0.0038587	0.013676	0.221377	1274	3	-4.2782	0.90014	0.89971	0.0458975	1	17673	0	-4.2782
Srek1	4	0.0038765	0.013738	0.22195	1275	4	-1.741	0.99612	0.99613	0.00168398	1	19797	0	-1.741
Ipo9	4	0.0038792	0.013747	0.22195	1276	2	-3.2951	0.0031887	0.0061163	2.21351	0.838232	146	1	-3.2951
Cdx2	4	0.0038843	0.01376	0.22195	1277	4	-1.5935	0.99612	0.99612	0.00168834	1	19796	0	-1.5935
Morf4l2	4	0.0038859	0.013765	0.22195	1279	3	-4.2908	0.92172	0.92147	0.0355188	1	18044	0	-4.2908
Fig4	4	0.0038859	0.013765	0.22195	1278	4	-3.7251	0.99387	0.99385	0.00267916	1	19677	0	-3.7251
Ctc1	4	0.0039091	0.013833	0.222815	1280	4	-3.5614	0.98822	0.98821	0.00515076	1	19479	0	-3.5614
Mrpl14	4	0.0039108	0.01384	0.222815	1281	3	-3.9368	0.84125	0.8406	0.0754106	1	16628	0	-3.9368
Slmo2	4	0.0039288	0.013898	0.223411	1282	3	-6.1354	0.80593	0.80558	0.0938913	1	16006	0	-6.1354
Tmc1	4	0.0039291	0.013899	0.223411	1283	4	-3.7841	0.99607	0.99608	0.00170578	1	19794	0	-3.7841
Snf8	4	0.0039316	0.01391	0.223411	1284	3	-5.776	0.21644	0.21607	0.665406	1	4378	0	-5.776
Fgfr1op	4	0.0039393	0.013939	0.223689	1285	4	-3.6094	0.99606	0.99606	0.0017145	1	19793	0	-3.6094
Pwp1	4	0.0039444	0.013958	0.223689	1286	3	-4.9171	0.57059	0.57004	0.244095	1	11499	0	-4.9171
Xpo5	4	0.0039449	0.01396	0.223689	1287	4	-3.2032	0.99606	0.99606	0.0017145	1	19792	0	-3.2032
Phf23	4	0.003948	0.013974	0.223739	1288	2	-3.4124	0.8133	0.81293	0.0899468	1	16143	0	-3.4124
Srp54a	4	0.0039623	0.014016	0.223762	1289	4	-4.439	0.99604	0.99605	0.00171886	1	19791	0	-4.439
Gm10665	4	0.003963	0.014019	0.223762	1291	2	-3.3494	0.82603	0.82548	0.0832934	1	16378	0	-3.3494
Lsm2	4	0.003963	0.014019	0.223762	1290	4	-4.6162	0.9387	0.93856	0.027538	1	18348	0	-4.6162
Gm6086	4	0.0039639	0.014021	0.223762	1292	4	-1.6225	0.99604	0.99604	0.00172322	1	19790	0	-1.6225
Scgb2b17	4	0.0039655	0.014029	0.223762	1293	4	-4.9526	0.99603	0.99604	0.00172322	1	19789	0	-4.9526
Elp6	4	0.003977	0.014063	0.224131	1294	4	-4.4979	0.9763	0.97622	0.0104523	1	19154	0	-4.4979
Psmg4	4	0.0039919	0.014113	0.224731	1295	4	-4.7049	0.99265	0.99264	0.00320823	1	19619	0	-4.7049
Selo	4	0.0039955	0.014122	0.224731	1296	4	-3.4655	0.994	0.994	0.00261362	1	19687	0	-3.4655
Nop56	4	0.0040098	0.014174	0.225373	1297	3	-5.9455	0.69994	0.69942	0.155262	1	13968	0	-5.9455
Alg1	4	0.004027	0.014235	0.226174	1298	4	-3.3126	0.99597	0.99598	0.00174938	1	19787	0	-3.3126
Spag7	4	0.0040355	0.014264	0.226464	1299	4	-2.2093	0.99596	0.99597	0.00175374	1	19786	0	-2.2093
Mrps27	4	0.004041	0.01428	0.226527	1300	4	-3.2491	0.99002	0.98998	0.00437358	1	19534	0	-3.2491
Tubgcp5	4	0.0040438	0.01429	0.226527	1301	4	-4.4225	0.98559	0.98558	0.00630812	1	19393	0	-4.4225
Tssc1	4	0.0040543	0.014327	0.226931	1302	3	-4.8693	0.66923	0.6689	0.174639	1	13387	0	-4.8693
Mup21	4	0.0040577	0.014338	0.226931	1303	4	-2.0762	0.99594	0.99595	0.00176246	1	19785	0	-2.0762
Gnpnat1	4	0.0041031	0.014498	0.228791	1304	4	-2.036	0.9959	0.99591	0.00177991	1	19783	0	-2.036
Romo1	4	0.0041039	0.014499	0.228791	1305	4	-4.1091	0.9959	0.99591	0.00177991	1	19782	0	-4.1091
Hist1h2bf	4	0.0041063	0.014508	0.228791	1306	3	-4.2129	0.59476	0.59441	0.225914	1	11985	0	-4.2129
Gm4567	4	0.0041064	0.014509	0.228791	1307	4	-4.4942	0.99589	0.99591	0.00177991	1	19781	0	-4.4942
Olfr531	4	0.0041072	0.01451	0.228791	1308	4	-2.0465	0.99589	0.9959	0.00178427	1	19780	0	-2.0465
Vmn1r149	3	0.004112	0.011352	0.19433	1309	3	-7.6193	0.99589	0.99596	0.0017581	1	19779	0	-7.6193
Ankrd49	4	0.0041292	0.014586	0.229809	1310	3	-4.1153	0.90311	0.9027	0.0444566	1	17724	0	-4.1153
Cox11	4	0.0041399	0.01462	0.230138	1311	4	-3.9972	0.99586	0.99587	0.00179735	1	19776	0	-3.9972
Ngdn	4	0.0041427	0.014629	0.230138	1312	3	-5.6363	0.017704	0.019872	1.70176	1	401	1	-5.6363
Spns1	4	0.0041691	0.014707	0.230819	1313	4	-3.3529	0.9951	0.99509	0.00213764	1	19746	0	-3.3529
Gps2	4	0.0041745	0.014721	0.230819	1314	4	-1.9912	0.99583	0.99584	0.00181043	1	19774	0	-1.9912
Mrps12	4	0.0041764	0.014726	0.230819	1315	4	-4.9927	0.99058	0.99053	0.00413237	1	19556	0	-4.9927
Chp1	4	0.0041774	0.014728	0.230819	1316	4	-3.3622	0.99582	0.99583	0.00181479	1	19773	0	-3.3622
Rcl1	4	0.0041808	0.014743	0.230877	1317	3	-4.9882	0.3155	0.3149	0.501827	1	6361	0	-4.9882
Il11ra1	4	0.0041911	0.014785	0.231344	1318	4	-3.4847	0.98815	0.98813	0.00518592	1	19475	0	-3.4847
Dgcr14	4	0.0041947	0.014795	0.231344	1319	4	-3.6473	0.99581	0.99582	0.00181916	1	19771	0	-3.6473
Sde2	4	0.0041992	0.014812	0.231423	1320	4	-5.0243	0.93954	0.93943	0.0271356	1	18367	0	-5.0243
Txnrd1	4	0.0042044	0.014829	0.231518	1321	3	-3.5088	0.131	0.13069	0.883758	1	2654	0	-3.5088
Fnta	4	0.0042117	0.014851	0.231694	1322	3	-4.9208	0.87965	0.87924	0.0558926	1	17306	0	-4.9208
Gm3750	4	0.0042176	0.014875	0.231886	1323	3	-5.0323	0.72012	0.7197	0.142848	1	14373	0	-5.0323
Tsfm	4	0.004225	0.014898	0.232069	1324	3	-3.3777	0.59497	0.59462	0.22576	1	11990	0	-3.3777
Snapc3	4	0.0042387	0.014943	0.232602	1325	4	-4.0175	0.9838	0.98376	0.00711084	1	19341	0	-4.0175
Psmd13	4	0.0042606	0.015012	0.233194	1326	4	-4.3096	0.9913	0.99128	0.00380366	1	19578	0	-4.3096
Imp4	4	0.0042619	0.015015	0.233194	1328	3	-3.8349	0.37175	0.37123	0.430357	1	7525	0	-3.8349
Gbf1	4	0.0042619	0.015015	0.233194	1327	3	-3.7898	0.77945	0.77906	0.108429	1	15537	0	-3.7898
Rala	4	0.0042718	0.015047	0.233506	1329	3	-4.2112	0.66418	0.66379	0.177969	1	13301	0	-4.2112
Mrpl53	4	0.0042938	0.015122	0.2345	1330	4	-1.6604	0.99571	0.99572	0.00186277	1	19768	0	-1.6604
Sgms1	4	0.0043107	0.01518	0.235215	1331	4	-2.3546	0.99569	0.9957	0.00187149	1	19766	0	-2.3546
Kars	4	0.0043549	0.01533	0.237375	1332	4	-2.9006	0.99565	0.99565	0.0018933	1	19765	0	-2.9006
Arpc3	4	0.0043694	0.01538	0.237968	1333	4	-2.0485	0.99563	0.99564	0.00189766	1	19763	0	-2.0485
Rab3gap2	4	0.0044002	0.015482	0.239285	1334	4	-1.8088	0.9956	0.9956	0.00191511	1	19761	0	-1.8088
Terf1	4	0.0044019	0.015489	0.239285	1335	4	-1.8832	0.9956	0.9956	0.00191511	1	19760	0	-1.8832
Slc39a10	4	0.004411	0.015516	0.239535	1336	4	-5.5465	0.93781	0.93767	0.02795	1	18325	0	-5.5465
Bcar1	4	0.0044372	0.015615	0.240886	1337	4	-3.5447	0.99556	0.99557	0.0019282	1	19759	0	-3.5447
Pfdn4	4	0.0044407	0.015627	0.240891	1338	4	-3.5411	0.97849	0.97848	0.00944805	1	19204	0	-3.5411
Taf6l	4	0.0044844	0.01578	0.242958	1339	3	-3.763	0.040373	0.041292	1.38413	1	826	1	-3.763
Malt1	4	0.0044867	0.015785	0.242958	1340	4	-3.9335	0.99551	0.99552	0.00195001	1	19758	0	-3.9335
Ranbp3	4	0.0045171	0.015906	0.244633	1341	3	-1.1577	0.78116	0.78076	0.107482	1	15571	0	-1.1577
Surf6	4	0.0045458	0.016002	0.245924	1342	4	-2.9049	0.99545	0.99547	0.00197182	1	19757	0	-2.9049
Mib1	4	0.0045843	0.016124	0.247617	1343	4	-2.1007	0.99542	0.99543	0.00198927	1	19755	0	-2.1007
Cep192	4	0.0046006	0.016181	0.248315	1344	4	-4.167	0.99298	0.99298	0.0030595	1	19635	0	-4.167
Zbtb7a	4	0.0046323	0.01629	0.249798	1345	4	-2.647	0.99537	0.99537	0.00201545	1	19754	0	-2.647
Smc5	4	0.0046461	0.016338	0.250347	1346	3	-4.3484	0.92057	0.92032	0.0360611	1	18018	0	-4.3484
Nuf2	4	0.004665	0.016401	0.25101	1347	4	-3.399	0.98536	0.98533	0.00641829	1	19387	0	-3.399
Sdhc	4	0.0046663	0.016405	0.25101	1348	4	-3.4391	0.99533	0.99534	0.00202854	1	19753	0	-3.4391
Vars	4	0.0046816	0.016452	0.251542	1349	4	-4.2821	0.9933	0.99329	0.00292394	1	19648	0	-4.2821
Adnp	4	0.0046969	0.016511	0.252256	1350	4	-2.2588	0.9953	0.99531	0.00204163	1	19751	0	-2.2588
Rsl1d1	4	0.0047594	0.016732	0.255427	1351	3	-5.0193	0.15452	0.15428	0.81169	1	3113	0	-5.0193
Prpf40a	4	0.0047634	0.016743	0.255427	1352	3	-3.5724	0.89283	0.89247	0.0494064	1	17547	0	-3.5724
Mrpl22	4	0.0047676	0.016757	0.255443	1353	2	-0.023223	0.74255	0.74221	0.129473	1	14827	0	-0.023223
Npm1	4	0.0047777	0.016799	0.255897	1354	4	-3.4652	0.99522	0.99522	0.0020809	1	19749	0	-3.4652
Cog4	4	0.0047954	0.016858	0.256613	1355	3	-3.4476	0.50849	0.50781	0.294299	1	10266	0	-3.4476
Cbwd1	4	0.0048125	0.016913	0.257255	1356	4	-2.7811	0.99519	0.99518	0.00209836	1	19748	0	-2.7811
Ccdc155	4	0.0048357	0.016995	0.25831	1357	3	-3.2949	0.7134	0.71289	0.146977	1	14235	0	-3.2949
Tcea1	4	0.0048559	0.017071	0.25927	1358	3	-3.3481	0.74713	0.74685	0.126767	1	14909	0	-3.3481
Vmn2r73	4	0.0048891	0.017179	0.260655	1359	4	-3.4019	0.95716	0.95707	0.0190563	1	18742	0	-3.4019
Diap3	4	0.004892	0.017187	0.260655	1360	4	-1.3844	0.99511	0.99511	0.00212891	1	19747	0	-1.3844
Vkorc1l1	4	0.004925	0.017307	0.262286	1361	3	-3.2125	0.80148	0.80113	0.096297	1	15913	0	-3.2125
Rnf19b	4	0.0049443	0.017371	0.262996	1362	4	-1.4051	0.99506	0.99505	0.0021551	1	19745	0	-1.4051
Espl1	4	0.0049479	0.01738	0.262996	1363	4	-5.6858	0.96617	0.96603	0.0150094	1	18920	0	-5.6858
Mphosph10	4	0.0049528	0.017398	0.263079	1364	4	-4.9814	0.98759	0.98758	0.00542771	1	19451	0	-4.9814
Hist1h1d	4	0.0049708	0.017442	0.263552	1365	3	-3.6801	0.60548	0.60515	0.218137	1	12204	0	-3.6801
Deb1	4	0.0049828	0.017485	0.264011	1366	4	-4.0992	0.99502	0.99501	0.00217255	1	19744	0	-4.0992
Col4a3bp	4	0.0050161	0.017589	0.265386	1367	4	-3.4437	0.99092	0.9909	0.00397017	1	19568	0	-3.4437
AW209491	4	0.0050254	0.017624	0.265727	1368	4	-1.7061	0.99497	0.99497	0.00219001	1	19742	0	-1.7061
Cep97	4	0.0050396	0.017675	0.266291	1369	4	-2.4729	0.99496	0.99496	0.00219438	1	19741	0	-2.4729
CAGE.control.g13068	1	0.0050464	0.0049744	0.107335	1370	1	-8.0528	0.99495	0.99499	0.00218128	1	19740	0	-8.0528
Bud13	4	0.0050601	0.017745	0.266898	1371	3	-3.7771	0.72609	0.72571	0.139237	1	14480	0	-3.7771
1600002H07Rik	4	0.0050606	0.017746	0.266898	1372	4	-3.6633	0.99494	0.99494	0.00220311	1	19739	0	-3.6633
Dot1l	4	0.0050634	0.017754	0.266898	1373	4	-3.418	0.98689	0.98685	0.00574885	1	19432	0	-3.418
Ilk	4	0.005072	0.017787	0.267208	1374	4	-2.9703	0.99493	0.99493	0.00220747	1	19738	0	-2.9703
Tmem242	4	0.0050932	0.017863	0.26815	1375	4	-2.2441	0.97325	0.97313	0.0118291	1	19078	0	-2.2441
Rbmxl1	4	0.0051075	0.017913	0.26871	1376	4	-3.6823	0.99489	0.99489	0.00222493	1	19737	0	-3.6823
Vmn1r132	4	0.0051557	0.018059	0.270698	1377	4	-4.7102	0.99484	0.99484	0.00224676	1	19736	0	-4.7102
Fchsd2	4	0.0051604	0.018077	0.270774	1378	3	-3.1669	0.10284	0.10259	0.988895	1	2072	0	-3.1669
Rpn2	4	0.0051683	0.018103	0.270869	1379	4	-2.6608	0.97559	0.97549	0.0107772	1	19139	0	-2.6608
Lrrc71	4	0.0051702	0.01811	0.270869	1380	4	-1.322	0.99483	0.99483	0.00225113	1	19735	0	-1.322
Gm3415	4	0.0051809	0.018158	0.271404	1381	4	-1.7104	0.99482	0.99481	0.00225986	1	19734	0	-1.7104
Vmn1r200	4	0.0051913	0.018193	0.271723	1382	3	-4.1314	0.45777	0.45727	0.339827	1	9263	0	-4.1314
Utp6	4	0.0052008	0.018223	0.27197	1383	4	-3.1221	0.99476	0.99476	0.00228169	1	19730	0	-3.1221
Cks2	4	0.0052169	0.018279	0.272477	1384	4	-1.3229	0.99478	0.99478	0.00227295	1	19733	0	-1.3229
Tecr	4	0.0052188	0.018283	0.272477	1385	4	-2.3019	0.99478	0.99478	0.00227295	1	19732	0	-2.3019
Elof1	4	0.0052263	0.018307	0.272637	1386	4	-3.2772	0.98572	0.98569	0.00625965	1	19395	0	-3.2772
Seh1l	4	0.0052434	0.018376	0.273468	1387	4	-4.8966	0.98493	0.9849	0.00660786	1	19373	0	-4.8966
Keap1	4	0.0052555	0.018416	0.273808	1388	4	-2.8575	0.99474	0.99475	0.00228605	1	19729	0	-2.8575
Tango6	4	0.005259	0.018425	0.273808	1389	4	-3.7442	0.99474	0.99475	0.00228605	1	19728	0	-3.7442
Get4	4	0.0052639	0.018444	0.273888	1390	4	-4.2532	0.99474	0.99474	0.00229042	1	19727	0	-4.2532
Vmn1r115	4	0.0052747	0.018484	0.274085	1392	2	-3.8459	0.51176	0.51099	0.291588	1	10325	0	-3.8459
Vmn2r36	4	0.0052747	0.018484	0.274085	1391	3	-5.0893	0.57625	0.57576	0.239759	1	11617	0	-5.0893
Gm1993	4	0.0052885	0.018534	0.27454	1393	4	-4.4211	0.99471	0.99471	0.00230352	1	19726	0	-4.4211
E130309D02Rik	4	0.0052935	0.018547	0.27454	1394	3	-2.0091	0.87654	0.87614	0.0574265	1	17251	0	-2.0091
Pes1	4	0.0052995	0.018567	0.27454	1395	4	-3.7074	0.95029	0.95017	0.0221987	1	18595	0	-3.7074
Dusp12	4	0.005315	0.018617	0.274975	1396	3	-4.2008	0.59619	0.59585	0.224863	1	12011	0	-4.2008
Metap2	4	0.0053177	0.018623	0.274975	1397	2	-4.1087	0.86744	0.86697	0.0619959	1	17082	0	-4.1087
Mrpl32	3	0.005326	0.014691	0.230819	1398	3	-1.7737	0.875	0.87521	0.0578877	1	17225	0	-1.7737
2810004N23Rik	4	0.0053493	0.018726	0.276101	1399	3	-4.4969	0.71631	0.71581	0.145202	1	14297	0	-4.4969
Ddx46	4	0.0053588	0.018759	0.27635	1400	4	-5.1636	0.99464	0.99464	0.00233408	1	19725	0	-5.1636
Ncoa4	4	0.0053614	0.01877	0.27635	1401	3	-3.3501	0.7665	0.76627	0.115618	1	15274	0	-3.3501
Nup88	4	0.0053673	0.01879	0.276401	1402	3	-5.5504	0.88924	0.88889	0.051152	1	17480	0	-5.5504
Slc39a7	4	0.0053748	0.01881	0.276401	1403	4	-2.5576	0.99463	0.99462	0.00234281	1	19724	0	-2.5576
Polr1e	4	0.0053798	0.018823	0.276401	1404	4	-1.4209	0.99462	0.99462	0.00234281	1	19723	0	-1.4209
Kctd7	4	0.0053818	0.018827	0.276401	1405	4	-1.7203	0.99462	0.99461	0.00234718	1	19722	0	-1.7203
Slc12a9	4	0.0053978	0.018883	0.276874	1406	4	-2.3111	0.9946	0.99459	0.00235591	1	19721	0	-2.3111
Zc3h14	4	0.0054028	0.018902	0.276874	1407	4	-1.7195	0.9946	0.99459	0.00235591	1	19720	0	-1.7195
Ska3	4	0.0054038	0.018906	0.276874	1408	4	-2.4238	0.9946	0.99459	0.00235591	1	19719	0	-2.4238
Cmtr1	4	0.0054058	0.018913	0.276874	1409	4	-3.2194	0.99459	0.99459	0.00235591	1	19718	0	-3.2194
1110037F02Rik	4	0.005415	0.018947	0.277182	1410	3	-4.2508	0.88778	0.88743	0.0518659	1	17448	0	-4.2508
Gpatch8	4	0.005449	0.019065	0.278519	1411	4	-3.0416	0.99455	0.99455	0.00237338	1	19716	0	-3.0416
Mrpl34	4	0.00545	0.019066	0.278519	1412	4	-1.6032	0.99455	0.99454	0.00237775	1	19715	0	-1.6032
Ankrd52	4	0.0054672	0.019122	0.279006	1413	4	-4.2166	0.99453	0.99453	0.00238211	1	19713	0	-4.2166
Sympk	4	0.0054688	0.019126	0.279006	1414	4	-3.3915	0.94751	0.9474	0.0234666	1	18530	0	-3.3915
Cox17	4	0.0055023	0.019238	0.280188	1415	4	-3.9257	0.99337	0.99336	0.00289333	1	19654	0	-3.9257
Chd4	4	0.0055037	0.019243	0.280188	1416	4	-2.0268	0.9945	0.99449	0.00239958	1	19711	0	-2.0268
Ash2l	4	0.0055058	0.019248	0.280188	1417	3	-4.0027	0.13633	0.13605	0.866301	1	2751	0	-4.0027
Vps36	4	0.0055181	0.019292	0.280608	1418	4	-4.6725	0.96449	0.96437	0.0157563	1	18885	0	-4.6725
Vmn1r122	4	0.0055216	0.019304	0.280608	1419	4	-5.0846	0.94195	0.94179	0.0260459	1	18420	0	-5.0846
Rad51d	4	0.0055304	0.019328	0.280624	1420	3	-3.2503	0.57704	0.57652	0.239186	1	11638	0	-3.2503
Snrpa	4	0.0055321	0.019332	0.280624	1421	3	-3.7758	0.92812	0.92784	0.0325269	1	18151	0	-3.7758
Gjb5	4	0.0055598	0.019426	0.281796	1422	4	-1.2246	0.99444	0.99443	0.00242578	1	19707	0	-1.2246
4930427A07Rik	4	0.005578	0.019483	0.282386	1423	4	-2.9743	0.94557	0.94541	0.0243798	1	18492	0	-2.9743
Cabp5	4	0.0055813	0.019494	0.282386	1424	4	-3.288	0.99442	0.99441	0.00243452	1	19706	0	-3.288
Rragc	4	0.0055895	0.019523	0.282612	1425	4	-3.3097	0.99441	0.9944	0.00243888	1	19705	0	-3.3097
Srsf3	4	0.0056099	0.01959	0.283377	1426	3	-4.0518	0.80778	0.80738	0.092922	1	16038	0	-4.0518
Ddx6	4	0.005619	0.019628	0.283726	1427	4	-1.8595	0.9912	0.99118	0.00384747	1	19574	0	-1.8595
Smg5	4	0.0056278	0.019653	0.283894	1428	3	-4.9804	0.82933	0.82877	0.081566	1	16437	0	-4.9804
Gm14632	4	0.0056677	0.019778	0.285494	1429	4	-4.4692	0.94093	0.9408	0.0265027	1	18399	0	-4.4692
Gm4214	4	0.0056777	0.019812	0.285696	1430	3	-4.3879	0.72218	0.72176	0.141607	1	14400	0	-4.3879
Twf2	4	0.0056805	0.019819	0.285696	1431	4	-2.137	0.99432	0.99432	0.00247382	1	19704	0	-2.137
Narfl	4	0.0056857	0.019841	0.285814	1432	4	-2.8353	0.99431	0.99431	0.00247819	1	19703	0	-2.8353
Ddx42	4	0.0057117	0.019934	0.286746	1433	3	-4.1397	0.45334	0.4528	0.344094	1	9166	0	-4.1397
Atp13a3	4	0.0057118	0.019934	0.286746	1434	4	-2.4189	0.99429	0.99429	0.00248693	1	19702	0	-2.4189
Atic	4	0.0057261	0.019982	0.287235	1435	3	-3.8614	0.18197	0.1817	0.740645	1	3675	0	-3.8614
Parg	4	0.0057673	0.020117	0.288983	1436	4	-1.6807	0.99423	0.99424	0.00250877	1	19701	0	-1.6807
Cga	4	0.0058074	0.020251	0.290701	1437	4	-1.6431	0.99419	0.9942	0.00252624	1	19700	0	-1.6431
Zwint	4	0.0058164	0.020282	0.290895	1438	4	-2.6269	0.99418	0.99419	0.00253061	1	19698	0	-2.6269
Nop16	4	0.0058197	0.020293	0.290895	1439	4	-4.5059	0.97141	0.97133	0.0126332	1	19029	0	-4.5059
Zfp600	4	0.0058274	0.020315	0.291009	1440	4	-4.5603	0.95303	0.95284	0.02098	1	18653	0	-4.5603
Slc25a37	4	0.0058377	0.020349	0.291294	1441	4	-4.7647	0.98223	0.98221	0.00779565	1	19306	0	-4.7647
1810013L24Rik	4	0.0058447	0.020372	0.291421	1442	3	-3.0744	0.92169	0.92143	0.0355377	1	18042	0	-3.0744
Alg13	4	0.0058552	0.020408	0.291733	1443	4	-2.8268	0.99414	0.99415	0.00254808	1	19697	0	-2.8268
Mnt	4	0.0058692	0.020457	0.292035	1444	4	-2.1641	0.94663	0.94652	0.0238702	1	18515	0	-2.1641
Osgep	4	0.0058694	0.020457	0.292035	1445	3	-2.8683	0.80939	0.80898	0.0920622	1	16070	0	-2.8683
Lyrm4	4	0.0058797	0.020488	0.292277	1446	4	-3.0241	0.99412	0.99412	0.00256119	1	19696	0	-3.0241
Mrps22	4	0.0058968	0.020545	0.292888	1447	4	-1.7774	0.9941	0.99411	0.00256556	1	19695	0	-1.7774
Cox7b	4	0.0059152	0.020604	0.293526	1448	4	-3.0388	0.98456	0.98453	0.00677105	1	19361	0	-3.0388
Bola2	4	0.0059446	0.0207	0.294687	1449	4	-3.5533	0.99016	0.9901	0.00432094	1	19544	0	-3.5533
Fh1	4	0.0059554	0.020733	0.294888	1450	3	-3.5835	0.843	0.84242	0.0744713	1	16658	0	-3.5835
Eif3h	4	0.0059591	0.020742	0.294888	1451	4	-1.2046	0.99404	0.99404	0.00259614	1	19693	0	-1.2046
Ube2g1	4	0.0059677	0.020773	0.295121	1452	4	-1.608	0.99403	0.99403	0.00260051	1	19692	0	-1.608
Stx18	4	0.0059839	0.020829	0.295714	1453	4	-1.8937	0.99402	0.99401	0.00260925	1	19690	0	-1.8937
Gm4175	4	0.0060023	0.020885	0.296299	1454	4	-4.8407	0.994	0.994	0.00261362	1	19688	0	-4.8407
Tomm20	4	0.0060149	0.020928	0.296701	1455	4	-4.3057	0.98694	0.98692	0.00571805	1	19433	0	-4.3057
Gm14420	4	0.0060194	0.020942	0.296701	1456	2	0.072986	0.75287	0.75267	0.123395	1	15025	0	0.072986
Hnrnpf	4	0.0060284	0.020974	0.296803	1457	4	-3.1032	0.99397	0.99397	0.00262672	1	19685	0	-3.1032
Ccdc93	4	0.0060295	0.020978	0.296803	1458	4	-1.8827	0.99397	0.99397	0.00262672	1	19684	0	-1.8827
Entpd8	4	0.006048	0.021033	0.297378	1459	4	-1.7059	0.99395	0.99395	0.00263546	1	19683	0	-1.7059
Vmn1r128	4	0.0060698	0.021116	0.298237	1460	4	-3.6366	0.99393	0.99392	0.00264857	1	19681	0	-3.6366
Gm2913	4	0.0060719	0.021122	0.298237	1461	4	-4.1272	0.98292	0.98291	0.00748625	1	19321	0	-4.1272
Psg28	4	0.006083	0.021155	0.298493	1462	4	-3.489	0.99392	0.99391	0.00265294	1	19680	0	-3.489
Exosc3	4	0.0061082	0.02124	0.299491	1463	4	-2.5213	0.99389	0.99388	0.00266605	1	19678	0	-2.5213
Gm20736	4	0.0061346	0.021316	0.300354	1464	3	-3.7604	0.14481	0.1446	0.839832	1	2924	0	-3.7604
Kat7	4	0.0061553	0.021384	0.300956	1465	4	-3.2255	0.98658	0.98653	0.0058897	1	19423	0	-3.2255
Gm20604	4	0.0061571	0.021388	0.300956	1466	3	-4.9137	0.49574	0.49515	0.305263	1	10009	0	-4.9137
Ap3d1	4	0.0061721	0.021441	0.301469	1467	4	-3.0351	0.99383	0.99381	0.00269664	1	19676	0	-3.0351
Dynlrb2	4	0.0061756	0.021453	0.301469	1468	4	-5.1124	0.99378	0.99377	0.00271412	1	19673	0	-5.1124
Upf2	4	0.0061865	0.021487	0.301741	1469	4	-3.207	0.99381	0.9938	0.00270101	1	19675	0	-3.207
Nagpa	4	0.0062143	0.02158	0.302796	1470	4	-1.8939	0.99379	0.99377	0.00271412	1	19674	0	-1.8939
Zcchc17	4	0.0062165	0.021592	0.302796	1471	4	-2.0403	0.99378	0.99377	0.00271412	1	19672	0	-2.0403
Slc4a7	4	0.0062836	0.021813	0.305699	1472	4	-1.8794	0.99372	0.9937	0.00274471	1	19671	0	-1.8794
Rab2a	4	0.0062946	0.021841	0.305881	1473	3	-2.4012	0.728	0.72762	0.138095	1	14519	0	-2.4012
C130026I21Rik	4	0.0063101	0.021892	0.306378	1474	3	-3.069	0.87783	0.87743	0.0567875	1	17273	0	-3.069
Rbmx2	4	0.0063168	0.021912	0.306458	1475	3	-4.1956	0.93508	0.93486	0.0292534	1	18275	0	-4.1956
Fbl	4	0.0063514	0.022025	0.307831	1476	3	-4.7978	0.78127	0.78089	0.10741	1	15573	0	-4.7978
Pmvk	4	0.006362	0.022063	0.30805	1477	3	-4.8253	0.87339	0.87298	0.0589957	1	17195	0	-4.8253
Fam210a	4	0.0063648	0.022071	0.30805	1478	4	-3.2742	0.99364	0.99362	0.00277968	1	19670	0	-3.2742
Polr1a	4	0.0063783	0.022112	0.308363	1479	3	-5.3346	0.4228	0.4223	0.374379	1	8577	0	-5.3346
Taf13	4	0.0063822	0.022123	0.308363	1480	3	-5.1871	0.52031	0.51968	0.284264	1	10491	0	-5.1871
Mrps28	4	0.0063899	0.022147	0.308489	1481	4	-3.5742	0.98808	0.98806	0.00521668	1	19469	0	-3.5742
Srsf5	4	0.0063954	0.022163	0.308508	1482	4	-1.8178	0.9936	0.99359	0.00279279	1	19669	0	-1.8178
Cnbd2	4	0.0064005	0.02218	0.308539	1483	4	-1.3015	0.9936	0.99359	0.00279279	1	19668	0	-1.3015
Ggn	4	0.0064045	0.022195	0.308539	1484	4	-2.4901	0.9936	0.99359	0.00279279	1	19667	0	-2.4901
Gm572	4	0.0064422	0.022322	0.310019	1485	4	-1.3139	0.99356	0.99355	0.00281027	1	19664	0	-1.3139
Specc1l	4	0.0064447	0.022332	0.310019	1486	4	-1.851	0.9749	0.9748	0.0110845	1	19123	0	-1.851
Ap2m1	4	0.0064633	0.022395	0.310695	1487	4	-4.0573	0.9544	0.95423	0.0203469	1	18685	0	-4.0573
Ddx23	4	0.0064696	0.022416	0.310766	1488	4	-1.4506	0.99353	0.99352	0.00282339	1	19661	0	-1.4506
Actr3	4	0.0064817	0.022452	0.311068	1489	4	-1.6301	0.99352	0.99351	0.00282776	1	19660	0	-1.6301
Wdr59	4	0.0064948	0.022497	0.311275	1490	3	-5.1132	0.39955	0.39915	0.398864	1	8099	0	-5.1132
Polr2d	4	0.0064949	0.022497	0.311275	1491	4	-4.7344	0.99351	0.99349	0.0028365	1	19659	0	-4.7344
Tmem150c	4	0.0065201	0.022579	0.312192	1492	3	-3.5898	0.84081	0.84017	0.0756328	1	16625	0	-3.5898
Psmd8	4	0.0065436	0.022654	0.313016	1493	3	-4.7755	0.84405	0.84345	0.0739407	1	16684	0	-4.7755
Mrpl33	4	0.0065535	0.02269	0.313299	1494	2	-3.4283	0.31697	0.31638	0.499791	1	6390	0	-3.4283
Samd4	4	0.0065596	0.022704	0.313299	1495	4	-1.9565	0.99344	0.99343	0.00286273	1	19658	0	-1.9565
Cyb561d2	4	0.0065961	0.022825	0.314677	1496	4	-1.7735	0.9934	0.99339	0.00288022	1	19657	0	-1.7735
Fam32a	4	0.0065997	0.022835	0.314677	1497	3	-6.3165	0.67035	0.67003	0.173906	1	13409	0	-6.3165
Smc1a	4	0.0066035	0.02285	0.314685	1498	3	-4.2503	0.8605	0.86003	0.0654864	1	16954	0	-4.2503
D10Wsu102e	4	0.0066198	0.0229	0.314853	1499	3	-1.6492	0.64765	0.64729	0.188901	1	12982	0	-1.6492
Stxbp3a	4	0.0066204	0.0229	0.314853	1500	4	-3.5447	0.9862	0.98616	0.00605262	1	19414	0	-3.5447
Tmed10	4	0.0066223	0.022908	0.314853	1501	4	-3.1059	0.94229	0.94213	0.0258892	1	18431	0	-3.1059
Azin1	4	0.0066364	0.02295	0.31521	1502	4	-1.9787	0.99336	0.99335	0.0028977	1	19653	0	-1.9787
Cherp	4	0.0066516	0.022999	0.315678	1503	4	-3.1628	0.99335	0.99333	0.00290645	1	19652	0	-3.1628
Wbscr16	4	0.0066758	0.023079	0.316572	1504	4	-3.334	0.94347	0.94329	0.0253548	1	18459	0	-3.334
Gm3488	4	0.0066887	0.023124	0.316848	1505	4	-3.7974	0.96891	0.96877	0.0137793	1	18986	0	-3.7974
Smarca4	4	0.0066938	0.023139	0.316848	1506	4	-2.5078	0.99331	0.99329	0.00292394	1	19649	0	-2.5078
Ces1c	4	0.0067018	0.023161	0.316848	1507	3	-4.0316	0.38191	0.38141	0.418608	1	7736	0	-4.0316
Actr2	4	0.0067018	0.023161	0.316848	1508	3	-4.9219	0.58182	0.58137	0.235547	1	11733	0	-4.9219
Kri1	4	0.0067236	0.023237	0.317673	1509	3	-3.6602	0.17154	0.17124	0.766395	1	3465	0	-3.6602
Aurkb	4	0.00675	0.02332	0.318398	1511	3	-4.3299	0.76288	0.76269	0.117652	1	15203	0	-4.3299
Ssb	4	0.00675	0.02332	0.318398	1510	4	-5.2527	0.98874	0.98876	0.00490911	1	19495	0	-5.2527
Gm11565	4	0.0067949	0.023458	0.319809	1512	3	-1.355	0.75395	0.75373	0.122784	1	15049	0	-1.355
Bcas2	4	0.0067984	0.023468	0.319809	1513	3	-3.6576	0.85188	0.85133	0.0699021	1	16809	0	-3.6576
Hist2h3b	4	0.0067997	0.023473	0.319809	1514	3	-4.4994	0.10963	0.1094	0.960983	1	2216	0	-4.4994
Pik3r2	4	0.0068039	0.023486	0.319809	1515	4	-1.5483	0.9932	0.99319	0.00296766	1	19646	0	-1.5483
Cox10	4	0.0068251	0.023554	0.320531	1516	3	-3.584	0.17097	0.17065	0.767894	1	3454	0	-3.584
Gfral	4	0.0068385	0.023595	0.320721	1517	4	-1.4181	0.99316	0.99315	0.00298515	1	19645	0	-1.4181
Secisbp2l	4	0.0068409	0.023599	0.320721	1518	4	-2.0986	0.99316	0.99315	0.00298515	1	19644	0	-2.0986
Vps53	4	0.0068913	0.023753	0.322599	1519	4	-1.9146	0.99311	0.9931	0.00300702	1	19642	0	-1.9146
Pthlh	4	0.0068985	0.023774	0.322679	1520	4	-1.314	0.9931	0.99309	0.00301139	1	19641	0	-1.314
Stx4a	4	0.0069029	0.023792	0.322708	1521	4	-5.2881	0.94627	0.94614	0.0240446	1	18506	0	-5.2881
Ercc2	4	0.0069229	0.023854	0.322988	1522	4	-4.1662	0.95454	0.95435	0.0202923	1	18692	0	-4.1662
Klra17	4	0.006925	0.02386	0.322988	1523	3	-3.9578	0.22532	0.22495	0.647914	1	4555	0	-3.9578
Lig4	4	0.006925	0.02386	0.322988	1524	4	-1.4379	0.99307	0.99307	0.00302014	1	19640	0	-1.4379
Dcps	4	0.0069331	0.023882	0.323075	1525	4	-3.594	0.94649	0.94638	0.0239344	1	18511	0	-3.594
Tsr3	4	0.0069674	0.023992	0.324353	1526	4	-1.8857	0.99303	0.99302	0.003042	1	19639	0	-1.8857
Stag3	4	0.007002	0.024104	0.325662	1527	4	-1.9273	0.993	0.99299	0.00305513	1	19637	0	-1.9273
Mtx2	4	0.0070148	0.024141	0.32594	1528	4	-1.7263	0.99299	0.99298	0.0030595	1	19636	0	-1.7263
Rnf40	4	0.0070271	0.024172	0.326148	1529	3	-4.2263	0.052791	0.053206	1.27404	1	1073	1	-4.2263
Klf16	4	0.0070722	0.024311	0.327794	1530	4	-2.9919	0.99293	0.99292	0.00308574	1	19634	0	-2.9919
Vps54	4	0.0070806	0.024335	0.327794	1531	4	-4.6319	0.99283	0.99282	0.00312948	1	19627	0	-4.6319
Fam103a1	4	0.0070833	0.024342	0.327794	1532	4	-1.834	0.99292	0.99291	0.00309012	1	19633	0	-1.834
Polr2g	4	0.0071188	0.024472	0.329118	1533	4	-4.5358	0.97499	0.97489	0.0110444	1	19126	0	-4.5358
Gm3558	4	0.007124	0.024486	0.329118	1534	3	-3.4281	0.45129	0.45078	0.346035	1	9123	0	-3.4281
Ube2j2	4	0.0071251	0.024488	0.329118	1535	4	-2.0959	0.99287	0.99288	0.00310324	1	19631	0	-2.0959
Tex10	4	0.0071461	0.024561	0.329888	1536	4	-3.8985	0.99285	0.99285	0.00311636	1	19630	0	-3.8985
Ccdc137	4	0.0071572	0.024601	0.330208	1537	4	-4.5178	0.99284	0.99284	0.00312073	1	19628	0	-4.5178
Dr1	4	0.00717	0.02464	0.330312	1539	3	-0.55226	0.43499	0.43451	0.362	1	8812	0	-0.55226
Dnlz	4	0.00717	0.02464	0.330312	1538	4	-1.1833	0.97407	0.97394	0.0114678	1	19101	0	-1.1833
Kmt2a	4	0.0072238	0.024821	0.33236	1540	4	-3.4539	0.95293	0.95273	0.0210302	1	18651	0	-3.4539
Dhx38	4	0.0072255	0.024825	0.33236	1541	4	-3.9654	0.99277	0.99277	0.00315136	1	19626	0	-3.9654
Timm50	4	0.0072355	0.024861	0.332589	1542	4	-3.2938	0.99276	0.99277	0.00315136	1	19625	0	-3.2938
Cyp2c37	4	0.0072392	0.024875	0.332589	1543	4	-1.6434	0.99276	0.99276	0.00315573	1	19624	0	-1.6434
Lpcat4	4	0.0072679	0.024965	0.333573	1544	4	-3.2763	0.99273	0.99273	0.00316885	1	19623	0	-3.2763
Urm1	4	0.0072719	0.02498	0.333573	1545	3	-3.1459	0.56053	0.55993	0.251866	1	11290	0	-3.1459
Men1	4	0.0072867	0.025033	0.333946	1546	4	-1.3613	0.99271	0.9927	0.00318198	1	19622	0	-1.3613
Gab1	4	0.007293	0.025049	0.333946	1547	4	-1.661	0.99271	0.9927	0.00318198	1	19621	0	-1.661
Lsm8	4	0.007296	0.025058	0.333946	1548	4	-4.1913	0.99146	0.99145	0.00372918	1	19585	0	-4.1913
Cox6c	4	0.0073014	0.025073	0.333946	1549	3	-3.0451	0.62016	0.61993	0.207657	1	12482	0	-3.0451
Vcpip1	4	0.0073056	0.025089	0.333946	1550	4	-1.6865	0.99269	0.99268	0.00319073	1	19620	0	-1.6865
Atp5e	4	0.0073186	0.025135	0.334343	1551	3	-4.6703	0.2541	0.25356	0.595919	1	5114	0	-4.6703
Kcnip4	4	0.0073308	0.025176	0.334669	1552	3	-3.037	0.67442	0.67407	0.171295	1	13485	0	-3.037
F11r	4	0.007366	0.025292	0.335899	1553	4	-2.2677	0.99263	0.99263	0.0032126	1	19618	0	-2.2677
Dimt1	4	0.0073689	0.025301	0.335899	1554	4	-2.7865	0.98058	0.98056	0.00852583	1	19260	0	-2.7865
Olfr488	4	0.0073762	0.025324	0.335921	1555	4	-3.0529	0.99262	0.99262	0.00321698	1	19617	0	-3.0529
Vmn2r111	4	0.0073825	0.025338	0.335921	1556	4	-1.3354	0.99262	0.99261	0.00322135	1	19616	0	-1.3354
Wars	4	0.0073901	0.025359	0.335921	1557	4	-4.1019	0.99261	0.99261	0.00322135	1	19615	0	-4.1019
Vmn1r139	4	0.0073964	0.025383	0.335921	1558	3	-4.5852	0.75772	0.75743	0.120657	1	15111	0	-4.5852
Gm8267	4	0.0073965	0.025384	0.335921	1559	3	-4.3597	0.83508	0.83454	0.0785528	1	16529	0	-4.3597
Gnb1l	4	0.00742	0.025475	0.336909	1560	3	-4.5513	0.31235	0.31177	0.506166	1	6293	0	-4.5513
Rrs1	4	0.0074495	0.025572	0.337985	1561	4	-3.8108	0.98983	0.9898	0.00445255	1	19529	0	-3.8108
Gm13288	4	0.0074559	0.02559	0.337997	1562	3	-3.9485	0.64953	0.64913	0.187668	1	13019	0	-3.9485
Atp6v0e	4	0.00752	0.02581	0.340485	1563	3	-1.4073	0.92789	0.9276	0.0326393	1	18142	0	-1.4073
Setd5	4	0.0075206	0.025811	0.340485	1564	4	-5.408	0.98812	0.98811	0.00519471	1	19473	0	-5.408
Gemin5	4	0.0075351	0.025854	0.340836	1565	4	-2.7783	0.9922	0.9922	0.00340078	1	19603	0	-2.7783
Lig3	4	0.0075409	0.025872	0.340852	1566	4	-3.6529	0.96214	0.96199	0.0168294	1	18832	0	-3.6529
Ndufa1	4	0.0075472	0.02589	0.340875	1567	4	-3.1357	0.99245	0.99245	0.00329136	1	19613	0	-3.1357
Agpat6	4	0.0075562	0.025919	0.341042	1568	4	-1.6084	0.99244	0.99245	0.00329136	1	19612	0	-1.6084
Cul3	4	0.007584	0.026011	0.342034	1569	4	-2.4632	0.99242	0.99242	0.00330449	1	19611	0	-2.4632
Pola2	4	0.007591	0.026035	0.342132	1570	3	-4.3993	0.9351	0.93489	0.0292395	1	18276	0	-4.3993
Amy2a3	4	0.0076131	0.026101	0.342782	1571	4	-1.2651	0.99239	0.99238	0.003322	1	19610	0	-1.2651
Srfbp1	4	0.0076428	0.026186	0.343678	1572	4	-5.2191	0.98733	0.98732	0.00554207	1	19444	0	-5.2191
Cluh	4	0.0076468	0.026205	0.343704	1573	4	-2.8023	0.99235	0.99235	0.00333513	1	19608	0	-2.8023
Plac8l1	4	0.0076533	0.026224	0.343738	1574	4	-1.0162	0.99235	0.99235	0.00333513	1	19607	0	-1.0162
Neurog3	4	0.0076702	0.026268	0.344097	1575	4	-1.3056	0.99233	0.99233	0.00334388	1	19606	0	-1.3056
2010107G12Rik	4	0.0076833	0.026308	0.3444	1576	4	-1.7766	0.99232	0.99232	0.00334826	1	19605	0	-1.7766
Pdcl	4	0.0076892	0.026326	0.344426	1577	4	-5.0874	0.99141	0.99138	0.00375985	1	19582	0	-5.0874
Rraga	4	0.0077331	0.026473	0.346131	1578	4	-3.2869	0.97794	0.97793	0.00969223	1	19189	0	-3.2869
Polr3e	4	0.0077473	0.026519	0.346506	1579	3	-4.5876	0.14284	0.1426	0.84588	1	2882	0	-4.5876
Tmem41b	4	0.0077636	0.026578	0.347057	1580	4	-4.1458	0.99087	0.99085	0.00399209	1	19564	0	-4.1458
Ncaph	4	0.007802	0.026694	0.34835	1581	3	-4.0561	0.93501	0.9348	0.0292813	1	18273	0	-4.0561
Zw10	4	0.0078357	0.026803	0.349549	1582	4	-2.7027	0.99216	0.99216	0.00341829	1	19602	0	-2.7027
Olfr1173	4	0.0078676	0.0269	0.350599	1583	4	-2.0682	0.99213	0.99213	0.00343142	1	19601	0	-2.0682
Hist1h2ah	4	0.0078881	0.026965	0.350884	1585	2	-2.9973	0.4565	0.45599	0.341045	1	9231	0	-2.9973
Spc24	4	0.0078881	0.026965	0.350884	1584	3	-4.1948	0.87315	0.87274	0.0591151	1	17191	0	-4.1948
Dolpp1	4	0.0078956	0.026984	0.350884	1586	4	-4.0373	0.98124	0.98123	0.00822918	1	19279	0	-4.0373
Btbd9	4	0.0078982	0.02699	0.350884	1587	4	-2.0661	0.9921	0.99211	0.00344017	1	19600	0	-2.0661
Dpyd	4	0.0079329	0.027103	0.352132	1588	4	-1.4365	0.99207	0.99207	0.00345768	1	19599	0	-1.4365
Rps18	4	0.0079401	0.027124	0.352185	1589	4	-4.5016	0.96091	0.96077	0.0173806	1	18804	0	-4.5016
Tsga10	4	0.0079972	0.027299	0.354239	1590	4	-1.7328	0.992	0.992	0.00348833	1	19598	0	-1.7328
Itgb1	4	0.0080033	0.027317	0.354252	1591	4	-3.768	0.96706	0.96691	0.0146139	1	18943	0	-3.768
Pfn2	4	0.0080309	0.0274	0.355104	1592	4	-1.558	0.99197	0.99196	0.00350584	1	19597	0	-1.558
Fcna	4	0.0080816	0.027565	0.357016	1593	3	-4.5312	0.73915	0.73876	0.131497	1	14750	0	-4.5312
Top1	4	0.008123	0.027694	0.358378	1594	4	-2.1292	0.99188	0.99188	0.00354087	1	19596	0	-2.1292
Nktr	4	0.0081266	0.027705	0.358378	1595	4	-3.1011	0.98776	0.98775	0.00535296	1	19460	0	-3.1011
Vmn1r148	4	0.0081649	0.027837	0.359718	1596	4	-4.6778	0.97756	0.97754	0.00986546	1	19183	0	-4.6778
Mtmr9	4	0.0081672	0.027843	0.359718	1597	4	-3.2162	0.97717	0.97715	0.0100388	1	19172	0	-3.2162
Sec13	4	0.0082034	0.027958	0.360978	1598	3	-3.0141	0.88643	0.88609	0.0525222	1	17424	0	-3.0141
Gart	4	0.0082329	0.028057	0.361954	1599	3	-3.8541	0.39729	0.39687	0.401352	1	8058	0	-3.8541
Fam96b	4	0.0082374	0.028069	0.361954	1600	4	-4.6892	0.9909	0.99087	0.00398332	1	19566	0	-4.6892
Alg12	4	0.0082625	0.02815	0.362663	1601	3	-2.7718	0.87482	0.87439	0.0582948	1	17221	0	-2.7718
Eaf1	4	0.008267	0.028159	0.362663	1602	3	-3.4829	0.64228	0.64202	0.192451	1	12875	0	-3.4829
Poc1a	4	0.0082805	0.028203	0.363004	1603	4	-2.9845	0.99172	0.99171	0.00361531	1	19595	0	-2.9845
Tmem11	4	0.0082916	0.028243	0.363296	1604	4	-1.808	0.99171	0.9917	0.00361969	1	19594	0	-1.808
Trmt6	4	0.0083011	0.028273	0.363458	1605	4	-5.0364	0.96871	0.96857	0.013869	1	18981	0	-5.0364
Mrpl51	4	0.0083149	0.028314	0.363755	1606	4	-3.0147	0.99013	0.99007	0.0043341	1	19539	0	-3.0147
Bms1	4	0.0083234	0.02834	0.363814	1607	4	-4.2613	0.99168	0.99166	0.0036372	1	19593	0	-4.2613
Vmn2r44	4	0.0083276	0.028354	0.363814	1608	4	-4.278	0.99167	0.99165	0.00364158	1	19592	0	-4.278
Vmn2r20	4	0.0083378	0.028391	0.364067	1609	3	-2.6572	0.39894	0.39853	0.399539	1	8085	0	-2.6572
Slc11a2	4	0.0083493	0.028425	0.364271	1610	3	-2.9856	0.87684	0.87644	0.0572778	1	17257	0	-2.9856
AY761184	4	0.008365	0.028476	0.364629	1611	4	-2.9073	0.99163	0.99162	0.00365472	1	19591	0	-2.9073
Rbbp4	4	0.0083678	0.028488	0.364629	1612	4	-3.7204	0.98049	0.98049	0.00855683	1	19257	0	-3.7204
C1qtnf6	4	0.0083734	0.028508	0.364661	1613	4	-1.6454	0.99163	0.99161	0.0036591	1	19590	0	-1.6454
Mrps23	4	0.0083865	0.028549	0.364956	1614	2	-3.1826	0.26277	0.26211	0.581516	1	5288	0	-3.1826
Sugt1	4	0.0083945	0.028572	0.36503	1615	4	-1.3447	0.9883	0.98829	0.0051156	1	19486	0	-1.3447
Crls1	4	0.008409	0.028616	0.365361	1616	3	-3.5347	0.36798	0.36742	0.434837	1	7452	0	-3.5347
Cactin	4	0.0084321	0.028688	0.366052	1617	3	-4.0667	0.85076	0.8502	0.0704789	1	16794	0	-4.0667
Anxa10	4	0.0084544	0.02876	0.366743	1618	4	-1.4831	0.99155	0.99152	0.00369852	1	19588	0	-1.4831
Clns1a	4	0.0084759	0.028834	0.367469	1619	4	-3.5015	0.9409	0.94077	0.0265165	1	18398	0	-3.5015
Ecd	4	0.0085014	0.028908	0.367673	1620	4	-5.1166	0.97541	0.9753	0.0108618	1	19136	0	-5.1166
Pdcd11	4	0.008502	0.02891	0.367673	1621	4	-4.1195	0.9458	0.94565	0.0242696	1	18499	0	-4.1195
Uqcrb	4	0.008502	0.02891	0.367673	1622	4	-4.0352	0.98004	0.98006	0.00874734	1	19245	0	-4.0352
Atp5d	4	0.0085049	0.028922	0.367673	1623	3	-3.4443	0.062553	0.062608	1.20337	1	1275	1	-3.4443
Cbll1	4	0.008512	0.028945	0.367751	1624	4	-2.7429	0.99149	0.99147	0.00372042	1	19587	0	-2.7429
Pkn2	4	0.0085339	0.029018	0.368444	1625	4	-3.174	0.98686	0.98683	0.00575766	1	19431	0	-3.174
Nsmce4a	4	0.0085444	0.029047	0.368589	1626	3	-2.0845	0.9208	0.92054	0.0359573	1	18023	0	-2.0845
Pxn	4	0.0085572	0.029093	0.368952	1627	4	-1.647	0.99144	0.99142	0.00374232	1	19584	0	-1.647
Tspan33	4	0.0086046	0.029238	0.37042	1628	2	-3.86	0.206	0.20565	0.686871	1	4162	0	-3.86
Olfr1317	4	0.0086082	0.029247	0.37042	1629	4	-0.94251	0.99139	0.99137	0.00376423	1	19581	0	-0.94251
Stip1	4	0.0086131	0.029263	0.37042	1630	3	-2.7675	0.72652	0.72615	0.138974	1	14492	0	-2.7675
Nufip1	4	0.008621	0.029295	0.370599	1631	4	-1.6021	0.99138	0.99135	0.00377299	1	19580	0	-1.6021
Pop4	4	0.0086295	0.029329	0.370797	1632	4	-3.1545	0.96478	0.96466	0.0156257	1	18893	0	-3.1545
Sec61g	4	0.0086623	0.02943	0.371853	1633	3	-4.8025	0.78675	0.78639	0.104362	1	15659	0	-4.8025
Gm14345	4	0.0086834	0.029492	0.372372	1634	3	-5.2302	0.78621	0.78584	0.104666	1	15653	0	-5.2302
Rft1	4	0.0086887	0.029507	0.372372	1635	3	-4.1988	0.41779	0.4173	0.379552	1	8467	0	-4.1988
Tiprl	4	0.0086967	0.029526	0.372374	1636	4	-2.6348	0.9913	0.99128	0.00380366	1	19577	0	-2.6348
Vmn2r113	4	0.0087023	0.029546	0.372407	1637	4	-4.3662	0.97459	0.97449	0.0112226	1	19115	0	-4.3662
Ncl	4	0.0087174	0.029601	0.372834	1638	4	-4.8638	0.99128	0.99126	0.00381242	1	19576	0	-4.8638
Tial1	4	0.0087214	0.029616	0.372834	1639	3	-3.4127	0.38749	0.38698	0.412311	1	7851	0	-3.4127
Alg3	4	0.0087282	0.029637	0.372872	1640	3	-2.6909	0.86605	0.8656	0.0626828	1	17056	0	-2.6909
Gm10334	4	0.0087553	0.029724	0.373508	1642	4	-2.7663	0.95369	0.95351	0.0206747	1	18674	0	-2.7663
Chmp3	4	0.0087553	0.029724	0.373508	1641	4	-3.4142	0.95566	0.95552	0.0197602	1	18716	0	-3.4142
Nedd1	4	0.0087678	0.029763	0.373774	1643	3	-4.2716	0.873	0.87259	0.0591898	1	17186	0	-4.2716
Rpl36	4	0.0087742	0.029787	0.373825	1644	4	-3.4577	0.99123	0.9912	0.00383871	1	19575	0	-3.4577
Calm2	4	0.0087801	0.029803	0.373825	1645	3	-2.8963	0.31739	0.3168	0.499215	1	6399	0	-2.8963
Vmn1r119	4	0.0088088	0.029887	0.37465	1646	2	-3.104	0.0083945	0.011034	1.95727	0.97036	232	1	-3.104
Irx5	4	0.0088291	0.029949	0.375203	1647	4	-1.1787	0.99117	0.99115	0.00386061	1	19573	0	-1.1787
Mtrf1l	4	0.0089003	0.030186	0.377932	1648	4	-2.7913	0.9911	0.99108	0.00389129	1	19572	0	-2.7913
Ddx31	4	0.0089133	0.030222	0.378158	1649	4	-2.6689	0.98101	0.98098	0.00833985	1	19271	0	-2.6689
Pkm	4	0.008984	0.030446	0.380733	1650	3	-3.0849	0.74362	0.74328	0.128848	1	14847	0	-3.0849
Cwc15	4	0.0090012	0.030499	0.38114	1651	4	-2.5186	0.991	0.99098	0.00393511	1	19571	0	-2.5186
Shoc2	4	0.0090115	0.030525	0.38114	1652	4	-3.2236	0.99099	0.99097	0.00393949	1	19570	0	-3.2236
Snupn	4	0.0090189	0.030552	0.38114	1654	3	-2.0266	0.89158	0.89126	0.0499956	1	17529	0	-2.0266
Olfr1015	4	0.0090189	0.030552	0.38114	1653	4	-0.82965	0.97765	0.97764	0.00982104	1	19184	0	-0.82965
Ndufab1	4	0.009026	0.030577	0.381215	1655	3	-2.8762	0.77419	0.77387	0.111332	1	15423	0	-2.8762
Psmg1	4	0.0090405	0.030632	0.381677	1656	3	-3.4912	0.88448	0.88409	0.0535035	1	17389	0	-3.4912
Mrps11	4	0.0091236	0.030892	0.38468	1657	4	-4.1545	0.99008	0.99004	0.00434726	1	19538	0	-4.1545
Angpt2	4	0.0091364	0.030935	0.384985	1658	4	-1.4363	0.99086	0.99084	0.00399647	1	19563	0	-1.4363
Gm4302	4	0.0091936	0.031124	0.387004	1659	1	0.42085	0.55601	0.55535	0.255433	1	11202	0	0.42085
Spop	4	0.0092102	0.031172	0.387004	1660	4	-2.1819	0.99079	0.99076	0.00403154	1	19562	0	-2.1819
Atg13	4	0.0092103	0.031172	0.387004	1661	3	-3.4864	0.70593	0.70542	0.151552	1	14094	0	-3.4864
Rb1cc1	4	0.0092592	0.031331	0.388624	1662	3	-2.7919	0.66245	0.66205	0.179109	1	13273	0	-2.7919
Olfr397	4	0.0092626	0.03134	0.388624	1663	4	-1.2235	0.99074	0.99071	0.00405345	1	19559	0	-1.2235
Dld	4	0.0092935	0.031438	0.389369	1664	3	-4.8382	0.79364	0.79329	0.100568	1	15771	0	-4.8382
Hist1h2bb	4	0.0092935	0.031438	0.389369	1665	3	-4.0204	0.88096	0.88052	0.0552608	1	17332	0	-4.0204
Pdgfra	4	0.0093463	0.031599	0.391134	1666	3	-3.312	0.85325	0.85269	0.0692088	1	16836	0	-3.312
Awat2	4	0.0094898	0.032033	0.396262	1667	4	-1.0537	0.99051	0.99046	0.00416306	1	19554	0	-1.0537
Nop9	4	0.0095036	0.032067	0.396451	1668	4	-2.4318	0.94955	0.94942	0.0225416	1	18577	0	-2.4318
Vmn1r94	4	0.009536	0.032171	0.397443	1669	3	-4.9681	0.39384	0.39336	0.40521	1	7988	0	-4.9681
Ppl	4	0.0095431	0.032198	0.397443	1670	2	-0.82155	0.66993	0.6696	0.174185	1	13399	0	-0.82155
Ubald1	4	0.009545	0.032205	0.397443	1671	4	-1.5304	0.99046	0.99041	0.00418498	1	19551	0	-1.5304
Tfb1m	4	0.009585	0.032329	0.398558	1672	4	-1.918	0.99042	0.99036	0.00420691	1	19550	0	-1.918
Gm597	4	0.0095865	0.032334	0.398558	1673	4	-1.5833	0.99041	0.99036	0.00420691	1	19549	0	-1.5833
Ddx39	4	0.0096081	0.032401	0.399146	1674	4	-2.3232	0.99039	0.99034	0.00421568	1	19547	0	-2.3232
Pcsk1	4	0.0096286	0.032476	0.399441	1675	3	-3.4514	0.69916	0.69867	0.155728	1	13958	0	-3.4514
Rqcd1	4	0.0096311	0.032483	0.399441	1676	3	-3.2219	0.080149	0.080042	1.09668	1	1615	1	-3.2219
Cdc27	4	0.0096312	0.032483	0.399441	1677	3	-5.0437	0.43348	0.43302	0.363492	1	8781	0	-5.0437
Scgb1b30	4	0.0096486	0.032545	0.399963	1678	3	-2.6748	0.91083	0.91052	0.0407105	1	17842	0	-2.6748
Mrpl13	4	0.0097267	0.032814	0.403031	1679	4	-2.41	0.99027	0.99022	0.00426831	1	19546	0	-2.41
Polr2a	4	0.0097429	0.032861	0.403368	1680	3	-4.9068	0.17014	0.16982	0.770011	1	3436	0	-4.9068
Wdr1	4	0.0097698	0.032946	0.404169	1681	3	-2.4968	0.93437	0.93415	0.0295834	1	18265	0	-2.4968
Hells	4	0.0097774	0.032972	0.404246	1682	4	-2.9312	0.95603	0.95588	0.0195966	1	18722	0	-2.9312
Rpl11	4	0.0098053	0.033057	0.404929	1683	3	-4.0712	0.84368	0.84307	0.0741364	1	16672	0	-4.0712
Mzt1	4	0.0098078	0.033067	0.404929	1684	3	-2.5461	0.30687	0.30617	0.514037	1	6176	0	-2.5461
Srp72	4	0.0098176	0.0331	0.405099	1685	4	-3.3184	0.93865	0.93851	0.0275611	1	18347	0	-3.3184
Rbm19	4	0.009835	0.033154	0.405525	1686	3	-3.2973	0.74298	0.74265	0.129216	1	14839	0	-3.2973
Gm13287	2	0.0098555	0.018716	0.276101	1687	2	-4.584	0.99014	0.99002	0.00435603	1	19541	0	-4.584
Ncapg2	4	0.0098956	0.033339	0.407542	1688	4	-3.7836	0.99006	0.99002	0.00435603	1	19536	0	-3.7836
D6Wsu163e	4	0.009941	0.033468	0.408881	1689	4	-1.3173	0.99006	0.99002	0.00435603	1	19537	0	-1.3173
Ndufa2	4	0.0099695	0.033573	0.409788	1690	4	-1.141	0.99003	0.98999	0.00436919	1	19535	0	-1.141
Vmn2r18	4	0.0099838	0.033616	0.409788	1691	4	-1.1479	0.99002	0.98997	0.00437797	1	19533	0	-1.1479
Haus7	4	0.0099855	0.033624	0.409788	1692	4	-4.156	0.96872	0.96858	0.0138645	1	18982	0	-4.156
H2-T23	4	0.0099862	0.033627	0.409788	1693	4	-1.1661	0.99001	0.98997	0.00437797	1	19532	0	-1.1661
Nudc	4	0.0099923	0.033642	0.409788	1694	3	-1.9465	0.88064	0.88021	0.0554137	1	17324	0	-1.9465
Gm15319	4	0.010059	0.033844	0.41185	1695	3	-4.4012	0.46261	0.46206	0.335302	1	9356	0	-4.4012
Rbm33	4	0.010061	0.033851	0.41185	1696	3	-4.7085	0.40872	0.4082	0.389127	1	8286	0	-4.7085
Dnajc24	4	0.01011	0.033996	0.413369	1697	4	-1.6036	0.98989	0.98985	0.00443061	1	19531	0	-1.6036
Pdcd1lg2	4	0.010123	0.034034	0.413586	1698	4	-1.1978	0.98988	0.98984	0.004435	1	19530	0	-1.1978
Ik	4	0.010136	0.034076	0.413855	1699	3	-3.528	0.51781	0.51717	0.286367	1	10441	0	-3.528
Trp53rk	4	0.010144	0.034112	0.414048	1700	3	-2.49	0.81265	0.81227	0.0902996	1	16131	0	-2.49
Vpreb1	4	0.010182	0.034234	0.415287	1701	4	-1.9041	0.98982	0.98979	0.00445694	1	19528	0	-1.9041
4930555G01Rik	4	0.010196	0.034276	0.415554	1702	4	-2.417	0.98035	0.98035	0.00861885	1	19252	0	-2.417
Mrps16	4	0.010242	0.03442	0.417057	1703	2	-1.5728	0.82602	0.82547	0.0832987	1	16377	0	-1.5728
Wbp11	4	0.010263	0.034492	0.417683	1704	3	-4.3397	0.32532	0.32462	0.488625	1	6561	0	-4.3397
Cfdp1	4	0.010298	0.034615	0.418923	1705	4	-2.5589	0.9422	0.94205	0.025926	1	18429	0	-2.5589
Fam50a	4	0.010325	0.034701	0.419726	1706	4	-4.9171	0.97257	0.97246	0.0121283	1	19057	0	-4.9171
Helz	4	0.010336	0.034728	0.419799	1707	4	-1.1261	0.98966	0.98964	0.00452276	1	19527	0	-1.1261
Mrpl18	4	0.010368	0.034834	0.420746	1708	4	-2.8269	0.98963	0.98961	0.00453592	1	19524	0	-2.8269
Cept1	4	0.010377	0.034857	0.420746	1709	3	-4.9499	0.44446	0.44398	0.352637	1	9008	0	-4.9499
Habp4	4	0.010382	0.034867	0.420746	1710	4	-1.8138	0.98962	0.9896	0.00454031	1	19523	0	-1.8138
Smc3	4	0.01039	0.034898	0.42087	1711	3	-5.1428	0.90674	0.90639	0.0426849	1	17788	0	-5.1428
Gpr119	4	0.010451	0.035095	0.422997	1712	3	-2.4184	0.60573	0.60541	0.21795	1	12207	0	-2.4184
Papd5	4	0.010466	0.035145	0.423357	1713	2	-0.22885	0.91617	0.91589	0.0381567	1	17931	0	-0.22885
Cdc73	4	0.010504	0.035256	0.424442	1714	3	-4.558	0.88095	0.88052	0.0552608	1	17331	0	-4.558
Trmu	4	0.010525	0.035326	0.425048	1715	3	-2.9979	0.86058	0.86011	0.065446	1	16957	0	-2.9979
Imp3	4	0.010536	0.035362	0.425135	1716	4	-1.824	0.98946	0.98946	0.00460176	1	19520	0	-1.824
C530008M17Rik	4	0.010541	0.035375	0.425135	1717	2	0.057353	0.3106	0.31002	0.50861	1	6250	0	0.057353
Rps27rt	4	0.010554	0.035411	0.425257	1718	2	-3.5698	0.18357	0.18333	0.736766	1	3705	0	-3.5698
Abhd6	4	0.010558	0.035426	0.425257	1719	4	-2.5	0.98944	0.98943	0.00461493	1	19519	0	-2.5
L3mbtl2	4	0.010573	0.035466	0.425476	1720	4	-2.0027	0.98943	0.98942	0.00461932	1	19518	0	-2.0027
Cdk4	4	0.010579	0.035485	0.425476	1721	4	-1.1528	0.98942	0.98942	0.00461932	1	19517	0	-1.1528
Gm16513	4	0.010601	0.035554	0.425556	1723	3	-4.8547	0.68897	0.68853	0.162077	1	13768	0	-4.8547
Fam204a	4	0.010601	0.035554	0.425556	1722	2	-3.0485	0.85433	0.85382	0.0686337	1	16850	0	-3.0485
Gm8693	4	0.010601	0.035554	0.425556	1724	4	-3.8852	0.98808	0.98806	0.00521668	1	19470	0	-3.8852
Mrgbp	4	0.010645	0.035697	0.427017	1725	4	-2.6217	0.98259	0.98257	0.0076365	1	19314	0	-2.6217
Fam186b	4	0.010654	0.035722	0.427068	1726	4	-2.707	0.98935	0.98935	0.00465004	1	19515	0	-2.707
Xrcc2	4	0.010712	0.035886	0.42879	1727	3	-4.2631	0.92956	0.9293	0.0318441	1	18183	0	-4.2631
Tax1bp1	4	0.010728	0.035942	0.428827	1728	3	-2.7926	0.92908	0.92882	0.0320684	1	18170	0	-2.7926
Naf1	4	0.010729	0.035946	0.428827	1729	4	-2.378	0.98927	0.98928	0.00468077	1	19513	0	-2.378
Sh2d5	4	0.010751	0.036015	0.428827	1730	4	-1.5849	0.98925	0.98925	0.00469394	1	19512	0	-1.5849
Trp53i11	4	0.010756	0.036026	0.428827	1731	4	-1.2283	0.98924	0.98924	0.00469833	1	19511	0	-1.2283
Emc3	4	0.010758	0.036027	0.428827	1732	3	-3.4262	0.92685	0.9266	0.0331077	1	18125	0	-3.4262
A1cf	4	0.01076	0.036032	0.428827	1733	4	-1.8397	0.98924	0.98924	0.00469833	1	19510	0	-1.8397
Olfr1347	4	0.010763	0.036042	0.428827	1734	3	-2.8696	0.80259	0.80221	0.0957119	1	15935	0	-2.8696
Hdlbp	4	0.010767	0.036055	0.428827	1735	4	-1.3543	0.98923	0.98924	0.00469833	1	19509	0	-1.3543
Aco1	4	0.010782	0.036111	0.429241	1736	4	-1.8509	0.98922	0.98922	0.00470711	1	19508	0	-1.8509
Alg5	4	0.010793	0.036145	0.429317	1737	3	-3.0336	0.81917	0.8187	0.0868752	1	16254	0	-3.0336
Ssr1	4	0.010797	0.036159	0.429317	1738	4	-2.4873	0.9892	0.98921	0.0047115	1	19507	0	-2.4873
Scgb1b29	4	0.01082	0.036226	0.429866	1739	3	-2.8881	0.60083	0.60055	0.221451	1	12106	0	-2.8881
Sec16a	4	0.010828	0.036249	0.429898	1740	3	-2.5279	0.59759	0.59724	0.223851	1	12037	0	-2.5279
Lrrc61	4	0.010841	0.036291	0.430145	1741	4	-1.6467	0.98916	0.98916	0.00473345	1	19506	0	-1.6467
Psmg2	4	0.010847	0.036314	0.430171	1742	4	-2.9098	0.95025	0.95014	0.0222124	1	18593	0	-2.9098
BC055324	4	0.0109	0.03648	0.431892	1743	4	-2.3037	0.9891	0.98911	0.00475541	1	19505	0	-2.3037
Lad1	4	0.010912	0.036516	0.432065	1744	4	-1.8528	0.98909	0.9891	0.0047598	1	19504	0	-1.8528
Fam114a2	4	0.01095	0.036632	0.432946	1745	3	-3.5862	0.12037	0.12007	0.920565	1	2431	0	-3.5862
Hist2h2ab	4	0.01095	0.036632	0.432946	1746	3	-3.7986	0.74607	0.74575	0.127407	1	14894	0	-3.7986
Atp5g1	4	0.010993	0.036778	0.434176	1747	4	-1.5582	0.98901	0.98902	0.00479493	1	19501	0	-1.5582
Cidea	4	0.010994	0.036778	0.434176	1748	3	-3.4762	0.90135	0.90092	0.0453138	1	17695	0	-3.4762
Vmn2r60	4	0.011035	0.036902	0.435392	1749	3	-4.6674	0.22698	0.22656	0.644817	1	4588	0	-4.6674
Thoc7	4	0.011065	0.036997	0.436256	1750	4	-2.8683	0.98893	0.98894	0.00483006	1	19500	0	-2.8683
Crnkl1	4	0.011094	0.03709	0.436958	1751	4	-4.8414	0.94141	0.94126	0.0262904	1	18412	0	-4.8414
Hist1h1c	4	0.011113	0.037162	0.436958	1752	4	-1.1211	0.98889	0.98889	0.00485201	1	19499	0	-1.1211
Nup54	4	0.011114	0.037166	0.436958	1755	2	-2.9949	0.60648	0.60614	0.217427	1	12220	0	-2.9949
BC005624	4	0.011114	0.037166	0.436958	1754	3	-2.6682	0.92725	0.92698	0.0329296	1	18133	0	-2.6682
Gm21119	4	0.011114	0.037165	0.436958	1753	4	-4.6755	0.95444	0.95427	0.0203287	1	18687	0	-4.6755
Olfr539	4	0.011118	0.037183	0.436958	1756	4	-1.178	0.98888	0.98889	0.00485201	1	19498	0	-1.178
Gemin7	4	0.011137	0.037247	0.437463	1757	4	-2.0395	0.98886	0.98887	0.0048608	1	19497	0	-2.0395
1110004E09Rik	4	0.0112	0.037442	0.439498	1758	3	-3.3789	0.83834	0.83774	0.0768907	1	16582	0	-3.3789
Tmem168	4	0.011239	0.037547	0.44049	1759	3	-3.5626	0.65874	0.65836	0.181537	1	13200	0	-3.5626
Pnpt1	4	0.011247	0.037571	0.440515	1760	3	-3.6781	0.22291	0.22254	0.652592	1	4510	0	-3.6781
Psmc3	4	0.011286	0.037702	0.441548	1762	3	-5.0156	0.52475	0.52418	0.28052	1	10581	0	-5.0156
Bub1b	4	0.011286	0.037702	0.441548	1761	4	-4.615	0.96889	0.96874	0.0137928	1	18985	0	-4.615
Mastl	4	0.011314	0.037785	0.442073	1763	3	-3.6515	0.054624	0.054985	1.25976	1	1110	1	-3.6515
Ank	4	0.011316	0.037789	0.442073	1764	4	-3.9534	0.98868	0.9887	0.00493547	1	19494	0	-3.9534
Hist1h4c	4	0.011347	0.037881	0.442893	1765	4	-4.0417	0.96957	0.96943	0.0134835	1	19002	0	-4.0417
H2afj	4	0.011389	0.038003	0.44407	1766	3	-4.0043	0.80636	0.80599	0.0936703	1	16016	0	-4.0043
Brd9	4	0.011402	0.038045	0.444306	1767	3	-4.3342	0.69783	0.69735	0.156549	1	13930	0	-4.3342
Sbno1	4	0.011425	0.038111	0.444681	1768	4	-1.4529	0.98858	0.98859	0.00498379	1	19493	0	-1.4529
Mrpl45	4	0.011428	0.03812	0.444681	1769	3	-4.2959	0.88547	0.8851	0.0530077	1	17407	0	-4.2959
Ppp1r12a	4	0.011453	0.038196	0.445318	1770	4	-4.3105	0.98855	0.98856	0.00499697	1	19492	0	-4.3105
Bbs7	4	0.011478	0.038266	0.445882	1771	3	-3.5109	0.81074	0.81031	0.0913488	1	16091	0	-3.5109
Lctl	4	0.01149	0.038299	0.44601	1772	4	-1.4423	0.98851	0.98852	0.00501454	1	19490	0	-1.4423
2022-03-05	4	0.011501	0.03833	0.446127	1773	4	-3.1161	0.98791	0.9879	0.00528701	1	19464	0	-3.1161
Asxl1	4	0.011532	0.038442	0.44718	1774	3	-3.3066	0.78108	0.78068	0.107527	1	15568	0	-3.3066
1110034G24Rik	4	0.011543	0.038479	0.447352	1775	4	-2.8663	0.98846	0.98847	0.00503651	1	19489	0	-2.8663
Nufip2	4	0.011571	0.038562	0.448068	1776	3	-2.725	0.86915	0.8687	0.0611302	1	17116	0	-2.725
Mapk8ip1	4	0.011582	0.038593	0.448178	1777	3	-2.4005	0.81095	0.81054	0.0912255	1	16096	0	-2.4005
Vmn1r151	4	0.011646	0.038788	0.449964	1778	3	-3.3844	0.65366	0.65321	0.184947	1	13095	0	-3.3844
Mrpl36	4	0.011647	0.03879	0.449964	1779	3	-2.3128	0.68489	0.68451	0.16462	1	13691	0	-2.3128
CAGE.control.g64424	1	0.011676	0.011599	0.197339	1780	1	-7.6772	0.98832	0.98835	0.00508923	1	19488	0	-7.6772
Gm4305	4	0.011687	0.038911	0.451111	1781	4	-1.0574	0.98831	0.9883	0.0051112	1	19487	0	-1.0574
Vmn1r95	3	0.011724	0.031166	0.387004	1782	3	-4.9792	0.98828	0.98844	0.00504969	1	19485	0	-4.9792
Ttf2	4	0.011738	0.039057	0.452297	1783	3	-2.6818	0.59117	0.59075	0.228596	1	11908	0	-2.6818
Vmn1r117	4	0.011746	0.039086	0.452297	1784	4	-1.7261	0.98825	0.98824	0.00513757	1	19484	0	-1.7261
Slc25a41	4	0.011753	0.039111	0.452297	1785	4	-1.5006	0.98825	0.98824	0.00513757	1	19482	0	-1.5006
Ints4	4	0.011758	0.039123	0.452297	1786	4	-1.9994	0.98824	0.98823	0.00514197	1	19481	0	-1.9994
Tmem254a	4	0.011773	0.039181	0.45272	1787	4	-2.1324	0.98823	0.98822	0.00514636	1	19480	0	-2.1324
Lamtor4	4	0.011839	0.039388	0.454851	1788	4	-3.3482	0.98816	0.98815	0.00517713	1	19476	0	-3.3482
Nxf1	4	0.011847	0.039418	0.454945	1789	3	-2.3995	0.01353	0.015888	1.79893	1	323	1	-2.3995
Cog3	4	0.011901	0.039568	0.456172	1790	4	-1.4062	0.9881	0.98809	0.0052035	1	19472	0	-1.4062
Atp6ap1l	4	0.011919	0.039627	0.456591	1791	4	-2.0784	0.98808	0.98807	0.00521229	1	19471	0	-2.0784
Bub1	4	0.011944	0.039703	0.457213	1792	3	-2.8339	0.91922	0.91898	0.0366939	1	17998	0	-2.8339
Cntnap1	4	0.012012	0.039916	0.458844	1793	3	-0.41224	0.91894	0.9187	0.0368263	1	17989	0	-0.41224
Ccl19	4	0.012014	0.039922	0.458844	1794	2	-2.6574	0.3807	0.38021	0.419976	1	7708	0	-2.6574
Stard7	4	0.012014	0.039922	0.458844	1795	4	-5.1316	0.98599	0.98596	0.0061407	1	19412	0	-5.1316
Usp33	4	0.012019	0.039933	0.458844	1796	4	-1.4834	0.98798	0.98797	0.00525624	1	19467	0	-1.4834
Tmem189	4	0.012026	0.039965	0.458952	1797	4	-1.1978	0.98797	0.98796	0.00526064	1	19466	0	-1.1978
Mrpl20	4	0.012096	0.040167	0.461017	1798	3	-4.0406	0.5826	0.58216	0.234958	1	11748	0	-4.0406
Alg9	4	0.012105	0.040197	0.461108	1799	4	-0.88837	0.98789	0.98788	0.00529581	1	19463	0	-0.88837
Olfr470	4	0.012124	0.040258	0.461555	1800	3	-3.6187	0.824	0.82351	0.0843311	1	16340	0	-3.6187
Kcnq3	4	0.012192	0.040464	0.463659	1801	4	-0.98777	0.98781	0.98781	0.00532658	1	19462	0	-0.98777
Gm16381	4	0.012221	0.040554	0.464428	1802	4	-2.3965	0.98778	0.98777	0.00534417	1	19461	0	-2.3965
Zc2hc1b	4	0.012278	0.040721	0.466084	1803	3	-2.7327	0.73895	0.73856	0.131614	1	14743	0	-2.7327
Lsm12	4	0.012308	0.040815	0.466426	1804	3	-2.8512	0.73134	0.73096	0.136106	1	14586	0	-2.8512
Tacc3	4	0.012316	0.04084	0.466426	1805	3	-2.9952	0.92923	0.92896	0.032003	1	18176	0	-2.9952
Ten1	4	0.012328	0.040877	0.466426	1806	4	-2.3682	0.97671	0.97664	0.0102655	1	19163	0	-2.3682
Usp39	4	0.012329	0.040879	0.466426	1807	4	-1.593	0.98767	0.98766	0.00539253	1	19457	0	-1.593
Pcp4l1	4	0.01233	0.040885	0.466426	1808	4	-0.98887	0.98767	0.98765	0.00539693	1	19456	0	-0.98887
Wdr31	4	0.012331	0.040886	0.466426	1809	3	-3.2781	0.82524	0.82472	0.0836935	1	16362	0	-3.2781
Ehbp1	4	0.012339	0.040914	0.46648	1810	2	-3.5748	0.27521	0.2746	0.561299	1	5534	0	-3.5748
Hnrnpa1	4	0.012349	0.040945	0.466577	1811	4	-1.7396	0.98765	0.98764	0.00540133	1	19455	0	-1.7396
Capsl	4	0.012366	0.040995	0.466619	1812	3	-2.344	0.25635	0.25579	0.592116	1	5160	0	-2.344
Urb1	4	0.012368	0.040999	0.466619	1813	4	-1.768	0.98763	0.98762	0.00541012	1	19454	0	-1.768
Srpx2	4	0.012377	0.041016	0.466619	1814	4	-1.0106	0.98762	0.98761	0.00541452	1	19453	0	-1.0106
Atp6v0a1	4	0.01239	0.041056	0.46682	1815	4	-2.0192	0.98761	0.9876	0.00541892	1	19452	0	-2.0192
Mprip	4	0.012435	0.041192	0.467846	1816	2	-3.8383	0.50645	0.50577	0.296047	1	10225	0	-3.8383
Gng5	4	0.012435	0.041192	0.467846	1817	4	-4.6923	0.97957	0.97958	0.00896009	1	19234	0	-4.6923
Rc3h1	4	0.012474	0.041304	0.468534	1818	4	-3.2625	0.98753	0.98752	0.0054541	1	19449	0	-3.2625
Bcl2l14	4	0.012482	0.041321	0.468534	1819	3	-2.3168	0.11014	0.1099	0.959002	1	2228	0	-2.3168
Xlr3c	4	0.01249	0.041353	0.468534	1820	2	-2.9796	0.088104	0.087894	1.05604	1	1777	1	-2.9796
Atp5h	4	0.01249	0.041353	0.468534	1821	4	-4.2194	0.98379	0.98375	0.00711525	1	19339	0	-4.2194
Mcl1	4	0.012493	0.041366	0.468534	1822	4	-3.3236	0.97955	0.97956	0.00896896	1	19232	0	-3.3236
Elovl3	4	0.012533	0.041479	0.469341	1823	4	-1.2052	0.98747	0.98746	0.00548049	1	19448	0	-1.2052
Khdc1c	4	0.012535	0.041489	0.469341	1824	4	-1.4432	0.98747	0.98746	0.00548049	1	19447	0	-1.4432
Bnip1	4	0.012542	0.041505	0.469341	1825	4	-0.87596	0.98746	0.98745	0.00548489	1	19446	0	-0.87596
Vmn1r138	4	0.012578	0.041623	0.470411	1826	4	-2.6519	0.93908	0.93897	0.0273483	1	18359	0	-2.6519
Polr3d	4	0.0126	0.041686	0.470868	1827	3	-4.1912	0.02038	0.02241	1.64956	1	445	1	-4.1912
Ldlr	4	0.012618	0.041755	0.471395	1828	4	-2.4731	0.97445	0.97435	0.011285	1	19110	0	-2.4731
Nup205	4	0.012642	0.041824	0.471916	1829	3	-4.5443	0.75903	0.75873	0.119913	1	15131	0	-4.5443
Txn2	4	0.012708	0.042029	0.47397	1830	4	-3.2322	0.98729	0.98728	0.00555966	1	19443	0	-3.2322
Dcun1d4	4	0.012737	0.04212	0.474737	1831	4	-3.7423	0.98726	0.98725	0.00557286	1	19442	0	-3.7423
Elp4	4	0.012777	0.042238	0.475806	1832	4	-1.8409	0.98722	0.98721	0.00559045	1	19441	0	-1.8409
Hyls1	4	0.012837	0.042434	0.477712	1833	4	-2.6743	0.98625	0.9862	0.006035	1	19417	0	-2.6743
Stil	4	0.012849	0.042469	0.477712	1834	3	-3.9949	0.77778	0.77742	0.109344	1	15502	0	-3.9949
Selk	4	0.012852	0.042477	0.477712	1835	3	-3.4765	0.5655	0.56494	0.247998	1	11396	0	-3.4765
Timm17a	4	0.012869	0.042526	0.478007	1836	4	-2.1005	0.98713	0.98711	0.00563445	1	19439	0	-2.1005
2310011J03Rik	4	0.012885	0.04257	0.478237	1837	4	-1.913	0.98712	0.98709	0.00564325	1	19438	0	-1.913
Derl2	4	0.012916	0.042656	0.478945	1838	4	-2.4073	0.97267	0.97256	0.0120836	1	19058	0	-2.4073
Nom1	4	0.012929	0.042709	0.479102	1839	3	-3.5526	0.87838	0.87798	0.0565154	1	17284	0	-3.5526
Brd4	4	0.012933	0.042716	0.479102	1840	2	-0.73689	0.58629	0.58585	0.232214	1	11823	0	-0.73689
Ncln	4	0.012946	0.042765	0.47939	1841	3	-4.066	0.57011	0.56956	0.244461	1	11487	0	-4.066
Rptor	4	0.012975	0.042856	0.480144	1842	4	-3.1536	0.98702	0.987	0.00568285	1	19437	0	-3.1536
Rcc1	4	0.012991	0.042909	0.480485	1843	4	-2.7192	0.93993	0.93982	0.0269553	1	18379	0	-2.7192
Nop10	4	0.013016	0.042981	0.481034	1844	4	-3.043	0.98345	0.98343	0.00725655	1	19330	0	-3.043
Nup107	4	0.013057	0.043109	0.482204	1845	3	-4.0505	0.46893	0.46844	0.329346	1	9489	0	-4.0505
Slc13a4	4	0.013122	0.043313	0.484081	1846	3	-2.1937	0.71558	0.71508	0.145645	1	14282	0	-2.1937
Alg14	4	0.013128	0.043324	0.484081	1847	3	-2.4455	0.60842	0.60808	0.216039	1	12258	0	-2.4455
Fdx1	4	0.013143	0.043362	0.484247	1848	3	-4.2832	0.80513	0.80477	0.0943282	1	15988	0	-4.2832
2310002L09Rik	4	0.013207	0.043555	0.486135	1849	4	-0.85159	0.98679	0.98676	0.00578846	1	19429	0	-0.85159
Eif3c	4	0.013216	0.04358	0.48615	1850	3	-4.0967	0.83205	0.83149	0.080143	1	16479	0	-4.0967
Sptlc1	4	0.01323	0.043629	0.486433	1851	4	-1.0735	0.98677	0.98673	0.00580167	1	19428	0	-1.0735
Psph	4	0.013245	0.043669	0.486619	1852	4	-2.3053	0.97361	0.97349	0.0116685	1	19087	0	-2.3053
Vmn2r39	4	0.013252	0.043698	0.486677	1853	3	-4.0326	0.49946	0.49881	0.302065	1	10091	0	-4.0326
Gabpa	4	0.013266	0.043735	0.486836	1854	3	-2.3328	0.23355	0.23315	0.632365	1	4719	0	-2.3328
Hist1h2af	4	0.013279	0.043776	0.487022	1855	4	-0.97276	0.98672	0.98668	0.00582367	1	19427	0	-0.97276
Yars2	4	0.013306	0.043864	0.487745	1856	3	-1.0845	0.80007	0.79973	0.0970566	1	15879	0	-1.0845
Ranbp1	4	0.013315	0.043891	0.487781	1857	4	-1.4933	0.98669	0.98664	0.00584128	1	19426	0	-1.4933
Olfr322	4	0.013382	0.044105	0.489735	1858	4	-2.2655	0.98662	0.98658	0.00586769	1	19425	0	-2.2655
Vapa	4	0.013384	0.044114	0.489735	1859	4	-1.7258	0.98662	0.98658	0.00586769	1	19424	0	-1.7258
1810041L15Rik	4	0.013402	0.044175	0.490006	1860	4	-2.6222	0.95154	0.95139	0.0216414	1	18613	0	-2.6222
Btbd6	4	0.013406	0.044186	0.490006	1861	3	-0.41006	0.89785	0.89751	0.0469607	1	17636	0	-0.41006
Smco3	4	0.013449	0.044306	0.491071	1862	3	-2.7854	0.16923	0.1689	0.77237	1	3418	0	-2.7854
Cyp1a1	4	0.013475	0.044374	0.491561	1863	4	-0.92309	0.98652	0.98648	0.00591172	1	19422	0	-0.92309
Dctn3	4	0.013495	0.044444	0.491605	1864	4	-4.379	0.98591	0.98588	0.00617594	1	19409	0	-4.379
Mus81	4	0.013501	0.044462	0.491605	1865	4	-1.3467	0.9865	0.98646	0.00592052	1	19421	0	-1.3467
Cinp	4	0.013505	0.044473	0.491605	1867	4	-1.2414	0.96166	0.96151	0.0170462	1	18822	0	-1.2414
Olfr775	4	0.013505	0.044473	0.491605	1866	4	-1.7341	0.98649	0.98646	0.00592052	1	19420	0	-1.7341
Larp4	4	0.013539	0.044568	0.49239	1868	4	-2.7982	0.95226	0.9521	0.0213174	1	18632	0	-2.7982
Nova1	4	0.013548	0.044595	0.492429	1869	3	-2.2302	0.83086	0.83032	0.0807545	1	16464	0	-2.2302
A530032D15Rik	4	0.013606	0.044768	0.494059	1870	2	-3.1637	0.47289	0.47238	0.325708	1	9565	0	-3.1637
4930519G04Rik	4	0.013614	0.044791	0.494059	1871	3	-2.1851	0.71336	0.71285	0.147002	1	14234	0	-2.1851
Rarres1	4	0.013651	0.044911	0.495121	1872	4	-1.4322	0.98635	0.98631	0.00598656	1	19418	0	-1.4322
Nudcd1	4	0.013692	0.045036	0.49624	1873	3	-2.154	0.89172	0.8914	0.0499274	1	17531	0	-2.154
Cdca5	4	0.013703	0.04507	0.496344	1874	4	-4.9791	0.95314	0.95295	0.0209299	1	18655	0	-4.9791
Gm14346	4	0.013717	0.045107	0.496491	1875	3	-3.3026	0.58875	0.58829	0.230409	1	11871	0	-3.3026
Ing3	4	0.013761	0.045244	0.497729	1876	3	-3.9165	0.57283	0.57227	0.242399	1	11545	0	-3.9165
Uchl5	4	0.013783	0.045305	0.498133	1877	4	-2.19	0.95428	0.9541	0.0204061	1	18684	0	-2.19
Ap1m1	4	0.013791	0.045331	0.498158	1878	4	-4.0897	0.98504	0.98502	0.00655495	1	19375	0	-4.0897
Vps51	4	0.013812	0.0454	0.498651	1879	4	-2.4306	0.9809	0.98088	0.00838412	1	19268	0	-2.4306
Ankrd11	4	0.013857	0.045551	0.500042	1880	4	-1.7905	0.98614	0.98611	0.00607464	1	19413	0	-1.7905
Rpap3	4	0.013928	0.045767	0.50188	1881	4	-0.84385	0.97461	0.97451	0.0112137	1	19118	0	-0.84385
Sp1	4	0.014002	0.04598	0.50371	1882	4	-2.1487	0.98442	0.98438	0.00683722	1	19360	0	-2.1487
Hist1h4f	4	0.014003	0.045982	0.50371	1883	3	-0.12438	0.92252	0.9223	0.0351278	1	18058	0	-0.12438
Insl6	4	0.014016	0.04602	0.503758	1884	4	-1.5049	0.98598	0.98595	0.00614511	1	19411	0	-1.5049
Vmn2r70	4	0.014021	0.046035	0.503758	1885	3	-2.9799	0.89028	0.88994	0.0506393	1	17498	0	-2.9799
Cs	4	0.014045	0.0461	0.504005	1886	4	-1.3714	0.98596	0.98592	0.00615832	1	19410	0	-1.3714
Fam208a	4	0.014047	0.046107	0.504005	1887	3	-2.5162	0.27719	0.27657	0.558195	1	5572	0	-2.5162
Vma21	4	0.014075	0.046198	0.504197	1888	4	-2.3757	0.97308	0.97296	0.011905	1	19073	0	-2.3757
Hypk	4	0.014082	0.046213	0.504197	1889	4	-2.8476	0.95948	0.95935	0.0180229	1	18779	0	-2.8476
Hist2h2aa2	4	0.014094	0.046255	0.504197	1890	4	-1.4083	0.98591	0.98588	0.00617594	1	19408	0	-1.4083
Rbbp6	4	0.014101	0.046272	0.504197	1891	3	-4.61	0.67025	0.66994	0.173964	1	13407	0	-4.61
Rps23	4	0.014114	0.046307	0.504197	1892	3	-4.0137	0.25716	0.2566	0.590743	1	5176	0	-4.0137
Ipo7	4	0.014114	0.046307	0.504197	1893	3	-3.8433	0.6008	0.60052	0.221473	1	12105	0	-3.8433
Yars	4	0.014114	0.046307	0.504197	1894	3	-4.3723	0.91724	0.917	0.0376307	1	17956	0	-4.3723
Olfr750	4	0.014117	0.046319	0.504197	1895	3	-2.4032	0.63693	0.63658	0.196147	1	12783	0	-2.4032
Pih1d3	4	0.014168	0.046475	0.505406	1896	3	-3.7866	0.68183	0.68145	0.166566	1	13638	0	-3.7866
Pitpnb	4	0.014171	0.046481	0.505406	1897	4	-0.82437	0.98583	0.9858	0.00621119	1	19407	0	-0.82437
Kcnj8	4	0.014181	0.046509	0.505406	1898	4	-1.8609	0.98582	0.98579	0.00621559	1	19405	0	-1.8609
Krt25	4	0.014187	0.046528	0.505406	1899	3	-2.3481	0.86276	0.86232	0.0643315	1	16992	0	-2.3481
Fpgs	4	0.014197	0.046559	0.505478	1900	4	-2.1681	0.97145	0.97136	0.0126198	1	19031	0	-2.1681
Kin	4	0.014212	0.046603	0.505642	1901	4	-0.97663	0.98579	0.98575	0.00623321	1	19404	0	-0.97663
Kdm4a	4	0.014232	0.046658	0.505642	1902	4	-1.3346	0.98577	0.98573	0.00624203	1	19401	0	-1.3346
Mplkip	4	0.01424	0.046684	0.505642	1903	4	-0.70378	0.98576	0.98573	0.00624203	1	19400	0	-0.70378
Chadl	4	0.014255	0.046739	0.505642	1904	4	-1.0547	0.98574	0.98572	0.00624643	1	19398	0	-1.0547
Rpl35	4	0.014257	0.046746	0.505642	1906	2	-3.2714	0.17933	0.17905	0.747026	1	3622	0	-3.2714
Haus2	4	0.014257	0.046746	0.505642	1907	3	-3.6238	0.55568	0.55503	0.255684	1	11196	0	-3.6238
Vmn1r158	4	0.014257	0.046746	0.505642	1905	4	-4.6184	0.93856	0.93842	0.0276027	1	18343	0	-4.6184
Pom121	4	0.01428	0.046818	0.505942	1908	4	-1.6391	0.98572	0.98569	0.00625965	1	19397	0	-1.6391
Fam192a	4	0.014282	0.046822	0.505942	1909	4	-2.5803	0.98572	0.98569	0.00625965	1	19396	0	-2.5803
Fancc	4	0.014309	0.046901	0.506531	1910	4	-0.78134	0.98569	0.98566	0.00627287	1	19394	0	-0.78134
Yeats2	4	0.014326	0.046962	0.506923	1911	3	-2.0787	0.85613	0.85564	0.0677089	1	16873	0	-2.0787
Srp54b	4	0.014336	0.047004	0.507108	1912	3	-3.7371	0.67961	0.67924	0.167977	1	13588	0	-3.7371
Rpa3	4	0.01436	0.047075	0.507613	1913	4	-4.4617	0.97453	0.97443	0.0112494	1	19112	0	-4.4617
Nlrc3	4	0.014418	0.047268	0.509423	1914	4	-2.181	0.98558	0.98557	0.00631252	1	19392	0	-2.181
Lipt1	4	0.014439	0.047333	0.509855	1915	4	-3.3259	0.9497	0.94957	0.022473	1	18581	0	-3.3259
Clec1b	4	0.014465	0.047414	0.510471	1916	3	-2.2182	0.93365	0.93339	0.0299369	1	18255	0	-2.2182
Tpx2	4	0.014511	0.047553	0.5117	1917	3	-3.9136	0.87531	0.8749	0.0580416	1	17231	0	-3.9136
Gtpbp4	4	0.014563	0.047723	0.513166	1918	4	-4.9146	0.96404	0.96393	0.0159545	1	18873	0	-4.9146
Nelfcd	4	0.014576	0.047758	0.513166	1919	3	-2.9154	0.48179	0.48127	0.317611	1	9740	0	-2.9154
Entpd7	4	0.014578	0.047764	0.513166	1920	2	-3.5616	0.59481	0.59446	0.225877	1	11987	0	-3.5616
Brpf1	4	0.014592	0.047805	0.513342	1921	4	-1.3897	0.98541	0.98538	0.00639626	1	19390	0	-1.3897
Ska1	4	0.01464	0.047958	0.514192	1922	4	-2.9756	0.98328	0.98325	0.00733604	1	19328	0	-2.9756
Slc8a1	4	0.014648	0.04798	0.514192	1923	3	-2.5423	0.77384	0.77353	0.111523	1	15418	0	-2.5423
Dhx36	4	0.014649	0.047984	0.514192	1925	3	-1.3343	0.92418	0.92396	0.0343468	1	18084	0	-1.3343
Vmn1r135	4	0.014649	0.047983	0.514192	1924	4	-3.731	0.98535	0.98532	0.0064227	1	19386	0	-3.731
Ror2	4	0.014668	0.048037	0.514495	1926	4	-0.64035	0.98533	0.98531	0.00642711	1	19385	0	-0.64035
Ccdc86	4	0.014679	0.048066	0.514536	1927	4	-1.7148	0.98532	0.9853	0.00643152	1	19384	0	-1.7148
Pi4ka	4	0.014723	0.048209	0.515617	1928	4	-2.846	0.94626	0.94613	0.0240492	1	18505	0	-2.846
Magea6	4	0.014725	0.048217	0.515617	1929	4	-1.3647	0.98527	0.98525	0.00645356	1	19383	0	-1.3647
Alg11	4	0.014734	0.048245	0.515658	1930	3	-3.8084	0.65891	0.65853	0.181424	1	13207	0	-3.8084
Mrps26	4	0.014756	0.048318	0.516018	1931	3	-4.0374	0.80061	0.80027	0.0967635	1	15896	0	-4.0374
Olfr739	4	0.014766	0.04835	0.516018	1932	4	-1.419	0.98523	0.98521	0.00647119	1	19381	0	-1.419
Agk	4	0.014774	0.048373	0.516018	1933	3	-2.9151	0.73496	0.73459	0.133955	1	14655	0	-2.9151
Rif1	4	0.014781	0.048392	0.516018	1934	4	-2.3156	0.98522	0.9852	0.0064756	1	19379	0	-2.3156
Olfr266	4	0.014785	0.048404	0.516018	1935	4	-2.0306	0.98521	0.98519	0.00648001	1	19378	0	-2.0306
Bex6	4	0.014862	0.048653	0.518406	1936	4	-1.0185	0.98514	0.98512	0.00651086	1	19377	0	-1.0185
Emc7	4	0.014948	0.04892	0.520985	1937	2	-2.4953	0.058475	0.058684	1.23148	1	1188	1	-2.4953
Sepn1	4	0.014968	0.048984	0.52118	1938	3	-2.2511	0.70679	0.7063	0.151011	1	14110	0	-2.2511
Sgol1	4	0.014979	0.049014	0.52118	1939	3	-4.707	0.58414	0.58369	0.233818	1	11782	0	-4.707
Polr2f	4	0.014979	0.049014	0.52118	1940	3	-4.7679	0.74684	0.74655	0.126941	1	14903	0	-4.7679
Vmn1r103	4	0.015008	0.049105	0.521856	1941	3	-2.5944	0.74614	0.74582	0.127366	1	14895	0	-2.5944
Nhlrc2	4	0.015019	0.049145	0.521856	1942	4	-1.4801	0.98498	0.98495	0.00658582	1	19374	0	-1.4801
Vmn2r84	4	0.015023	0.049154	0.521856	1943	3	-3.5486	0.86933	0.86887	0.0610452	1	17119	0	-3.5486
Nat3	4	0.015097	0.049371	0.523891	1944	4	-1.0283	0.9849	0.98488	0.00661668	1	19372	0	-1.0283
Rab12	4	0.015104	0.049399	0.523927	1945	3	-3.9935	0.82883	0.82827	0.0818281	1	16429	0	-3.9935
Gm7257	4	0.015114	0.049428	0.523958	1946	4	-1.4326	0.98489	0.98486	0.0066255	1	19371	0	-1.4326
Xkr5	4	0.015151	0.049538	0.524862	1947	4	-1.2277	0.98485	0.98482	0.00664314	1	19370	0	-1.2277
Larp4b	4	0.015168	0.049587	0.524902	1948	4	-1.422	0.98483	0.9848	0.00665196	1	19369	0	-1.422
Tra2b	4	0.015171	0.049593	0.524902	1949	4	-2.1532	0.94896	0.94883	0.0228116	1	18562	0	-2.1532
Smarcal1	4	0.015181	0.049618	0.524902	1950	4	-2.2911	0.98482	0.98478	0.00666078	1	19368	0	-2.2911
Fanca	4	0.015218	0.049725	0.525494	1952	4	-4.7805	0.9767	0.97663	0.0102699	1	19162	0	-4.7805
Tmco5	4	0.015218	0.049724	0.525494	1951	4	-1.9263	0.98478	0.98474	0.00667842	1	19367	0	-1.9263
Dnaja2	4	0.015289	0.04994	0.527228	1953	3	-4.6663	0.58184	0.58139	0.235532	1	11734	0	-4.6663
Dna2	4	0.015289	0.04994	0.527228	1954	4	-3.8521	0.96114	0.96098	0.0172857	1	18812	0	-3.8521
Rab8a	4	0.015341	0.050094	0.528586	1955	4	-0.90891	0.98466	0.98463	0.00672694	1	19365	0	-0.90891
Rhox4e	4	0.015364	0.050159	0.52886	1956	2	-3.1028	0.12756	0.1272	0.895513	1	2581	0	-3.1028
Olfr772	4	0.015367	0.050171	0.52886	1957	4	-0.75881	0.98463	0.98461	0.00673576	1	19364	0	-0.75881
Rprd1b	4	0.015435	0.050364	0.530545	1958	4	-1.9134	0.98457	0.98454	0.00676663	1	19363	0	-1.9134
Mettl3	4	0.015439	0.050383	0.530545	1959	4	-1.5626	0.98456	0.98454	0.00676663	1	19362	0	-1.5626
Kdm5a	4	0.015475	0.050497	0.53148	1960	4	-2.0404	0.97511	0.97502	0.0109865	1	19128	0	-2.0404
Cdc7	4	0.015494	0.050555	0.531559	1961	4	-0.93385	0.93789	0.93774	0.0279176	1	18326	0	-0.93385
Sf3b3	4	0.015495	0.050556	0.531559	1962	4	-3.3408	0.93863	0.93849	0.0275704	1	18346	0	-3.3408
Olfr768	4	0.015587	0.050826	0.534122	1963	4	-1.404	0.98441	0.98438	0.00683722	1	19359	0	-1.404
Mrpl19	4	0.015604	0.050876	0.534374	1964	3	-2.0706	0.27793	0.27733	0.557003	1	5585	0	-2.0706
Nanp	4	0.015621	0.050928	0.53445	1965	4	-0.80821	0.98438	0.98435	0.00685045	1	19356	0	-0.80821
Olfr382	4	0.015638	0.050972	0.53445	1966	3	-3.6554	0.72584	0.72544	0.139399	1	14475	0	-3.6554
Efna5	4	0.015647	0.051004	0.53445	1967	4	-0.92359	0.98435	0.98432	0.00686369	1	19355	0	-0.92359
Snrpc	4	0.015659	0.051034	0.53445	1968	4	-2.4927	0.96702	0.96687	0.0146319	1	18941	0	-2.4927
Gm15085	4	0.015659	0.051034	0.53445	1969	4	-1.7187	0.98434	0.98431	0.0068681	1	19354	0	-1.7187
Rmi2	4	0.015669	0.051061	0.53445	1970	4	-2.1426	0.97868	0.97866	0.00936816	1	19209	0	-2.1426
Lama4	4	0.01567	0.051064	0.53445	1971	4	-1.336	0.98433	0.9843	0.00687251	1	19353	0	-1.336
Slc39a13	4	0.01579	0.051431	0.537816	1972	3	-2.562	0.93672	0.93654	0.0284737	1	18303	0	-2.562
Cenpa	4	0.015793	0.051437	0.537816	1973	3	-0.88346	0.78496	0.78456	0.105374	1	15639	0	-0.88346
Rgs18	4	0.015809	0.051492	0.53812	1974	3	-3.0116	0.80003	0.79969	0.0970783	1	15878	0	-3.0116
Zpr1	4	0.015844	0.051584	0.538803	1975	3	-2.9932	0.92348	0.92328	0.0346666	1	18074	0	-2.9932
Fnbp4	4	0.015892	0.051733	0.540087	1976	3	-2.0334	0.56346	0.56292	0.249553	1	11349	0	-2.0334
Mettl21a	4	0.015912	0.051789	0.540171	1977	4	-1.1263	0.98409	0.98405	0.00698283	1	19350	0	-1.1263
F8a	4	0.015913	0.051793	0.540171	1978	4	-2.569	0.98391	0.98389	0.00705345	1	19344	0	-2.569
Zfp248	4	0.015927	0.051842	0.54025	1979	4	-1.1206	0.98407	0.98404	0.00698725	1	19349	0	-1.1206
Vmn1r120	4	0.015933	0.051853	0.54025	1980	3	-2.2125	0.31984	0.3192	0.495937	1	6446	0	-2.2125
2022-09-01	4	0.015958	0.051943	0.540564	1981	3	-2.1447	0.20139	0.20103	0.696739	1	4070	0	-2.1447
Tmem201	4	0.015963	0.05196	0.540564	1982	4	-1.3585	0.98404	0.98401	0.00700049	1	19348	0	-1.3585
Gm9125	4	0.015965	0.051968	0.540564	1983	3	-4.1158	0.2063	0.20595	0.686238	1	4170	0	-4.1158
Tfdp1	4	0.015988	0.052034	0.540564	1984	4	-0.91657	0.98401	0.98399	0.00700932	1	19347	0	-0.91657
Vmn1r47	4	0.015991	0.052045	0.540564	1986	2	-0.67976	0.2237	0.22333	0.651053	1	4529	0	-0.67976
Zbtb11	4	0.015991	0.052045	0.540564	1985	3	-1.7824	0.85977	0.8593	0.0658552	1	16936	0	-1.7824
Ptprs	4	0.016002	0.052066	0.540564	1987	4	-1.2726	0.984	0.98397	0.00701814	1	19346	0	-1.2726
Zfr	4	0.016034	0.052175	0.541421	1988	4	-2.525	0.98002	0.98004	0.0087562	1	19244	0	-2.525
Otud7a	4	0.016083	0.052336	0.542804	1989	4	-1.1232	0.98392	0.98389	0.00705345	1	19345	0	-1.1232
B4galt7	4	0.016092	0.052361	0.542804	1990	4	-1.963	0.98391	0.98387	0.00706228	1	19343	0	-1.963
Pik3c2a	4	0.016108	0.052402	0.542959	1991	4	-1.7807	0.98389	0.98385	0.00707111	1	19342	0	-1.7807
Ap3m1	4	0.016155	0.052545	0.544151	1992	3	-2.001	0.87278	0.87237	0.0592993	1	17183	0	-2.001
Tubgcp4	4	0.016165	0.052574	0.544151	1993	3	-1.9345	0.72931	0.72894	0.137308	1	14543	0	-1.9345
Has2	4	0.01618	0.052608	0.544151	1994	3	-2.1695	0.22549	0.22511	0.647605	1	4559	0	-2.1695
Ubn2	4	0.016183	0.052622	0.544151	1995	3	-3.7957	0.012634	0.015039	1.82278	1	308	1	-3.7957
Mrpl57	4	0.016197	0.052664	0.544211	1996	4	-2.8416	0.93833	0.93819	0.0277092	1	18334	0	-2.8416
Gm2927	4	0.016202	0.052681	0.544211	1997	4	-2.2838	0.9838	0.98376	0.00711084	1	19340	0	-2.2838
Rab1	4	0.016219	0.052745	0.544606	1998	3	-3.1792	0.9261	0.92588	0.0334453	1	18112	0	-3.1792
Calcb	4	0.016241	0.052807	0.544967	1999	4	-1.6167	0.98376	0.98372	0.0071285	1	19338	0	-1.6167
[truncated: 18,672 more rows]

## Sheet: gRNA (d17)
sgrna	Gene	control_count	treatment_count	control_mean	treat_mean	LFC	control_var	adj_var	score	p.low	p.high	p.twosided	FDR	high_in_treatment
CAGE.Ephb4.g55704	Ephb4	4.603	961.04	4.603	961.04	7.4238	457390	47.58	138.66	1	0	0	0	TRUE
CAGE.control.g2089	CAGE.control.g2089	1.5343	253.18	1.5343	253.18	6.6481	31662	4.4048	119.9	1	0	0	0	TRUE
CAGE.Ccdc106.g68046	Ccdc106	63.674	8637.3	63.674	8637.3	7.0614	36754000	27837	51.387	1	0	0	0	TRUE
CAGE.Macrod1.g67886	Macrod1	8.4388	592.47	8.4388	592.47	5.9744	170550	199.72	41.327	1	0	0	0	TRUE
CAGE.Ccdc101.g65245	Ccdc101	256.23	18558	256.23	18558	6.1729	167470000	857460	19.764	1	4.9708e-87	9.9416e-87	1.5833e-82	TRUE
CAGE.Sh3tc2.g67953	Sh3tc2	9.2059	308.29	9.2059	308.29	4.9215	44726	246.21	19.061	1	3.6902e-81	7.3803e-81	9.7952e-77	TRUE
CAGE.Olfm2.g25253	Olfm2	46.797	2053	46.797	2053	5.4254	2012400	13054	17.559	1	3.8427e-69	7.6855e-69	8.743e-65	TRUE
CAGE.Ikzf1.g10062	Ikzf1	141.16	7540.2	141.16	7540.2	5.7292	27373000	197510	16.649	1	2.4721e-62	4.9442e-62	4.9214e-58	TRUE
CAGE.Med12.g25884	Med12	148.83	7087.2	148.83	7087.2	5.564	24071000	225000	14.628	1	1.5044e-48	3.0089e-48	2.6623e-44	TRUE
CAGE.control.g26297	CAGE.control.g26297	6.1373	137.78	6.1373	137.78	4.2813	8665.4	93.432	13.619	1	2.0801e-42	4.1603e-42	3.3129e-38	TRUE
CAGE.S1pr1.g58441	S1pr1	350.59	18546	350.59	18546	5.7211	165530000	1856000	13.355	1	9.1453e-41	1.8291e-40	1.3241e-36	TRUE
CAGE.control.g48346	CAGE.control.g48346	7.6716	168.78	7.6716	168.78	4.2913	12979	158.92	12.78	1	1.4523e-37	2.9046e-37	1.9275e-33	TRUE
CAGE.Tsc2.g69249	Tsc2	658.99	34868	658.99	34868	5.7234	585120000	8783400	11.543	1	6.832e-31	1.3664e-30	8.37e-27	TRUE
CAGE.Ccdc178.g67669	Ccdc178	28.385	716.47	28.385	716.47	4.6098	236730	3824.4	11.127	1	6.8794e-29	1.3759e-28	7.826e-25	TRUE
CAGE.Ccdc101.g28570	Ccdc101	619.87	29400	619.87	29400	5.5654	414140000	7554200	10.471	1	9.9491e-26	1.9898e-25	1.0564e-21	TRUE
CAGE.Med12.g43042	Med12	1105.5	58965	1105.5	58965	5.7358	1673800000	31410000	10.324	1	4.7584e-25	9.5167e-25	4.7365e-21	TRUE
CAGE.Tsc2.g22653	Tsc2	761.79	36518	761.79	36518	5.5812	639250000	12553000	10.092	1	5.1143e-24	1.0229e-23	4.7913e-20	TRUE
CAGE.Rad51c.g67714	Rad51c	8.4388	149.84	8.4388	149.84	3.9983	9997.1	199.72	10.006	1	9.9295e-24	1.9859e-23	8.7856e-20	TRUE
CAGE.Tmem14c.g29853	Tmem14c	76.716	1992.7	76.716	1992.7	4.6811	1835500	44027	9.1313	1	5.267e-20	1.0534e-19	4.4149e-16	TRUE
CAGE.Ccdc101.g22359	Ccdc101	868.43	38046	868.43	38046	5.4516	691070000	17333000	8.9297	1	3.667e-19	7.3341e-19	2.9201e-15	TRUE
CAGE.Ccdc101.g79488	Ccdc101	1884.9	97292	1884.9	97292	5.689	4551300000	116920000	8.8234	1	9.7564e-19	1.9513e-18	7.3993e-15	TRUE
CAGE.Lrrtm3.g67917	Lrrtm3	9.9731	161.9	9.9731	161.9	3.8919	11540	298.63	8.7914	1	1.0283e-18	2.0566e-18	7.444e-15	TRUE
CAGE.Gamt.g10956	Gamt	49.865	1135	49.865	1135	4.4811	588750	15260	8.7844	1	1.1971e-18	2.3943e-18	8.2896e-15	TRUE
CAGE.Phrf1.g52953	Phrf1	192.56	5752.5	192.56	5752.5	4.8936	15456000	424290	8.5357	1	1.1305e-17	2.261e-17	7.5018e-14	TRUE
CAGE.Cxcl3.g59408	Cxcl3	365.94	12473	365.94	12473	5.0872	73289000	2062600	8.4301	1	2.8761e-17	5.7521e-17	1.8322e-13	TRUE
CAGE.Foxd3.g67808	Foxd3	26.851	508.08	26.851	508.08	4.1921	115790	3337.3	8.3302	1	5.945e-17	1.189e-16	3.6417e-13	TRUE
CAGE.Paxip1.g48216	Paxip1	662.06	25092	662.06	25092	5.242	298410000	8884500	8.1961	1	2.1113e-16	4.2226e-16	1.2454e-12	TRUE
CAGE.control.g68037	CAGE.control.g68037	15.343	253.18	15.343	253.18	3.9591	28283	849.44	8.1603	1	2.3842e-16	4.7685e-16	1.3562e-12	TRUE
CAGE.Ccdc78.g67769	Ccdc78	21.48	378.91	21.48	378.91	4.0789	63876	1932.1	8.1315	1	3.0832e-16	6.1664e-16	1.6932e-12	TRUE
CAGE.Med12.g69496	Med12	679.7	25710	679.7	25710	5.2392	313270000	9479100	8.13	1	3.6549e-16	7.3098e-16	1.9403e-12	TRUE
CAGE.Efnb2.g37141	Efnb2	183.35	5146.2	183.35	5146.2	4.8033	12315000	376070	8.0928	1	4.7204e-16	9.4408e-16	2.4251e-12	TRUE
CAGE.Eif1ax.g48321	Eif1ax	675.87	24687	675.87	24687	5.1888	288280000	9347900	7.8535	1	3.4436e-15	6.8872e-15	1.7139e-11	TRUE
CAGE.Mgarp.g69256	Mgarp	75.182	1613.8	75.182	1613.8	4.4058	1183700	41892	7.5173	1	4.3452e-14	8.6905e-14	2.0971e-10	TRUE
CAGE.Tsc1.g19504	Tsc1	1094	41841	1094	41841	5.256	830180000	30611000	7.3649	1	1.533e-13	3.0661e-13	7.1811e-10	TRUE
CAGE.Eef1a2.g67768	Eef1a2	36.824	638.97	36.824	638.97	4.0806	181290	7244.2	7.0747	1	1.1221e-12	2.2442e-12	5.1059e-09	TRUE
CAGE.Erc2.g56186	Erc2	80.552	1591.4	80.552	1591.4	4.2873	1141300	49643	6.7809	1	9.3109e-12	1.8622e-11	4.1191e-08	TRUE
CAGE.Pagr1a.g69372	Pagr1a	505.56	14677	505.56	14677	4.8568	100420000	4572300	6.6276	1	2.8741e-11	5.7482e-11	1.2371e-07	TRUE
CAGE.Tsc2.g36207	Tsc2	1423.8	52118	1423.8	52118	5.1929	1285000000	58588000	6.623	1	3.0665e-11	6.1329e-11	1.2852e-07	TRUE
CAGE.control.g7733	CAGE.control.g7733	6.9044	79.226	6.9044	79.226	3.3433	2615.2	123.58	6.5056	1	5.2812e-11	1.0562e-10	2.1567e-07	TRUE
CAGE.Naa50.g5204	Naa50	76.716	1431.2	76.716	1431.2	4.2039	917350	44027	6.4554	1	8.3973e-11	1.6795e-10	3.3435e-07	TRUE
CAGE.Hoxc11.g52687	Hoxc11	125.05	2571.4	125.05	2571.4	4.3511	2992300	146560	6.3902	1	1.319e-10	2.638e-10	5.1237e-07	TRUE
CAGE.Olfr74.g32327	Olfr74	59.071	1016.2	59.071	1016.2	4.0817	458000	23146	6.2909	1	2.4233e-10	4.8466e-10	9.1892e-07	TRUE
CAGE.Cyp2b13.g6805	Cyp2b13	291.52	7011.5	291.52	7011.5	4.5833	22579000	1178200	6.1909	1	4.9374e-10	9.8749e-10	1.8287e-06	TRUE
CAGE.Pms2.g67702	Pms2	8.4388	93.004	8.4388	93.004	3.3161	3575.6	199.72	5.9839	1	1.5028e-09	3.0057e-09	5.4397e-06	TRUE
CAGE.Rdh11.g30236	Rdh11	234.75	5203.1	234.75	5203.1	4.4643	12342000	691140	5.9762	1	1.8686e-09	3.7373e-09	6.6135e-06	TRUE
CAGE.Tsc1.g52056	Tsc1	811.66	23540	811.66	23540	4.8564	258300000	14674000	5.9333	1	2.5428e-09	5.0856e-09	8.8038e-06	TRUE
CAGE.Wdr54.g29879	Wdr54	272.34	6150.3	272.34	6150.3	4.4921	17275000	996400	5.8886	1	3.2061e-09	6.4122e-09	1.0864e-05	TRUE
CAGE.Nr1h5.g57545	Nr1h5	351.36	8224	351.36	8224	4.5449	30989000	1866100	5.7631	1	6.8654e-09	1.3731e-08	2.2315e-05	TRUE
CAGE.Olfr1318.g68020	Olfr1318	8.4388	89.559	8.4388	89.559	3.2622	3290.3	199.72	5.7402	1	6.5249e-09	1.305e-08	2.165e-05	TRUE
CAGE.Drg2.g49388	Drg2	182.58	3671.9	182.58	3671.9	4.3224	6087800	372200	5.7194	1	8.6518e-09	1.7304e-08	2.7558e-05	TRUE
CAGE.Nprl3.g46539	Nprl3	448.02	10971	448.02	10971	4.6109	55367000	3395400	5.7108	1	9.4352e-09	1.887e-08	2.9464e-05	TRUE
CAGE.Mia.g41820	Mia	433.45	10466	433.45	10466	4.5906	50330000	3129800	5.6712	1	1.1883e-08	2.3766e-08	3.6395e-05	TRUE
CAGE.Med12.g37629	Med12	932.1	26448	932.1	26448	4.825	325520000	20634000	5.6172	1	1.6697e-08	3.3395e-08	5.0175e-05	TRUE
CAGE.Tada2b.g47801	Tada2b	619.87	15812	619.87	15812	4.6707	115410000	7554200	5.5276	1	2.7548e-08	5.5096e-08	8.1249e-05	TRUE
CAGE.Acbd5.g52147	Acbd5	114.31	2001.3	114.31	2001.3	4.1181	1780400	117490	5.5053	1	2.9226e-08	5.8452e-08	8.463e-05	TRUE
CAGE.Pagr1a.g3059	Pagr1a	665.89	17130	665.89	17130	4.683	135530000	9011800	5.4844	1	3.5286e-08	7.0573e-08	0.00010035	TRUE
CAGE.Cd300lb.g46253	Cd300lb	220.94	4428	220.94	4428	4.3187	8849800	595290	5.4528	1	4.0467e-08	8.0935e-08	0.00011307	TRUE
CAGE.Tsc1.g2783	Tsc1	850.78	22872	850.78	22872	4.747	242470000	16479000	5.4248	1	4.9763e-08	9.9527e-08	0.00013555	TRUE
CAGE.Pcdhga8.g16073	Pcdhga8	203.3	3973.3	203.3	3973.3	4.282	7106600	484960	5.4137	1	5.0214e-08	1.0043e-07	0.00013555	TRUE
CAGE.Tsc1.g22544	Tsc1	883	23726	883	23726	4.7464	260910000	18059000	5.3755	1	6.5587e-08	1.3117e-07	0.00017409	TRUE
CAGE.Stfa2l1.g62147	Stfa2l1	72.88	1124.7	72.88	1124.7	3.9294	553120	38807	5.3391	1	7.2472e-08	1.4494e-07	0.00018617	TRUE
CAGE.Ndufb11.g51687	Ndufb11	101.27	1675.8	101.27	1675.8	4.0353	1239600	87191	5.3323	1	7.6457e-08	1.5291e-07	0.00019328	TRUE
CAGE.control.g2221	CAGE.control.g2221	16.11	180.84	16.11	180.84	3.4097	13568	956.73	5.3257	1	7.1941e-08	1.4388e-07	0.00018617	TRUE
CAGE.Ipo9.g8744	Ipo9	136.55	2404.3	136.55	2404.3	4.1282	2571400	182030	5.3153	1	8.5096e-08	1.7019e-07	0.00021176	TRUE
CAGE.Vmn1r52.g44068	Vmn1r52	85.155	1336.5	85.155	1336.5	3.9565	782930	56919	5.2451	1	1.2217e-07	2.4433e-07	0.00029933	TRUE
CAGE.Olfr346.g6384	Olfr346	601.45	14280	601.45	14280	4.5671	93545000	7013400	5.1649	1	2.0395e-07	4.079e-07	0.00048481	TRUE
CAGE.Kat2b.g27708	Kat2b	133.49	2275.2	133.49	2275.2	4.0811	2293400	172120	5.1622	1	1.9488e-07	3.8977e-07	0.00047027	TRUE
CAGE.Krt9.g31743	Krt9	83.62	1283.1	83.62	1283.1	3.9236	719390	54428	5.1415	1	2.1299e-07	4.2597e-07	0.00049884	TRUE
CAGE.Cgrrf1.g16035	Cgrrf1	915.99	23339	915.99	23339	4.6697	251390000	19766000	5.0435	1	3.9301e-07	7.8603e-07	0.00090714	TRUE
CAGE.Chek2.g25696	Chek2	336.02	6839.2	336.02	6839.2	4.3432	21146000	1671700	5.0297	1	4.0758e-07	8.1515e-07	0.00092732	TRUE
CAGE.Olfr747.g40128	Olfr747	250.09	4717.4	250.09	4717.4	4.232	9978300	807760	4.9705	1	5.4773e-07	1.0955e-06	0.0012286	TRUE
CAGE.Tsc2.g24531	Tsc2	837.74	20228	837.74	20228	4.5921	188000000	15863000	4.8685	1	9.6398e-07	1.928e-06	0.0021309	TRUE
CAGE.Tpra1.g10422	Tpra1	725.73	16963	725.73	16963	4.5449	131820000	11139000	4.865	1	9.7671e-07	1.9534e-06	0.0021309	TRUE
CAGE.Ambra1.g62854	Ambra1	991.17	24641	991.17	24641	4.6344	279650000	24005000	4.8269	1	1.1949e-06	2.3897e-06	0.002504	TRUE
CAGE.Psd3.g67718	Psd3	32.988	390.96	32.988	390.96	3.5276	64072	5529.7	4.8139	1	1.1021e-06	2.2042e-06	0.002372	TRUE
CAGE.Btbd8.g483	Btbd8	106.64	1620.7	106.64	1620.7	3.9133	1146200	99018	4.8115	1	1.1838e-06	2.3676e-06	0.002504	TRUE
CAGE.Klhl10.g47273	Klhl10	128.12	2009.9	128.12	2009.9	3.9611	1770600	155570	4.771	1	1.461e-06	2.922e-06	0.0030218	TRUE
CAGE.Depdc5.g55619	Depdc5	927.5	22226	927.5	22226	4.5813	226820000	20383000	4.7175	1	2.0531e-06	4.1061e-06	0.004192	TRUE
CAGE.Themis3.g29001	Themis3	872.26	20387	872.26	20387	4.5452	190410000	17522000	4.6619	1	2.6894e-06	5.3788e-06	0.0054218	TRUE
CAGE.Pea15a.g35089	Pea15a	130.42	1958.2	130.42	1958.2	3.8981	1670500	162540	4.5337	1	4.623e-06	9.246e-06	0.0092035	TRUE
CAGE.Aipl1.g53606	Aipl1	247.03	4243.7	247.03	4243.7	4.0971	7986800	783570	4.5151	0.99999	5.1894e-06	1.0379e-05	0.010203	TRUE
CAGE.Pik3ca.g12592	Pik3ca	631.37	13308	631.37	13308	4.3955	80351000	7904300	4.509	0.99999	5.5312e-06	1.1062e-05	0.010743	TRUE
CAGE.Gspt2.g79110	Gspt2	185.65	2957.2	185.65	2957.2	3.9863	3840700	387800	4.4506	0.99999	6.9379e-06	1.3876e-05	0.013313	TRUE
CAGE.Depdc5.g64722	Depdc5	437.28	8298	437.28	8298	4.243	30896000	3198400	4.3954	0.99999	9.2683e-06	1.8537e-05	0.017366	TRUE
CAGE.1700021F05Rik.g10914	1700021F05Rik	18.412	177.4	18.412	177.4	3.2001	12638	1325.4	4.367	0.99999	9.0807e-06	1.8161e-05	0.017217	TRUE
CAGE.Olfr869.g6905	Olfr869	184.12	2817.7	184.12	2817.7	3.9285	3467800	379950	4.2725	0.99998	1.5657e-05	3.1314e-05	0.028995	TRUE
CAGE.Hspb8.g56220	Hspb8	606.06	11967	606.06	11967	4.3011	64530000	7146400	4.2496	0.99998	1.8155e-05	3.631e-05	0.033235	TRUE
CAGE.Dhx29.g1115	Dhx29	237.05	3739.1	237.05	3739.1	3.9737	6132200	707950	4.1622	0.99997	2.5798e-05	5.1596e-05	0.04669	TRUE
CAGE.Dsg3.g2713	Dsg3	82.086	1026.5	82.086	1026.5	3.6284	445950	52003	4.1414	0.99997	2.6949e-05	5.3898e-05	0.048225	TRUE
CAGE.Aipl1.g3793	Aipl1	253.16	3997.4	253.16	3997.4	3.9756	7009800	832390	4.104	0.99997	3.3326e-05	6.6652e-05	0.05327	TRUE
CAGE.Schip1.g49985	Schip1	133.49	1834.2	133.49	1834.2	3.7704	1446300	172120	4.0995	0.99997	3.3068e-05	6.6136e-05	0.05327	TRUE
CAGE.Shank1.g41684	Shank1	744.15	14850	744.15	14850	4.3169	99482000	11848000	4.0979	0.99996	3.5606e-05	7.1212e-05	0.05327	TRUE
CAGE.Teddm1a.g44329	Teddm1a	101.27	1303.8	101.27	1303.8	3.6734	723020	87191	4.0724	0.99996	3.6681e-05	7.3362e-05	0.05327	TRUE
CAGE.Myl6.g26470	Myl6	431.91	7583.3	431.91	7583.3	4.1309	25571000	3102500	4.06	0.99996	4.1105e-05	8.2209e-05	0.05327	TRUE
CAGE.Olfr284.g68012	Olfr284	79.785	973.1	79.785	973.1	3.5919	399000	48488	4.0568	0.99996	3.8776e-05	7.7551e-05	0.05327	TRUE
CAGE.Dnajc6.g54100	Dnajc6	154.2	2161.5	154.2	2161.5	3.8005	2014600	245520	4.051	0.99996	4.0979e-05	8.1958e-05	0.05327	TRUE
CAGE.Olfr594.g57750	Olfr594	227.08	3423.9	227.08	3423.9	3.9085	5109900	636840	4.006	0.99995	5.0462e-05	0.00010092	0.05327	TRUE
CAGE.Vmn2r68.g13684	Vmn2r68	129.65	1730.9	129.65	1730.9	3.7286	1282000	160200	4.0007	0.99995	5.037e-05	0.00010074	0.05327	TRUE
CAGE.Mau2.g51205	Mau2	911.39	18448	911.39	18448	4.3377	153760000	19522000	3.9689	0.99994	6.2071e-05	0.00012414	0.05327	TRUE
CAGE.Nprl2.g25753	Nprl2	899.11	18057	899.11	18057	4.3264	147190000	18881000	3.9486	0.99993	6.755e-05	0.0001351	0.05327	TRUE
CAGE.Itln1.g4362	Itln1	167.24	2323.4	167.24	2323.4	3.7882	2324500	299850	3.9375	0.99993	6.6401e-05	0.0001328	0.05327	TRUE
CAGE.Nrbp2.g67699	Nrbp2	16.878	144.67	16.878	144.67	3.0265	8165.8	1071.7	3.9037	0.99993	6.7961e-05	0.00013592	0.05327	TRUE
CAGE.Magea8.g50546	Magea8	230.15	3394.6	230.15	3394.6	3.8768	5007000	658240	3.9004	0.99992	7.8496e-05	0.00015699	0.05327	TRUE
CAGE.Mrgprb2.g53162	Mrgprb2	182.58	2561.1	182.58	2561.1	3.8028	2828600	372200	3.8986	0.99992	7.8329e-05	0.00015666	0.05327	TRUE
CAGE.Rock1.g55050	Rock1	375.14	6093.5	375.14	6093.5	4.0182	16350000	2192700	3.8617	0.99991	9.3833e-05	0.00018767	0.05327	TRUE
CAGE.Rgs5.g67740	Rgs5	27.618	256.62	27.618	256.62	3.1703	26221	3575.9	3.8296	0.99991	9.468e-05	0.00018936	0.05327	TRUE
CAGE.Mau2.g58445	Mau2	1779	40126	1779	40126	4.4946	735250000	101400000	3.808	0.99988	0.00012284	0.00024569	0.05327	TRUE
CAGE.Slc5a12.g67904	Slc5a12	77.483	883.54	77.483	883.54	3.4945	324860	45118	3.7948	0.99988	0.00011502	0.00023004	0.05327	TRUE
CAGE.Spryd7.g5046	Spryd7	277.71	4143.8	277.71	4143.8	3.8945	7473500	1045500	3.7811	0.99987	0.00012862	0.00025723	0.05327	TRUE
CAGE.Ctsa.g51813	Ctsa	218.64	3067.4	218.64	3067.4	3.8043	4057700	580130	3.7402	0.99985	0.00014999	0.00029998	0.05327	TRUE
CAGE.Fgd5.g51003	Fgd5	568.47	9806.8	568.47	9806.8	4.1062	42673000	6103700	3.7394	0.99984	0.00015609	0.00031218	0.05327	TRUE
CAGE.Olfr474.g74131	Olfr474	316.07	4789.7	316.07	4789.7	3.9174	10007000	1437800	3.7308	0.99984	0.000158	0.00031599	0.05327	TRUE
CAGE.Zfp40.g25911	Zfp40	257	3718.4	257	3718.4	3.8496	5990800	863800	3.7243	0.99984	0.00016079	0.00032158	0.05327	TRUE
CAGE.2410127L17Rik.g33425	2410127L17Rik	484.08	7958.7	484.08	7958.7	4.0364	27935000	4108600	3.6876	0.99981	0.00019043	0.00038086	0.05327	TRUE
CAGE.Mup5.g49620	Mup5	144.23	1820.5	144.23	1820.5	3.6487	1404900	208250	3.6732	0.99981	0.00019193	0.00038386	0.05327	TRUE
CAGE.Olfr716.g35787	Olfr716	330.65	4977.4	330.65	4977.4	3.908	10796000	1606700	3.6659	0.9998	0.00020437	0.00040873	0.05327	TRUE
CAGE.Spen.g69911	Spen	449.56	7187.1	449.56	7187.1	3.9958	22698000	3424100	3.6411	0.99977	0.00022778	0.00045556	0.05327	TRUE
CAGE.Eif2s1.g70560	Eif2s1	112.77	1336.5	112.77	1336.5	3.5553	748760	113640	3.6301	0.99978	0.00022451	0.00044902	0.05327	TRUE
CAGE.Lztr1.g57549	Lztr1	227.85	3136.3	227.85	3136.3	3.7771	4229600	642150	3.6295	0.99977	0.00023206	0.00046412	0.05327	TRUE
CAGE.Supt20.g76410	Supt20	777.9	13880	777.9	13880	4.1555	85832000	13217000	3.604	0.99973	0.00026799	0.00053598	0.05327	TRUE
CAGE.Carm1.g56952	Carm1	648.25	11080	648.25	11080	4.0931	54406000	8435000	3.5917	0.99972	0.00027925	0.0005585	0.05327	TRUE
CAGE.Tigd3.g3260	Tigd3	190.26	2488.7	190.26	2488.7	3.7024	2641500	411910	3.5813	0.99972	0.00027728	0.00055457	0.05327	TRUE
CAGE.control.g39576	CAGE.control.g39576	680.47	11705	680.47	11705	4.1024	60767000	9505500	3.5757	0.9997	0.00029734	0.00059468	0.05327	TRUE
CAGE.Stt3a.g3774	Stt3a	1279.6	1.7223	1279.6	1.7223	-8.8778	816520	45036000	3.5757	0.00017467	0.99983	0.00034934	0.05327	FALSE
CAGE.Rad54l2.g45226	Rad54l2	1269.6	1.7223	1269.6	1.7223	-8.8665	803820	44176000	3.5732	0.00017631	0.99982	0.00035262	0.05327	FALSE
CAGE.Mcrs1.g68127	Mcrs1	1255.1	1.7223	1255.1	1.7223	-8.8499	785450	42938000	3.5696	0.00017876	0.99982	0.00035751	0.05327	FALSE
CAGE.Wdr7.g41564	Wdr7	1254.3	0	1254.3	0	-10.294	786640	42873000	3.5694	0.00017889	0.99982	0.00035777	0.05327	FALSE
CAGE.Tbca.g9098	Tbca	1251.2	0	1251.2	0	-10.29	782800	42615000	3.5687	0.00017941	0.99982	0.00035882	0.05327	FALSE
CAGE.Trappc5.g51816	Trappc5	1236.7	0	1236.7	0	-10.273	764670	41403000	3.565	0.00018194	0.99982	0.00036387	0.05327	FALSE
CAGE.1700008F21Rik.g10211	1700008F21Rik	152.66	1894.5	152.66	1894.5	3.6247	1517000	239550	3.5589	0.9997	0.00029913	0.00059826	0.05327	TRUE
CAGE.Mars2.g8957	Mars2	1202.9	1.7223	1202.9	1.7223	-8.7887	721420	38674000	3.5563	0.00018804	0.99981	0.00037608	0.05327	FALSE
CAGE.1810026J23Rik.g14574	1810026J23Rik	1193.7	1.7223	1193.7	1.7223	-8.7776	710410	37949000	3.5539	0.00018977	0.99981	0.00037954	0.05327	FALSE
CAGE.Paics.g77273	Paics	1168.4	1.7223	1168.4	1.7223	-8.7467	680550	35997000	3.5472	0.00019468	0.99981	0.00038937	0.05327	FALSE
CAGE.Sepsecs.g24736	Sepsecs	1165.3	0	1165.3	0	-10.188	678980	35765000	3.5464	0.0001953	0.9998	0.00039059	0.05327	FALSE
CAGE.Wdr73.g41980	Wdr73	1160.7	0	1160.7	0	-10.182	673630	35418000	3.5451	0.00019622	0.9998	0.00039244	0.05327	FALSE
CAGE.Cenpn.g24851	Cenpn	1160.7	1.7223	1160.7	1.7223	-8.7372	671630	35418000	3.5451	0.00019622	0.9998	0.00039244	0.05327	FALSE
CAGE.Tfpt.g17964	Tfpt	1153	1.7223	1153	1.7223	-8.7277	662770	34844000	3.543	0.00019778	0.9998	0.00039555	0.05327	FALSE
CAGE.Wdr82.g63316	Wdr82	1151.5	0	1151.5	0	-10.171	662980	34730000	3.5426	0.00019809	0.9998	0.00039618	0.05327	FALSE
CAGE.Eef1e1.g53793	Eef1e1	1144.6	0	1144.6	0	-10.162	655060	34219000	3.5407	0.00019952	0.9998	0.00039903	0.05327	FALSE
CAGE.Hmgcs1.g6650	Hmgcs1	1140.8	1.7223	1140.8	1.7223	-8.7122	648710	33938000	3.5397	0.00020032	0.9998	0.00040063	0.05327	FALSE
CAGE.Elac2.g19045	Elac2	1126.2	0	1126.2	0	-10.139	634150	32879000	3.5356	0.00020341	0.9998	0.00040682	0.05327	FALSE
CAGE.Ttc27.g78575	Ttc27	1125.4	0	1125.4	0	-10.138	633290	32824000	3.5354	0.00020358	0.9998	0.00040715	0.05327	FALSE
CAGE.Dap3.g22649	Dap3	1123.9	0	1123.9	0	-10.136	631560	32714000	3.535	0.00020391	0.9998	0.00040782	0.05327	FALSE
CAGE.Bap1.g65225	Bap1	1123.1	0	1123.1	0	-10.135	630700	32659000	3.5348	0.00020407	0.9998	0.00040815	0.05327	FALSE
CAGE.Ccdc84.g8791	Ccdc84	1108.5	1.7223	1108.5	1.7223	-8.6709	612530	31625000	3.5306	0.00020728	0.99979	0.00041455	0.05327	FALSE
CAGE.Atp6ap2.g69321	Atp6ap2	1105.5	1.7223	1105.5	1.7223	-8.6669	609140	31410000	3.5298	0.00020796	0.99979	0.00041592	0.05327	FALSE
CAGE.Taf1c.g6746	Taf1c	1102.4	1.7223	1102.4	1.7223	-8.6629	605760	31196000	3.5289	0.00020865	0.99979	0.0004173	0.05327	FALSE
CAGE.Cap1.g41131	Cap1	325.28	4708.8	325.28	4708.8	3.8515	9607400	1543200	3.5287	0.99965	0.00034616	0.00069233	0.05327	TRUE
CAGE.Nsmce1.g48473	Nsmce1	1100.1	1.7223	1100.1	1.7223	-8.6599	603230	31035000	3.5282	0.00020917	0.99979	0.00041834	0.05327	FALSE
CAGE.Vars2.g66098	Vars2	1097.8	1.7223	1097.8	1.7223	-8.6569	600700	30876000	3.5276	0.00020969	0.99979	0.00041939	0.05327	FALSE
CAGE.Blm.g31801	Blm	1097.8	1.7223	1097.8	1.7223	-8.6569	600700	30876000	3.5276	0.00020969	0.99979	0.00041939	0.05327	FALSE
CAGE.Tceb2.g44668	Tceb2	1097	1.7223	1097	1.7223	-8.6559	599860	30823000	3.5274	0.00020987	0.99979	0.00041974	0.05327	FALSE
CAGE.Dcaf7.g15831	Dcaf7	1090.1	1.7223	1090.1	1.7223	-8.6468	592320	30347000	3.5254	0.00021145	0.99979	0.00042291	0.05327	FALSE
CAGE.Mrpl54.g49171	Mrpl54	1089.4	1.7223	1089.4	1.7223	-8.6458	591490	30294000	3.5251	0.00021163	0.99979	0.00042326	0.05327	FALSE
CAGE.Hbs1l.g15002	Hbs1l	1087.1	1.7223	1087.1	1.7223	-8.6427	588990	30137000	3.5245	0.00021217	0.99979	0.00042433	0.05327	FALSE
CAGE.Rpia.g69875	Rpia	1084.8	0	1084.8	0	-10.084	588360	29980000	3.5238	0.0002127	0.99979	0.0004254	0.05327	FALSE
CAGE.Hsd17b10.g78436	Hsd17b10	1083.2	0	1083.2	0	-10.082	586690	29876000	3.5234	0.00021306	0.99979	0.00042612	0.05327	FALSE
CAGE.Pou2f1.g59238	Pou2f1	1069.4	1.7223	1069.4	1.7223	-8.6191	569990	28946000	3.5193	0.00021634	0.99978	0.00043269	0.05327	FALSE
CAGE.Gemin6.g42369	Gemin6	1062.5	1.7223	1062.5	1.7223	-8.6098	562640	28488000	3.5173	0.00021802	0.99978	0.00043604	0.05327	FALSE
CAGE.Top3a.g70633	Top3a	1058.7	0	1058.7	0	-10.049	560400	28235000	3.5161	0.00021896	0.99978	0.00043792	0.05327	FALSE
CAGE.Alg2.g49494	Alg2	1057.1	1.7223	1057.1	1.7223	-8.6025	556960	28135000	3.5157	0.00021934	0.99978	0.00043868	0.05327	FALSE
CAGE.Glrx5.g48899	Glrx5	1054.8	1.7223	1054.8	1.7223	-8.5994	554530	27984000	3.515	0.00021991	0.99978	0.00043982	0.05327	FALSE
CAGE.Eefsec.g55565	Eefsec	1054.8	0	1054.8	0	-10.044	556350	27984000	3.515	0.00021991	0.99978	0.00043982	0.05327	FALSE
CAGE.Cyfip1.g39824	Cyfip1	1046.4	1.7223	1046.4	1.7223	-8.5878	545680	27436000	3.5124	0.00022202	0.99978	0.00044405	0.05327	FALSE
CAGE.Aars2.g43260	Aars2	1044.9	1.7223	1044.9	1.7223	-8.5857	544080	27337000	3.512	0.00022241	0.99978	0.00044482	0.05327	FALSE
CAGE.Ccdc12.g15507	Ccdc12	1042.6	1.7223	1042.6	1.7223	-8.5825	541680	27189000	3.5113	0.000223	0.99978	0.00044599	0.05327	FALSE
CAGE.Psmg3.g36465	Psmg3	1041.8	0	1041.8	0	-10.026	542680	27140000	3.511	0.00022319	0.99978	0.00044638	0.05327	FALSE
CAGE.Atp6v1g1.g8935	Atp6v1g1	1041	1.7223	1041	1.7223	-8.5804	540090	27090000	3.5108	0.00022339	0.99978	0.00044678	0.05327	FALSE
CAGE.Rnps1.g72641	Rnps1	1041	0	1041	0	-10.025	541880	27090000	3.5108	0.00022339	0.99978	0.00044678	0.05327	FALSE
CAGE.Csnk1a1.g1100	Csnk1a1	1036.4	0	1036.4	0	-10.019	537100	26796000	3.5094	0.00022457	0.99978	0.00044914	0.05327	FALSE
CAGE.Zmat2.g16408	Zmat2	1036.4	0	1036.4	0	-10.019	537100	26796000	3.5094	0.00022457	0.99978	0.00044914	0.05327	FALSE
CAGE.Banf1.g9782	Banf1	1034.9	0	1034.9	0	-10.017	535510	26699000	3.5089	0.00022497	0.99978	0.00044993	0.05327	FALSE
CAGE.Mnat1.g35935	Mnat1	1033.4	1.7223	1033.4	1.7223	-8.5697	532140	26601000	3.5084	0.00022536	0.99977	0.00045073	0.05327	FALSE
CAGE.Elp3.g44654	Elp3	1033.4	0	1033.4	0	-10.015	533920	26601000	3.5084	0.00022536	0.99977	0.00045073	0.05327	FALSE
CAGE.Pyroxd1.g50105	Pyroxd1	1033.4	1.7223	1033.4	1.7223	-8.5697	532140	26601000	3.5084	0.00022536	0.99977	0.00045073	0.05327	FALSE
CAGE.Cstf1.g27584	Cstf1	1028	0	1028	0	-10.007	528390	26262000	3.5068	0.00022677	0.99977	0.00045354	0.05327	FALSE
CAGE.Exosc10.g21405	Exosc10	1024.2	0	1024.2	0	-10.002	524450	26021000	3.5056	0.00022778	0.99977	0.00045556	0.05327	FALSE
CAGE.Eefsec.g6694	Eefsec	1023.4	0	1023.4	0	-10.001	523670	25973000	3.5054	0.00022798	0.99977	0.00045597	0.05327	FALSE
CAGE.Hdac3.g42761	Hdac3	1021.1	0	1021.1	0	-9.9973	521310	25830000	3.5047	0.0002286	0.99977	0.00045719	0.05327	FALSE
CAGE.Med21.g46491	Med21	1017.3	1.7223	1017.3	1.7223	-8.5471	515650	25591000	3.5035	0.00022962	0.99977	0.00045924	0.05327	FALSE
CAGE.Kdsr.g7422	Kdsr	1015.7	1.7223	1015.7	1.7223	-8.5449	514100	25496000	3.503	0.00023004	0.99977	0.00046007	0.05327	FALSE
CAGE.Chtf8.g74223	Chtf8	1011.9	1.7223	1011.9	1.7223	-8.5394	510210	25260000	3.5018	0.00023107	0.99977	0.00046215	0.05327	FALSE
CAGE.Dohh.g3167	Dohh	1011.1	0	1011.1	0	-9.9832	511180	25213000	3.5015	0.00023128	0.99977	0.00046257	0.05327	FALSE
CAGE.Pop7.g61544	Pop7	1007.3	1.7223	1007.3	1.7223	-8.5329	505570	24978000	3.5003	0.00023233	0.99977	0.00046466	0.05327	FALSE
CAGE.Kti12.g68318	Kti12	1001.1	1.7223	1001.1	1.7223	-8.5241	499420	24605000	3.4984	0.00023403	0.99977	0.00046806	0.05327	FALSE
CAGE.Mbtps1.g70012	Mbtps1	1000.4	0	1000.4	0	-9.9678	500380	24558000	3.4982	0.00023424	0.99977	0.00046848	0.05327	FALSE
CAGE.Nckap1.g46579	Nckap1	999.61	1.7223	999.61	1.7223	-8.5218	497890	24512000	3.4979	0.00023446	0.99977	0.00046891	0.05327	FALSE
CAGE.Sacm1l.g14227	Sacm1l	991.17	1.7223	991.17	1.7223	-8.5096	489500	24005000	3.4952	0.00023684	0.99976	0.00047367	0.05327	FALSE
CAGE.Tbcc.g2341	Tbcc	989.64	0	989.64	0	-9.9522	489690	23914000	3.4947	0.00023727	0.99976	0.00047454	0.05327	FALSE
CAGE.Actg1.g2877	Actg1	988.1	0	988.1	0	-9.95	488170	23823000	3.4942	0.00023771	0.99976	0.00047542	0.05327	FALSE
CAGE.Topbp1.g42486	Topbp1	983.5	0	983.5	0	-9.9432	483640	23550000	3.4928	0.00023904	0.99976	0.00047807	0.05327	FALSE
CAGE.Srp9.g71362	Srp9	981.2	0	981.2	0	-9.9399	481370	23415000	3.492	0.0002397	0.99976	0.00047941	0.05327	FALSE
CAGE.Fdxr.g50609	Fdxr	981.2	0	981.2	0	-9.9399	481370	23415000	3.492	0.0002397	0.99976	0.00047941	0.05327	FALSE
CAGE.Gmps.g16327	Gmps	979.66	1.7223	979.66	1.7223	-8.4928	478180	23325000	3.4915	0.00024015	0.99976	0.0004803	0.05327	FALSE
CAGE.Tyms.g24856	Tyms	978.9	1.7223	978.9	1.7223	-8.4917	477430	23280000	3.4913	0.00024037	0.99976	0.00048075	0.05327	FALSE
CAGE.Cenpn.g48863	Cenpn	978.13	1.7223	978.13	1.7223	-8.4905	476690	23235000	3.491	0.0002406	0.99976	0.0004812	0.05327	FALSE
CAGE.Cwf19l1.g17660	Cwf19l1	976.59	1.7223	976.59	1.7223	-8.4883	475190	23145000	3.4905	0.00024105	0.99976	0.0004821	0.05327	FALSE
CAGE.Zmat2.g7544	Zmat2	968.92	1.7223	968.92	1.7223	-8.4769	467740	22700000	3.488	0.00024332	0.99976	0.00048665	0.05327	FALSE
CAGE.Ahcy.g48401	Ahcy	968.92	0	968.92	0	-9.9217	469410	22700000	3.488	0.00024332	0.99976	0.00048665	0.05327	FALSE
CAGE.Sin3a.g10241	Sin3a	967.39	0	967.39	0	-9.9194	467920	22611000	3.4875	0.00024378	0.99976	0.00048757	0.05327	FALSE
CAGE.Pfdn5.g27712	Pfdn5	960.48	0	960.48	0	-9.9091	461270	22216000	3.4852	0.00024587	0.99975	0.00049174	0.05327	FALSE
CAGE.Eftud1.g17096	Eftud1	959.72	1.7223	959.72	1.7223	-8.4631	458880	22172000	3.485	0.0002461	0.99975	0.00049221	0.05327	FALSE
CAGE.Hspe1.g3018	Hspe1	957.42	1.7223	957.42	1.7223	-8.4597	456670	22041000	3.4842	0.00024681	0.99975	0.00049362	0.05327	FALSE
CAGE.Rars2.g74542	Rars2	955.88	1.7223	955.88	1.7223	-8.4574	455210	21955000	3.4837	0.00024728	0.99975	0.00049456	0.05327	FALSE
CAGE.Ikbkap.g12627	Ikbkap	955.88	1.7223	955.88	1.7223	-8.4574	455210	21955000	3.4837	0.00024728	0.99975	0.00049456	0.05327	FALSE
CAGE.Mrps27.g4031	Mrps27	954.35	1.7223	954.35	1.7223	-8.4551	453750	21868000	3.4832	0.00024775	0.99975	0.00049551	0.05327	FALSE
CAGE.Wdr61.g14115	Wdr61	951.28	0	951.28	0	-9.8952	452470	21695000	3.4821	0.0002487	0.99975	0.00049741	0.05327	FALSE
CAGE.Uba2.g47909	Uba2	949.74	0	949.74	0	-9.8929	451010	21609000	3.4816	0.00024918	0.99975	0.00049837	0.05327	FALSE
CAGE.Mrpl15.g60463	Mrpl15	948.98	1.7223	948.98	1.7223	-8.4469	448650	21566000	3.4814	0.00024942	0.99975	0.00049885	0.05327	FALSE
CAGE.Atp6v1h.g65537	Atp6v1h	943.61	1.7223	943.61	1.7223	-8.4387	443570	21267000	3.4796	0.00025111	0.99975	0.00050223	0.05327	FALSE
CAGE.Eefsec.g46650	Eefsec	943.61	1.7223	943.61	1.7223	-8.4387	443570	21267000	3.4796	0.00025111	0.99975	0.00050223	0.05327	FALSE
CAGE.Mogs.g43440	Mogs	942.84	1.7223	942.84	1.7223	-8.4376	442850	21224000	3.4793	0.00025136	0.99975	0.00050271	0.05327	FALSE
CAGE.Oip5.g3513	Oip5	942.07	0	942.07	0	-9.8812	443750	21182000	3.479	0.0002516	0.99975	0.0005032	0.05327	FALSE
CAGE.Tigit.g67980	Tigit	55.236	542.52	55.236	542.52	3.2728	118720	19623	3.4786	0.99961	0.00038574	0.00077147	0.05327	TRUE
CAGE.Prmt5.g8910	Prmt5	940.54	0	940.54	0	-9.8789	442310	21097000	3.4785	0.00025209	0.99975	0.00050418	0.05327	FALSE
CAGE.Ranbp3.g77488	Ranbp3	939	0	939	0	-9.8765	440860	21012000	3.478	0.00025258	0.99975	0.00050516	0.05327	FALSE
CAGE.Vrk1.g70287	Vrk1	939	1.7223	939	1.7223	-8.4317	439250	21012000	3.478	0.00025258	0.99975	0.00050516	0.05327	FALSE
CAGE.Cops4.g5084	Cops4	936.7	0	936.7	0	-9.873	438710	20885000	3.4772	0.00025332	0.99975	0.00050663	0.05327	FALSE
CAGE.Mrpl16.g71793	Mrpl16	935.94	1.7223	935.94	1.7223	-8.427	436380	20843000	3.477	0.00025356	0.99975	0.00050713	0.05327	FALSE
CAGE.Pcid2.g64842	Pcid2	935.94	1.7223	935.94	1.7223	-8.427	436380	20843000	3.477	0.00025356	0.99975	0.00050713	0.05327	FALSE
CAGE.Vhl.g47732	Vhl	935.94	0	935.94	0	-9.8718	437990	20843000	3.477	0.00025356	0.99975	0.00050713	0.05327	FALSE
CAGE.Mrpl22.g79573	Mrpl22	935.94	0	935.94	0	-9.8718	437990	20843000	3.477	0.00025356	0.99975	0.00050713	0.05327	FALSE
CAGE.Tubgcp3.g79323	Tubgcp3	935.94	1.7223	935.94	1.7223	-8.427	436380	20843000	3.477	0.00025356	0.99975	0.00050713	0.05327	FALSE
CAGE.Dnaaf5.g59786	Dnaaf5	935.94	0	935.94	0	-9.8718	437990	20843000	3.477	0.00025356	0.99975	0.00050713	0.05327	FALSE
CAGE.Thg1l.g43038	Thg1l	935.17	0	935.17	0	-9.8706	437270	20801000	3.4767	0.00025381	0.99975	0.00050762	0.05327	FALSE
CAGE.Ssbp1.g1401	Ssbp1	934.4	1.7223	934.4	1.7223	-8.4246	434940	20759000	3.4764	0.00025406	0.99975	0.00050812	0.05327	FALSE
CAGE.Ddx5.g19716	Ddx5	933.63	0	933.63	0	-9.8683	435840	20717000	3.4762	0.00025431	0.99975	0.00050862	0.05327	FALSE
CAGE.Tmem242.g9049	Tmem242	932.87	0	932.87	0	-9.8671	435120	20675000	3.4759	0.00025456	0.99975	0.00050911	0.05327	FALSE
CAGE.Mrpl23.g73504	Mrpl23	932.1	0	932.1	0	-9.8659	434400	20634000	3.4757	0.00025481	0.99975	0.00050961	0.05327	FALSE
CAGE.Rpn2.g72515	Rpn2	932.1	0	932.1	0	-9.8659	434400	20634000	3.4757	0.00025481	0.99975	0.00050961	0.05327	FALSE
CAGE.Seh1l.g20968	Seh1l	930.57	1.7223	930.57	1.7223	-8.4187	431370	20550000	3.4751	0.00025531	0.99974	0.00051061	0.05327	FALSE
CAGE.E130309D02Rik.g14546	E130309D02Rik	929.03	1.7223	929.03	1.7223	-8.4163	429950	20467000	3.4746	0.00025581	0.99974	0.00051162	0.05327	FALSE
CAGE.Sys1.g31398	Sys1	927.5	0	927.5	0	-9.8588	430120	20383000	3.4741	0.00025631	0.99974	0.00051262	0.05327	FALSE
CAGE.Csnk2b.g56592	Csnk2b	926.73	1.7223	926.73	1.7223	-8.4127	427820	20342000	3.4738	0.00025656	0.99974	0.00051313	0.05327	FALSE
CAGE.Sympk.g17886	Sympk	925.96	1.7223	925.96	1.7223	-8.4115	427110	20300000	3.4735	0.00025682	0.99974	0.00051363	0.05327	FALSE
CAGE.Gmppb.g42574	Gmppb	925.96	1.7223	925.96	1.7223	-8.4115	427110	20300000	3.4735	0.00025682	0.99974	0.00051363	0.05327	FALSE
CAGE.Sprtn.g19237	Sprtn	924.43	1.7223	924.43	1.7223	-8.4092	425690	20218000	3.473	0.00025732	0.99974	0.00051465	0.05327	FALSE
CAGE.Ddx6.g26892	Ddx6	923.66	1.7223	923.66	1.7223	-8.408	424990	20176000	3.4727	0.00025758	0.99974	0.00051516	0.05327	FALSE
CAGE.Ino80.g71676	Ino80	923.66	0	923.66	0	-9.8528	426570	20176000	3.4727	0.00025758	0.99974	0.00051516	0.05327	FALSE
CAGE.Gtf2e1.g76552	Gtf2e1	922.13	1.7223	922.13	1.7223	-8.4056	423570	20094000	3.4722	0.00025809	0.99974	0.00051618	0.05327	FALSE
CAGE.Tnpo1.g59105	Tnpo1	922.13	0	922.13	0	-9.8504	425160	20094000	3.4722	0.00025809	0.99974	0.00051618	0.05327	FALSE
CAGE.Fen1.g75982	Fen1	919.82	1.7223	919.82	1.7223	-8.402	421460	19971000	3.4714	0.00025886	0.99974	0.00051771	0.05327	FALSE
CAGE.Pyroxd1.g60079	Pyroxd1	912.92	0	912.92	0	-9.8359	416710	19603000	3.469	0.00026119	0.99974	0.00052238	0.05327	FALSE
CAGE.Mnt.g40807	Mnt	912.92	0	912.92	0	-9.8359	416710	19603000	3.469	0.00026119	0.99974	0.00052238	0.05327	FALSE
CAGE.Hsd17b10.g75528	Hsd17b10	912.15	0	912.15	0	-9.8347	416010	19563000	3.4687	0.00026145	0.99974	0.0005229	0.05327	FALSE
CAGE.Mvd.g29616	Mvd	910.62	1.7223	910.62	1.7223	-8.3875	413050	19482000	3.4682	0.00026197	0.99974	0.00052395	0.05327	FALSE
CAGE.Gm14420.g78818	Gm14420	910.62	1.7223	910.62	1.7223	-8.3875	413050	19482000	3.4682	0.00026197	0.99974	0.00052395	0.05327	FALSE
CAGE.Ppat.g8012	Ppat	909.85	0	909.85	0	-9.8311	413920	19442000	3.4679	0.00026224	0.99974	0.00052447	0.05327	FALSE
CAGE.Sod1.g61709	Sod1	909.08	1.7223	909.08	1.7223	-8.385	411650	19401000	3.4677	0.0002625	0.99974	0.000525	0.05327	FALSE
CAGE.Wdr82.g15756	Wdr82	908.32	1.7223	908.32	1.7223	-8.3838	410960	19361000	3.4674	0.00026276	0.99974	0.00052553	0.05327	FALSE
CAGE.Naa20.g77207	Naa20	906.78	1.7223	906.78	1.7223	-8.3814	409570	19280000	3.4669	0.00026329	0.99974	0.00052659	0.05327	FALSE
CAGE.Rab2a.g62294	Rab2a	906.02	1.7223	906.02	1.7223	-8.3802	408870	19240000	3.4666	0.00026356	0.99974	0.00052712	0.05327	FALSE
CAGE.Lsm2.g24306	Lsm2	905.25	1.7223	905.25	1.7223	-8.3789	408180	19200000	3.4663	0.00026382	0.99974	0.00052765	0.05327	FALSE
CAGE.Cox15.g14625	Cox15	905.25	1.7223	905.25	1.7223	-8.3789	408180	19200000	3.4663	0.00026382	0.99974	0.00052765	0.05327	FALSE
CAGE.Specc1l.g74607	Specc1l	904.48	0	904.48	0	-9.8225	409040	19160000	3.466	0.00026409	0.99974	0.00052818	0.05327	FALSE
CAGE.Wdr59.g45682	Wdr59	902.95	0	902.95	0	-9.8201	407660	19080000	3.4655	0.00026462	0.99974	0.00052925	0.05327	FALSE
CAGE.Ssu72.g12197	Ssu72	901.41	0	901.41	0	-9.8176	406270	19000000	3.465	0.00026516	0.99973	0.00053032	0.05327	FALSE
CAGE.D10Wsu102e.g38136	D10Wsu102e	896.81	1.7223	896.81	1.7223	-8.3654	400590	18762000	3.4633	0.00026678	0.99973	0.00053356	0.05327	FALSE
CAGE.Mcm10.g19860	Mcm10	896.81	0	896.81	0	-9.8103	402130	18762000	3.4633	0.00026678	0.99973	0.00053356	0.05327	FALSE
CAGE.Rnaseh2a.g74533	Rnaseh2a	896.04	1.7223	896.04	1.7223	-8.3642	399900	18723000	3.463	0.00026705	0.99973	0.0005341	0.05327	FALSE
CAGE.Atp6ap2.g72465	Atp6ap2	893.74	0	893.74	0	-9.8053	399390	18605000	3.4622	0.00026787	0.99973	0.00053574	0.05327	FALSE
CAGE.Gm11565.g22436	Gm11565	892.21	1.7223	892.21	1.7223	-8.358	396480	18526000	3.4617	0.00026842	0.99973	0.00053684	0.05327	FALSE
CAGE.Mvk.g21938	Mvk	891.44	1.7223	891.44	1.7223	-8.3568	395800	18487000	3.4614	0.00026869	0.99973	0.00053739	0.05327	FALSE
CAGE.Ykt6.g74755	Ykt6	891.44	0	891.44	0	-9.8016	397330	18487000	3.4614	0.00026869	0.99973	0.00053739	0.05327	FALSE
CAGE.Gtf3c1.g44232	Gtf3c1	890.67	0	890.67	0	-9.8004	396650	18448000	3.4611	0.00026897	0.99973	0.00053794	0.05327	FALSE
CAGE.Nup43.g13739	Nup43	889.14	1.7223	889.14	1.7223	-8.3531	393750	18369000	3.4606	0.00026952	0.99973	0.00053904	0.05327	FALSE
CAGE.Psmg3.g33630	Psmg3	889.14	1.7223	889.14	1.7223	-8.3531	393750	18369000	3.4606	0.00026952	0.99973	0.00053904	0.05327	FALSE
CAGE.Mrpl32.g63731	Mrpl32	1588.8	3.4446	1588.8	3.4446	-8.4826	1256700	76747000	3.4603	0.00026979	0.99973	0.00053958	0.05327	FALSE
CAGE.Dr1.g41891	Dr1	888.37	1.7223	888.37	1.7223	-8.3518	393070	18330000	3.4603	0.0002698	0.99973	0.00053959	0.05327	FALSE
CAGE.Dnlz.g32688	Dnlz	888.37	1.7223	888.37	1.7223	-8.3518	393070	18330000	3.4603	0.0002698	0.99973	0.00053959	0.05327	FALSE
CAGE.Banf1.g31807	Banf1	886.07	0	886.07	0	-9.7929	392560	18214000	3.4595	0.00027063	0.99973	0.00054126	0.05327	FALSE
CAGE.Senp6.g39397	Senp6	884.54	0	884.54	0	-9.7904	391200	18136000	3.4589	0.00027119	0.99973	0.00054238	0.05327	FALSE
CAGE.Elp5.g51266	Elp5	883.77	0	883.77	0	-9.7892	390520	18097000	3.4586	0.00027147	0.99973	0.00054294	0.05327	FALSE
CAGE.Gnb1l.g14304	Gnb1l	883	0	883	0	-9.7879	389850	18059000	3.4583	0.00027175	0.99973	0.0005435	0.05327	FALSE
CAGE.Sod1.g958	Sod1	883	1.7223	883	1.7223	-8.3431	388330	18059000	3.4583	0.00027175	0.99973	0.0005435	0.05327	FALSE
CAGE.Atp6v0e.g7562	Atp6v0e	881.47	0	881.47	0	-9.7854	388490	17981000	3.4578	0.00027231	0.99973	0.00054462	0.05327	FALSE
CAGE.Ireb2.g61810	Ireb2	881.47	0	881.47	0	-9.7854	388490	17981000	3.4578	0.00027231	0.99973	0.00054462	0.05327	FALSE
CAGE.Fnta.g20180	Fnta	880.7	1.7223	880.7	1.7223	-8.3393	386300	17943000	3.4575	0.00027259	0.99973	0.00054519	0.05327	FALSE
CAGE.Rpia.g33958	Rpia	880.7	0	880.7	0	-9.7841	387820	17943000	3.4575	0.00027259	0.99973	0.00054519	0.05327	FALSE
CAGE.Alg2.g9430	Alg2	879.93	0	879.93	0	-9.7829	387140	17904000	3.4572	0.00027288	0.99973	0.00054575	0.05327	FALSE
CAGE.Trmt5.g24213	Trmt5	879.17	1.7223	879.17	1.7223	-8.3368	384950	17866000	3.457	0.00027316	0.99973	0.00054632	0.05327	FALSE
CAGE.Sumo2.g30696	Sumo2	879.17	1.7223	879.17	1.7223	-8.3368	384950	17866000	3.457	0.00027316	0.99973	0.00054632	0.05327	FALSE
CAGE.Mcm5.g69856	Mcm5	879.17	0	879.17	0	-9.7816	386470	17866000	3.457	0.00027316	0.99973	0.00054632	0.05327	FALSE
CAGE.Sod1.g25343	Sod1	879.17	0	879.17	0	-9.7816	386470	17866000	3.457	0.00027316	0.99973	0.00054632	0.05327	FALSE
CAGE.Dppa1.g5685	Dppa1	144.99	1732.6	144.99	1732.6	3.5698	1260300	210990	3.4564	0.99956	0.00043877	0.00087754	0.05327	TRUE
CAGE.Gm10665.g59805	Gm10665	874.56	1.7223	874.56	1.7223	-8.3292	380920	17637000	3.4553	0.00027487	0.99973	0.00054974	0.05327	FALSE
CAGE.Mrpl52.g28620	Mrpl52	874.56	1.7223	874.56	1.7223	-8.3292	380920	17637000	3.4553	0.00027487	0.99973	0.00054974	0.05327	FALSE
CAGE.Mis18a.g9319	Mis18a	873.03	1.7223	873.03	1.7223	-8.3267	379590	17560000	3.4547	0.00027545	0.99972	0.00055089	0.05327	FALSE
CAGE.Arih1.g52961	Arih1	871.49	1.7223	871.49	1.7223	-8.3242	378250	17485000	3.4541	0.00027602	0.99972	0.00055205	0.05327	FALSE
CAGE.Pyroxd1.g64818	Pyroxd1	871.49	0	871.49	0	-9.769	379750	17485000	3.4541	0.00027602	0.99972	0.00055205	0.05327	FALSE
CAGE.Mvk.g59933	Mvk	870.73	1.7223	870.73	1.7223	-8.3229	377580	17447000	3.4539	0.00027631	0.99972	0.00055262	0.05327	FALSE
CAGE.Qrsl1.g8478	Qrsl1	870.73	0	870.73	0	-9.7677	379080	17447000	3.4539	0.00027631	0.99972	0.00055262	0.05327	FALSE
CAGE.Rtel1.g63950	Rtel1	870.73	0	870.73	0	-9.7677	379080	17447000	3.4539	0.00027631	0.99972	0.00055262	0.05327	FALSE
CAGE.Nfib.g36968	Nfib	869.96	1.7223	869.96	1.7223	-8.3216	376920	17409000	3.4536	0.0002766	0.99972	0.0005532	0.05327	FALSE
CAGE.Sugt1.g56401	Sugt1	869.19	1.7223	869.19	1.7223	-8.3204	376250	17371000	3.4533	0.00027689	0.99972	0.00055378	0.05327	FALSE
CAGE.Rgp1.g35722	Rgp1	868.43	0	868.43	0	-9.7639	377080	17333000	3.453	0.00027718	0.99972	0.00055437	0.05327	FALSE
CAGE.Tmem258.g12686	Tmem258	867.66	0	867.66	0	-9.7626	376420	17296000	3.4527	0.00027747	0.99972	0.00055495	0.05327	FALSE
CAGE.Smarca1.g50436	Smarca1	236.29	3129.4	236.29	3129.4	3.7217	4185100	702320	3.4522	0.99955	0.00045496	0.00090992	0.05327	TRUE
CAGE.Nsmce4a.g78213	Nsmce4a	865.36	1.7223	865.36	1.7223	-8.314	372930	17183000	3.4519	0.00027835	0.99972	0.0005567	0.05327	FALSE
CAGE.Pdss1.g13171	Pdss1	864.59	1.7223	864.59	1.7223	-8.3127	372270	17145000	3.4516	0.00027865	0.99972	0.00055729	0.05327	FALSE
CAGE.Pwp1.g18983	Pwp1	864.59	1.7223	864.59	1.7223	-8.3127	372270	17145000	3.4516	0.00027865	0.99972	0.00055729	0.05327	FALSE
CAGE.Trmt61a.g11829	Trmt61a	863.82	0	863.82	0	-9.7563	373090	17108000	3.4513	0.00027894	0.99972	0.00055788	0.05327	FALSE
CAGE.H2afz.g33648	H2afz	863.06	1.7223	863.06	1.7223	-8.3102	370950	17070000	3.451	0.00027923	0.99972	0.00055847	0.05327	FALSE
CAGE.Ptar1.g6795	Ptar1	862.29	1.7223	862.29	1.7223	-8.3089	370290	17033000	3.4507	0.00027953	0.99972	0.00055906	0.05327	FALSE
CAGE.Exoc2.g7030	Exoc2	862.29	0	862.29	0	-9.7537	371770	17033000	3.4507	0.00027953	0.99972	0.00055906	0.05327	FALSE
CAGE.Cpsf1.g77779	Cpsf1	861.52	1.7223	861.52	1.7223	-8.3076	369630	16996000	3.4504	0.00027983	0.99972	0.00055965	0.05327	FALSE
CAGE.Rad9a.g58092	Rad9a	860.75	1.7223	860.75	1.7223	-8.3063	368970	16959000	3.4502	0.00028012	0.99972	0.00056025	0.05327	FALSE
CAGE.Olfr1015.g69417	Olfr1015	860.75	0	860.75	0	-9.7511	370450	16959000	3.4502	0.00028012	0.99972	0.00056025	0.05327	FALSE
CAGE.Smc6.g7123	Smc6	860.75	1.7223	860.75	1.7223	-8.3063	368970	16959000	3.4502	0.00028012	0.99972	0.00056025	0.05327	FALSE
CAGE.Snupn.g73321	Snupn	860.75	0	860.75	0	-9.7511	370450	16959000	3.4502	0.00028012	0.99972	0.00056025	0.05327	FALSE
CAGE.Pgd.g75667	Pgd	859.22	1.7223	859.22	1.7223	-8.3037	367650	16884000	3.4496	0.00028072	0.99972	0.00056144	0.05327	FALSE
CAGE.Gm4302.g63806	Gm4302	858.45	1.7223	858.45	1.7223	-8.3024	366990	16847000	3.4493	0.00028102	0.99972	0.00056203	0.05327	FALSE
CAGE.Vars2.g71340	Vars2	857.68	1.7223	857.68	1.7223	-8.3012	366340	16810000	3.449	0.00028132	0.99972	0.00056263	0.05327	FALSE
CAGE.Hist1h2bb.g34841	Hist1h2bb	855.38	1.7223	855.38	1.7223	-8.2973	364370	16699000	3.4482	0.00028222	0.99972	0.00056443	0.05327	FALSE
CAGE.Clasrp.g74192	Clasrp	854.62	1.7223	854.62	1.7223	-8.296	363710	16662000	3.4479	0.00028252	0.99972	0.00056503	0.05327	FALSE
CAGE.Slc35b1.g51990	Slc35b1	851.55	0	851.55	0	-9.7356	362570	16515000	3.4467	0.00028373	0.99972	0.00056746	0.05327	FALSE
CAGE.Vrk1.g72304	Vrk1	850.78	1.7223	850.78	1.7223	-8.2895	360450	16479000	3.4464	0.00028403	0.99972	0.00056806	0.05327	FALSE
CAGE.Gmps.g14956	Gmps	850.78	1.7223	850.78	1.7223	-8.2895	360450	16479000	3.4464	0.00028403	0.99972	0.00056806	0.05327	FALSE
CAGE.Ppl.g2363	Ppl	846.94	0	846.94	0	-9.7278	358660	16296000	3.445	0.00028556	0.99971	0.00057112	0.05327	FALSE
CAGE.1110008L16Rik.g18403	1110008L16Rik	845.41	0	845.41	0	-9.7252	357360	16224000	3.4444	0.00028618	0.99971	0.00057236	0.05327	FALSE
CAGE.Hnrnpc.g55926	Hnrnpc	844.64	1.7223	844.64	1.7223	-8.2791	355260	16187000	3.4441	0.00028649	0.99971	0.00057297	0.05327	FALSE
CAGE.Wdr92.g3546	Wdr92	843.88	0	843.88	0	-9.7226	356060	16151000	3.4438	0.0002868	0.99971	0.00057359	0.05327	FALSE
CAGE.Haus1.g35921	Haus1	843.11	1.7223	843.11	1.7223	-8.2765	353970	16115000	3.4435	0.00028711	0.99971	0.00057421	0.05327	FALSE
CAGE.Vps25.g34579	Vps25	843.11	0	843.11	0	-9.7213	355420	16115000	3.4435	0.00028711	0.99971	0.00057421	0.05327	FALSE
CAGE.Cdk9.g8999	Cdk9	843.11	0	843.11	0	-9.7213	355420	16115000	3.4435	0.00028711	0.99971	0.00057421	0.05327	FALSE
CAGE.Srp72.g8858	Srp72	843.11	1.7223	843.11	1.7223	-8.2765	353970	16115000	3.4435	0.00028711	0.99971	0.00057421	0.05327	FALSE
CAGE.Pole4.g3578	Pole4	842.34	0	842.34	0	-9.72	354770	16079000	3.4432	0.00028742	0.99971	0.00057484	0.05327	FALSE
CAGE.Nudc.g74052	Nudc	840.81	1.7223	840.81	1.7223	-8.2725	352030	16007000	3.4426	0.00028804	0.99971	0.00057608	0.05327	FALSE
CAGE.Dclre1b.g69597	Dclre1b	840.04	1.7223	840.04	1.7223	-8.2712	351390	15971000	3.4423	0.00028835	0.99971	0.00057671	0.05327	FALSE
CAGE.Nhp2.g14077	Nhp2	838.51	0	838.51	0	-9.7134	351550	15899000	3.4418	0.00028898	0.99971	0.00057796	0.05327	FALSE
CAGE.Smn1.g43976	Smn1	837.74	0	837.74	0	-9.7121	350900	15863000	3.4415	0.0002893	0.99971	0.00057859	0.05327	FALSE
CAGE.Fbxw11.g23805	Fbxw11	836.2	1.7223	836.2	1.7223	-8.2646	348180	15792000	3.4409	0.00028993	0.99971	0.00057986	0.05327	FALSE
CAGE.Mrps16.g180	Mrps16	835.44	0	835.44	0	-9.7081	348980	15756000	3.4406	0.00029024	0.99971	0.00058049	0.05327	FALSE
CAGE.2700062C07Rik.g62334	2700062C07Rik	834.67	0	834.67	0	-9.7068	348340	15721000	3.4403	0.00029056	0.99971	0.00058112	0.05327	FALSE
CAGE.Chordc1.g44725	Chordc1	834.67	0	834.67	0	-9.7068	348340	15721000	3.4403	0.00029056	0.99971	0.00058112	0.05327	FALSE
CAGE.Rabggtb.g69296	Rabggtb	834.67	1.7223	834.67	1.7223	-8.262	346900	15721000	3.4403	0.00029056	0.99971	0.00058112	0.05327	FALSE
CAGE.Alg13.g44388	Alg13	833.9	0	833.9	0	-9.7055	347700	15685000	3.44	0.00029088	0.99971	0.00058176	0.05327	FALSE
CAGE.Papd5.g21271	Papd5	833.9	1.7223	833.9	1.7223	-8.2606	346260	15685000	3.44	0.00029088	0.99971	0.00058176	0.05327	FALSE
CAGE.C530008M17Rik.g52339	C530008M17Rik	833.14	1.7223	833.14	1.7223	-8.2593	345620	15650000	3.4397	0.0002912	0.99971	0.0005824	0.05327	FALSE
CAGE.Snf8.g53129	Snf8	832.37	1.7223	832.37	1.7223	-8.258	344990	15614000	3.4394	0.00029152	0.99971	0.00058303	0.05327	FALSE
CAGE.Slc25a26.g28307	Slc25a26	832.37	0	832.37	0	-9.7028	346420	15614000	3.4394	0.00029152	0.99971	0.00058303	0.05327	FALSE
CAGE.Exosc2.g15282	Exosc2	832.37	0	832.37	0	-9.7028	346420	15614000	3.4394	0.00029152	0.99971	0.00058303	0.05327	FALSE
CAGE.Tardbp.g78639	Tardbp	831.6	1.7223	831.6	1.7223	-8.2567	344350	15579000	3.4391	0.00029184	0.99971	0.00058367	0.05327	FALSE
CAGE.Gfpt1.g68610	Gfpt1	828.53	0	828.53	0	-9.6962	343230	15437000	3.4379	0.00029312	0.99971	0.00058624	0.05327	FALSE
CAGE.Nsf.g30208	Nsf	827.77	0	827.77	0	-9.6948	342600	15402000	3.4376	0.00029344	0.99971	0.00058689	0.05327	FALSE
CAGE.Ube2n.g37583	Ube2n	827	1.7223	827	1.7223	-8.2487	340540	15367000	3.4373	0.00029377	0.99971	0.00058754	0.05327	FALSE
CAGE.Rad1.g1501	Rad1	827	0	827	0	-9.6935	341960	15367000	3.4373	0.00029377	0.99971	0.00058754	0.05327	FALSE
CAGE.Hist1h2ag.g48542	Hist1h2ag	825.46	0	825.46	0	-9.6908	340700	15297000	3.4367	0.00029442	0.99971	0.00058883	0.05327	FALSE
CAGE.Slc2a1.g60090	Slc2a1	825.46	1.7223	825.46	1.7223	-8.246	339280	15297000	3.4367	0.00029442	0.99971	0.00058883	0.05327	FALSE
CAGE.BC005624.g79222	BC005624	824.7	1.7223	824.7	1.7223	-8.2446	338640	15262000	3.4364	0.00029474	0.99971	0.00058949	0.05327	FALSE
CAGE.Nup54.g28086	Nup54	824.7	1.7223	824.7	1.7223	-8.2446	338640	15262000	3.4364	0.00029474	0.99971	0.00058949	0.05327	FALSE
CAGE.Sae1.g28055	Sae1	823.93	0	823.93	0	-9.6881	339430	15227000	3.4361	0.00029507	0.9997	0.00059014	0.05327	FALSE
CAGE.Tmem168.g70833	Tmem168	823.93	0	823.93	0	-9.6881	339430	15227000	3.4361	0.00029507	0.9997	0.00059014	0.05327	FALSE
CAGE.Gars.g42405	Gars	823.93	1.7223	823.93	1.7223	-8.2433	338010	15227000	3.4361	0.00029507	0.9997	0.00059014	0.05327	FALSE
CAGE.Armc7.g59438	Armc7	1472.9	3.4446	1472.9	3.4446	-8.3734	1079700	63691000	3.4359	0.00029533	0.9997	0.00059067	0.05327	FALSE
CAGE.H2afj.g47929	H2afj	823.16	1.7223	823.16	1.7223	-8.242	337380	15192000	3.4358	0.0002954	0.9997	0.00059079	0.05327	FALSE
CAGE.Uba2.g15947	Uba2	821.63	1.7223	821.63	1.7223	-8.2393	336120	15122000	3.4352	0.00029605	0.9997	0.0005921	0.05327	FALSE
CAGE.Rfc4.g35287	Rfc4	821.63	0	821.63	0	-9.6841	337540	15122000	3.4352	0.00029605	0.9997	0.0005921	0.05327	FALSE
CAGE.Rtcb.g60295	Rtcb	821.63	1.7223	821.63	1.7223	-8.2393	336120	15122000	3.4352	0.00029605	0.9997	0.0005921	0.05327	FALSE
CAGE.Rnaseh2a.g57120	Rnaseh2a	820.86	0	820.86	0	-9.6828	336910	15088000	3.4349	0.00029638	0.9997	0.00059276	0.05327	FALSE
CAGE.Use1.g14542	Use1	820.86	1.7223	820.86	1.7223	-8.2379	335490	15088000	3.4349	0.00029638	0.9997	0.00059276	0.05327	FALSE
CAGE.Trmt6.g47518	Trmt6	820.09	0	820.09	0	-9.6814	336280	15053000	3.4346	0.00029671	0.9997	0.00059342	0.05327	FALSE
CAGE.Ttf2.g16241	Ttf2	820.09	1.7223	820.09	1.7223	-8.2366	334870	15053000	3.4346	0.00029671	0.9997	0.00059342	0.05327	FALSE
CAGE.Snrnp40.g3139	Snrnp40	820.09	0	820.09	0	-9.6814	336280	15053000	3.4346	0.00029671	0.9997	0.00059342	0.05327	FALSE
CAGE.Nubp1.g30983	Nubp1	817.03	1.7223	817.03	1.7223	-8.2312	332360	14915000	3.4334	0.00029804	0.9997	0.00059607	0.05327	FALSE
CAGE.Dnajc2.g39222	Dnajc2	815.49	1.7223	815.49	1.7223	-8.2285	331110	14846000	3.4328	0.0002987	0.9997	0.0005974	0.05327	FALSE
CAGE.Dbr1.g37389	Dbr1	815.49	1.7223	815.49	1.7223	-8.2285	331110	14846000	3.4328	0.0002987	0.9997	0.0005974	0.05327	FALSE
CAGE.Dad1.g60714	Dad1	814.72	1.7223	814.72	1.7223	-8.2271	330490	14811000	3.4325	0.00029904	0.9997	0.00059807	0.05327	FALSE
CAGE.Cntnap1.g49295	Cntnap1	814.72	0	814.72	0	-9.6719	331890	14811000	3.4325	0.00029904	0.9997	0.00059807	0.05327	FALSE
CAGE.Rad1.g11332	Rad1	813.19	1.7223	813.19	1.7223	-8.2244	329240	14743000	3.4319	0.00029971	0.9997	0.00059941	0.05327	FALSE
CAGE.Vmn1r46.g17169	Vmn1r46	538.55	8470.2	538.55	8470.2	3.9728	31456000	5342600	3.4315	0.99949	0.00050678	0.0010136	0.05327	TRUE
CAGE.Ptbp1.g23048	Ptbp1	810.89	1.7223	810.89	1.7223	-8.2203	327370	14640000	3.431	0.00030072	0.9997	0.00060144	0.05327	FALSE
CAGE.Guk1.g32237	Guk1	808.59	1.7223	808.59	1.7223	-8.2162	325520	14538000	3.43	0.00030174	0.9997	0.00060347	0.05327	FALSE
CAGE.Gtf2h3.g28221	Gtf2h3	808.59	1.7223	808.59	1.7223	-8.2162	325520	14538000	3.43	0.00030174	0.9997	0.00060347	0.05327	FALSE
CAGE.Prmt1.g905	Prmt1	808.59	0	808.59	0	-9.661	326910	14538000	3.43	0.00030174	0.9997	0.00060347	0.05327	FALSE
CAGE.Mrps23.g50778	Mrps23	808.59	0	808.59	0	-9.661	326910	14538000	3.43	0.00030174	0.9997	0.00060347	0.05327	FALSE
CAGE.Tkt.g24444	Tkt	807.82	1.7223	807.82	1.7223	-8.2149	324900	14504000	3.4297	0.00030208	0.9997	0.00060415	0.05327	FALSE
CAGE.Ppp4c.g72436	Ppp4c	807.05	1.7223	807.05	1.7223	-8.2135	324280	14470000	3.4294	0.00030242	0.9997	0.00060484	0.05327	FALSE
CAGE.Dut.g66136	Dut	807.05	1.7223	807.05	1.7223	-8.2135	324280	14470000	3.4294	0.00030242	0.9997	0.00060484	0.05327	FALSE
CAGE.Hdac3.g22277	Hdac3	807.05	1.7223	807.05	1.7223	-8.2135	324280	14470000	3.4294	0.00030242	0.9997	0.00060484	0.05327	FALSE
CAGE.Uba3.g15773	Uba3	806.29	0	806.29	0	-9.6569	325050	14436000	3.4291	0.00030276	0.9997	0.00060552	0.05327	FALSE
CAGE.Nudcd3.g45495	Nudcd3	805.52	0	805.52	0	-9.6556	324430	14403000	3.4288	0.0003031	0.9997	0.0006062	0.05327	FALSE
CAGE.Tpt1.g18308	Tpt1	804.75	0	804.75	0	-9.6542	323810	14369000	3.4285	0.00030345	0.9997	0.00060689	0.05327	FALSE
CAGE.Cnot3.g73916	Cnot3	804.75	1.7223	804.75	1.7223	-8.2094	322430	14369000	3.4285	0.00030345	0.9997	0.00060689	0.05327	FALSE
CAGE.Hsd17b10.g58097	Hsd17b10	1439.2	3.4446	1439.2	3.4446	-8.34	1030700	60155000	3.4284	0.00030363	0.9997	0.00060725	0.05327	FALSE
CAGE.Ptdss1.g39800	Ptdss1	803.22	0	803.22	0	-9.6514	322580	14301000	3.4279	0.00030413	0.9997	0.00060827	0.05327	FALSE
CAGE.Sepsecs.g61801	Sepsecs	803.22	1.7223	803.22	1.7223	-8.2066	321200	14301000	3.4279	0.00030413	0.9997	0.00060827	0.05327	FALSE
CAGE.Brd4.g9247	Brd4	802.45	1.7223	802.45	1.7223	-8.2052	320580	14268000	3.4276	0.00030448	0.9997	0.00060896	0.05327	FALSE
CAGE.Ppp2r4.g75094	Ppp2r4	801.68	1.7223	801.68	1.7223	-8.2039	319970	14234000	3.4273	0.00030483	0.9997	0.00060965	0.05327	FALSE
CAGE.Ctu2.g34847	Ctu2	800.92	1.7223	800.92	1.7223	-8.2025	319350	14201000	3.427	0.00030517	0.99969	0.00061035	0.05327	FALSE
CAGE.Mad2l1.g70194	Mad2l1	799.38	0	799.38	0	-9.6445	319500	14134000	3.4264	0.00030587	0.99969	0.00061174	0.05327	FALSE
CAGE.Spcs2.g60008	Spcs2	799.38	1.7223	799.38	1.7223	-8.1997	318130	14134000	3.4264	0.00030587	0.99969	0.00061174	0.05327	FALSE
CAGE.Taf6.g55504	Taf6	798.61	1.7223	798.61	1.7223	-8.1983	317520	14100000	3.426	0.00030622	0.99969	0.00061244	0.05327	FALSE
CAGE.Supt4a.g79444	Supt4a	1428.5	3.4446	1428.5	3.4446	-8.3292	1015300	59056000	3.4259	0.00030635	0.99969	0.00061271	0.05327	FALSE
CAGE.Oip5.g64894	Oip5	797.85	1.7223	797.85	1.7223	-8.197	316910	14067000	3.4257	0.00030657	0.99969	0.00061314	0.05327	FALSE
CAGE.Yars2.g37063	Yars2	797.85	1.7223	797.85	1.7223	-8.197	316910	14067000	3.4257	0.00030657	0.99969	0.00061314	0.05327	FALSE
CAGE.Crkl.g56079	Crkl	797.08	0	797.08	0	-9.6404	317670	14034000	3.4254	0.00030692	0.99969	0.00061384	0.05327	FALSE
CAGE.Btbd6.g52083	Btbd6	797.08	1.7223	797.08	1.7223	-8.1956	316300	14034000	3.4254	0.00030692	0.99969	0.00061384	0.05327	FALSE
CAGE.Peo1.g8511	Peo1	796.31	1.7223	796.31	1.7223	-8.1942	315690	14001000	3.4251	0.00030727	0.99969	0.00061454	0.05327	FALSE
CAGE.Cinp.g61004	Cinp	796.31	0	796.31	0	-9.639	317060	14001000	3.4251	0.00030727	0.99969	0.00061454	0.05327	FALSE
CAGE.Tubg1.g74618	Tubg1	794.78	0	794.78	0	-9.6362	315840	13934000	3.4245	0.00030798	0.99969	0.00061595	0.05327	FALSE
CAGE.Atp6v1c1.g66516	Atp6v1c1	794.78	0	794.78	0	-9.6362	315840	13934000	3.4245	0.00030798	0.99969	0.00061595	0.05327	FALSE
CAGE.Utp23.g15126	Utp23	791.71	1.7223	791.71	1.7223	-8.1858	312040	13802000	3.4232	0.00030939	0.99969	0.00061879	0.05327	FALSE
CAGE.Gnptab.g26666	Gnptab	791.71	0	791.71	0	-9.6306	313400	13802000	3.4232	0.00030939	0.99969	0.00061879	0.05327	FALSE
CAGE.Qrsl1.g76211	Qrsl1	790.94	1.7223	790.94	1.7223	-8.1844	311430	13769000	3.4229	0.00030975	0.99969	0.0006195	0.05327	FALSE
CAGE.Nsa2.g63264	Nsa2	790.94	0	790.94	0	-9.6293	312790	13769000	3.4229	0.00030975	0.99969	0.0006195	0.05327	FALSE
CAGE.Mcmbp.g15009	Mcmbp	790.94	0	790.94	0	-9.6293	312790	13769000	3.4229	0.00030975	0.99969	0.0006195	0.05327	FALSE
CAGE.Rpap3.g22321	Rpap3	790.17	0	790.17	0	-9.6279	312190	13736000	3.4226	0.00031011	0.99969	0.00062022	0.05327	FALSE
CAGE.AY761184.g9454	AY761184	788.64	1.7223	788.64	1.7223	-8.1802	309620	13671000	3.422	0.00031083	0.99969	0.00062165	0.05327	FALSE
CAGE.Hist1h4f.g60809	Hist1h4f	788.64	0	788.64	0	-9.6251	310980	13671000	3.422	0.00031083	0.99969	0.00062165	0.05327	FALSE
CAGE.Mrpl23.g46247	Mrpl23	787.11	0	787.11	0	-9.6222	309770	13605000	3.4214	0.00031155	0.99969	0.00062309	0.05327	FALSE
CAGE.Lsg1.g63379	Lsg1	786.34	0	786.34	0	-9.6208	309160	13573000	3.421	0.00031191	0.99969	0.00062381	0.05327	FALSE
CAGE.Tsen54.g1213	Tsen54	785.57	0	785.57	0	-9.6194	308560	13540000	3.4207	0.00031227	0.99969	0.00062454	0.05327	FALSE
CAGE.Ppp1r8.g51811	Ppp1r8	785.57	0	785.57	0	-9.6194	308560	13540000	3.4207	0.00031227	0.99969	0.00062454	0.05327	FALSE
CAGE.Opa1.g15495	Opa1	785.57	1.7223	785.57	1.7223	-8.1746	307210	13540000	3.4207	0.00031227	0.99969	0.00062454	0.05327	FALSE
CAGE.Yeats2.g60635	Yeats2	784.8	1.7223	784.8	1.7223	-8.1732	306610	13507000	3.4204	0.00031263	0.99969	0.00062526	0.05327	FALSE
CAGE.Fdx1l.g36871	Fdx1l	784.04	1.7223	784.04	1.7223	-8.1718	306010	13475000	3.4201	0.000313	0.99969	0.00062599	0.05327	FALSE
CAGE.Ipo13.g39685	Ipo13	784.04	1.7223	784.04	1.7223	-8.1718	306010	13475000	3.4201	0.000313	0.99969	0.00062599	0.05327	FALSE
CAGE.Naf1.g6585	Naf1	783.27	0	783.27	0	-9.6152	306760	13442000	3.4198	0.00031336	0.99969	0.00062672	0.05327	FALSE
CAGE.Rabl3.g60758	Rabl3	1400.1	3.4446	1400.1	3.4446	-8.3003	975280	56207000	3.4194	0.00031379	0.99969	0.00062757	0.05327	FALSE
CAGE.Prpf19.g8801	Prpf19	781.74	1.7223	781.74	1.7223	-8.1676	304210	13378000	3.4191	0.00031409	0.99969	0.00062818	0.05327	FALSE
CAGE.Nedd8.g52237	Nedd8	781.74	0	781.74	0	-9.6124	305560	13378000	3.4191	0.00031409	0.99969	0.00062818	0.05327	FALSE
CAGE.Dhx36.g74627	Dhx36	781.74	0	781.74	0	-9.6124	305560	13378000	3.4191	0.00031409	0.99969	0.00062818	0.05327	FALSE
CAGE.Rtfdc1.g27157	Rtfdc1	781.74	1.7223	781.74	1.7223	-8.1676	304210	13378000	3.4191	0.00031409	0.99969	0.00062818	0.05327	FALSE
CAGE.Pdzd11.g41870	Pdzd11	408.9	6038.4	408.9	6038.4	3.8811	15845000	2711100	3.419	0.99947	0.00052552	0.001051	0.05327	TRUE
CAGE.Agk.g35731	Agk	780.97	1.7223	780.97	1.7223	-8.1661	303610	13345000	3.4188	0.00031446	0.99969	0.00062891	0.05327	FALSE
CAGE.Nubp1.g61036	Nubp1	779.43	1.7223	779.43	1.7223	-8.1633	302420	13281000	3.4182	0.00031519	0.99968	0.00063038	0.05327	FALSE
CAGE.Abcf1.g70430	Abcf1	779.43	1.7223	779.43	1.7223	-8.1633	302420	13281000	3.4182	0.00031519	0.99968	0.00063038	0.05327	FALSE
CAGE.Rfc2.g74377	Rfc2	778.67	1.7223	778.67	1.7223	-8.1619	301820	13249000	3.4179	0.00031556	0.99968	0.00063112	0.05327	FALSE
CAGE.Emc7.g77011	Emc7	778.67	1.7223	778.67	1.7223	-8.1619	301820	13249000	3.4179	0.00031556	0.99968	0.00063112	0.05327	FALSE
CAGE.Snrnp35.g29654	Snrnp35	777.13	1.7223	777.13	1.7223	-8.159	300630	13185000	3.4172	0.0003163	0.99968	0.0006326	0.05327	FALSE
CAGE.Hspd1.g68883	Hspd1	776.37	0	776.37	0	-9.6025	301370	13152000	3.4169	0.00031667	0.99968	0.00063335	0.05327	FALSE
CAGE.Rbm18.g40301	Rbm18	774.83	1.7223	774.83	1.7223	-8.1548	298850	13089000	3.4163	0.00031742	0.99968	0.00063484	0.05327	FALSE
CAGE.Tra2b.g5842	Tra2b	774.06	1.7223	774.06	1.7223	-8.1533	298260	13057000	3.416	0.00031779	0.99968	0.00063558	0.05327	FALSE
CAGE.Ints8.g6571	Ints8	773.3	1.7223	773.3	1.7223	-8.1519	297660	13025000	3.4156	0.00031817	0.99968	0.00063633	0.05327	FALSE
CAGE.Smc5.g27549	Smc5	773.3	1.7223	773.3	1.7223	-8.1519	297660	13025000	3.4156	0.00031817	0.99968	0.00063633	0.05327	FALSE
CAGE.Cops3.g46155	Cops3	772.53	0	772.53	0	-9.5953	298400	12993000	3.4153	0.00031854	0.99968	0.00063708	0.05327	FALSE
CAGE.Stil.g47098	Stil	772.53	1.7223	772.53	1.7223	-8.1505	297070	12993000	3.4153	0.00031854	0.99968	0.00063708	0.05327	FALSE
CAGE.Polr1e.g2810	Polr1e	772.53	1.7223	772.53	1.7223	-8.1505	297070	12993000	3.4153	0.00031854	0.99968	0.00063708	0.05327	FALSE
CAGE.Cdc7.g4476	Cdc7	770.23	0	770.23	0	-9.591	296630	12898000	3.4143	0.00031967	0.99968	0.00063935	0.05327	FALSE
CAGE.Asns.g50399	Asns	770.23	0	770.23	0	-9.591	296630	12898000	3.4143	0.00031967	0.99968	0.00063935	0.05327	FALSE
CAGE.BC052040.g34611	BC052040	769.46	0	769.46	0	-9.5896	296040	12866000	3.414	0.00032005	0.99968	0.0006401	0.05327	FALSE
CAGE.Tsen15.g73461	Tsen15	767.93	1.7223	767.93	1.7223	-8.1419	293530	12803000	3.4134	0.00032081	0.99968	0.00064162	0.05327	FALSE
CAGE.Ndnl2.g10336	Ndnl2	767.93	1.7223	767.93	1.7223	-8.1419	293530	12803000	3.4134	0.00032081	0.99968	0.00064162	0.05327	FALSE
CAGE.Rpa1.g59944	Rpa1	767.16	0	767.16	0	-9.5853	294270	12772000	3.4131	0.00032119	0.99968	0.00064238	0.05327	FALSE
CAGE.Cenpa.g17716	Cenpa	766.39	1.7223	766.39	1.7223	-8.139	292360	12740000	3.4127	0.00032157	0.99968	0.00064315	0.05327	FALSE
CAGE.Dync1h1.g14256	Dync1h1	766.39	0	766.39	0	-9.5838	293680	12740000	3.4127	0.00032157	0.99968	0.00064315	0.05327	FALSE
CAGE.Tmem184c.g60676	Tmem184c	350.59	4999.8	350.59	4999.8	3.8302	10808000	1856000	3.4126	0.99947	0.00053482	0.0010696	0.05327	TRUE
CAGE.Hars.g20382	Hars	765.63	1.7223	765.63	1.7223	-8.1376	291770	12709000	3.4124	0.00032196	0.99968	0.00064391	0.05327	FALSE
CAGE.Vmn1r47.g20166	Vmn1r47	764.86	0	764.86	0	-9.5809	292500	12677000	3.4121	0.00032234	0.99968	0.00064468	0.05327	FALSE
CAGE.Gtf2h3.g65181	Gtf2h3	764.86	0	764.86	0	-9.5809	292500	12677000	3.4121	0.00032234	0.99968	0.00064468	0.05327	FALSE
CAGE.Zbtb11.g75193	Zbtb11	764.86	0	764.86	0	-9.5809	292500	12677000	3.4121	0.00032234	0.99968	0.00064468	0.05327	FALSE
CAGE.Mecr.g3478	Mecr	764.86	0	764.86	0	-9.5809	292500	12677000	3.4121	0.00032234	0.99968	0.00064468	0.05327	FALSE
CAGE.Umps.g68547	Umps	764.09	0	764.09	0	-9.5795	291920	12646000	3.4118	0.00032272	0.99968	0.00064545	0.05327	FALSE
CAGE.Pfn1.g32498	Pfn1	764.09	1.7223	764.09	1.7223	-8.1347	290600	12646000	3.4118	0.00032272	0.99968	0.00064545	0.05327	FALSE
CAGE.Tubgcp4.g26877	Tubgcp4	764.09	0	764.09	0	-9.5795	291920	12646000	3.4118	0.00032272	0.99968	0.00064545	0.05327	FALSE
CAGE.Gm4303.g29292	Gm4303	763.32	1.7223	763.32	1.7223	-8.1332	290020	12615000	3.4114	0.00032311	0.99968	0.00064622	0.05327	FALSE
CAGE.Pabpn1.g13207	Pabpn1	758.72	0	758.72	0	-9.5693	287830	12428000	3.4095	0.00032544	0.99967	0.00065088	0.05327	FALSE
CAGE.Fam98b.g58965	Fam98b	758.72	0	758.72	0	-9.5693	287830	12428000	3.4095	0.00032544	0.99967	0.00065088	0.05327	FALSE
CAGE.Rpp38.g45606	Rpp38	758.72	1.7223	758.72	1.7223	-8.1245	286520	12428000	3.4095	0.00032544	0.99967	0.00065088	0.05327	FALSE
CAGE.Ndnl2.g23199	Ndnl2	758.72	1.7223	758.72	1.7223	-8.1245	286520	12428000	3.4095	0.00032544	0.99967	0.00065088	0.05327	FALSE
CAGE.Vmn1r94.g14483	Vmn1r94	757.19	0	757.19	0	-9.5664	286670	12367000	3.4088	0.00032622	0.99967	0.00065245	0.05327	FALSE
CAGE.Tubg1.g28450	Tubg1	757.19	0	757.19	0	-9.5664	286670	12367000	3.4088	0.00032622	0.99967	0.00065245	0.05327	FALSE
CAGE.Ddx42.g421	Ddx42	756.42	0	756.42	0	-9.5649	286090	12336000	3.4085	0.00032662	0.99967	0.00065323	0.05327	FALSE
CAGE.Cars2.g76331	Cars2	755.65	1.7223	755.65	1.7223	-8.1187	284210	12305000	3.4082	0.00032701	0.99967	0.00065402	0.05327	FALSE
CAGE.Uri1.g21827	Uri1	755.65	0	755.65	0	-9.5635	285510	12305000	3.4082	0.00032701	0.99967	0.00065402	0.05327	FALSE
CAGE.Snapc3.g70688	Snapc3	754.89	0	754.89	0	-9.562	284930	12274000	3.4078	0.0003274	0.99967	0.00065481	0.05327	FALSE
CAGE.Kcnj6.g50830	Kcnj6	754.89	1.7223	754.89	1.7223	-8.1172	283630	12274000	3.4078	0.0003274	0.99967	0.00065481	0.05327	FALSE
CAGE.Bptf.g20669	Bptf	754.12	0	754.12	0	-9.5606	284350	12243000	3.4075	0.0003278	0.99967	0.0006556	0.05327	FALSE
CAGE.Prkrip1.g40971	Prkrip1	754.12	1.7223	754.12	1.7223	-8.1157	283050	12243000	3.4075	0.0003278	0.99967	0.0006556	0.05327	FALSE
CAGE.Mios.g40120	Mios	752.58	1.7223	752.58	1.7223	-8.1128	281900	12182000	3.4068	0.00032859	0.99967	0.00065719	0.05327	FALSE
CAGE.Ak2.g69473	Ak2	751.05	0	751.05	0	-9.5547	282040	12121000	3.4062	0.00032939	0.99967	0.00065878	0.05327	FALSE
CAGE.Mrpl23.g60688	Mrpl23	749.52	1.7223	749.52	1.7223	-8.1069	279600	12060000	3.4055	0.00033019	0.99967	0.00066039	0.05327	FALSE
CAGE.Arl2.g67311	Arl2	749.52	0	749.52	0	-9.5517	280890	12060000	3.4055	0.00033019	0.99967	0.00066039	0.05327	FALSE
CAGE.Atp5a1.g27347	Atp5a1	747.98	1.7223	747.98	1.7223	-8.104	278450	12000000	3.4049	0.000331	0.99967	0.00066199	0.05327	FALSE
CAGE.Tamm41.g79121	Tamm41	747.98	1.7223	747.98	1.7223	-8.104	278450	12000000	3.4049	0.000331	0.99967	0.00066199	0.05327	FALSE
CAGE.Lce1d.g41086	Lce1d	747.21	1.7223	747.21	1.7223	-8.1025	277880	11969000	3.4045	0.0003314	0.99967	0.0006628	0.05327	FALSE
CAGE.Nelfb.g72779	Nelfb	747.21	0	747.21	0	-9.5473	279160	11969000	3.4045	0.0003314	0.99967	0.0006628	0.05327	FALSE
CAGE.Asna1.g13132	Asna1	747.21	0	747.21	0	-9.5473	279160	11969000	3.4045	0.0003314	0.99967	0.0006628	0.05327	FALSE
CAGE.Cdc37.g46664	Cdc37	747.21	1.7223	747.21	1.7223	-8.1025	277880	11969000	3.4045	0.0003314	0.99967	0.0006628	0.05327	FALSE
CAGE.Tufm.g66004	Tufm	746.45	0	746.45	0	-9.5458	278590	11939000	3.4042	0.00033181	0.99967	0.00066361	0.05327	FALSE
CAGE.Rad1.g48584	Rad1	746.45	1.7223	746.45	1.7223	-8.101	277310	11939000	3.4042	0.00033181	0.99967	0.00066361	0.05327	FALSE
CAGE.Arglu1.g70337	Arglu1	745.68	1.7223	745.68	1.7223	-8.0995	276740	11909000	3.4039	0.00033221	0.99967	0.00066442	0.05327	FALSE
CAGE.Hnrnpll.g29752	Hnrnpll	745.68	0	745.68	0	-9.5443	278020	11909000	3.4039	0.00033221	0.99967	0.00066442	0.05327	FALSE
CAGE.Trappc5.g68833	Trappc5	745.68	0	745.68	0	-9.5443	278020	11909000	3.4039	0.00033221	0.99967	0.00066442	0.05327	FALSE
CAGE.Pgam1.g46033	Pgam1	744.91	1.7223	744.91	1.7223	-8.098	276170	11879000	3.4035	0.00033262	0.99967	0.00066523	0.05327	FALSE
CAGE.AU018091.g29095	AU018091	308.4	4267.8	308.4	4267.8	3.7863	7838600	1353400	3.4035	0.99945	0.00055031	0.0011006	0.05327	TRUE
CAGE.Nms.g18077	Nms	531.64	8273.9	531.64	8273.9	3.9575	29971000	5175500	3.4032	0.99944	0.00056205	0.0011241	0.05327	TRUE
CAGE.Txn2.g48754	Txn2	744.15	0	744.15	0	-9.5414	276880	11848000	3.4032	0.00033302	0.99967	0.00066605	0.05327	FALSE
CAGE.Nsun4.g43426	Nsun4	743.38	0	743.38	0	-9.5399	276310	11818000	3.4029	0.00033343	0.99967	0.00066686	0.05327	FALSE
CAGE.Nploc4.g70446	Nploc4	742.61	0	742.61	0	-9.5384	275740	11788000	3.4025	0.00033384	0.99967	0.00066768	0.05327	FALSE
CAGE.Hccs.g21127	Hccs	742.61	0	742.61	0	-9.5384	275740	11788000	3.4025	0.00033384	0.99967	0.00066768	0.05327	FALSE
CAGE.Dolk.g51651	Dolk	1328	3.4446	1328	3.4446	-8.224	877160	49342000	3.4022	0.00033423	0.99967	0.00066847	0.05327	FALSE
CAGE.Pgd.g3305	Pgd	741.84	1.7223	741.84	1.7223	-8.0921	273890	11758000	3.4022	0.00033425	0.99967	0.0006685	0.05327	FALSE
CAGE.Dars.g77743	Dars	741.08	0	741.08	0	-9.5354	274600	11729000	3.4018	0.00033466	0.99967	0.00066932	0.05327	FALSE
CAGE.Amd1.g3338	Amd1	740.31	1.7223	740.31	1.7223	-8.0891	272760	11699000	3.4015	0.00033507	0.99966	0.00067015	0.05327	FALSE
CAGE.St5.g10854	St5	739.54	0	739.54	0	-9.5324	273460	11669000	3.4012	0.00033549	0.99966	0.00067097	0.05327	FALSE
CAGE.Rheb.g65543	Rheb	739.54	1.7223	739.54	1.7223	-8.0876	272190	11669000	3.4012	0.00033549	0.99966	0.00067097	0.05327	FALSE
CAGE.Exoc8.g69971	Exoc8	738.78	0	738.78	0	-9.5309	272890	11639000	3.4008	0.0003359	0.99966	0.0006718	0.05327	FALSE
CAGE.Ints9.g53374	Ints9	738.01	1.7223	738.01	1.7223	-8.0846	271060	11609000	3.4005	0.00033632	0.99966	0.00067263	0.05327	FALSE
CAGE.Med22.g27071	Med22	738.01	1.7223	738.01	1.7223	-8.0846	271060	11609000	3.4005	0.00033632	0.99966	0.00067263	0.05327	FALSE
CAGE.Vhl.g30398	Vhl	738.01	0	738.01	0	-9.5294	272330	11609000	3.4005	0.00033632	0.99966	0.00067263	0.05327	FALSE
CAGE.Lars.g21318	Lars	736.47	0	736.47	0	-9.5264	271200	11550000	3.3998	0.00033715	0.99966	0.0006743	0.05327	FALSE
CAGE.Polrmt.g4217	Polrmt	736.47	0	736.47	0	-9.5264	271200	11550000	3.3998	0.00033715	0.99966	0.0006743	0.05327	FALSE
CAGE.Slc35b1.g31669	Slc35b1	734.94	0	734.94	0	-9.5234	270070	11491000	3.3991	0.00033798	0.99966	0.00067597	0.05327	FALSE
CAGE.Dppa5a.g18435	Dppa5a	734.94	0	734.94	0	-9.5234	270070	11491000	3.3991	0.00033798	0.99966	0.00067597	0.05327	FALSE
CAGE.Tpt1.g57609	Tpt1	734.94	0	734.94	0	-9.5234	270070	11491000	3.3991	0.00033798	0.99966	0.00067597	0.05327	FALSE
CAGE.Rpusd4.g15131	Rpusd4	733.41	1.7223	733.41	1.7223	-8.0756	267680	11432000	3.3985	0.00033882	0.99966	0.00067765	0.05327	FALSE
CAGE.Mbtps1.g19345	Mbtps1	733.41	1.7223	733.41	1.7223	-8.0756	267680	11432000	3.3985	0.00033882	0.99966	0.00067765	0.05327	FALSE
CAGE.Rangap1.g58271	Rangap1	732.64	1.7223	732.64	1.7223	-8.0741	267120	11402000	3.3981	0.00033924	0.99966	0.00067849	0.05327	FALSE
CAGE.Snapc1.g13487	Snapc1	732.64	1.7223	732.64	1.7223	-8.0741	267120	11402000	3.3981	0.00033924	0.99966	0.00067849	0.05327	FALSE
CAGE.Vmn1r113.g466	Vmn1r113	731.87	1.7223	731.87	1.7223	-8.0726	266560	11373000	3.3978	0.00033967	0.99966	0.00067933	0.05327	FALSE
CAGE.Ppp4c.g70185	Ppp4c	1308.8	3.4446	1308.8	3.4446	-8.2031	851940	47605000	3.3974	0.00034009	0.99966	0.00068017	0.05327	FALSE
CAGE.Hmgcs1.g62086	Hmgcs1	731.1	1.7223	731.1	1.7223	-8.0711	266000	11344000	3.3974	0.00034009	0.99966	0.00068018	0.05327	FALSE
CAGE.Hcfc1.g6245	Hcfc1	730.34	0	730.34	0	-9.5144	266700	11314000	3.3971	0.00034051	0.99966	0.00068103	0.05327	FALSE
CAGE.Brca2.g72277	Brca2	730.34	0	730.34	0	-9.5144	266700	11314000	3.3971	0.00034051	0.99966	0.00068103	0.05327	FALSE
CAGE.Rbm17.g8933	Rbm17	1304.9	3.4446	1304.9	3.4446	-8.1988	846940	47263000	3.3965	0.00034128	0.99966	0.00068256	0.05327	FALSE
CAGE.Vmn1r95.g78299	Vmn1r95	728.8	0	728.8	0	-9.5114	265580	11256000	3.3964	0.00034137	0.99966	0.00068273	0.05327	FALSE
CAGE.Rabl3.g4070	Rabl3	727.27	0	727.27	0	-9.5083	264460	11198000	3.3957	0.00034222	0.99966	0.00068444	0.05327	FALSE
CAGE.Tceb2.g50514	Tceb2	726.5	1.7223	726.5	1.7223	-8.062	262650	11168000	3.3954	0.00034265	0.99966	0.0006853	0.05327	FALSE
CAGE.Skiv2l.g19730	Skiv2l	726.5	0	726.5	0	-9.5068	263900	11168000	3.3954	0.00034265	0.99966	0.0006853	0.05327	FALSE
CAGE.Tsg101.g41377	Tsg101	726.5	0	726.5	0	-9.5068	263900	11168000	3.3954	0.00034265	0.99966	0.0006853	0.05327	FALSE
CAGE.Cox4i1.g53267	Cox4i1	726.5	1.7223	726.5	1.7223	-8.062	262650	11168000	3.3954	0.00034265	0.99966	0.0006853	0.05327	FALSE
CAGE.Racgap1.g72963	Racgap1	725.73	1.7223	725.73	1.7223	-8.0605	262100	11139000	3.3951	0.00034308	0.99966	0.00068616	0.05327	FALSE
CAGE.Dohh.g63090	Dohh	724.97	0	724.97	0	-9.5038	262790	11110000	3.3947	0.00034351	0.99966	0.00068702	0.05327	FALSE
CAGE.Ddx46.g66248	Ddx46	724.97	0	724.97	0	-9.5038	262790	11110000	3.3947	0.00034351	0.99966	0.00068702	0.05327	FALSE
CAGE.Anapc1.g63749	Anapc1	724.97	0	724.97	0	-9.5038	262790	11110000	3.3947	0.00034351	0.99966	0.00068702	0.05327	FALSE
CAGE.Wrb.g8136	Wrb	724.2	1.7223	724.2	1.7223	-8.0574	260990	11082000	3.3944	0.00034394	0.99966	0.00068789	0.05327	FALSE
CAGE.Afg3l2.g48109	Afg3l2	724.2	1.7223	724.2	1.7223	-8.0574	260990	11082000	3.3944	0.00034394	0.99966	0.00068789	0.05327	FALSE
CAGE.Cenpo.g39567	Cenpo	723.43	1.7223	723.43	1.7223	-8.0559	260430	11053000	3.394	0.00034438	0.99966	0.00068875	0.05327	FALSE
CAGE.Rtel1.g61090	Rtel1	722.66	1.7223	722.66	1.7223	-8.0544	259880	11024000	3.3937	0.00034481	0.99966	0.00068962	0.05327	FALSE
CAGE.Rpl32.g43197	Rpl32	722.66	1.7223	722.66	1.7223	-8.0544	259880	11024000	3.3937	0.00034481	0.99966	0.00068962	0.05327	FALSE
CAGE.Med30.g51577	Med30	721.9	0	721.9	0	-9.4976	260570	10995000	3.3933	0.00034525	0.99965	0.00069049	0.05327	FALSE
CAGE.Rpusd4.g36105	Rpusd4	721.9	1.7223	721.9	1.7223	-8.0528	259330	10995000	3.3933	0.00034525	0.99965	0.00069049	0.05327	FALSE
CAGE.Csnk1a1.g22726	Csnk1a1	721.9	0	721.9	0	-9.4976	260570	10995000	3.3933	0.00034525	0.99965	0.00069049	0.05327	FALSE
CAGE.1110004E09Rik.g73075	1110004E09Rik	721.9	0	721.9	0	-9.4976	260570	10995000	3.3933	0.00034525	0.99965	0.00069049	0.05327	FALSE
CAGE.control.g13068	CAGE.control.g13068	721.9	1.7223	721.9	1.7223	-8.0528	259330	10995000	3.3933	0.00034525	0.99965	0.00069049	0.05327	FALSE
CAGE.Tbcc.g22831	Tbcc	721.13	0	721.13	0	-9.4961	260010	10966000	3.393	0.00034568	0.99965	0.00069136	0.05327	FALSE
CAGE.Dcaf7.g50793	Dcaf7	721.13	1.7223	721.13	1.7223	-8.0513	258770	10966000	3.393	0.00034568	0.99965	0.00069136	0.05327	FALSE
CAGE.Atr.g38733	Atr	720.36	0	720.36	0	-9.4946	259460	10937000	3.3926	0.00034612	0.99965	0.00069224	0.05327	FALSE
CAGE.Dhfr.g24319	Dhfr	719.6	1.7223	719.6	1.7223	-8.0482	257670	10909000	3.3923	0.00034656	0.99965	0.00069311	0.05327	FALSE
CAGE.Ccdc84.g21436	Ccdc84	718.83	0	718.83	0	-9.4915	258360	10880000	3.3919	0.000347	0.99965	0.00069399	0.05327	FALSE
CAGE.Tfrc.g2023	Tfrc	718.83	1.7223	718.83	1.7223	-8.0467	257120	10880000	3.3919	0.000347	0.99965	0.00069399	0.05327	FALSE
CAGE.Zmat2.g38582	Zmat2	718.06	1.7223	718.06	1.7223	-8.0451	256570	10852000	3.3916	0.00034744	0.99965	0.00069487	0.05327	FALSE
CAGE.Cul3.g64205	Cul3	718.06	0	718.06	0	-9.49	257810	10852000	3.3916	0.00034744	0.99965	0.00069487	0.05327	FALSE
CAGE.Ddx52.g50656	Ddx52	717.29	0	717.29	0	-9.4884	257260	10823000	3.3912	0.00034788	0.99965	0.00069575	0.05327	FALSE
CAGE.Pnkp.g29918	Pnkp	717.29	1.7223	717.29	1.7223	-8.0436	256020	10823000	3.3912	0.00034788	0.99965	0.00069575	0.05327	FALSE
CAGE.Dclre1b.g71992	Dclre1b	1283.5	3.4446	1283.5	3.4446	-8.1749	819220	45369000	3.3911	0.00034811	0.99965	0.00069622	0.05327	FALSE
CAGE.Gak.g55660	Gak	716.53	1.7223	716.53	1.7223	-8.0421	255470	10795000	3.3909	0.00034832	0.99965	0.00069664	0.05327	FALSE
CAGE.Thg1l.g11356	Thg1l	715.76	0	715.76	0	-9.4853	256160	10766000	3.3906	0.00034876	0.99965	0.00069752	0.05327	FALSE
CAGE.Ift74.g3106	Ift74	715.76	1.7223	715.76	1.7223	-8.0405	254930	10766000	3.3906	0.00034876	0.99965	0.00069752	0.05327	FALSE
CAGE.Gng5.g56060	Gng5	1281.2	3.4446	1281.2	3.4446	-8.1723	816270	45169000	3.3905	0.00034885	0.99965	0.00069771	0.05327	FALSE
CAGE.Pet117.g30107	Pet117	714.99	0	714.99	0	-9.4838	255610	10738000	3.3902	0.00034921	0.99965	0.00069841	0.05327	FALSE
CAGE.Snrnp35.g42861	Snrnp35	714.99	0	714.99	0	-9.4838	255610	10738000	3.3902	0.00034921	0.99965	0.00069841	0.05327	FALSE
CAGE.Ube2l3.g14677	Ube2l3	714.99	0	714.99	0	-9.4838	255610	10738000	3.3902	0.00034921	0.99965	0.00069841	0.05327	FALSE
CAGE.Ppat.g70798	Ppat	714.23	1.7223	714.23	1.7223	-8.0374	253830	10709000	3.3899	0.00034965	0.99965	0.0006993	0.05327	FALSE
CAGE.Gle1.g35170	Gle1	714.23	0	714.23	0	-9.4823	255060	10709000	3.3899	0.00034965	0.99965	0.0006993	0.05327	FALSE
CAGE.Zmat5.g60273	Zmat5	714.23	0	714.23	0	-9.4823	255060	10709000	3.3899	0.00034965	0.99965	0.0006993	0.05327	FALSE
CAGE.Cenpm.g1778	Cenpm	714.23	1.7223	714.23	1.7223	-8.0374	253830	10709000	3.3899	0.00034965	0.99965	0.0006993	0.05327	FALSE
CAGE.Nup133.g35376	Nup133	713.46	0	713.46	0	-9.4807	254510	10681000	3.3895	0.0003501	0.99965	0.0007002	0.05327	FALSE
CAGE.Emc1.g61778	Emc1	713.46	1.7223	713.46	1.7223	-8.0359	253280	10681000	3.3895	0.0003501	0.99965	0.0007002	0.05327	FALSE
CAGE.Krtap5-4.g24507	Krtap5-4	713.46	1.7223	713.46	1.7223	-8.0359	253280	10681000	3.3895	0.0003501	0.99965	0.0007002	0.05327	FALSE
CAGE.Sf1.g46653	Sf1	711.92	0	711.92	0	-9.4776	253420	10625000	3.3888	0.00035099	0.99965	0.00070199	0.05327	FALSE
CAGE.Ncoa4.g76668	Ncoa4	711.92	0	711.92	0	-9.4776	253420	10625000	3.3888	0.00035099	0.99965	0.00070199	0.05327	FALSE
CAGE.Slc25a19.g8300	Slc25a19	711.16	0	711.16	0	-9.4761	252870	10596000	3.3885	0.00035144	0.99965	0.00070289	0.05327	FALSE
CAGE.Fam58b.g19519	Fam58b	711.16	1.7223	711.16	1.7223	-8.0312	251650	10596000	3.3885	0.00035144	0.99965	0.00070289	0.05327	FALSE
CAGE.Exosc9.g52937	Exosc9	710.39	1.7223	710.39	1.7223	-8.0297	251110	10568000	3.3881	0.00035189	0.99965	0.00070379	0.05327	FALSE
CAGE.Fkbp1a.g14749	Fkbp1a	710.39	0	710.39	0	-9.4745	252330	10568000	3.3881	0.00035189	0.99965	0.00070379	0.05327	FALSE
CAGE.Dctn6.g44440	Dctn6	708.86	0	708.86	0	-9.4714	251240	10512000	3.3874	0.0003528	0.99965	0.0007056	0.05327	FALSE
CAGE.Wdr82.g9934	Wdr82	708.09	0	708.09	0	-9.4698	250690	10484000	3.387	0.00035325	0.99965	0.0007065	0.05327	FALSE
CAGE.Timm50.g9484	Timm50	1266.6	3.4446	1266.6	3.4446	-8.1558	797760	43914000	3.3867	0.00035365	0.99965	0.0007073	0.05327	FALSE
CAGE.Sdhb.g7847	Sdhb	707.32	1.7223	707.32	1.7223	-8.0234	248940	10456000	3.3867	0.00035371	0.99965	0.00070741	0.05327	FALSE
CAGE.Cnot3.g69677	Cnot3	707.32	0	707.32	0	-9.4683	250150	10456000	3.3867	0.00035371	0.99965	0.00070741	0.05327	FALSE
CAGE.Mis12.g11947	Mis12	706.55	0	706.55	0	-9.4667	249610	10428000	3.3863	0.00035416	0.99965	0.00070833	0.05327	FALSE
CAGE.Banf1.g78450	Banf1	705.79	1.7223	705.79	1.7223	-8.0203	247850	10400000	3.386	0.00035462	0.99965	0.00070924	0.05327	FALSE
CAGE.Pdgfrb.g33017	Pdgfrb	705.79	0	705.79	0	-9.4651	249070	10400000	3.386	0.00035462	0.99965	0.00070924	0.05327	FALSE
CAGE.Pafah1b1.g42155	Pafah1b1	705.79	1.7223	705.79	1.7223	-8.0203	247850	10400000	3.386	0.00035462	0.99965	0.00070924	0.05327	FALSE
CAGE.Ncbp1.g66208	Ncbp1	705.79	1.7223	705.79	1.7223	-8.0203	247850	10400000	3.386	0.00035462	0.99965	0.00070924	0.05327	FALSE
CAGE.Vps25.g5572	Vps25	705.79	1.7223	705.79	1.7223	-8.0203	247850	10400000	3.386	0.00035462	0.99965	0.00070924	0.05327	FALSE
CAGE.Ddx3x.g37700	Ddx3x	705.79	0	705.79	0	-9.4651	249070	10400000	3.386	0.00035462	0.99965	0.00070924	0.05327	FALSE
CAGE.Mrpl43.g56580	Mrpl43	704.25	0	704.25	0	-9.462	247990	10345000	3.3853	0.00035554	0.99964	0.00071107	0.05327	FALSE
CAGE.Rpp14.g65786	Rpp14	704.25	1.7223	704.25	1.7223	-8.0172	246770	10345000	3.3853	0.00035554	0.99964	0.00071107	0.05327	FALSE
CAGE.Cdca8.g40753	Cdca8	703.49	1.7223	703.49	1.7223	-8.0156	246240	10317000	3.3849	0.000356	0.99964	0.00071199	0.05327	FALSE
CAGE.Telo2.g74675	Telo2	702.72	1.7223	702.72	1.7223	-8.014	245700	10289000	3.3846	0.00035646	0.99964	0.00071292	0.05327	FALSE
CAGE.Riok1.g10277	Riok1	702.72	1.7223	702.72	1.7223	-8.014	245700	10289000	3.3846	0.00035646	0.99964	0.00071292	0.05327	FALSE
CAGE.Naa20.g18363	Naa20	702.72	1.7223	702.72	1.7223	-8.014	245700	10289000	3.3846	0.00035646	0.99964	0.00071292	0.05327	FALSE
CAGE.Rab35.g53646	Rab35	700.42	1.7223	700.42	1.7223	-8.0093	244090	10207000	3.3835	0.00035785	0.99964	0.0007157	0.05327	FALSE
CAGE.Ptk2.g8891	Ptk2	700.42	0	700.42	0	-9.4541	245290	10207000	3.3835	0.00035785	0.99964	0.0007157	0.05327	FALSE
CAGE.Mcm2.g45554	Mcm2	700.42	0	700.42	0	-9.4541	245290	10207000	3.3835	0.00035785	0.99964	0.0007157	0.05327	FALSE
CAGE.Exosc1.g13265	Exosc1	700.42	1.7223	700.42	1.7223	-8.0093	244090	10207000	3.3835	0.00035785	0.99964	0.0007157	0.05327	FALSE
CAGE.Nup205.g41898	Nup205	699.65	1.7223	699.65	1.7223	-8.0077	243550	10179000	3.3831	0.00035831	0.99964	0.00071663	0.05327	FALSE
CAGE.Abce1.g16804	Abce1	698.88	1.7223	698.88	1.7223	-8.0061	243020	10152000	3.3828	0.00035878	0.99964	0.00071756	0.05327	FALSE
CAGE.Pold2.g55581	Pold2	698.88	0	698.88	0	-9.451	244220	10152000	3.3828	0.00035878	0.99964	0.00071756	0.05327	FALSE
CAGE.Gins2.g51515	Gins2	698.12	1.7223	698.12	1.7223	-8.0046	242480	10124000	3.3824	0.00035925	0.99964	0.0007185	0.05327	FALSE
CAGE.Mthfd1.g5746	Mthfd1	697.35	1.7223	697.35	1.7223	-8.003	241950	10097000	3.3821	0.00035972	0.99964	0.00071944	0.05327	FALSE
CAGE.Vhl.g75938	Vhl	697.35	0	697.35	0	-9.4478	243150	10097000	3.3821	0.00035972	0.99964	0.00071944	0.05327	FALSE
CAGE.Nadk2.g48168	Nadk2	697.35	1.7223	697.35	1.7223	-8.003	241950	10097000	3.3821	0.00035972	0.99964	0.00071944	0.05327	FALSE
CAGE.Tefm.g68786	Tefm	697.35	0	697.35	0	-9.4478	243150	10097000	3.3821	0.00035972	0.99964	0.00071944	0.05327	FALSE
CAGE.Triap1.g34081	Triap1	695.81	0	695.81	0	-9.4446	242080	10042000	3.3813	0.00036066	0.99964	0.00072132	0.05327	FALSE
CAGE.Ppp2r3c.g34534	Ppp2r3c	695.81	1.7223	695.81	1.7223	-7.9998	240880	10042000	3.3813	0.00036066	0.99964	0.00072132	0.05327	FALSE
CAGE.Htatsf1.g14655	Htatsf1	695.05	1.7223	695.05	1.7223	-7.9982	240350	10015000	3.381	0.00036113	0.99964	0.00072227	0.05327	FALSE
CAGE.Cenpn.g67625	Cenpn	695.05	0	695.05	0	-9.443	241550	10015000	3.381	0.00036113	0.99964	0.00072227	0.05327	FALSE
CAGE.Anapc10.g5167	Anapc10	695.05	0	695.05	0	-9.443	241550	10015000	3.381	0.00036113	0.99964	0.00072227	0.05327	FALSE
CAGE.Sec62.g2010	Sec62	695.05	1.7223	695.05	1.7223	-7.9982	240350	10015000	3.381	0.00036113	0.99964	0.00072227	0.05327	FALSE
CAGE.Mrpl28.g40169	Mrpl28	694.28	0	694.28	0	-9.4414	241010	9987700	3.3806	0.00036161	0.99964	0.00072321	0.05327	FALSE
CAGE.Gpn2.g54725	Gpn2	694.28	0	694.28	0	-9.4414	241010	9987700	3.3806	0.00036161	0.99964	0.00072321	0.05327	FALSE
CAGE.Fanca.g75488	Fanca	693.51	0	693.51	0	-9.4399	240480	9960500	3.3803	0.00036208	0.99964	0.00072416	0.05327	FALSE
CAGE.Rpl36a.g3491	Rpl36a	693.51	0	693.51	0	-9.4399	240480	9960500	3.3803	0.00036208	0.99964	0.00072416	0.05327	FALSE
CAGE.Trappc8.g59989	Trappc8	693.51	1.7223	693.51	1.7223	-7.995	239290	9960500	3.3803	0.00036208	0.99964	0.00072416	0.05327	FALSE
CAGE.Dhfr.g41361	Dhfr	692.75	1.7223	692.75	1.7223	-7.9934	238760	9933400	3.3799	0.00036256	0.99964	0.00072511	0.05327	FALSE
CAGE.Pdcl.g20857	Pdcl	691.98	1.7223	691.98	1.7223	-7.9918	238230	9906300	3.3795	0.00036303	0.99964	0.00072607	0.05327	FALSE
CAGE.Spcs2.g37010	Spcs2	691.98	1.7223	691.98	1.7223	-7.9918	238230	9906300	3.3795	0.00036303	0.99964	0.00072607	0.05327	FALSE
CAGE.Pfas.g47314	Pfas	691.98	1.7223	691.98	1.7223	-7.9918	238230	9906300	3.3795	0.00036303	0.99964	0.00072607	0.05327	FALSE
CAGE.Tmem63a.g28506	Tmem63a	691.98	0	691.98	0	-9.4367	239420	9906300	3.3795	0.00036303	0.99964	0.00072607	0.05327	FALSE
CAGE.Pak1ip1.g21378	Pak1ip1	691.98	0	691.98	0	-9.4367	239420	9906300	3.3795	0.00036303	0.99964	0.00072607	0.05327	FALSE
CAGE.Mrpl30.g37763	Mrpl30	691.21	1.7223	691.21	1.7223	-7.9902	237700	9879300	3.3792	0.00036351	0.99964	0.00072702	0.05327	FALSE
CAGE.Rfc2.g65353	Rfc2	691.21	0	691.21	0	-9.4351	238890	9879300	3.3792	0.00036351	0.99964	0.00072702	0.05327	FALSE
CAGE.Pfdn2.g41519	Pfdn2	690.44	1.7223	690.44	1.7223	-7.9886	237170	9852300	3.3788	0.00036399	0.99964	0.00072798	0.05327	FALSE
CAGE.Psmd4.g8311	Psmd4	689.68	0	689.68	0	-9.4319	237830	9825400	3.3785	0.00036447	0.99964	0.00072894	0.05327	FALSE
CAGE.Gm3139.g13597	Gm3139	688.91	0	688.91	0	-9.4303	237300	9798500	3.3781	0.00036495	0.99964	0.00072991	0.05327	FALSE
CAGE.Msto1.g54948	Msto1	688.91	0	688.91	0	-9.4303	237300	9798500	3.3781	0.00036495	0.99964	0.00072991	0.05327	FALSE
CAGE.4931406P16Rik.g238	4931406P16Rik	688.91	1.7223	688.91	1.7223	-7.9854	236110	9798500	3.3781	0.00036495	0.99964	0.00072991	0.05327	FALSE
CAGE.Txndc17.g3525	Txndc17	687.38	1.7223	687.38	1.7223	-7.9822	235060	9744800	3.3774	0.00036592	0.99963	0.00073184	0.05327	FALSE
CAGE.H2afz.g44823	H2afz	687.38	0	687.38	0	-9.4271	236240	9744800	3.3774	0.00036592	0.99963	0.00073184	0.05327	FALSE
CAGE.Tmem199.g79245	Tmem199	687.38	0	687.38	0	-9.4271	236240	9744800	3.3774	0.00036592	0.99963	0.00073184	0.05327	FALSE
CAGE.C330007P06Rik.g18859	C330007P06Rik	687.38	1.7223	687.38	1.7223	-7.9822	235060	9744800	3.3774	0.00036592	0.99963	0.00073184	0.05327	FALSE
CAGE.Uba2.g28070	Uba2	687.38	1.7223	687.38	1.7223	-7.9822	235060	9744800	3.3774	0.00036592	0.99963	0.00073184	0.05327	FALSE
CAGE.Nat10.g58031	Nat10	687.38	0	687.38	0	-9.4271	236240	9744800	3.3774	0.00036592	0.99963	0.00073184	0.05327	FALSE
CAGE.Ogdh.g41818	Ogdh	1229	3.4446	1229	3.4446	-8.1124	750980	40773000	3.3769	0.00036659	0.99963	0.00073318	0.05327	FALSE
CAGE.Znhit6.g9192	Znhit6	685.84	0	685.84	0	-9.4238	235190	9691300	3.3766	0.00036689	0.99963	0.00073378	0.05327	FALSE
CAGE.Orc4.g78015	Orc4	685.07	0	685.07	0	-9.4222	234660	9664600	3.3763	0.00036738	0.99963	0.00073476	0.05327	FALSE
CAGE.Rtcb.g29800	Rtcb	684.31	1.7223	684.31	1.7223	-7.9758	232960	9638000	3.3759	0.00036787	0.99963	0.00073574	0.05327	FALSE
CAGE.Narfl.g11352	Narfl	684.31	1.7223	684.31	1.7223	-7.9758	232960	9638000	3.3759	0.00036787	0.99963	0.00073574	0.05327	FALSE
CAGE.Sec63.g73090	Sec63	684.31	1.7223	684.31	1.7223	-7.9758	232960	9638000	3.3759	0.00036787	0.99963	0.00073574	0.05327	FALSE
CAGE.Cops6.g68455	Cops6	684.31	0	684.31	0	-9.4206	234140	9638000	3.3759	0.00036787	0.99963	0.00073574	0.05327	FALSE
CAGE.Tceb2.g38623	Tceb2	683.54	1.7223	683.54	1.7223	-7.9742	232440	9611400	3.3755	0.00036836	0.99963	0.00073672	0.05327	FALSE
CAGE.Adamts2.g45667	Adamts2	683.54	1.7223	683.54	1.7223	-7.9742	232440	9611400	3.3755	0.00036836	0.99963	0.00073672	0.05327	FALSE
CAGE.Nubp2.g46698	Nubp2	683.54	1.7223	683.54	1.7223	-7.9742	232440	9611400	3.3755	0.00036836	0.99963	0.00073672	0.05327	FALSE
CAGE.Ciapin1.g31137	Ciapin1	1223.6	3.4446	1223.6	3.4446	-8.1061	744410	40335000	3.3754	0.00036851	0.99963	0.00073702	0.05327	FALSE
CAGE.Emc8.g60675	Emc8	1223.6	3.4446	1223.6	3.4446	-8.1061	744410	40335000	3.3754	0.00036851	0.99963	0.00073702	0.05327	FALSE
CAGE.Cpsf3l.g26424	Cpsf3l	682.77	1.7223	682.77	1.7223	-7.9725	231910	9584900	3.3752	0.00036885	0.99963	0.0007377	0.05327	FALSE
CAGE.Ddx41.g12479	Ddx41	682.01	0	682.01	0	-9.4158	232570	9558400	3.3748	0.00036934	0.99963	0.00073868	0.05327	FALSE
CAGE.Cidea.g26485	Cidea	682.01	0	682.01	0	-9.4158	232570	9558400	3.3748	0.00036934	0.99963	0.00073868	0.05327	FALSE
CAGE.Cdca5.g3931	Cdca5	681.24	0	681.24	0	-9.4141	232040	9531900	3.3744	0.00036984	0.99963	0.00073967	0.05327	FALSE
CAGE.Sec22b.g50537	Sec22b	680.47	0	680.47	0	-9.4125	231520	9505500	3.3741	0.00037033	0.99963	0.00074066	0.05327	FALSE
CAGE.Wrb.g8298	Wrb	679.7	0	679.7	0	-9.4109	231000	9479100	3.3737	0.00037083	0.99963	0.00074165	0.05327	FALSE
CAGE.Ahcy.g75019	Ahcy	679.7	0	679.7	0	-9.4109	231000	9479100	3.3737	0.00037083	0.99963	0.00074165	0.05327	FALSE
CAGE.Mrps25.g8793	Mrps25	679.7	1.7223	679.7	1.7223	-7.9661	229830	9479100	3.3737	0.00037083	0.99963	0.00074165	0.05327	FALSE
CAGE.Vars2.g27368	Vars2	678.94	0	678.94	0	-9.4093	230480	9452800	3.3733	0.00037132	0.99963	0.00074265	0.05327	FALSE
CAGE.Kif20a.g67361	Kif20a	678.94	0	678.94	0	-9.4093	230480	9452800	3.3733	0.00037132	0.99963	0.00074265	0.05327	FALSE
CAGE.Stx5a.g41501	Stx5a	678.94	1.7223	678.94	1.7223	-7.9644	229310	9452800	3.3733	0.00037132	0.99963	0.00074265	0.05327	FALSE
CAGE.Golt1b.g47896	Golt1b	678.17	0	678.17	0	-9.4076	229960	9426500	3.373	0.00037182	0.99963	0.00074364	0.05327	FALSE
CAGE.Skp2.g8970	Skp2	678.17	0	678.17	0	-9.4076	229960	9426500	3.373	0.00037182	0.99963	0.00074364	0.05327	FALSE
CAGE.Cir1.g71789	Cir1	678.17	1.7223	678.17	1.7223	-7.9628	228790	9426500	3.373	0.00037182	0.99963	0.00074364	0.05327	FALSE
CAGE.Vrk1.g37053	Vrk1	677.4	0	677.4	0	-9.406	229440	9400200	3.3726	0.00037232	0.99963	0.00074464	0.05327	FALSE
CAGE.Uqcrc2.g45308	Uqcrc2	677.4	1.7223	677.4	1.7223	-7.9612	228270	9400200	3.3726	0.00037232	0.99963	0.00074464	0.05327	FALSE
CAGE.Adat2.g67600	Adat2	677.4	1.7223	677.4	1.7223	-7.9612	228270	9400200	3.3726	0.00037232	0.99963	0.00074464	0.05327	FALSE
CAGE.Ppp1r8.g44460	Ppp1r8	676.64	0	676.64	0	-9.4044	228920	9374000	3.3722	0.00037282	0.99963	0.00074564	0.05327	FALSE
CAGE.Olfr218.g75718	Olfr218	676.64	1.7223	676.64	1.7223	-7.9595	227750	9374000	3.3722	0.00037282	0.99963	0.00074564	0.05327	FALSE
CAGE.Rpl39.g73034	Rpl39	676.64	0	676.64	0	-9.4044	228920	9374000	3.3722	0.00037282	0.99963	0.00074564	0.05327	FALSE
CAGE.Erv3.g4528	Erv3	179.52	2194.2	179.52	2194.2	3.6042	2029500	356990	3.3719	0.9994	0.00060379	0.0012076	0.05327	TRUE
CAGE.Dhfr.g67116	Dhfr	675.87	0	675.87	0	-9.4027	228400	9347900	3.3719	0.00037332	0.99963	0.00074665	0.05327	FALSE
CAGE.Foxc1.g36551	Foxc1	675.87	1.7223	675.87	1.7223	-7.9579	227240	9347900	3.3719	0.00037332	0.99963	0.00074665	0.05327	FALSE
CAGE.4933411K16Rik.g74051	4933411K16Rik	675.87	0	675.87	0	-9.4027	228400	9347900	3.3719	0.00037332	0.99963	0.00074665	0.05327	FALSE
CAGE.Rnmt.g48120	Rnmt	675.1	1.7223	675.1	1.7223	-7.9563	226720	9321800	3.3715	0.00037383	0.99963	0.00074766	0.05327	FALSE
CAGE.Cog8.g15402	Cog8	674.33	1.7223	674.33	1.7223	-7.9546	226200	9295700	3.3711	0.00037433	0.99963	0.00074867	0.05327	FALSE
CAGE.Ssr1.g5943	Ssr1	1695.4	5.1669	1695.4	5.1669	-8.1037	1428500	90065000	3.371	0.00037445	0.99963	0.00074891	0.05327	FALSE
CAGE.Kansl2.g43580	Kansl2	673.57	0	673.57	0	-9.3978	226850	9269700	3.3707	0.00037484	0.99963	0.00074968	0.05327	FALSE
CAGE.Exosc2.g27877	Exosc2	672.8	0	672.8	0	-9.3962	226330	9243700	3.3704	0.00037535	0.99962	0.00075069	0.05327	FALSE
CAGE.Trappc11.g32518	Trappc11	672.8	1.7223	672.8	1.7223	-7.9514	225170	9243700	3.3704	0.00037535	0.99962	0.00075069	0.05327	FALSE
CAGE.Rfk.g41331	Rfk	672.03	0	672.03	0	-9.3945	225810	9217800	3.37	0.00037585	0.99962	0.00075171	0.05327	FALSE
CAGE.Eif1ad.g66851	Eif1ad	672.03	0	672.03	0	-9.3945	225810	9217800	3.37	0.00037585	0.99962	0.00075171	0.05327	FALSE
CAGE.Dnajc11.g25226	Dnajc11	671.27	0	671.27	0	-9.3929	225300	9191900	3.3696	0.00037636	0.99962	0.00075273	0.05327	FALSE
CAGE.Lage3.g26253	Lage3	670.5	0	670.5	0	-9.3912	224780	9166000	3.3692	0.00037687	0.99962	0.00075375	0.05327	FALSE
CAGE.Tbca.g45583	Tbca	670.5	0	670.5	0	-9.3912	224780	9166000	3.3692	0.00037687	0.99962	0.00075375	0.05327	FALSE
CAGE.Erh.g36999	Erh	670.5	1.7223	670.5	1.7223	-7.9464	223630	9166000	3.3692	0.00037687	0.99962	0.00075375	0.05327	FALSE
CAGE.Tut1.g12635	Tut1	670.5	1.7223	670.5	1.7223	-7.9464	223630	9166000	3.3692	0.00037687	0.99962	0.00075375	0.05327	FALSE
CAGE.Pmpcb.g38075	Pmpcb	669.73	0	669.73	0	-9.3896	224270	9140200	3.3689	0.00037739	0.99962	0.00075477	0.05327	FALSE
CAGE.Actb.g51810	Actb	669.73	0	669.73	0	-9.3896	224270	9140200	3.3689	0.00037739	0.99962	0.00075477	0.05327	FALSE
CAGE.Anapc1.g21973	Anapc1	668.96	1.7223	668.96	1.7223	-7.9431	222610	9114400	3.3685	0.0003779	0.99962	0.0007558	0.05327	FALSE
CAGE.Pdrg1.g4759	Pdrg1	668.96	0	668.96	0	-9.3879	223760	9114400	3.3685	0.0003779	0.99962	0.0007558	0.05327	FALSE
CAGE.Rad9a.g28994	Rad9a	668.2	1.7223	668.2	1.7223	-7.9415	222090	9088700	3.3681	0.00037841	0.99962	0.00075683	0.05327	FALSE
CAGE.Gdpd1.g14404	Gdpd1	667.43	1.7223	667.43	1.7223	-7.9398	221580	9063000	3.3677	0.00037893	0.99962	0.00075786	0.05327	FALSE
CAGE.Chp1.g64560	Chp1	667.43	0	667.43	0	-9.3846	222730	9063000	3.3677	0.00037893	0.99962	0.00075786	0.05327	FALSE
CAGE.Cars2.g45729	Cars2	667.43	0	667.43	0	-9.3846	222730	9063000	3.3677	0.00037893	0.99962	0.00075786	0.05327	FALSE
CAGE.Dynlrb2.g21118	Dynlrb2	666.66	1.7223	666.66	1.7223	-7.9382	221070	9037400	3.3674	0.00037945	0.99962	0.0007589	0.05327	FALSE
CAGE.Fh1.g23857	Fh1	666.66	1.7223	666.66	1.7223	-7.9382	221070	9037400	3.3674	0.00037945	0.99962	0.0007589	0.05327	FALSE
CAGE.Prmt1.g70290	Prmt1	666.66	0	666.66	0	-9.383	222220	9037400	3.3674	0.00037945	0.99962	0.0007589	0.05327	FALSE
CAGE.Gtf2a1.g16422	Gtf2a1	666.66	1.7223	666.66	1.7223	-7.9382	221070	9037400	3.3674	0.00037945	0.99962	0.0007589	0.05327	FALSE
CAGE.Ipo13.g41866	Ipo13	665.89	0	665.89	0	-9.3813	221710	9011800	3.367	0.00037997	0.99962	0.00075993	0.05327	FALSE
CAGE.1110008L16Rik.g56877	1110008L16Rik	665.89	1.7223	665.89	1.7223	-7.9365	220560	9011800	3.367	0.00037997	0.99962	0.00075993	0.05327	FALSE
CAGE.Wdr7.g70284	Wdr7	1190.6	3.4446	1190.6	3.4446	-8.0667	704710	37709000	3.3664	0.00038072	0.99962	0.00076144	0.05327	FALSE
CAGE.Epc2.g61486	Epc2	664.36	1.7223	664.36	1.7223	-7.9332	219540	8960700	3.3662	0.00038101	0.99962	0.00076202	0.05327	FALSE
CAGE.Chchd2.g46691	Chchd2	664.36	1.7223	664.36	1.7223	-7.9332	219540	8960700	3.3662	0.00038101	0.99962	0.00076202	0.05327	FALSE
CAGE.Prmt5.g54773	Prmt5	664.36	0	664.36	0	-9.378	220690	8960700	3.3662	0.00038101	0.99962	0.00076202	0.05327	FALSE
CAGE.Nudcd3.g51208	Nudcd3	664.36	0	664.36	0	-9.378	220690	8960700	3.3662	0.00038101	0.99962	0.00076202	0.05327	FALSE
CAGE.Ppa1.g70540	Ppa1	663.59	0	663.59	0	-9.3763	220180	8935300	3.3659	0.00038153	0.99962	0.00076306	0.05327	FALSE
CAGE.Elp3.g62417	Elp3	663.59	0	663.59	0	-9.3763	220180	8935300	3.3659	0.00038153	0.99962	0.00076306	0.05327	FALSE
CAGE.Acly.g78583	Acly	663.59	0	663.59	0	-9.3763	220180	8935300	3.3659	0.00038153	0.99962	0.00076306	0.05327	FALSE
CAGE.Inpp5k.g14293	Inpp5k	662.83	1.7223	662.83	1.7223	-7.9298	218530	8909800	3.3655	0.00038205	0.99962	0.00076411	0.05327	FALSE
CAGE.Rps27.g5459	Rps27	662.83	0	662.83	0	-9.3747	219670	8909800	3.3655	0.00038205	0.99962	0.00076411	0.05327	FALSE
CAGE.Ccr3.g27634	Ccr3	662.83	1.7223	662.83	1.7223	-7.9298	218530	8909800	3.3655	0.00038205	0.99962	0.00076411	0.05327	FALSE
CAGE.Rfc5.g74304	Rfc5	662.06	0	662.06	0	-9.373	219160	8884500	3.3651	0.00038258	0.99962	0.00076516	0.05327	FALSE
CAGE.Ppil2.g49072	Ppil2	1185.3	3.4446	1185.3	3.4446	-8.0602	698350	37292000	3.365	0.00038278	0.99962	0.00076556	0.05327	FALSE
CAGE.Paf1.g47658	Paf1	661.29	1.7223	661.29	1.7223	-7.9265	217520	8859100	3.3647	0.00038311	0.99962	0.00076621	0.05327	FALSE
CAGE.Psmb4.g48461	Psmb4	661.29	1.7223	661.29	1.7223	-7.9265	217520	8859100	3.3647	0.00038311	0.99962	0.00076621	0.05327	FALSE
CAGE.Ap1m1.g26352	Ap1m1	660.52	1.7223	660.52	1.7223	-7.9248	217010	8833800	3.3643	0.00038363	0.99962	0.00076727	0.05327	FALSE
CAGE.Taar7b.g35362	Taar7b	660.52	0	660.52	0	-9.3697	218150	8833800	3.3643	0.00038363	0.99962	0.00076727	0.05327	FALSE
CAGE.Ddx20.g78626	Ddx20	1181.4	3.4446	1181.4	3.4446	-8.0555	693820	36995000	3.3639	0.00038426	0.99962	0.00076852	0.05327	FALSE
CAGE.Hmgcs1.g50932	Hmgcs1	658.99	0	658.99	0	-9.3663	217130	8783400	3.3636	0.00038469	0.99962	0.00076939	0.05327	FALSE
CAGE.Haus4.g52436	Haus4	658.22	1.7223	658.22	1.7223	-7.9198	215500	8758200	3.3632	0.00038523	0.99961	0.00077045	0.05327	FALSE
CAGE.Hnrnpk.g17226	Hnrnpk	658.22	1.7223	658.22	1.7223	-7.9198	215500	8758200	3.3632	0.00038523	0.99961	0.00077045	0.05327	FALSE
CAGE.Tfrc.g40665	Tfrc	658.22	0	658.22	0	-9.3646	216630	8758200	3.3632	0.00038523	0.99961	0.00077045	0.05327	FALSE
CAGE.Srp9.g53938	Srp9	657.46	0	657.46	0	-9.3629	216120	8733100	3.3628	0.00038576	0.99961	0.00077152	0.05327	FALSE
CAGE.Rft1.g13946	Rft1	656.69	0	656.69	0	-9.3613	215620	8708000	3.3624	0.00038629	0.99961	0.00077259	0.05327	FALSE
CAGE.Cdc123.g2586	Cdc123	656.69	0	656.69	0	-9.3613	215620	8708000	3.3624	0.00038629	0.99961	0.00077259	0.05327	FALSE
CAGE.Chrnb2.g52200	Chrnb2	655.92	0	655.92	0	-9.3596	215120	8683000	3.3621	0.00038683	0.99961	0.00077366	0.05327	FALSE
CAGE.Ddb1.g64246	Ddb1	655.92	0	655.92	0	-9.3596	215120	8683000	3.3621	0.00038683	0.99961	0.00077366	0.05327	FALSE
CAGE.Zfr.g46195	Zfr	655.92	1.7223	655.92	1.7223	-7.9148	213990	8683000	3.3621	0.00038683	0.99961	0.00077366	0.05327	FALSE
CAGE.Slc2a8.g77834	Slc2a8	655.92	1.7223	655.92	1.7223	-7.9148	213990	8683000	3.3621	0.00038683	0.99961	0.00077366	0.05327	FALSE
CAGE.N6amt1.g24932	N6amt1	655.15	0	655.15	0	-9.3579	214610	8658000	3.3617	0.00038737	0.99961	0.00077473	0.05327	FALSE
CAGE.Samm50.g20696	Samm50	655.15	0	655.15	0	-9.3579	214610	8658000	3.3617	0.00038737	0.99961	0.00077473	0.05327	FALSE
CAGE.Pggt1b.g72598	Pggt1b	655.15	0	655.15	0	-9.3579	214610	8658000	3.3617	0.00038737	0.99961	0.00077473	0.05327	FALSE
CAGE.Wdr18.g11241	Wdr18	655.15	0	655.15	0	-9.3579	214610	8658000	3.3617	0.00038737	0.99961	0.00077473	0.05327	FALSE
CAGE.Polg2.g45605	Polg2	655.15	0	655.15	0	-9.3579	214610	8658000	3.3617	0.00038737	0.99961	0.00077473	0.05327	FALSE
CAGE.Aasdhppt.g46127	Aasdhppt	655.15	1.7223	655.15	1.7223	-7.9131	213490	8658000	3.3617	0.00038737	0.99961	0.00077473	0.05327	FALSE
CAGE.2810408M09Rik.g32242	2810408M09Rik	654.39	1.7223	654.39	1.7223	-7.9114	212990	8633000	3.3613	0.00038791	0.99961	0.00077581	0.05327	FALSE
CAGE.Sptlc2.g5418	Sptlc2	654.39	0	654.39	0	-9.3562	214110	8633000	3.3613	0.00038791	0.99961	0.00077581	0.05327	FALSE
CAGE.Rfc1.g59343	Rfc1	653.62	0	653.62	0	-9.3545	213610	8608100	3.3609	0.00038845	0.99961	0.00077689	0.05327	FALSE
CAGE.Fars2.g22414	Fars2	652.85	1.7223	652.85	1.7223	-7.908	211990	8583300	3.3605	0.00038899	0.99961	0.00077797	0.05327	FALSE
CAGE.Gm2933.g22271	Gm2933	652.09	1.7223	652.09	1.7223	-7.9063	211490	8558400	3.3601	0.00038953	0.99961	0.00077906	0.05327	FALSE
CAGE.Trmt61a.g73213	Trmt61a	652.09	0	652.09	0	-9.3511	212610	8558400	3.3601	0.00038953	0.99961	0.00077906	0.05327	FALSE
CAGE.Mrpl43.g15323	Mrpl43	651.32	1.7223	651.32	1.7223	-7.9046	210990	8533700	3.3597	0.00039007	0.99961	0.00078015	0.05327	FALSE
CAGE.Gfpt1.g52015	Gfpt1	651.32	0	651.32	0	-9.3494	212110	8533700	3.3597	0.00039007	0.99961	0.00078015	0.05327	FALSE
CAGE.Ccnh.g64935	Ccnh	651.32	0	651.32	0	-9.3494	212110	8533700	3.3597	0.00039007	0.99961	0.00078015	0.05327	FALSE
CAGE.Vmn1r200.g26341	Vmn1r200	650.55	1.7223	650.55	1.7223	-7.9029	210490	8508900	3.3594	0.00039062	0.99961	0.00078124	0.05327	FALSE
CAGE.Metap2.g39657	Metap2	650.55	0	650.55	0	-9.3477	211610	8508900	3.3594	0.00039062	0.99961	0.00078124	0.05327	FALSE
CAGE.Nedd8.g10790	Nedd8	650.55	1.7223	650.55	1.7223	-7.9029	210490	8508900	3.3594	0.00039062	0.99961	0.00078124	0.05327	FALSE
CAGE.Spag8.g51330	Spag8	86.689	905.93	86.689	905.93	3.3705	335580	59476	3.3592	0.99939	0.0006117	0.0012234	0.05327	TRUE
CAGE.Osbp.g50228	Osbp	649.78	0	649.78	0	-9.346	211110	8484200	3.359	0.00039117	0.99961	0.00078233	0.05327	FALSE
CAGE.Banf1.g51765	Banf1	649.02	0	649.02	0	-9.3443	210610	8459600	3.3586	0.00039171	0.99961	0.00078343	0.05327	FALSE
CAGE.Nubp1.g30930	Nubp1	649.02	0	649.02	0	-9.3443	210610	8459600	3.3586	0.00039171	0.99961	0.00078343	0.05327	FALSE
CAGE.Hyou1.g6859	Hyou1	648.25	1.7223	648.25	1.7223	-7.8978	209000	8435000	3.3582	0.00039226	0.99961	0.00078453	0.05327	FALSE
CAGE.Cdkn1c.g10922	Cdkn1c	13.809	99.893	13.809	99.893	2.7683	3705.2	657.24	3.3578	0.99944	0.00055717	0.0011143	0.05327	TRUE
CAGE.Pfdn5.g75299	Pfdn5	647.48	1.7223	647.48	1.7223	-7.8961	208500	8410400	3.3578	0.00039282	0.99961	0.00078563	0.05327	FALSE
CAGE.Med8.g39658	Med8	647.48	0	647.48	0	-9.3409	209620	8410400	3.3578	0.00039282	0.99961	0.00078563	0.05327	FALSE
CAGE.Kdm8.g8003	Kdm8	647.48	1.7223	647.48	1.7223	-7.8961	208500	8410400	3.3578	0.00039282	0.99961	0.00078563	0.05327	FALSE
CAGE.Sp1.g70492	Sp1	647.48	1.7223	647.48	1.7223	-7.8961	208500	8410400	3.3578	0.00039282	0.99961	0.00078563	0.05327	FALSE
CAGE.Dohh.g49097	Dohh	647.48	0	647.48	0	-9.3409	209620	8410400	3.3578	0.00039282	0.99961	0.00078563	0.05327	FALSE
CAGE.Dhx35.g66808	Dhx35	646.72	0	646.72	0	-9.3392	209120	8385900	3.3574	0.00039337	0.99961	0.00078674	0.05327	FALSE
CAGE.Nol11.g6172	Nol11	645.95	1.7223	645.95	1.7223	-7.8927	207510	8361400	3.357	0.00039392	0.99961	0.00078785	0.05327	FALSE
CAGE.Cyfip1.g76805	Cyfip1	645.95	1.7223	645.95	1.7223	-7.8927	207510	8361400	3.357	0.00039392	0.99961	0.00078785	0.05327	FALSE
CAGE.Eaf1.g35054	Eaf1	645.95	1.7223	645.95	1.7223	-7.8927	207510	8361400	3.357	0.00039392	0.99961	0.00078785	0.05327	FALSE
CAGE.Iars.g34044	Iars	645.18	0	645.18	0	-9.3358	208130	8337000	3.3566	0.00039448	0.99961	0.00078896	0.05327	FALSE
CAGE.Gm6460.g37492	Gm6460	644.41	1.7223	644.41	1.7223	-7.8893	206530	8312600	3.3563	0.00039504	0.9996	0.00079007	0.05327	FALSE
CAGE.Cds2.g24000	Cds2	1153	3.4446	1153	3.4446	-8.0204	660790	34844000	3.3559	0.00039557	0.9996	0.00079113	0.05327	FALSE
CAGE.Snrnp25.g55924	Snrnp25	643.65	0	643.65	0	-9.3324	207140	8288200	3.3559	0.00039559	0.9996	0.00079119	0.05327	FALSE
CAGE.Orc5.g5648	Orc5	642.88	0	642.88	0	-9.3306	206650	8263900	3.3555	0.00039615	0.9996	0.00079231	0.05327	FALSE
CAGE.Naa38.g18519	Naa38	642.88	0	642.88	0	-9.3306	206650	8263900	3.3555	0.00039615	0.9996	0.00079231	0.05327	FALSE
CAGE.Sdhaf2.g35660	Sdhaf2	642.88	0	642.88	0	-9.3306	206650	8263900	3.3555	0.00039615	0.9996	0.00079231	0.05327	FALSE
CAGE.Fen1.g76198	Fen1	1151.5	3.4446	1151.5	3.4446	-8.0185	659020	34730000	3.3554	0.00039619	0.9996	0.00079239	0.05327	FALSE
CAGE.Adat3.g45333	Adat3	642.11	1.7223	642.11	1.7223	-7.8841	205050	8239600	3.3551	0.00039671	0.9996	0.00079343	0.05327	FALSE
CAGE.Gtf2h2.g57507	Gtf2h2	642.11	0	642.11	0	-9.3289	206150	8239600	3.3551	0.00039671	0.9996	0.00079343	0.05327	FALSE
CAGE.Atp6ap1.g63155	Atp6ap1	641.35	1.7223	641.35	1.7223	-7.8824	204560	8215400	3.3547	0.00039728	0.9996	0.00079456	0.05327	FALSE
CAGE.Rpap1.g22040	Rpap1	641.35	0	641.35	0	-9.3272	205660	8215400	3.3547	0.00039728	0.9996	0.00079456	0.05327	FALSE
CAGE.Atp6v1d.g63315	Atp6v1d	641.35	1.7223	641.35	1.7223	-7.8824	204560	8215400	3.3547	0.00039728	0.9996	0.00079456	0.05327	FALSE
CAGE.Bap1.g46580	Bap1	641.35	0	641.35	0	-9.3272	205660	8215400	3.3547	0.00039728	0.9996	0.00079456	0.05327	FALSE
CAGE.Alg1.g70180	Alg1	640.58	0	640.58	0	-9.3255	205170	8191200	3.3543	0.00039784	0.9996	0.00079568	0.05327	FALSE
CAGE.Sae1.g41543	Sae1	640.58	0	640.58	0	-9.3255	205170	8191200	3.3543	0.00039784	0.9996	0.00079568	0.05327	FALSE
CAGE.Spdl1.g13984	Spdl1	639.81	1.7223	639.81	1.7223	-7.8789	203580	8167100	3.3539	0.00039841	0.9996	0.00079682	0.05327	FALSE
CAGE.Zw10.g7499	Zw10	639.81	0	639.81	0	-9.3238	204680	8167100	3.3539	0.00039841	0.9996	0.00079682	0.05327	FALSE
CAGE.Hist1h4h.g55675	Hist1h4h	639.81	0	639.81	0	-9.3238	204680	8167100	3.3539	0.00039841	0.9996	0.00079682	0.05327	FALSE
CAGE.Mphosph6.g40938	Mphosph6	639.04	0	639.04	0	-9.322	204190	8143000	3.3535	0.00039897	0.9996	0.00079795	0.05327	FALSE
CAGE.Defa25.g78161	Defa25	639.04	1.7223	639.04	1.7223	-7.8772	203090	8143000	3.3535	0.00039897	0.9996	0.00079795	0.05327	FALSE
CAGE.Ddx59.g10773	Ddx59	639.04	1.7223	639.04	1.7223	-7.8772	203090	8143000	3.3535	0.00039897	0.9996	0.00079795	0.05327	FALSE
CAGE.Nudt21.g12895	Nudt21	639.04	0	639.04	0	-9.322	204190	8143000	3.3535	0.00039897	0.9996	0.00079795	0.05327	FALSE
CAGE.Gm14632.g18123	Gm14632	638.28	0	638.28	0	-9.3203	203700	8118900	3.3531	0.00039954	0.9996	0.00079909	0.05327	FALSE
CAGE.Nipbl.g21327	Nipbl	638.28	0	638.28	0	-9.3203	203700	8118900	3.3531	0.00039954	0.9996	0.00079909	0.05327	FALSE
CAGE.Mnat1.g78543	Mnat1	638.28	0	638.28	0	-9.3203	203700	8118900	3.3531	0.00039954	0.9996	0.00079909	0.05327	FALSE
CAGE.Trappc1.g519	Trappc1	637.51	0	637.51	0	-9.3186	203210	8094900	3.3527	0.00040011	0.9996	0.00080023	0.05327	FALSE
CAGE.Smarcd1.g55517	Smarcd1	637.51	1.7223	637.51	1.7223	-7.8737	202110	8094900	3.3527	0.00040011	0.9996	0.00080023	0.05327	FALSE
CAGE.Rpn1.g59098	Rpn1	636.74	0	636.74	0	-9.3168	202720	8070900	3.3523	0.00040069	0.9996	0.00080137	0.05327	FALSE
CAGE.Sclt1.g62809	Sclt1	636.74	0	636.74	0	-9.3168	202720	8070900	3.3523	0.00040069	0.9996	0.00080137	0.05327	FALSE
CAGE.Caskin2.g46717	Caskin2	636.74	1.7223	636.74	1.7223	-7.872	201630	8070900	3.3523	0.00040069	0.9996	0.00080137	0.05327	FALSE
CAGE.Pop7.g71535	Pop7	636.74	0	636.74	0	-9.3168	202720	8070900	3.3523	0.00040069	0.9996	0.00080137	0.05327	FALSE
CAGE.Thoc2.g9978	Thoc2	636.74	0	636.74	0	-9.3168	202720	8070900	3.3523	0.00040069	0.9996	0.00080137	0.05327	FALSE
CAGE.Gins1.g16077	Gins1	635.98	1.7223	635.98	1.7223	-7.8703	201140	8047000	3.3519	0.00040126	0.9996	0.00080252	0.05327	FALSE
CAGE.Gmppb.g77066	Gmppb	635.98	1.7223	635.98	1.7223	-7.8703	201140	8047000	3.3519	0.00040126	0.9996	0.00080252	0.05327	FALSE
CAGE.Usp39.g6308	Usp39	635.98	0	635.98	0	-9.3151	202230	8047000	3.3519	0.00040126	0.9996	0.00080252	0.05327	FALSE
CAGE.Mre11a.g5697	Mre11a	1138.5	3.4446	1138.5	3.4446	-8.0021	644140	33769000	3.3517	0.00040161	0.9996	0.00080322	0.05327	FALSE
CAGE.Txn1.g54532	Txn1	635.21	0	635.21	0	-9.3134	201740	8023100	3.3515	0.00040183	0.9996	0.00080367	0.05327	FALSE
CAGE.Thoc2.g32039	Thoc2	635.21	1.7223	635.21	1.7223	-7.8685	200650	8023100	3.3515	0.00040183	0.9996	0.00080367	0.05327	FALSE
CAGE.Runx2.g65689	Runx2	973.53	17034	973.53	17034	4.1276	128960000	22966000	3.3512	0.99931	0.00069308	0.0013862	0.05327	TRUE
CAGE.Nop16.g58367	Nop16	634.44	1.7223	634.44	1.7223	-7.8668	200170	7999300	3.3511	0.00040241	0.9996	0.00080482	0.05327	FALSE
CAGE.Vps25.g13687	Vps25	633.67	0	633.67	0	-9.3099	200770	7975500	3.3507	0.00040299	0.9996	0.00080597	0.05327	FALSE
CAGE.Eif2b3.g1733	Eif2b3	633.67	0	633.67	0	-9.3099	200770	7975500	3.3507	0.00040299	0.9996	0.00080597	0.05327	FALSE
CAGE.Rbbp5.g68625	Rbbp5	633.67	0	633.67	0	-9.3099	200770	7975500	3.3507	0.00040299	0.9996	0.00080597	0.05327	FALSE
CAGE.Rtel1.g43254	Rtel1	633.67	0	633.67	0	-9.3099	200770	7975500	3.3507	0.00040299	0.9996	0.00080597	0.05327	FALSE
CAGE.Kat8.g57438	Kat8	632.91	0	632.91	0	-9.3081	200290	7951700	3.3503	0.00040357	0.9996	0.00080713	0.05327	FALSE
CAGE.Rplp1.g54810	Rplp1	632.91	0	632.91	0	-9.3081	200290	7951700	3.3503	0.00040357	0.9996	0.00080713	0.05327	FALSE
CAGE.Srsf7.g1076	Srsf7	632.14	0	632.14	0	-9.3064	199800	7928000	3.3499	0.00040415	0.9996	0.00080829	0.05327	FALSE
CAGE.D2Wsu81e.g26752	D2Wsu81e	632.14	1.7223	632.14	1.7223	-7.8616	198710	7928000	3.3499	0.00040415	0.9996	0.00080829	0.05327	FALSE
CAGE.Btk.g63868	Btk	632.14	1.7223	632.14	1.7223	-7.8616	198710	7928000	3.3499	0.00040415	0.9996	0.00080829	0.05327	FALSE
CAGE.Rnpc3.g57206	Rnpc3	631.37	0	631.37	0	-9.3046	199320	7904300	3.3495	0.00040473	0.9996	0.00080946	0.05327	FALSE
CAGE.Vmp1.g69798	Vmp1	630.61	0	630.61	0	-9.3029	198830	7880700	3.3491	0.00040531	0.99959	0.00081063	0.05327	FALSE
CAGE.Paics.g59896	Paics	630.61	1.7223	630.61	1.7223	-7.8581	197750	7880700	3.3491	0.00040531	0.99959	0.00081063	0.05327	FALSE
CAGE.Anapc11.g46791	Anapc11	630.61	1.7223	630.61	1.7223	-7.8581	197750	7880700	3.3491	0.00040531	0.99959	0.00081063	0.05327	FALSE
CAGE.D2Wsu81e.g70230	D2Wsu81e	630.61	0	630.61	0	-9.3029	198830	7880700	3.3491	0.00040531	0.99959	0.00081063	0.05327	FALSE
CAGE.Hars.g17162	Hars	629.84	0	629.84	0	-9.3011	198350	7857100	3.3487	0.0004059	0.99959	0.0008118	0.05327	FALSE
CAGE.Atp6v1g1.g77641	Atp6v1g1	629.84	0	629.84	0	-9.3011	198350	7857100	3.3487	0.0004059	0.99959	0.0008118	0.05327	FALSE
CAGE.Ttc1.g57973	Ttc1	629.07	0	629.07	0	-9.2994	197870	7833500	3.3483	0.00040649	0.99959	0.00081297	0.05327	FALSE
CAGE.Atp6v1d.g36141	Atp6v1d	629.07	0	629.07	0	-9.2994	197870	7833500	3.3483	0.00040649	0.99959	0.00081297	0.05327	FALSE
CAGE.Incenp.g78344	Incenp	629.07	1.7223	629.07	1.7223	-7.8545	196780	7833500	3.3483	0.00040649	0.99959	0.00081297	0.05327	FALSE
CAGE.Uqcr10.g40377	Uqcr10	629.07	0	629.07	0	-9.2994	197870	7833500	3.3483	0.00040649	0.99959	0.00081297	0.05327	FALSE
CAGE.Itpa.g73112	Itpa	629.07	1.7223	629.07	1.7223	-7.8545	196780	7833500	3.3483	0.00040649	0.99959	0.00081297	0.05327	FALSE
CAGE.Sbds.g28171	Sbds	629.07	1.7223	629.07	1.7223	-7.8545	196780	7833500	3.3483	0.00040649	0.99959	0.00081297	0.05327	FALSE
CAGE.Slco5a1.g61413	Slco5a1	172.61	2078.8	172.61	2078.8	3.5825	1816800	324120	3.3482	0.99934	0.00065684	0.0013137	0.05327	TRUE
CAGE.Rbx1.g27610	Rbx1	628.3	0	628.3	0	-9.2976	197380	7810000	3.3479	0.00040707	0.99959	0.00081415	0.05327	FALSE
CAGE.Vmn1r194.g38796	Vmn1r194	628.3	1.7223	628.3	1.7223	-7.8528	196300	7810000	3.3479	0.00040707	0.99959	0.00081415	0.05327	FALSE
CAGE.Crkl.g41134	Crkl	628.3	1.7223	628.3	1.7223	-7.8528	196300	7810000	3.3479	0.00040707	0.99959	0.00081415	0.05327	FALSE
CAGE.Atp6v1d.g39774	Atp6v1d	627.54	0	627.54	0	-9.2959	196900	7786500	3.3475	0.00040766	0.99959	0.00081533	0.05327	FALSE
CAGE.Skiv2l2.g62732	Skiv2l2	626.77	0	626.77	0	-9.2941	196420	7763100	3.3471	0.00040826	0.99959	0.00081651	0.05327	FALSE
CAGE.Spata5.g16087	Spata5	626.77	1.7223	626.77	1.7223	-7.8493	195340	7763100	3.3471	0.00040826	0.99959	0.00081651	0.05327	FALSE
CAGE.Ube2l3.g31878	Ube2l3	626.77	1.7223	626.77	1.7223	-7.8493	195340	7763100	3.3471	0.00040826	0.99959	0.00081651	0.05327	FALSE
CAGE.Mrps15.g21722	Mrps15	626	0	626	0	-9.2923	195940	7739700	3.3467	0.00040885	0.99959	0.0008177	0.05327	FALSE
CAGE.Rad9a.g2280	Rad9a	625.24	1.7223	625.24	1.7223	-7.8457	194380	7716400	3.3463	0.00040944	0.99959	0.00081889	0.05327	FALSE
CAGE.Cdk7.g45027	Cdk7	1119.3	3.4446	1119.3	3.4446	-7.9776	622550	32385000	3.3461	0.00040983	0.99959	0.00081965	0.05327	FALSE
CAGE.Trub2.g67156	Trub2	624.47	0	624.47	0	-9.2888	194980	7693100	3.3459	0.00041004	0.99959	0.00082008	0.05327	FALSE
CAGE.Pole4.g58397	Pole4	624.47	0	624.47	0	-9.2888	194980	7693100	3.3459	0.00041004	0.99959	0.00082008	0.05327	FALSE
CAGE.Mettl14.g23330	Mettl14	624.47	0	624.47	0	-9.2888	194980	7693100	3.3459	0.00041004	0.99959	0.00082008	0.05327	FALSE
CAGE.Hacd2.g28074	Hacd2	624.47	0	624.47	0	-9.2888	194980	7693100	3.3459	0.00041004	0.99959	0.00082008	0.05327	FALSE
CAGE.Fasn.g78461	Fasn	623.7	1.7223	623.7	1.7223	-7.8422	193430	7669800	3.3455	0.00041064	0.99959	0.00082128	0.05327	FALSE
CAGE.Idi1.g2271	Idi1	622.93	1.7223	622.93	1.7223	-7.8404	192950	7646600	3.3451	0.00041124	0.99959	0.00082248	0.05327	FALSE
CAGE.Ruvbl1.g22506	Ruvbl1	622.93	1.7223	622.93	1.7223	-7.8404	192950	7646600	3.3451	0.00041124	0.99959	0.00082248	0.05327	FALSE
CAGE.Exosc3.g73535	Exosc3	622.17	1.7223	622.17	1.7223	-7.8387	192480	7623400	3.3447	0.00041184	0.99959	0.00082368	0.05327	FALSE
CAGE.Tnnc1.g34612	Tnnc1	622.17	0	622.17	0	-9.2835	193550	7623400	3.3447	0.00041184	0.99959	0.00082368	0.05327	FALSE
CAGE.Chmp4b.g74509	Chmp4b	622.17	0	622.17	0	-9.2835	193550	7623400	3.3447	0.00041184	0.99959	0.00082368	0.05327	FALSE
CAGE.Mcmbp.g32262	Mcmbp	622.17	1.7223	622.17	1.7223	-7.8387	192480	7623400	3.3447	0.00041184	0.99959	0.00082368	0.05327	FALSE
CAGE.Aars2.g13986	Aars2	621.4	1.7223	621.4	1.7223	-7.8369	192000	7600300	3.3443	0.00041244	0.99959	0.00082488	0.05327	FALSE
CAGE.Dhx15.g78864	Dhx15	620.63	1.7223	620.63	1.7223	-7.8351	191520	7577200	3.3439	0.00041305	0.99959	0.00082609	0.05327	FALSE
CAGE.Tbcb.g28846	Tbcb	620.63	0	620.63	0	-9.2799	192590	7577200	3.3439	0.00041305	0.99959	0.00082609	0.05327	FALSE
CAGE.Recql4.g11220	Recql4	620.63	0	620.63	0	-9.2799	192590	7577200	3.3439	0.00041305	0.99959	0.00082609	0.05327	FALSE
CAGE.Fam103a1.g5621	Fam103a1	620.63	0	620.63	0	-9.2799	192590	7577200	3.3439	0.00041305	0.99959	0.00082609	0.05327	FALSE
CAGE.Chmp6.g7702	Chmp6	1111.6	3.4446	1111.6	3.4446	-7.9677	614020	31841000	3.3438	0.0004132	0.99959	0.0008264	0.05327	FALSE
CAGE.Nsfl1c.g58229	Nsfl1c	619.87	0	619.87	0	-9.2781	192120	7554200	3.3435	0.00041365	0.99959	0.0008273	0.05327	FALSE
CAGE.Pole3.g33590	Pole3	619.87	1.7223	619.87	1.7223	-7.8333	191050	7554200	3.3435	0.00041365	0.99959	0.0008273	0.05327	FALSE
CAGE.Ipo9.g10602	Ipo9	619.87	1.7223	619.87	1.7223	-7.8333	191050	7554200	3.3435	0.00041365	0.99959	0.0008273	0.05327	FALSE
CAGE.Olfr491.g37927	Olfr491	619.87	1.7223	619.87	1.7223	-7.8333	191050	7554200	3.3435	0.00041365	0.99959	0.0008273	0.05327	FALSE
CAGE.Ldha.g51897	Ldha	619.1	1.7223	619.1	1.7223	-7.8315	190580	7531200	3.3431	0.00041426	0.99959	0.00082852	0.05327	FALSE
CAGE.Dnm2.g77587	Dnm2	618.33	0	618.33	0	-9.2746	191170	7508200	3.3427	0.00041487	0.99959	0.00082974	0.05327	FALSE
CAGE.Ahcy.g69830	Ahcy	618.33	0	618.33	0	-9.2746	191170	7508200	3.3427	0.00041487	0.99959	0.00082974	0.05327	FALSE
CAGE.Nsmce2.g9249	Nsmce2	618.33	1.7223	618.33	1.7223	-7.8297	190100	7508200	3.3427	0.00041487	0.99959	0.00082974	0.05327	FALSE
CAGE.Ppil1.g68174	Ppil1	617.56	1.7223	617.56	1.7223	-7.828	189630	7485300	3.3423	0.00041548	0.99958	0.00083096	0.05327	FALSE
CAGE.Hectd1.g16542	Hectd1	617.56	1.7223	617.56	1.7223	-7.828	189630	7485300	3.3423	0.00041548	0.99958	0.00083096	0.05327	FALSE
CAGE.Sars2.g67159	Sars2	617.56	1.7223	617.56	1.7223	-7.828	189630	7485300	3.3423	0.00041548	0.99958	0.00083096	0.05327	FALSE
CAGE.Tbcb.g47733	Tbcb	617.56	0	617.56	0	-9.2728	190690	7485300	3.3423	0.00041548	0.99958	0.00083096	0.05327	FALSE
CAGE.Ddx49.g55351	Ddx49	617.56	0	617.56	0	-9.2728	190690	7485300	3.3423	0.00041548	0.99958	0.00083096	0.05327	FALSE
CAGE.Dctn6.g17923	Dctn6	617.56	0	617.56	0	-9.2728	190690	7485300	3.3423	0.00041548	0.99958	0.00083096	0.05327	FALSE
CAGE.Hnrnpa1.g11609	Hnrnpa1	616.8	1.7223	616.8	1.7223	-7.8262	189160	7462400	3.3419	0.00041609	0.99958	0.00083219	0.05327	FALSE
CAGE.Armc7.g56000	Armc7	616.03	1.7223	616.03	1.7223	-7.8244	188690	7439500	3.3415	0.00041671	0.99958	0.00083341	0.05327	FALSE
CAGE.Adss.g79013	Adss	615.26	0	615.26	0	-9.2674	189270	7416700	3.341	0.00041732	0.99958	0.00083465	0.05327	FALSE
CAGE.Psmb6.g68659	Psmb6	615.26	1.7223	615.26	1.7223	-7.8226	188220	7416700	3.341	0.00041732	0.99958	0.00083465	0.05327	FALSE
CAGE.Ppp2ca.g62980	Ppp2ca	615.26	0	615.26	0	-9.2674	189270	7416700	3.341	0.00041732	0.99958	0.00083465	0.05327	FALSE
CAGE.Farsa.g58857	Farsa	615.26	0	615.26	0	-9.2674	189270	7416700	3.341	0.00041732	0.99958	0.00083465	0.05327	FALSE
CAGE.Vps45.g8050	Vps45	615.26	0	615.26	0	-9.2674	189270	7416700	3.341	0.00041732	0.99958	0.00083465	0.05327	FALSE
CAGE.Heatr3.g55441	Heatr3	615.26	1.7223	615.26	1.7223	-7.8226	188220	7416700	3.341	0.00041732	0.99958	0.00083465	0.05327	FALSE
CAGE.Mrpl49.g75240	Mrpl49	614.5	1.7223	614.5	1.7223	-7.8208	187750	7394000	3.3406	0.00041794	0.99958	0.00083588	0.05327	FALSE
CAGE.Ska2.g56137	Ska2	614.5	1.7223	614.5	1.7223	-7.8208	187750	7394000	3.3406	0.00041794	0.99958	0.00083588	0.05327	FALSE
CAGE.Itpa.g17410	Itpa	613.73	1.7223	613.73	1.7223	-7.819	187280	7371300	3.3402	0.00041856	0.99958	0.00083712	0.05327	FALSE
CAGE.Mrpl46.g13012	Mrpl46	613.73	0	613.73	0	-9.2638	188330	7371300	3.3402	0.00041856	0.99958	0.00083712	0.05327	FALSE
CAGE.Rgp1.g8782	Rgp1	613.73	0	613.73	0	-9.2638	188330	7371300	3.3402	0.00041856	0.99958	0.00083712	0.05327	FALSE
CAGE.Gm5728.g71923	Gm5728	613.73	1.7223	613.73	1.7223	-7.819	187280	7371300	3.3402	0.00041856	0.99958	0.00083712	0.05327	FALSE
CAGE.2410127L17Rik.g1114	2410127L17Rik	613.73	1.7223	613.73	1.7223	-7.819	187280	7371300	3.3402	0.00041856	0.99958	0.00083712	0.05327	FALSE
CAGE.Prpf38a.g78617	Prpf38a	613.73	1.7223	613.73	1.7223	-7.819	187280	7371300	3.3402	0.00041856	0.99958	0.00083712	0.05327	FALSE
CAGE.Nelfa.g35852	Nelfa	612.19	1.7223	612.19	1.7223	-7.8154	186340	7326000	3.3394	0.0004198	0.99958	0.00083961	0.05327	FALSE
CAGE.Gins4.g41119	Gins4	612.19	0	612.19	0	-9.2602	187390	7326000	3.3394	0.0004198	0.99958	0.00083961	0.05327	FALSE
CAGE.Pop1.g18394	Pop1	612.19	0	612.19	0	-9.2602	187390	7326000	3.3394	0.0004198	0.99958	0.00083961	0.05327	FALSE
CAGE.Sf1.g8199	Sf1	612.19	0	612.19	0	-9.2602	187390	7326000	3.3394	0.0004198	0.99958	0.00083961	0.05327	FALSE
CAGE.Gemin2.g51730	Gemin2	612.19	0	612.19	0	-9.2602	187390	7326000	3.3394	0.0004198	0.99958	0.00083961	0.05327	FALSE
CAGE.Glmn.g35510	Glmn	611.43	1.7223	611.43	1.7223	-7.8136	185870	7303400	3.339	0.00042043	0.99958	0.00084086	0.05327	FALSE
CAGE.Dhx37.g4119	Dhx37	611.43	1.7223	611.43	1.7223	-7.8136	185870	7303400	3.339	0.00042043	0.99958	0.00084086	0.05327	FALSE
CAGE.Polr3c.g76309	Polr3c	611.43	0	611.43	0	-9.2584	186920	7303400	3.339	0.00042043	0.99958	0.00084086	0.05327	FALSE
CAGE.Fam58b.g67081	Fam58b	611.43	1.7223	611.43	1.7223	-7.8136	185870	7303400	3.339	0.00042043	0.99958	0.00084086	0.05327	FALSE
CAGE.Arpc2.g68683	Arpc2	611.43	1.7223	611.43	1.7223	-7.8136	185870	7303400	3.339	0.00042043	0.99958	0.00084086	0.05327	FALSE
CAGE.Fxn.g48533	Fxn	610.66	1.7223	610.66	1.7223	-7.8118	185400	7280800	3.3386	0.00042105	0.99958	0.00084211	0.05327	FALSE
CAGE.Ldhb.g58835	Ldhb	610.66	0	610.66	0	-9.2566	186450	7280800	3.3386	0.00042105	0.99958	0.00084211	0.05327	FALSE
CAGE.Ints6.g8617	Ints6	610.66	1.7223	610.66	1.7223	-7.8118	185400	7280800	3.3386	0.00042105	0.99958	0.00084211	0.05327	FALSE
CAGE.Sf1.g29702	Sf1	610.66	1.7223	610.66	1.7223	-7.8118	185400	7280800	3.3386	0.00042105	0.99958	0.00084211	0.05327	FALSE
CAGE.Rpp21.g43217	Rpp21	609.89	0	609.89	0	-9.2548	185980	7258300	3.3382	0.00042168	0.99958	0.00084336	0.05327	FALSE
CAGE.Rheb.g1556	Rheb	609.89	0	609.89	0	-9.2548	185980	7258300	3.3382	0.00042168	0.99958	0.00084336	0.05327	FALSE
CAGE.Ppat.g17013	Ppat	609.89	1.7223	609.89	1.7223	-7.81	184940	7258300	3.3382	0.00042168	0.99958	0.00084336	0.05327	FALSE
CAGE.Pdgfra.g61651	Pdgfra	609.13	1.7223	609.13	1.7223	-7.8081	184470	7235800	3.3377	0.00042231	0.99958	0.00084462	0.05327	FALSE
CAGE.Dkc1.g62577	Dkc1	609.13	0	609.13	0	-9.253	185520	7235800	3.3377	0.00042231	0.99958	0.00084462	0.05327	FALSE
CAGE.Gm10413.g40298	Gm10413	609.13	1.7223	609.13	1.7223	-7.8081	184470	7235800	3.3377	0.00042231	0.99958	0.00084462	0.05327	FALSE
CAGE.Tefm.g61517	Tefm	608.36	0	608.36	0	-9.2511	185050	7213400	3.3373	0.00042294	0.99958	0.00084589	0.05327	FALSE
CAGE.Wfdc18.g13364	Wfdc18	608.36	1.7223	608.36	1.7223	-7.8063	184000	7213400	3.3373	0.00042294	0.99958	0.00084589	0.05327	FALSE
CAGE.Orc5.g17304	Orc5	608.36	0	608.36	0	-9.2511	185050	7213400	3.3373	0.00042294	0.99958	0.00084589	0.05327	FALSE
CAGE.Serbp1.g69037	Serbp1	608.36	1.7223	608.36	1.7223	-7.8063	184000	7213400	3.3373	0.00042294	0.99958	0.00084589	0.05327	FALSE
CAGE.Fcho2.g64465	Fcho2	608.36	1.7223	608.36	1.7223	-7.8063	184000	7213400	3.3373	0.00042294	0.99958	0.00084589	0.05327	FALSE
CAGE.Aurkaip1.g37110	Aurkaip1	608.36	1.7223	608.36	1.7223	-7.8063	184000	7213400	3.3373	0.00042294	0.99958	0.00084589	0.05327	FALSE
CAGE.Mcm4.g78738	Mcm4	608.36	0	608.36	0	-9.2511	185050	7213400	3.3373	0.00042294	0.99958	0.00084589	0.05327	FALSE
CAGE.Serpina3b.g50734	Serpina3b	608.36	1.7223	608.36	1.7223	-7.8063	184000	7213400	3.3373	0.00042294	0.99958	0.00084589	0.05327	FALSE
CAGE.Las1l.g63239	Las1l	607.59	1.7223	607.59	1.7223	-7.8045	183540	7191000	3.3369	0.00042358	0.99958	0.00084715	0.05327	FALSE
CAGE.Ddx5.g37222	Ddx5	606.82	0	606.82	0	-9.2475	184120	7168700	3.3365	0.00042421	0.99958	0.00084842	0.05327	FALSE
CAGE.Dpm3.g7101	Dpm3	606.82	0	606.82	0	-9.2475	184120	7168700	3.3365	0.00042421	0.99958	0.00084842	0.05327	FALSE
CAGE.4931406P16Rik.g73457	4931406P16Rik	606.06	1.7223	606.06	1.7223	-7.8009	182610	7146400	3.3361	0.00042485	0.99958	0.00084969	0.05327	FALSE
CAGE.Orc1.g51419	Orc1	606.06	1.7223	606.06	1.7223	-7.8009	182610	7146400	3.3361	0.00042485	0.99958	0.00084969	0.05327	FALSE
CAGE.Las1l.g36548	Las1l	606.06	0	606.06	0	-9.2457	183650	7146400	3.3361	0.00042485	0.99958	0.00084969	0.05327	FALSE
CAGE.Dapl1.g1080	Dapl1	606.06	0	606.06	0	-9.2457	183650	7146400	3.3361	0.00042485	0.99958	0.00084969	0.05327	FALSE
CAGE.Mrpl4.g63400	Mrpl4	606.06	0	606.06	0	-9.2457	183650	7146400	3.3361	0.00042485	0.99958	0.00084969	0.05327	FALSE
CAGE.Top1.g53260	Top1	606.06	0	606.06	0	-9.2457	183650	7146400	3.3361	0.00042485	0.99958	0.00084969	0.05327	FALSE
CAGE.Timeless.g15297	Timeless	606.06	1.7223	606.06	1.7223	-7.8009	182610	7146400	3.3361	0.00042485	0.99958	0.00084969	0.05327	FALSE
CAGE.Nudt21.g31543	Nudt21	606.06	1.7223	606.06	1.7223	-7.8009	182610	7146400	3.3361	0.00042485	0.99958	0.00084969	0.05327	FALSE
CAGE.Dda1.g67209	Dda1	606.06	0	606.06	0	-9.2457	183650	7146400	3.3361	0.00042485	0.99958	0.00084969	0.05327	FALSE
CAGE.Cenpm.g1630	Cenpm	1085.5	3.4446	1085.5	3.4446	-7.9335	585460	30032000	3.3359	0.00042506	0.99957	0.00085012	0.05327	FALSE
CAGE.Haus7.g69118	Haus7	605.29	0	605.29	0	-9.2439	183190	7124100	3.3357	0.00042549	0.99957	0.00085097	0.05327	FALSE
CAGE.Atp6v0c.g67089	Atp6v0c	604.52	0	604.52	0	-9.242	182720	7101900	3.3352	0.00042613	0.99957	0.00085225	0.05327	FALSE
CAGE.Gpx4.g33986	Gpx4	604.52	0	604.52	0	-9.242	182720	7101900	3.3352	0.00042613	0.99957	0.00085225	0.05327	FALSE
CAGE.Asns.g47040	Asns	604.52	1.7223	604.52	1.7223	-7.7972	181680	7101900	3.3352	0.00042613	0.99957	0.00085225	0.05327	FALSE
CAGE.Fdx1l.g61319	Fdx1l	603.75	1.7223	603.75	1.7223	-7.7954	181220	7079700	3.3348	0.00042677	0.99957	0.00085353	0.05327	FALSE
CAGE.Vmn2r28.g39139	Vmn2r28	603.75	0	603.75	0	-9.2402	182260	7079700	3.3348	0.00042677	0.99957	0.00085353	0.05327	FALSE
CAGE.Rsrp1.g74276	Rsrp1	603.75	1.7223	603.75	1.7223	-7.7954	181220	7079700	3.3348	0.00042677	0.99957	0.00085353	0.05327	FALSE
CAGE.Wdr18.g58501	Wdr18	603.75	0	603.75	0	-9.2402	182260	7079700	3.3348	0.00042677	0.99957	0.00085353	0.05327	FALSE
CAGE.Uba1.g18728	Uba1	603.75	1.7223	603.75	1.7223	-7.7954	181220	7079700	3.3348	0.00042677	0.99957	0.00085353	0.05327	FALSE
CAGE.Cdk8.g13806	Cdk8	602.99	1.7223	602.99	1.7223	-7.7936	180760	7057600	3.3344	0.00042741	0.99957	0.00085482	0.05327	FALSE
CAGE.Inppl1.g10581	Inppl1	612.96	9651.7	612.96	9651.7	3.9747	40850000	7348600	3.3343	0.99927	0.00072532	0.0014506	0.05327	TRUE
CAGE.Nup43.g1271	Nup43	601.45	1.7223	601.45	1.7223	-7.7899	179840	7013400	3.3336	0.0004287	0.99957	0.00085741	0.05327	FALSE
CAGE.Itgav.g56469	Itgav	600.69	0	600.69	0	-9.2329	180410	6991400	3.3331	0.00042935	0.99957	0.0008587	0.05327	FALSE
CAGE.Smc6.g2287	Smc6	599.92	0	599.92	0	-9.231	179950	6969500	3.3327	0.00043	0.99957	0.00086001	0.05327	FALSE
CAGE.Ercc2.g15486	Ercc2	599.92	0	599.92	0	-9.231	179950	6969500	3.3327	0.00043	0.99957	0.00086001	0.05327	FALSE
CAGE.Bop1.g5082	Bop1	599.92	1.7223	599.92	1.7223	-7.7862	178920	6969500	3.3327	0.00043	0.99957	0.00086001	0.05327	FALSE
CAGE.Vps29.g49797	Vps29	599.15	0	599.15	0	-9.2292	179490	6947500	3.3323	0.00043066	0.99957	0.00086131	0.05327	FALSE
CAGE.Cycs.g37079	Cycs	598.38	0	598.38	0	-9.2273	179030	6925600	3.3319	0.00043131	0.99957	0.00086262	0.05327	FALSE
CAGE.Sf3b5.g27862	Sf3b5	101.27	1085	101.27	1085	3.4087	483910	87191	3.3317	0.99932	0.0006806	0.0013612	0.05327	TRUE
CAGE.Gins4.g1018	Gins4	597.62	0	597.62	0	-9.2255	178570	6903800	3.3315	0.00043197	0.99957	0.00086393	0.05327	FALSE
CAGE.Slc2a1.g31335	Slc2a1	597.62	0	597.62	0	-9.2255	178570	6903800	3.3315	0.00043197	0.99957	0.00086393	0.05327	FALSE
CAGE.Phax.g64763	Phax	597.62	0	597.62	0	-9.2255	178570	6903800	3.3315	0.00043197	0.99957	0.00086393	0.05327	FALSE
CAGE.Ftsj2.g6248	Ftsj2	1070.2	3.4446	1070.2	3.4446	-7.9129	568970	28997000	3.3312	0.00043233	0.99957	0.00086466	0.05327	FALSE
CAGE.Mrpl14.g2551	Mrpl14	596.85	1.7223	596.85	1.7223	-7.7788	177090	6882000	3.331	0.00043262	0.99957	0.00086525	0.05327	FALSE
CAGE.Heatr3.g6276	Heatr3	596.85	0	596.85	0	-9.2236	178120	6882000	3.331	0.00043262	0.99957	0.00086525	0.05327	FALSE
CAGE.Polr1d.g17146	Polr1d	596.85	0	596.85	0	-9.2236	178120	6882000	3.331	0.00043262	0.99957	0.00086525	0.05327	FALSE
CAGE.Msto1.g37608	Msto1	596.85	0	596.85	0	-9.2236	178120	6882000	3.331	0.00043262	0.99957	0.00086525	0.05327	FALSE
CAGE.Nfib.g47019	Nfib	596.85	0	596.85	0	-9.2236	178120	6882000	3.331	0.00043262	0.99957	0.00086525	0.05327	FALSE
CAGE.Psmd8.g73983	Psmd8	595.32	1.7223	595.32	1.7223	-7.7751	176180	6838500	3.3302	0.00043395	0.99957	0.00086789	0.05327	FALSE
CAGE.Nsf.g5518	Nsf	595.32	1.7223	595.32	1.7223	-7.7751	176180	6838500	3.3302	0.00043395	0.99957	0.00086789	0.05327	FALSE
CAGE.Cep350.g5807	Cep350	1498.3	5.1669	1498.3	5.1669	-7.9255	1114700	66421000	3.3301	0.00043408	0.99957	0.00086816	0.05327	FALSE
CAGE.Chordc1.g61350	Chordc1	594.55	1.7223	594.55	1.7223	-7.7733	175720	6816800	3.3298	0.00043461	0.99957	0.00086922	0.05327	FALSE
CAGE.Toe1.g36654	Toe1	594.55	1.7223	594.55	1.7223	-7.7733	175720	6816800	3.3298	0.00043461	0.99957	0.00086922	0.05327	FALSE
CAGE.Mrps17.g66026	Mrps17	594.55	1.7223	594.55	1.7223	-7.7733	175720	6816800	3.3298	0.00043461	0.99957	0.00086922	0.05327	FALSE
CAGE.Nedd8.g24188	Nedd8	594.55	1.7223	594.55	1.7223	-7.7733	175720	6816800	3.3298	0.00043461	0.99957	0.00086922	0.05327	FALSE
CAGE.Sacm1l.g78444	Sacm1l	593.78	1.7223	593.78	1.7223	-7.7714	175270	6795100	3.3293	0.00043527	0.99956	0.00087055	0.05327	FALSE
CAGE.Anapc5.g9119	Anapc5	593.78	0	593.78	0	-9.2162	176290	6795100	3.3293	0.00043527	0.99956	0.00087055	0.05327	FALSE
CAGE.4930427A07Rik.g29513	4930427A07Rik	593.78	1.7223	593.78	1.7223	-7.7714	175270	6795100	3.3293	0.00043527	0.99956	0.00087055	0.05327	FALSE
CAGE.Socs2.g32416	Socs2	593.01	1.7223	593.01	1.7223	-7.7695	174810	6773500	3.3289	0.00043594	0.99956	0.00087188	0.05327	FALSE
CAGE.Exosc2.g76903	Exosc2	592.25	1.7223	592.25	1.7223	-7.7677	174360	6752000	3.3285	0.00043661	0.99956	0.00087322	0.05327	FALSE
CAGE.Vars.g77598	Vars	591.48	0	591.48	0	-9.2106	174920	6730500	3.328	0.00043728	0.99956	0.00087456	0.05327	FALSE
CAGE.Uso1.g9354	Uso1	591.48	0	591.48	0	-9.2106	174920	6730500	3.328	0.00043728	0.99956	0.00087456	0.05327	FALSE
CAGE.2410131K14Rik.g14666	2410131K14Rik	1058.7	3.4446	1058.7	3.4446	-7.8974	556760	28235000	3.3276	0.00043793	0.99956	0.00087587	0.05327	FALSE
CAGE.Mms22l.g8314	Mms22l	589.95	0	589.95	0	-9.2069	174020	6687500	3.3272	0.00043863	0.99956	0.00087726	0.05327	FALSE
CAGE.Tamm41.g66463	Tamm41	589.95	1.7223	589.95	1.7223	-7.7621	173000	6687500	3.3272	0.00043863	0.99956	0.00087726	0.05327	FALSE
CAGE.Spc24.g67344	Spc24	589.18	1.7223	589.18	1.7223	-7.7602	172550	6666100	3.3268	0.00043931	0.99956	0.00087861	0.05327	FALSE
CAGE.1700092M07Rik.g34017	1700092M07Rik	588.41	1.7223	588.41	1.7223	-7.7583	172100	6644800	3.3263	0.00043999	0.99956	0.00087997	0.05327	FALSE
CAGE.Arl2.g34879	Arl2	588.41	0	588.41	0	-9.2031	173110	6644800	3.3263	0.00043999	0.99956	0.00087997	0.05327	FALSE
CAGE.Dad1.g75315	Dad1	588.41	0	588.41	0	-9.2031	173110	6644800	3.3263	0.00043999	0.99956	0.00087997	0.05327	FALSE
CAGE.Ppib.g28524	Ppib	586.88	0	586.88	0	-9.1994	172210	6602200	3.3255	0.00044135	0.99956	0.0008827	0.05327	FALSE
CAGE.Scap.g37632	Scap	586.11	1.7223	586.11	1.7223	-7.7527	170750	6580900	3.325	0.00044203	0.99956	0.00088407	0.05327	FALSE
CAGE.Suds3.g34974	Suds3	586.11	1.7223	586.11	1.7223	-7.7527	170750	6580900	3.325	0.00044203	0.99956	0.00088407	0.05327	FALSE
CAGE.Arl2.g29295	Arl2	585.34	0	585.34	0	-9.1956	171310	6559700	3.3246	0.00044272	0.99956	0.00088544	0.05327	FALSE
CAGE.Psmg1.g15808	Psmg1	585.34	1.7223	585.34	1.7223	-7.7508	170310	6559700	3.3246	0.00044272	0.99956	0.00088544	0.05327	FALSE
CAGE.Mrpl45.g3827	Mrpl45	585.34	1.7223	585.34	1.7223	-7.7508	170310	6559700	3.3246	0.00044272	0.99956	0.00088544	0.05327	FALSE
CAGE.Gins2.g15452	Gins2	585.34	1.7223	585.34	1.7223	-7.7508	170310	6559700	3.3246	0.00044272	0.99956	0.00088544	0.05327	FALSE
CAGE.Ret.g33706	Ret	585.34	1.7223	585.34	1.7223	-7.7508	170310	6559700	3.3246	0.00044272	0.99956	0.00088544	0.05327	FALSE
CAGE.Exoc8.g48075	Exoc8	585.34	0	585.34	0	-9.1956	171310	6559700	3.3246	0.00044272	0.99956	0.00088544	0.05327	FALSE
CAGE.Anapc4.g79487	Anapc4	584.58	1.7223	584.58	1.7223	-7.7489	169860	6538600	3.3242	0.00044341	0.99956	0.00088682	0.05327	FALSE
CAGE.Rpl36a.g73344	Rpl36a	584.58	0	584.58	0	-9.1937	170860	6538600	3.3242	0.00044341	0.99956	0.00088682	0.05327	FALSE
CAGE.Nap1l2.g75939	Nap1l2	267.74	3516.9	267.74	3516.9	3.7104	5278600	955440	3.3241	0.99927	0.00072958	0.0014592	0.05327	TRUE
CAGE.4932414N04Rik.g11477	4932414N04Rik	307.63	4162.8	307.63	4162.8	3.7539	7431100	1345100	3.324	0.99927	0.00073385	0.0014677	0.05327	TRUE
CAGE.Rfc4.g75910	Rfc4	583.81	1.7223	583.81	1.7223	-7.747	169410	6517500	3.3237	0.0004441	0.99956	0.0008882	0.05327	FALSE
CAGE.Ltv1.g68364	Ltv1	583.81	0	583.81	0	-9.1918	170420	6517500	3.3237	0.0004441	0.99956	0.0008882	0.05327	FALSE
CAGE.Ndor1.g23055	Ndor1	583.04	0	583.04	0	-9.1899	169970	6496400	3.3233	0.00044479	0.99956	0.00088958	0.05327	FALSE
CAGE.C330007P06Rik.g35083	C330007P06Rik	583.04	1.7223	583.04	1.7223	-7.7451	168970	6496400	3.3233	0.00044479	0.99956	0.00088958	0.05327	FALSE
CAGE.Ccdc115.g41618	Ccdc115	583.04	1.7223	583.04	1.7223	-7.7451	168970	6496400	3.3233	0.00044479	0.99956	0.00088958	0.05327	FALSE
CAGE.Ube2j2.g40103	Ube2j2	583.04	0	583.04	0	-9.1899	169970	6496400	3.3233	0.00044479	0.99956	0.00088958	0.05327	FALSE
CAGE.Ppa2.g61751	Ppa2	1865.7	6.8892	1865.7	6.8892	-7.8864	1727700	114010000	3.323	0.00044526	0.99955	0.00089052	0.05327	FALSE
CAGE.Trappc3.g13448	Trappc3	582.27	0	582.27	0	-9.188	169520	6475400	3.3229	0.00044548	0.99955	0.00089097	0.05327	FALSE
CAGE.Chchd3.g69472	Chchd3	582.27	1.7223	582.27	1.7223	-7.7432	168520	6475400	3.3229	0.00044548	0.99955	0.00089097	0.05327	FALSE
CAGE.Lemd3.g52162	Lemd3	581.51	0	581.51	0	-9.1861	169080	6454400	3.3224	0.00044618	0.99955	0.00089236	0.05327	FALSE
CAGE.Olfr744.g53890	Olfr744	581.51	1.7223	581.51	1.7223	-7.7413	168080	6454400	3.3224	0.00044618	0.99955	0.00089236	0.05327	FALSE
CAGE.Cenpm.g12346	Cenpm	581.51	1.7223	581.51	1.7223	-7.7413	168080	6454400	3.3224	0.00044618	0.99955	0.00089236	0.05327	FALSE
CAGE.Kat8.g64047	Kat8	580.74	1.7223	580.74	1.7223	-7.7394	167630	6433400	3.322	0.00044688	0.99955	0.00089376	0.05327	FALSE
CAGE.Renbp.g26100	Renbp	579.97	1.7223	579.97	1.7223	-7.7375	167190	6412500	3.3216	0.00044758	0.99955	0.00089516	0.05327	FALSE
CAGE.Orc2.g50903	Orc2	579.97	1.7223	579.97	1.7223	-7.7375	167190	6412500	3.3216	0.00044758	0.99955	0.00089516	0.05327	FALSE
CAGE.Cwf19l1.g67115	Cwf19l1	579.97	1.7223	579.97	1.7223	-7.7375	167190	6412500	3.3216	0.00044758	0.99955	0.00089516	0.05327	FALSE
CAGE.Tff2.g77002	Tff2	335.25	4617.5	335.25	4617.5	3.7798	9168700	1662300	3.3213	0.99926	0.00074345	0.0014869	0.05327	TRUE
CAGE.Hist1h4n.g59513	Hist1h4n	579.21	0	579.21	0	-9.1804	167740	6391600	3.3211	0.00044828	0.99955	0.00089656	0.05327	FALSE
CAGE.Slc25a26.g53446	Slc25a26	579.21	0	579.21	0	-9.1804	167740	6391600	3.3211	0.00044828	0.99955	0.00089656	0.05327	FALSE
CAGE.Gm3776.g37934	Gm3776	579.21	1.7223	579.21	1.7223	-7.7356	166740	6391600	3.3211	0.00044828	0.99955	0.00089656	0.05327	FALSE
CAGE.Acaca.g3176	Acaca	578.44	1.7223	578.44	1.7223	-7.7337	166300	6370800	3.3207	0.00044899	0.99955	0.00089797	0.05327	FALSE
CAGE.Vmn1r91.g72034	Vmn1r91	578.44	1.7223	578.44	1.7223	-7.7337	166300	6370800	3.3207	0.00044899	0.99955	0.00089797	0.05327	FALSE
CAGE.Mtch2.g78986	Mtch2	578.44	0	578.44	0	-9.1785	167300	6370800	3.3207	0.00044899	0.99955	0.00089797	0.05327	FALSE
CAGE.Sfxn3.g58981	Sfxn3	366.7	5147.9	366.7	5147.9	3.8077	11430000	2073200	3.3206	0.99925	0.00074787	0.0014957	0.05327	TRUE
CAGE.Pkm.g69170	Pkm	1035.7	3.4446	1035.7	3.4446	-7.8657	532740	26748000	3.3203	0.00044955	0.99955	0.0008991	0.05327	FALSE
CAGE.Srrm1.g14987	Srrm1	577.67	0	577.67	0	-9.1766	166850	6350000	3.3202	0.00044969	0.99955	0.00089939	0.05327	FALSE
CAGE.Dhx15.g31312	Dhx15	577.67	1.7223	577.67	1.7223	-7.7318	165860	6350000	3.3202	0.00044969	0.99955	0.00089939	0.05327	FALSE
CAGE.Timm10.g55119	Timm10	576.9	0	576.9	0	-9.1747	166410	6329300	3.3198	0.0004504	0.99955	0.0009008	0.05327	FALSE
CAGE.Cltc.g3012	Cltc	576.9	0	576.9	0	-9.1747	166410	6329300	3.3198	0.0004504	0.99955	0.0009008	0.05327	FALSE
CAGE.Popdc3.g12528	Popdc3	576.9	0	576.9	0	-9.1747	166410	6329300	3.3198	0.0004504	0.99955	0.0009008	0.05327	FALSE
CAGE.Olfr1532-ps1.g74933	Olfr1532-ps1	576.14	0	576.14	0	-9.1728	165970	6308500	3.3194	0.00045111	0.99955	0.00090222	0.05327	FALSE
CAGE.Rgp1.g9182	Rgp1	1032.6	3.4446	1032.6	3.4446	-7.8614	529580	26553000	3.3193	0.00045114	0.99955	0.00090229	0.05327	FALSE
CAGE.Zfp558.g64639	Zfp558	433.45	6305.3	433.45	6305.3	3.8596	17239000	3129800	3.3191	0.99924	0.00075662	0.0015132	0.05327	TRUE
CAGE.Rptor.g71404	Rptor	575.37	0	575.37	0	-9.1709	165530	6287900	3.3189	0.00045182	0.99955	0.00090365	0.05327	FALSE
CAGE.Aurkaip1.g12715	Aurkaip1	575.37	1.7223	575.37	1.7223	-7.726	164540	6287900	3.3189	0.00045182	0.99955	0.00090365	0.05327	FALSE
CAGE.Mrpl47.g30212	Mrpl47	574.6	0	574.6	0	-9.1689	165080	6267200	3.3185	0.00045254	0.99955	0.00090508	0.05327	FALSE
CAGE.Mcm2.g54665	Mcm2	574.6	0	574.6	0	-9.1689	165080	6267200	3.3185	0.00045254	0.99955	0.00090508	0.05327	FALSE
CAGE.Ccnh.g57042	Ccnh	574.6	0	574.6	0	-9.1689	165080	6267200	3.3185	0.00045254	0.99955	0.00090508	0.05327	FALSE
CAGE.Sec22b.g36624	Sec22b	1029.5	3.4446	1029.5	3.4446	-7.8571	526420	26359000	3.3184	0.00045275	0.99955	0.00090549	0.05327	FALSE
CAGE.Mterf1a.g43629	Mterf1a	573.07	0	573.07	0	-9.1651	164200	6226100	3.3176	0.00045397	0.99955	0.00090795	0.05327	FALSE
CAGE.Map3k3.g6018	Map3k3	573.07	1.7223	573.07	1.7223	-7.7203	163220	6226100	3.3176	0.00045397	0.99955	0.00090795	0.05327	FALSE
CAGE.Cog8.g5673	Cog8	1441.5	5.1669	1441.5	5.1669	-7.8698	1031500	60393000	3.3172	0.00045458	0.99955	0.00090916	0.05327	FALSE
CAGE.Rfk.g33252	Rfk	572.3	0	572.3	0	-9.1631	163760	6205600	3.3172	0.0004547	0.99955	0.00090939	0.05327	FALSE
CAGE.Gpn1.g64076	Gpn1	572.3	1.7223	572.3	1.7223	-7.7183	162780	6205600	3.3172	0.0004547	0.99955	0.00090939	0.05327	FALSE
CAGE.Vmn1r216.g41480	Vmn1r216	571.53	1.7223	571.53	1.7223	-7.7164	162340	6185100	3.3167	0.00045542	0.99954	0.00091084	0.05327	FALSE
CAGE.Irgq.g41139	Irgq	571.53	1.7223	571.53	1.7223	-7.7164	162340	6185100	3.3167	0.00045542	0.99954	0.00091084	0.05327	FALSE
CAGE.Srrm1.g61655	Srrm1	571.53	0	571.53	0	-9.1612	163330	6185100	3.3167	0.00045542	0.99954	0.00091084	0.05327	FALSE
CAGE.Aasdhppt.g44676	Aasdhppt	1023.4	3.4446	1023.4	3.4446	-7.8485	520150	25973000	3.3164	0.00045598	0.99954	0.00091196	0.05327	FALSE
CAGE.Upf1.g72041	Upf1	570.77	1.7223	570.77	1.7223	-7.7145	161910	6164700	3.3163	0.00045614	0.99954	0.00091229	0.05327	FALSE
CAGE.Nup133.g34831	Nup133	570.77	0	570.77	0	-9.1593	162890	6164700	3.3163	0.00045614	0.99954	0.00091229	0.05327	FALSE
CAGE.Elp2.g51517	Elp2	570.77	0	570.77	0	-9.1593	162890	6164700	3.3163	0.00045614	0.99954	0.00091229	0.05327	FALSE
CAGE.Olfr1454.g11717	Olfr1454	570	0	570	0	-9.1573	162450	6144300	3.3158	0.00045687	0.99954	0.00091374	0.05327	FALSE
CAGE.Gm5891.g26974	Gm5891	570	0	570	0	-9.1573	162450	6144300	3.3158	0.00045687	0.99954	0.00091374	0.05327	FALSE
CAGE.Smc6.g21167	Smc6	570	0	570	0	-9.1573	162450	6144300	3.3158	0.00045687	0.99954	0.00091374	0.05327	FALSE
CAGE.Cpsf3l.g76142	Cpsf3l	1021.1	3.4446	1021.1	3.4446	-7.8453	517800	25830000	3.3156	0.00045721	0.99954	0.00091441	0.05327	FALSE
CAGE.Dad1.g31998	Dad1	569.23	1.7223	569.23	1.7223	-7.7106	161030	6124000	3.3154	0.0004576	0.99954	0.0009152	0.05327	FALSE
CAGE.Cxxc1.g68061	Cxxc1	567.7	1.7223	567.7	1.7223	-7.7067	160160	6083400	3.3145	0.00045907	0.99954	0.00091813	0.05327	FALSE
CAGE.Cox6c.g12436	Cox6c	567.7	1.7223	567.7	1.7223	-7.7067	160160	6083400	3.3145	0.00045907	0.99954	0.00091813	0.05327	FALSE
CAGE.Mrps25.g33809	Mrps25	567.7	1.7223	567.7	1.7223	-7.7067	160160	6083400	3.3145	0.00045907	0.99954	0.00091813	0.05327	FALSE
CAGE.Dda1.g228	Dda1	566.16	1.7223	566.16	1.7223	-7.7028	159300	6043000	3.3136	0.00046054	0.99954	0.00092108	0.05327	FALSE
CAGE.Gm5615.g62961	Gm5615	566.16	1.7223	566.16	1.7223	-7.7028	159300	6043000	3.3136	0.00046054	0.99954	0.00092108	0.05327	FALSE
CAGE.Naca.g22991	Naca	566.16	1.7223	566.16	1.7223	-7.7028	159300	6043000	3.3136	0.00046054	0.99954	0.00092108	0.05327	FALSE
CAGE.Tmem199.g72083	Tmem199	566.16	0	566.16	0	-9.1476	160270	6043000	3.3136	0.00046054	0.99954	0.00092108	0.05327	FALSE
CAGE.Ppa1.g50978	Ppa1	566.16	0	566.16	0	-9.1476	160270	6043000	3.3136	0.00046054	0.99954	0.00092108	0.05327	FALSE
CAGE.Aurkb.g31387	Aurkb	566.16	0	566.16	0	-9.1476	160270	6043000	3.3136	0.00046054	0.99954	0.00092108	0.05327	FALSE
CAGE.Slc25a37.g44424	Slc25a37	566.16	0	566.16	0	-9.1476	160270	6043000	3.3136	0.00046054	0.99954	0.00092108	0.05327	FALSE
CAGE.Nudcd3.g78366	Nudcd3	565.4	0	565.4	0	-9.1457	159840	6022800	3.3131	0.00046128	0.99954	0.00092256	0.05327	FALSE
CAGE.Mis12.g74078	Mis12	564.63	0	564.63	0	-9.1437	159400	6002700	3.3127	0.00046202	0.99954	0.00092404	0.05327	FALSE
CAGE.Tbl3.g79582	Tbl3	563.86	0	563.86	0	-9.1418	158970	5982600	3.3122	0.00046277	0.99954	0.00092553	0.05327	FALSE
CAGE.Fam71e2.g26336	Fam71e2	118.91	1310.7	118.91	1310.7	3.4514	710140	129480	3.312	0.99926	0.00073581	0.0014716	0.05327	TRUE
CAGE.Ncln.g57212	Ncln	563.1	0	563.1	0	-9.1398	158540	5962600	3.3118	0.00046351	0.99954	0.00092703	0.05327	FALSE
CAGE.Zbtb8os.g13092	Zbtb8os	563.1	0	563.1	0	-9.1398	158540	5962600	3.3118	0.00046351	0.99954	0.00092703	0.05327	FALSE
CAGE.Znhit2.g25031	Znhit2	563.1	1.7223	563.1	1.7223	-7.695	157570	5962600	3.3118	0.00046351	0.99954	0.00092703	0.05327	FALSE
CAGE.Dars2.g62872	Dars2	562.33	1.7223	562.33	1.7223	-7.693	157140	5942600	3.3113	0.00046426	0.99954	0.00092852	0.05327	FALSE
CAGE.Tamm41.g66819	Tamm41	562.33	0	562.33	0	-9.1378	158110	5942600	3.3113	0.00046426	0.99954	0.00092852	0.05327	FALSE
CAGE.Gtf2a2.g2427	Gtf2a2	561.56	1.7223	561.56	1.7223	-7.691	156710	5922700	3.3109	0.00046501	0.99953	0.00093003	0.05327	FALSE
CAGE.Srbd1.g24036	Srbd1	561.56	0	561.56	0	-9.1359	157680	5922700	3.3109	0.00046501	0.99953	0.00093003	0.05327	FALSE
CAGE.Col3a1.g53135	Col3a1	561.56	1.7223	561.56	1.7223	-7.691	156710	5922700	3.3109	0.00046501	0.99953	0.00093003	0.05327	FALSE
CAGE.Mcm3.g25591	Mcm3	560.79	0	560.79	0	-9.1339	157240	5902800	3.3104	0.00046577	0.99953	0.00093153	0.05327	FALSE
CAGE.Oxsm.g57678	Oxsm	560.79	1.7223	560.79	1.7223	-7.6891	156280	5902800	3.3104	0.00046577	0.99953	0.00093153	0.05327	FALSE
CAGE.Dctn5.g12884	Dctn5	560.79	1.7223	560.79	1.7223	-7.6891	156280	5902800	3.3104	0.00046577	0.99953	0.00093153	0.05327	FALSE
CAGE.Bola2.g31271	Bola2	1004.2	3.4446	1004.2	3.4446	-7.8212	500770	24791000	3.3101	0.00046637	0.99953	0.00093274	0.05327	FALSE
CAGE.Hist1h2ak.g13098	Hist1h2ak	560.03	0	560.03	0	-9.1319	156820	5882900	3.31	0.00046652	0.99953	0.00093304	0.05327	FALSE
CAGE.Dhfr.g2077	Dhfr	560.03	0	560.03	0	-9.1319	156820	5882900	3.31	0.00046652	0.99953	0.00093304	0.05327	FALSE
CAGE.Mis18a.g25171	Mis18a	1003.4	3.4446	1003.4	3.4446	-7.8201	500000	24744000	3.3098	0.0004668	0.99953	0.00093359	0.05327	FALSE
CAGE.Pisd.g21004	Pisd	559.26	0	559.26	0	-9.13	156390	5863100	3.3095	0.00046728	0.99953	0.00093456	0.05327	FALSE
CAGE.Wdr25.g21148	Wdr25	558.49	0	558.49	0	-9.128	155960	5843300	3.3091	0.00046804	0.99953	0.00093608	0.05327	FALSE
CAGE.Thoc6.g25342	Thoc6	558.49	1.7223	558.49	1.7223	-7.6832	155000	5843300	3.3091	0.00046804	0.99953	0.00093608	0.05327	FALSE
CAGE.Gak.g51103	Gak	558.49	0	558.49	0	-9.128	155960	5843300	3.3091	0.00046804	0.99953	0.00093608	0.05327	FALSE
CAGE.Mphosph6.g8294	Mphosph6	557.73	0	557.73	0	-9.126	155530	5823500	3.3086	0.0004688	0.99953	0.00093761	0.05327	FALSE
CAGE.Cpsf1.g52772	Cpsf1	557.73	1.7223	557.73	1.7223	-7.6812	154570	5823500	3.3086	0.0004688	0.99953	0.00093761	0.05327	FALSE
CAGE.Mtg2.g16129	Mtg2	557.73	1.7223	557.73	1.7223	-7.6812	154570	5823500	3.3086	0.0004688	0.99953	0.00093761	0.05327	FALSE
CAGE.Lin9.g41913	Lin9	557.73	0	557.73	0	-9.126	155530	5823500	3.3086	0.0004688	0.99953	0.00093761	0.05327	FALSE
CAGE.Rpp14.g35346	Rpp14	557.73	0	557.73	0	-9.126	155530	5823500	3.3086	0.0004688	0.99953	0.00093761	0.05327	FALSE
CAGE.Gm10220.g13313	Gm10220	556.96	1.7223	556.96	1.7223	-7.6792	154140	5803800	3.3082	0.00046957	0.99953	0.00093913	0.05327	FALSE
CAGE.control.g64424	CAGE.control.g64424	556.19	1.7223	556.19	1.7223	-7.6772	153720	5784100	3.3077	0.00047033	0.99953	0.00094067	0.05327	FALSE
CAGE.Tnpo1.g57410	Tnpo1	556.19	0	556.19	0	-9.122	154670	5784100	3.3077	0.00047033	0.99953	0.00094067	0.05327	FALSE
CAGE.G6pd2.g44450	G6pd2	556.19	1.7223	556.19	1.7223	-7.6772	153720	5784100	3.3077	0.00047033	0.99953	0.00094067	0.05327	FALSE
CAGE.Hist1h4k.g37840	Hist1h4k	556.19	1.7223	556.19	1.7223	-7.6772	153720	5784100	3.3077	0.00047033	0.99953	0.00094067	0.05327	FALSE
CAGE.Cpsf1.g69241	Cpsf1	556.19	0	556.19	0	-9.122	154670	5784100	3.3077	0.00047033	0.99953	0.00094067	0.05327	FALSE
CAGE.2810408M09Rik.g63983	2810408M09Rik	556.19	1.7223	556.19	1.7223	-7.6772	153720	5784100	3.3077	0.00047033	0.99953	0.00094067	0.05327	FALSE
CAGE.Fdx1.g50771	Fdx1	995.77	3.4446	995.77	3.4446	-7.8091	492360	24281000	3.3073	0.00047108	0.99953	0.00094216	0.05327	FALSE
CAGE.Sdad1.g56505	Sdad1	555.42	1.7223	555.42	1.7223	-7.6752	153290	5764500	3.3072	0.0004711	0.99953	0.00094221	0.05327	FALSE
CAGE.Tmx2.g58120	Tmx2	555.42	1.7223	555.42	1.7223	-7.6752	153290	5764500	3.3072	0.0004711	0.99953	0.00094221	0.05327	FALSE
CAGE.Scgb1b7.g57450	Scgb1b7	555.42	0	555.42	0	-9.12	154250	5764500	3.3072	0.0004711	0.99953	0.00094221	0.05327	FALSE
CAGE.U2surp.g38052	U2surp	555.42	0	555.42	0	-9.12	154250	5764500	3.3072	0.0004711	0.99953	0.00094221	0.05327	FALSE
CAGE.Tram1.g22276	Tram1	554.66	1.7223	554.66	1.7223	-7.6732	152870	5744900	3.3068	0.00047188	0.99953	0.00094375	0.05327	FALSE
CAGE.Ercc6l.g73002	Ercc6l	554.66	0	554.66	0	-9.1181	153820	5744900	3.3068	0.00047188	0.99953	0.00094375	0.05327	FALSE
CAGE.Acd.g14835	Acd	554.66	0	554.66	0	-9.1181	153820	5744900	3.3068	0.00047188	0.99953	0.00094375	0.05327	FALSE
CAGE.Vps29.g51491	Vps29	554.66	1.7223	554.66	1.7223	-7.6732	152870	5744900	3.3068	0.00047188	0.99953	0.00094375	0.05327	FALSE
CAGE.Bet1.g3986	Bet1	554.66	0	554.66	0	-9.1181	153820	5744900	3.3068	0.00047188	0.99953	0.00094375	0.05327	FALSE
CAGE.Mybl2.g68950	Mybl2	554.66	1.7223	554.66	1.7223	-7.6732	152870	5744900	3.3068	0.00047188	0.99953	0.00094375	0.05327	FALSE
CAGE.Taf2.g76180	Taf2	554.66	1.7223	554.66	1.7223	-7.6732	152870	5744900	3.3068	0.00047188	0.99953	0.00094375	0.05327	FALSE
CAGE.Atp2b1.g22963	Atp2b1	554.66	1.7223	554.66	1.7223	-7.6732	152870	5744900	3.3068	0.00047188	0.99953	0.00094375	0.05327	FALSE
CAGE.Stag2.g20694	Stag2	491.75	7324.9	491.75	7324.9	3.8941	23346000	4270800	3.3065	0.9992	0.00079519	0.0015904	0.05327	TRUE
CAGE.Mettl16.g30656	Mettl16	553.89	1.7223	553.89	1.7223	-7.6712	152440	5725400	3.3063	0.00047265	0.99953	0.0009453	0.05327	FALSE
CAGE.Pold2.g28006	Pold2	553.89	0	553.89	0	-9.1161	153400	5725400	3.3063	0.00047265	0.99953	0.0009453	0.05327	FALSE
CAGE.Hist1h4d.g60782	Hist1h4d	553.89	0	553.89	0	-9.1161	153400	5725400	3.3063	0.00047265	0.99953	0.0009453	0.05327	FALSE
CAGE.Gmppb.g59396	Gmppb	553.12	0	553.12	0	-9.1141	152970	5705900	3.3059	0.00047343	0.99953	0.00094685	0.05327	FALSE
CAGE.Cpsf1.g63118	Cpsf1	553.12	0	553.12	0	-9.1141	152970	5705900	3.3059	0.00047343	0.99953	0.00094685	0.05327	FALSE
CAGE.Esm1.g48898	Esm1	553.12	1.7223	553.12	1.7223	-7.6692	152020	5705900	3.3059	0.00047343	0.99953	0.00094685	0.05327	FALSE
CAGE.Csnk2b.g55172	Csnk2b	553.12	1.7223	553.12	1.7223	-7.6692	152020	5705900	3.3059	0.00047343	0.99953	0.00094685	0.05327	FALSE
CAGE.Med4.g3342	Med4	553.12	1.7223	553.12	1.7223	-7.6692	152020	5705900	3.3059	0.00047343	0.99953	0.00094685	0.05327	FALSE
CAGE.Olfr1278.g57345	Olfr1278	553.12	1.7223	553.12	1.7223	-7.6692	152020	5705900	3.3059	0.00047343	0.99953	0.00094685	0.05327	FALSE
CAGE.5031410I06Rik.g19179	5031410I06Rik	552.36	0	552.36	0	-9.1121	152550	5686400	3.3054	0.0004742	0.99953	0.00094841	0.05327	FALSE
CAGE.Hnrnpk.g18183	Hnrnpk	552.36	1.7223	552.36	1.7223	-7.6672	151600	5686400	3.3054	0.0004742	0.99953	0.00094841	0.05327	FALSE
CAGE.Ccdc174.g33136	Ccdc174	552.36	1.7223	552.36	1.7223	-7.6672	151600	5686400	3.3054	0.0004742	0.99953	0.00094841	0.05327	FALSE
CAGE.Gm3750.g4474	Gm3750	552.36	1.7223	552.36	1.7223	-7.6672	151600	5686400	3.3054	0.0004742	0.99953	0.00094841	0.05327	FALSE
CAGE.Eef1g.g57157	Eef1g	551.59	0	551.59	0	-9.1101	152120	5666900	3.3049	0.00047499	0.99953	0.00094997	0.05327	FALSE
CAGE.Mrpl18.g78794	Mrpl18	551.59	0	551.59	0	-9.1101	152120	5666900	3.3049	0.00047499	0.99953	0.00094997	0.05327	FALSE
CAGE.Sars2.g30339	Sars2	551.59	1.7223	551.59	1.7223	-7.6652	151180	5666900	3.3049	0.00047499	0.99953	0.00094997	0.05327	FALSE
CAGE.Rab6a.g72155	Rab6a	550.82	0	550.82	0	-9.1081	151700	5647600	3.3045	0.00047577	0.99952	0.00095154	0.05327	FALSE
CAGE.Mrpl35.g1053	Mrpl35	550.82	1.7223	550.82	1.7223	-7.6632	150750	5647600	3.3045	0.00047577	0.99952	0.00095154	0.05327	FALSE
CAGE.Ddx52.g78071	Ddx52	550.82	0	550.82	0	-9.1081	151700	5647600	3.3045	0.00047577	0.99952	0.00095154	0.05327	FALSE
CAGE.Atp6v0c.g47606	Atp6v0c	550.82	0	550.82	0	-9.1081	151700	5647600	3.3045	0.00047577	0.99952	0.00095154	0.05327	FALSE
CAGE.Tagln2.g45186	Tagln2	550.05	1.7223	550.05	1.7223	-7.6612	150330	5628200	3.304	0.00047655	0.99952	0.00095311	0.05327	FALSE
CAGE.Pmvk.g34238	Pmvk	549.29	1.7223	549.29	1.7223	-7.6592	149910	5608900	3.3036	0.00047734	0.99952	0.00095469	0.05327	FALSE
CAGE.Vmn2r63.g69703	Vmn2r63	549.29	0	549.29	0	-9.104	150860	5608900	3.3036	0.00047734	0.99952	0.00095469	0.05327	FALSE
CAGE.Gm6902.g74668	Gm6902	549.29	1.7223	549.29	1.7223	-7.6592	149910	5608900	3.3036	0.00047734	0.99952	0.00095469	0.05327	FALSE
CAGE.Prpf38b.g75951	Prpf38b	549.29	1.7223	549.29	1.7223	-7.6592	149910	5608900	3.3036	0.00047734	0.99952	0.00095469	0.05327	FALSE
CAGE.Trmt112.g64389	Trmt112	549.29	0	549.29	0	-9.104	150860	5608900	3.3036	0.00047734	0.99952	0.00095469	0.05327	FALSE
CAGE.Rac1.g43688	Rac1	548.52	0	548.52	0	-9.102	150440	5589600	3.3031	0.00047813	0.99952	0.00095627	0.05327	FALSE
CAGE.Rpp25l.g59298	Rpp25l	548.52	0	548.52	0	-9.102	150440	5589600	3.3031	0.00047813	0.99952	0.00095627	0.05327	FALSE
CAGE.Sprtn.g7122	Sprtn	548.52	1.7223	548.52	1.7223	-7.6572	149490	5589600	3.3031	0.00047813	0.99952	0.00095627	0.05327	FALSE
CAGE.Nop10.g51901	Nop10	548.52	0	548.52	0	-9.102	150440	5589600	3.3031	0.00047813	0.99952	0.00095627	0.05327	FALSE
CAGE.Actr8.g9163	Actr8	982.73	3.4446	982.73	3.4446	-7.7901	479500	23505000	3.3029	0.00047853	0.99952	0.00095707	0.05327	FALSE
CAGE.Prpf31.g52274	Prpf31	547.75	1.7223	547.75	1.7223	-7.6552	149070	5570400	3.3026	0.00047893	0.99952	0.00095785	0.05327	FALSE
CAGE.Supv3l1.g22679	Supv3l1	546.99	0	546.99	0	-9.098	149600	5551200	3.3022	0.00047972	0.99952	0.00095944	0.05327	FALSE
CAGE.Cenpn.g52696	Cenpn	546.99	1.7223	546.99	1.7223	-7.6532	148660	5551200	3.3022	0.00047972	0.99952	0.00095944	0.05327	FALSE
CAGE.Idi1.g119	Idi1	546.99	0	546.99	0	-9.098	149600	5551200	3.3022	0.00047972	0.99952	0.00095944	0.05327	FALSE
CAGE.Vstm2a.g29845	Vstm2a	254.7	3289.6	254.7	3289.6	3.6858	4605300	844870	3.3018	0.99921	0.00078861	0.0015772	0.05327	TRUE
CAGE.Trio.g4613	Trio	546.22	0	546.22	0	-9.096	149180	5532000	3.3017	0.00048052	0.99952	0.00096104	0.05327	FALSE
CAGE.Ubfd1.g7305	Ubfd1	546.22	1.7223	546.22	1.7223	-7.6511	148240	5532000	3.3017	0.00048052	0.99952	0.00096104	0.05327	FALSE
CAGE.Ireb2.g67449	Ireb2	546.22	1.7223	546.22	1.7223	-7.6511	148240	5532000	3.3017	0.00048052	0.99952	0.00096104	0.05327	FALSE
CAGE.Slc11a2.g70080	Slc11a2	546.22	1.7223	546.22	1.7223	-7.6511	148240	5532000	3.3017	0.00048052	0.99952	0.00096104	0.05327	FALSE
CAGE.Mrps26.g30115	Mrps26	546.22	0	546.22	0	-9.096	149180	5532000	3.3017	0.00048052	0.99952	0.00096104	0.05327	FALSE
CAGE.Pcid2.g28563	Pcid2	978.9	3.4446	978.9	3.4446	-7.7844	475750	23280000	3.3015	0.00048077	0.99952	0.00096153	0.05327	FALSE
CAGE.Cmpk1.g48515	Cmpk1	545.45	0	545.45	0	-9.0939	148760	5512900	3.3012	0.00048132	0.99952	0.00096264	0.05327	FALSE
CAGE.Tgfbr3.g26396	Tgfbr3	545.45	1.7223	545.45	1.7223	-7.6491	147820	5512900	3.3012	0.00048132	0.99952	0.00096264	0.05327	FALSE
CAGE.Ppp2ca.g55927	Ppp2ca	545.45	1.7223	545.45	1.7223	-7.6491	147820	5512900	3.3012	0.00048132	0.99952	0.00096264	0.05327	FALSE
CAGE.Pcyt2.g30385	Pcyt2	545.45	1.7223	545.45	1.7223	-7.6491	147820	5512900	3.3012	0.00048132	0.99952	0.00096264	0.05327	FALSE
CAGE.Pof1b.g31040	Pof1b	544.68	0	544.68	0	-9.0919	148340	5493800	3.3008	0.00048212	0.99952	0.00096424	0.05327	FALSE
CAGE.Tyms.g64702	Tyms	544.68	1.7223	544.68	1.7223	-7.6471	147400	5493800	3.3008	0.00048212	0.99952	0.00096424	0.05327	FALSE
CAGE.Polr3c.g16359	Polr3c	544.68	0	544.68	0	-9.0919	148340	5493800	3.3008	0.00048212	0.99952	0.00096424	0.05327	FALSE
CAGE.Atp5e.g42184	Atp5e	543.92	0	543.92	0	-9.0899	147920	5474800	3.3003	0.00048293	0.99952	0.00096585	0.05327	FALSE
CAGE.Hccs.g17917	Hccs	543.92	0	543.92	0	-9.0899	147920	5474800	3.3003	0.00048293	0.99952	0.00096585	0.05327	FALSE
CAGE.Mocs3.g73517	Mocs3	974.29	3.4446	974.29	3.4446	-7.7776	471270	23011000	3.3	0.00048347	0.99952	0.00096694	0.05327	FALSE
CAGE.Dolpp1.g70008	Dolpp1	543.15	1.7223	543.15	1.7223	-7.643	146570	5455800	3.2998	0.00048373	0.99952	0.00096747	0.05327	FALSE
CAGE.Dhps.g59510	Dhps	543.15	1.7223	543.15	1.7223	-7.643	146570	5455800	3.2998	0.00048373	0.99952	0.00096747	0.05327	FALSE
CAGE.1700013D24Rik.g510	1700013D24Rik	543.15	1.7223	543.15	1.7223	-7.643	146570	5455800	3.2998	0.00048373	0.99952	0.00096747	0.05327	FALSE
CAGE.Slc12a2.g629	Slc12a2	973.53	3.4446	973.53	3.4446	-7.7765	470530	22966000	3.2997	0.00048393	0.99952	0.00096785	0.05327	FALSE
CAGE.Bnip1.g43076	Bnip1	542.38	1.7223	542.38	1.7223	-7.641	146160	5436800	3.2993	0.00048455	0.99952	0.00096909	0.05327	FALSE
CAGE.Rgs10.g53779	Rgs10	541.61	1.7223	541.61	1.7223	-7.639	145740	5417900	3.2989	0.00048536	0.99951	0.00097072	0.05327	FALSE
CAGE.Itpr2.g4756	Itpr2	541.61	1.7223	541.61	1.7223	-7.639	145740	5417900	3.2989	0.00048536	0.99951	0.00097072	0.05327	FALSE
CAGE.Tbrg1.g70127	Tbrg1	541.61	0	541.61	0	-9.0838	146670	5417900	3.2989	0.00048536	0.99951	0.00097072	0.05327	FALSE
CAGE.Tubg1.g26505	Tubg1	541.61	1.7223	541.61	1.7223	-7.639	145740	5417900	3.2989	0.00048536	0.99951	0.00097072	0.05327	FALSE
CAGE.Gemin8.g51366	Gemin8	541.61	1.7223	541.61	1.7223	-7.639	145740	5417900	3.2989	0.00048536	0.99951	0.00097072	0.05327	FALSE
CAGE.Naca.g5664	Naca	540.85	1.7223	540.85	1.7223	-7.6369	145330	5399000	3.2984	0.00048617	0.99951	0.00097235	0.05327	FALSE
CAGE.Wdr24.g59976	Wdr24	540.85	1.7223	540.85	1.7223	-7.6369	145330	5399000	3.2984	0.00048617	0.99951	0.00097235	0.05327	FALSE
CAGE.Rnaseh2b.g24387	Rnaseh2b	540.85	1.7223	540.85	1.7223	-7.6369	145330	5399000	3.2984	0.00048617	0.99951	0.00097235	0.05327	FALSE
CAGE.Cltc.g16980	Cltc	540.85	1.7223	540.85	1.7223	-7.6369	145330	5399000	3.2984	0.00048617	0.99951	0.00097235	0.05327	FALSE
CAGE.Iscu.g76938	Iscu	540.85	0	540.85	0	-9.0817	146260	5399000	3.2984	0.00048617	0.99951	0.00097235	0.05327	FALSE
CAGE.Cog7.g56539	Cog7	540.08	0	540.08	0	-9.0797	145840	5380200	3.2979	0.00048699	0.99951	0.00097398	0.05327	FALSE
CAGE.Supt7l.g5823	Supt7l	539.31	0	539.31	0	-9.0777	145430	5361400	3.2975	0.00048781	0.99951	0.00097562	0.05327	FALSE
CAGE.Asxl1.g70660	Asxl1	539.31	1.7223	539.31	1.7223	-7.6328	144500	5361400	3.2975	0.00048781	0.99951	0.00097562	0.05327	FALSE
CAGE.Rexo4.g8690	Rexo4	539.31	0	539.31	0	-9.0777	145430	5361400	3.2975	0.00048781	0.99951	0.00097562	0.05327	FALSE
CAGE.Mrpl55.g31368	Mrpl55	539.31	1.7223	539.31	1.7223	-7.6328	144500	5361400	3.2975	0.00048781	0.99951	0.00097562	0.05327	FALSE
CAGE.Use1.g24403	Use1	539.31	0	539.31	0	-9.0777	145430	5361400	3.2975	0.00048781	0.99951	0.00097562	0.05327	FALSE
CAGE.Atp6v1d.g48599	Atp6v1d	538.55	0	538.55	0	-9.0756	145020	5342600	3.297	0.00048863	0.99951	0.00097727	0.05327	FALSE
CAGE.Mms19.g35644	Mms19	538.55	1.7223	538.55	1.7223	-7.6308	144090	5342600	3.297	0.00048863	0.99951	0.00097727	0.05327	FALSE
CAGE.Ssu72.g75166	Ssu72	538.55	0	538.55	0	-9.0756	145020	5342600	3.297	0.00048863	0.99951	0.00097727	0.05327	FALSE
CAGE.Myl12b.g48914	Myl12b	538.55	0	538.55	0	-9.0756	145020	5342600	3.297	0.00048863	0.99951	0.00097727	0.05327	FALSE
CAGE.Supv3l1.g13968	Supv3l1	537.78	1.7223	537.78	1.7223	-7.6287	143680	5323900	3.2965	0.00048946	0.99951	0.00097892	0.05327	FALSE
CAGE.Wdr18.g2108	Wdr18	537.78	0	537.78	0	-9.0736	144600	5323900	3.2965	0.00048946	0.99951	0.00097892	0.05327	FALSE
CAGE.Chchd4.g28527	Chchd4	537.78	0	537.78	0	-9.0736	144600	5323900	3.2965	0.00048946	0.99951	0.00097892	0.05327	FALSE
CAGE.Gfer.g31324	Gfer	537.78	0	537.78	0	-9.0736	144600	5323900	3.2965	0.00048946	0.99951	0.00097892	0.05327	FALSE
CAGE.Tfb1m.g22820	Tfb1m	537.78	1.7223	537.78	1.7223	-7.6287	143680	5323900	3.2965	0.00048946	0.99951	0.00097892	0.05327	FALSE
CAGE.Hist1h2ao.g47930	Hist1h2ao	537.78	0	537.78	0	-9.0736	144600	5323900	3.2965	0.00048946	0.99951	0.00097892	0.05327	FALSE
CAGE.Vps33a.g62050	Vps33a	537.78	0	537.78	0	-9.0736	144600	5323900	3.2965	0.00048946	0.99951	0.00097892	0.05327	FALSE
CAGE.Serpinb9g.g37838	Serpinb9g	537.78	1.7223	537.78	1.7223	-7.6287	143680	5323900	3.2965	0.00048946	0.99951	0.00097892	0.05327	FALSE
CAGE.Mrps21.g48841	Mrps21	963.55	3.4446	963.55	3.4446	-7.7617	460900	22391000	3.2963	0.00048989	0.99951	0.00097979	0.05327	FALSE
CAGE.Dut.g64764	Dut	537.01	0	537.01	0	-9.0715	144190	5305200	3.296	0.00049029	0.99951	0.00098057	0.05327	FALSE
CAGE.Fam58b.g15541	Fam58b	537.01	0	537.01	0	-9.0715	144190	5305200	3.296	0.00049029	0.99951	0.00098057	0.05327	FALSE
CAGE.I830077J02Rik.g39850	I830077J02Rik	537.01	1.7223	537.01	1.7223	-7.6267	143270	5305200	3.296	0.00049029	0.99951	0.00098057	0.05327	FALSE
CAGE.Srsf7.g65958	Srsf7	537.01	1.7223	537.01	1.7223	-7.6267	143270	5305200	3.296	0.00049029	0.99951	0.00098057	0.05327	FALSE
CAGE.Exosc5.g28411	Exosc5	537.01	1.7223	537.01	1.7223	-7.6267	143270	5305200	3.296	0.00049029	0.99951	0.00098057	0.05327	FALSE
CAGE.Smc1a.g35828	Smc1a	537.01	1.7223	537.01	1.7223	-7.6267	143270	5305200	3.296	0.00049029	0.99951	0.00098057	0.05327	FALSE
CAGE.Ddx55.g48829	Ddx55	537.01	0	537.01	0	-9.0715	144190	5305200	3.296	0.00049029	0.99951	0.00098057	0.05327	FALSE
CAGE.Trmt5.g11534	Trmt5	536.24	0	536.24	0	-9.0694	143780	5286500	3.2956	0.00049112	0.99951	0.00098223	0.05327	FALSE
CAGE.Hist1h2ak.g53732	Hist1h2ak	536.24	0	536.24	0	-9.0694	143780	5286500	3.2956	0.00049112	0.99951	0.00098223	0.05327	FALSE
CAGE.Lce1a1.g41085	Lce1a1	536.24	0	536.24	0	-9.0694	143780	5286500	3.2956	0.00049112	0.99951	0.00098223	0.05327	FALSE
CAGE.Tma16.g3591	Tma16	536.24	0	536.24	0	-9.0694	143780	5286500	3.2956	0.00049112	0.99951	0.00098223	0.05327	FALSE
CAGE.Slc25a19.g41504	Slc25a19	536.24	1.7223	536.24	1.7223	-7.6246	142860	5286500	3.2956	0.00049112	0.99951	0.00098223	0.05327	FALSE
CAGE.Grwd1.g32687	Grwd1	535.48	0	535.48	0	-9.0674	143370	5267900	3.2951	0.00049195	0.99951	0.0009839	0.05327	FALSE
CAGE.Srp54a.g64085	Srp54a	535.48	0	535.48	0	-9.0674	143370	5267900	3.2951	0.00049195	0.99951	0.0009839	0.05327	FALSE
CAGE.Scgb2b17.g25589	Scgb2b17	534.71	0	534.71	0	-9.0653	142960	5249400	3.2946	0.00049279	0.99951	0.00098557	0.05327	FALSE
CAGE.Gnl3.g70428	Gnl3	534.71	1.7223	534.71	1.7223	-7.6205	142040	5249400	3.2946	0.00049279	0.99951	0.00098557	0.05327	FALSE
CAGE.Tsen34.g45130	Tsen34	534.71	0	534.71	0	-9.0653	142960	5249400	3.2946	0.00049279	0.99951	0.00098557	0.05327	FALSE
CAGE.Vmn1r115.g42128	Vmn1r115	534.71	0	534.71	0	-9.0653	142960	5249400	3.2946	0.00049279	0.99951	0.00098557	0.05327	FALSE
CAGE.Gars.g27354	Gars	533.94	1.7223	533.94	1.7223	-7.6184	141630	5230800	3.2941	0.00049362	0.99951	0.00098725	0.05327	FALSE
CAGE.Nfs1.g64661	Nfs1	533.18	0	533.18	0	-9.0612	142140	5212300	3.2937	0.00049446	0.99951	0.00098893	0.05327	FALSE
CAGE.Phf23.g4110	Phf23	533.18	0	533.18	0	-9.0612	142140	5212300	3.2937	0.00049446	0.99951	0.00098893	0.05327	FALSE
CAGE.Tial1.g71700	Tial1	533.18	0	533.18	0	-9.0612	142140	5212300	3.2937	0.00049446	0.99951	0.00098893	0.05327	FALSE
CAGE.Nae1.g22582	Nae1	533.18	0	533.18	0	-9.0612	142140	5212300	3.2937	0.00049446	0.99951	0.00098893	0.05327	FALSE
CAGE.Smc3.g2561	Smc3	533.18	0	533.18	0	-9.0612	142140	5212300	3.2937	0.00049446	0.99951	0.00098893	0.05327	FALSE
CAGE.Dscc1.g33519	Dscc1	533.18	0	533.18	0	-9.0612	142140	5212300	3.2937	0.00049446	0.99951	0.00098893	0.05327	FALSE
CAGE.Pop5.g45792	Pop5	533.18	1.7223	533.18	1.7223	-7.6163	141220	5212300	3.2937	0.00049446	0.99951	0.00098893	0.05327	FALSE
CAGE.Srebf2.g8883	Srebf2	1343.3	5.1669	1343.3	5.1669	-7.7681	895300	50759000	3.2936	0.00049453	0.99951	0.00098907	0.05327	FALSE
CAGE.Supt4a.g27110	Supt4a	532.41	0	532.41	0	-9.0591	141730	5193900	3.2932	0.00049531	0.9995	0.00099061	0.05327	FALSE
CAGE.Uso1.g38602	Uso1	531.64	0	531.64	0	-9.057	141320	5175500	3.2927	0.00049615	0.9995	0.00099231	0.05327	FALSE
CAGE.Ppwd1.g54376	Ppwd1	531.64	0	531.64	0	-9.057	141320	5175500	3.2927	0.00049615	0.9995	0.00099231	0.05327	FALSE
CAGE.Olfr859.g24265	Olfr859	531.64	1.7223	531.64	1.7223	-7.6122	140410	5175500	3.2927	0.00049615	0.9995	0.00099231	0.05327	FALSE
CAGE.Cdk7.g77080	Cdk7	531.64	0	531.64	0	-9.057	141320	5175500	3.2927	0.00049615	0.9995	0.00099231	0.05327	FALSE
CAGE.Slc3a2.g32779	Slc3a2	952.05	3.4446	952.05	3.4446	-7.7444	449920	21738000	3.2922	0.00049695	0.9995	0.0009939	0.05327	FALSE
CAGE.Tsen15.g14989	Tsen15	530.87	0	530.87	0	-9.0549	140910	5157100	3.2922	0.000497	0.9995	0.000994	0.05327	FALSE
CAGE.Nedd8.g19146	Nedd8	530.87	0	530.87	0	-9.0549	140910	5157100	3.2922	0.000497	0.9995	0.000994	0.05327	FALSE
CAGE.Gm166.g23452	Gm166	530.11	1.7223	530.11	1.7223	-7.608	139600	5138800	3.2917	0.00049785	0.9995	0.00099571	0.05327	FALSE
CAGE.F13a1.g2279	F13a1	530.11	1.7223	530.11	1.7223	-7.608	139600	5138800	3.2917	0.00049785	0.9995	0.00099571	0.05327	FALSE
CAGE.Pole3.g50567	Pole3	529.34	0	529.34	0	-9.0508	140100	5120500	3.2913	0.00049871	0.9995	0.00099742	0.05327	FALSE
CAGE.Rps28.g20502	Rps28	529.34	0	529.34	0	-9.0508	140100	5120500	3.2913	0.00049871	0.9995	0.00099742	0.05327	FALSE
CAGE.Ints2.g65360	Ints2	529.34	0	529.34	0	-9.0508	140100	5120500	3.2913	0.00049871	0.9995	0.00099742	0.05327	FALSE
CAGE.Trmt61a.g72694	Trmt61a	529.34	1.7223	529.34	1.7223	-7.606	139190	5120500	3.2913	0.00049871	0.9995	0.00099742	0.05327	FALSE
CAGE.Ipo13.g46448	Ipo13	528.57	0	528.57	0	-9.0487	139690	5102200	3.2908	0.00049956	0.9995	0.00099913	0.05327	FALSE
CAGE.Gapdh.g71650	Gapdh	528.57	0	528.57	0	-9.0487	139690	5102200	3.2908	0.00049956	0.9995	0.00099913	0.05327	FALSE
CAGE.Cstf1.g44938	Cstf1	528.57	1.7223	528.57	1.7223	-7.6039	138790	5102200	3.2908	0.00049956	0.9995	0.00099913	0.05327	FALSE
CAGE.Skiv2l.g35669	Skiv2l	528.57	0	528.57	0	-9.0487	139690	5102200	3.2908	0.00049956	0.9995	0.00099913	0.05327	FALSE
CAGE.Cdc26.g33762	Cdc26	527.81	0	527.81	0	-9.0466	139290	5084000	3.2903	0.00050042	0.9995	0.0010008	0.05327	FALSE
CAGE.Taf1d.g13821	Taf1d	527.81	0	527.81	0	-9.0466	139290	5084000	3.2903	0.00050042	0.9995	0.0010008	0.05327	FALSE
CAGE.Dynlt1f.g51158	Dynlt1f	527.81	1.7223	527.81	1.7223	-7.6018	138380	5084000	3.2903	0.00050042	0.9995	0.0010008	0.05327	FALSE
CAGE.Guk1.g39642	Guk1	527.81	1.7223	527.81	1.7223	-7.6018	138380	5084000	3.2903	0.00050042	0.9995	0.0010008	0.05327	FALSE
CAGE.Sfr1.g70427	Sfr1	527.04	1.7223	527.04	1.7223	-7.5997	137980	5065800	3.2898	0.00050129	0.9995	0.0010026	0.05327	FALSE
CAGE.Impdh2.g77302	Impdh2	527.04	0	527.04	0	-9.0445	138890	5065800	3.2898	0.00050129	0.9995	0.0010026	0.05327	FALSE
CAGE.Faf2.g60728	Faf2	944.37	3.4446	944.37	3.4446	-7.7327	442670	21309000	3.2895	0.00050176	0.9995	0.0010035	0.05327	FALSE
CAGE.Rps27rt.g8477	Rps27rt	526.27	1.7223	526.27	1.7223	-7.5976	137580	5047700	3.2893	0.00050215	0.9995	0.0010043	0.05327	FALSE
CAGE.Cyc1.g56651	Cyc1	526.27	1.7223	526.27	1.7223	-7.5976	137580	5047700	3.2893	0.00050215	0.9995	0.0010043	0.05327	FALSE
CAGE.Topbp1.g40142	Topbp1	526.27	1.7223	526.27	1.7223	-7.5976	137580	5047700	3.2893	0.00050215	0.9995	0.0010043	0.05327	FALSE
CAGE.Dtymk.g33731	Dtymk	525.5	0	525.5	0	-9.0403	138080	5029600	3.2888	0.00050302	0.9995	0.001006	0.05327	FALSE
CAGE.Psmd4.g12333	Psmd4	525.5	0	525.5	0	-9.0403	138080	5029600	3.2888	0.00050302	0.9995	0.001006	0.05327	FALSE
CAGE.Rad1.g609	Rad1	525.5	0	525.5	0	-9.0403	138080	5029600	3.2888	0.00050302	0.9995	0.001006	0.05327	FALSE
CAGE.Atad5.g31202	Atad5	525.5	0	525.5	0	-9.0403	138080	5029600	3.2888	0.00050302	0.9995	0.001006	0.05327	FALSE
CAGE.Vps35.g45281	Vps35	525.5	1.7223	525.5	1.7223	-7.5955	137170	5029600	3.2888	0.00050302	0.9995	0.001006	0.05327	FALSE
CAGE.Txnrd3.g45038	Txnrd3	525.5	0	525.5	0	-9.0403	138080	5029600	3.2888	0.00050302	0.9995	0.001006	0.05327	FALSE
CAGE.Bola3.g49901	Bola3	991.17	17104	991.17	17104	4.1077	129810000	24005000	3.2887	0.99913	0.00086751	0.001735	0.05327	TRUE
CAGE.Cnot4.g7540	Cnot4	428.08	6157.2	428.08	6157.2	3.8432	16411000	3035100	3.2885	0.99916	0.00084344	0.0016869	0.05327	TRUE
CAGE.Ctdp1.g531	Ctdp1	524.74	0	524.74	0	-9.0382	137670	5011500	3.2883	0.00050389	0.9995	0.0010078	0.05327	FALSE
CAGE.Scaf1.g17988	Scaf1	523.97	1.7223	523.97	1.7223	-7.5913	136370	4993500	3.2879	0.00050476	0.9995	0.0010095	0.05327	FALSE
CAGE.Kcnmb1.g69125	Kcnmb1	523.2	1.7223	523.2	1.7223	-7.5892	135970	4975500	3.2874	0.00050564	0.99949	0.0010113	0.05327	FALSE
CAGE.Pop7.g66527	Pop7	523.2	1.7223	523.2	1.7223	-7.5892	135970	4975500	3.2874	0.00050564	0.99949	0.0010113	0.05327	FALSE
CAGE.Mtch2.g8593	Mtch2	523.2	0	523.2	0	-9.034	136870	4975500	3.2874	0.00050564	0.99949	0.0010113	0.05327	FALSE
CAGE.Dusp12.g7349	Dusp12	522.44	1.7223	522.44	1.7223	-7.587	135570	4957500	3.2869	0.00050652	0.99949	0.001013	0.05327	FALSE
CAGE.2410131K14Rik.g25494	2410131K14Rik	935.94	3.4446	935.94	3.4446	-7.7198	434770	20843000	3.2865	0.00050715	0.99949	0.0010143	0.05327	FALSE
CAGE.Fkbp1a.g54914	Fkbp1a	520.9	1.7223	520.9	1.7223	-7.5828	134770	4921700	3.2859	0.00050828	0.99949	0.0010166	0.05327	FALSE
CAGE.Naa50.g11101	Naa50	520.9	0	520.9	0	-9.0276	135670	4921700	3.2859	0.00050828	0.99949	0.0010166	0.05327	FALSE
CAGE.Dpagt1.g66868	Dpagt1	520.13	0	520.13	0	-9.0255	135270	4903900	3.2854	0.00050917	0.99949	0.0010183	0.05327	FALSE
CAGE.Lsm8.g77494	Lsm8	519.37	0	519.37	0	-9.0234	134870	4886100	3.2849	0.00051006	0.99949	0.0010201	0.05327	FALSE
CAGE.Pisd.g33690	Pisd	519.37	1.7223	519.37	1.7223	-7.5786	133980	4886100	3.2849	0.00051006	0.99949	0.0010201	0.05327	FALSE
CAGE.Dolk.g28191	Dolk	519.37	0	519.37	0	-9.0234	134870	4886100	3.2849	0.00051006	0.99949	0.0010201	0.05327	FALSE
CAGE.Tango6.g78867	Tango6	519.37	1.7223	519.37	1.7223	-7.5786	133980	4886100	3.2849	0.00051006	0.99949	0.0010201	0.05327	FALSE
CAGE.Atp6v1c1.g44109	Atp6v1c1	519.37	1.7223	519.37	1.7223	-7.5786	133980	4886100	3.2849	0.00051006	0.99949	0.0010201	0.05327	FALSE
CAGE.Ifna1.g24521	Ifna1	519.37	1.7223	519.37	1.7223	-7.5786	133980	4886100	3.2849	0.00051006	0.99949	0.0010201	0.05327	FALSE
CAGE.Slc3a2.g60548	Slc3a2	519.37	0	519.37	0	-9.0234	134870	4886100	3.2849	0.00051006	0.99949	0.0010201	0.05327	FALSE
CAGE.Oraov1.g73580	Oraov1	519.37	0	519.37	0	-9.0234	134870	4886100	3.2849	0.00051006	0.99949	0.0010201	0.05327	FALSE
CAGE.Ap2b1.g2003	Ap2b1	931.33	3.4446	931.33	3.4446	-7.7126	430490	20592000	3.2849	0.00051013	0.99949	0.0010203	0.05327	FALSE
CAGE.Wdr70.g8958	Wdr70	518.6	0	518.6	0	-9.0213	134470	4868300	3.2844	0.00051095	0.99949	0.0010219	0.05327	FALSE
CAGE.Pwp2.g38007	Pwp2	518.6	0	518.6	0	-9.0213	134470	4868300	3.2844	0.00051095	0.99949	0.0010219	0.05327	FALSE
CAGE.Hist1h2ao.g23164	Hist1h2ao	518.6	1.7223	518.6	1.7223	-7.5764	133580	4868300	3.2844	0.00051095	0.99949	0.0010219	0.05327	FALSE
CAGE.Taf11.g51867	Taf11	518.6	0	518.6	0	-9.0213	134470	4868300	3.2844	0.00051095	0.99949	0.0010219	0.05327	FALSE
CAGE.Vmn2r62.g21508	Vmn2r62	517.83	0	517.83	0	-9.0191	134080	4850600	3.2839	0.00051185	0.99949	0.0010237	0.05327	FALSE
CAGE.Metap1.g76516	Metap1	517.83	1.7223	517.83	1.7223	-7.5743	133190	4850600	3.2839	0.00051185	0.99949	0.0010237	0.05327	FALSE
CAGE.Snrpc.g7594	Snrpc	517.83	0	517.83	0	-9.0191	134080	4850600	3.2839	0.00051185	0.99949	0.0010237	0.05327	FALSE
CAGE.Nelfcd.g324	Nelfcd	517.83	1.7223	517.83	1.7223	-7.5743	133190	4850600	3.2839	0.00051185	0.99949	0.0010237	0.05327	FALSE
CAGE.Mcm3.g70809	Mcm3	517.07	0	517.07	0	-9.017	133680	4832900	3.2834	0.00051275	0.99949	0.0010255	0.05327	FALSE
CAGE.Wrb.g30241	Wrb	517.07	1.7223	517.07	1.7223	-7.5722	132790	4832900	3.2834	0.00051275	0.99949	0.0010255	0.05327	FALSE
CAGE.Mms19.g24006	Mms19	517.07	0	517.07	0	-9.017	133680	4832900	3.2834	0.00051275	0.99949	0.0010255	0.05327	FALSE
CAGE.Letm1.g6588	Letm1	517.07	0	517.07	0	-9.017	133680	4832900	3.2834	0.00051275	0.99949	0.0010255	0.05327	FALSE
CAGE.Mrps14.g34132	Mrps14	516.3	1.7223	516.3	1.7223	-7.57	132390	4815300	3.2829	0.00051365	0.99949	0.0010273	0.05327	FALSE
CAGE.Abcf1.g46285	Abcf1	516.3	1.7223	516.3	1.7223	-7.57	132390	4815300	3.2829	0.00051365	0.99949	0.0010273	0.05327	FALSE
CAGE.Fmn2.g66148	Fmn2	516.3	0	516.3	0	-9.0149	133280	4815300	3.2829	0.00051365	0.99949	0.0010273	0.05327	FALSE
CAGE.Itgav.g65758	Itgav	515.53	0	515.53	0	-9.0127	132890	4797700	3.2824	0.00051455	0.99949	0.0010291	0.05327	FALSE
CAGE.Tomm22.g69930	Tomm22	515.53	0	515.53	0	-9.0127	132890	4797700	3.2824	0.00051455	0.99949	0.0010291	0.05327	FALSE
CAGE.Cenpj.g9775	Cenpj	924.43	3.4446	924.43	3.4446	-7.7019	424110	20218000	3.2824	0.00051467	0.99949	0.0010293	0.05327	FALSE
CAGE.Mrps11.g53909	Mrps11	924.43	3.4446	924.43	3.4446	-7.7019	424110	20218000	3.2824	0.00051467	0.99949	0.0010293	0.05327	FALSE
CAGE.Dctn3.g46423	Dctn3	514.76	1.7223	514.76	1.7223	-7.5657	131610	4780100	3.2819	0.00051546	0.99948	0.0010309	0.05327	FALSE
CAGE.Polr3f.g9833	Polr3f	514.76	0	514.76	0	-9.0106	132490	4780100	3.2819	0.00051546	0.99948	0.0010309	0.05327	FALSE
CAGE.Prpf38b.g32414	Prpf38b	514.76	0	514.76	0	-9.0106	132490	4780100	3.2819	0.00051546	0.99948	0.0010309	0.05327	FALSE
CAGE.Rtel1.g5858	Rtel1	514	1.7223	514	1.7223	-7.5636	131210	4762600	3.2815	0.00051637	0.99948	0.0010327	0.05327	FALSE
CAGE.Atp6v1a.g16027	Atp6v1a	514	1.7223	514	1.7223	-7.5636	131210	4762600	3.2815	0.00051637	0.99948	0.0010327	0.05327	FALSE
CAGE.Rpl37a.g23467	Rpl37a	920.59	3.4446	920.59	3.4446	-7.6959	420580	20012000	3.281	0.00051722	0.99948	0.0010344	0.05327	FALSE
CAGE.Tpi1.g3969	Tpi1	920.59	3.4446	920.59	3.4446	-7.6959	420580	20012000	3.281	0.00051722	0.99948	0.0010344	0.05327	FALSE
CAGE.Fam210a.g4534	Fam210a	513.23	1.7223	513.23	1.7223	-7.5614	130820	4745100	3.281	0.00051728	0.99948	0.0010346	0.05327	FALSE
CAGE.Olfr1130.g40437	Olfr1130	513.23	0	513.23	0	-9.0063	131700	4745100	3.281	0.00051728	0.99948	0.0010346	0.05327	FALSE
CAGE.Fcgbp.g37216	Fcgbp	513.23	1.7223	513.23	1.7223	-7.5614	130820	4745100	3.281	0.00051728	0.99948	0.0010346	0.05327	FALSE
CAGE.Rrp8.g69054	Rrp8	512.46	0	512.46	0	-9.0041	131310	4727700	3.2805	0.0005182	0.99948	0.0010364	0.05327	FALSE
CAGE.Gm13298.g66373	Gm13298	512.46	1.7223	512.46	1.7223	-7.5593	130430	4727700	3.2805	0.0005182	0.99948	0.0010364	0.05327	FALSE
CAGE.Zmat5.g42234	Zmat5	512.46	1.7223	512.46	1.7223	-7.5593	130430	4727700	3.2805	0.0005182	0.99948	0.0010364	0.05327	FALSE
CAGE.Sdha.g71246	Sdha	512.46	1.7223	512.46	1.7223	-7.5593	130430	4727700	3.2805	0.0005182	0.99948	0.0010364	0.05327	FALSE
CAGE.Rttn.g18102	Rttn	512.46	1.7223	512.46	1.7223	-7.5593	130430	4727700	3.2805	0.0005182	0.99948	0.0010364	0.05327	FALSE
CAGE.Rrp7a.g10752	Rrp7a	512.46	0	512.46	0	-9.0041	131310	4727700	3.2805	0.0005182	0.99948	0.0010364	0.05327	FALSE
CAGE.Ap2m1.g42096	Ap2m1	512.46	1.7223	512.46	1.7223	-7.5593	130430	4727700	3.2805	0.0005182	0.99948	0.0010364	0.05327	FALSE
CAGE.Usp5.g19323	Usp5	511.7	1.7223	511.7	1.7223	-7.5571	130040	4710300	3.28	0.00051912	0.99948	0.0010382	0.05327	FALSE
CAGE.Cct8.g31802	Cct8	511.7	0	511.7	0	-9.002	130920	4710300	3.28	0.00051912	0.99948	0.0010382	0.05327	FALSE
CAGE.Aars.g53781	Aars	511.7	0	511.7	0	-9.002	130920	4710300	3.28	0.00051912	0.99948	0.0010382	0.05327	FALSE
CAGE.Hsd17b10.g49009	Hsd17b10	917.52	3.4446	917.52	3.4446	-7.6911	417770	19848000	3.2799	0.00051928	0.99948	0.0010386	0.05327	FALSE
CAGE.C87436.g29000	C87436	510.93	1.7223	510.93	1.7223	-7.555	129650	4692900	3.2795	0.00052004	0.99948	0.0010401	0.05327	FALSE
CAGE.Cox11.g42729	Cox11	510.93	0	510.93	0	-8.9998	130520	4692900	3.2795	0.00052004	0.99948	0.0010401	0.05327	FALSE
CAGE.Cct2.g28744	Cct2	510.93	0	510.93	0	-8.9998	130520	4692900	3.2795	0.00052004	0.99948	0.0010401	0.05327	FALSE
CAGE.Dhodh.g77858	Dhodh	915.99	3.4446	915.99	3.4446	-7.6887	416370	19766000	3.2793	0.00052032	0.99948	0.0010406	0.05327	FALSE
CAGE.Stx4a.g32180	Stx4a	510.16	0	510.16	0	-8.9976	130130	4675500	3.279	0.00052097	0.99948	0.0010419	0.05327	FALSE
CAGE.Eif2b3.g55890	Eif2b3	510.16	0	510.16	0	-8.9976	130130	4675500	3.279	0.00052097	0.99948	0.0010419	0.05327	FALSE
CAGE.Imp4.g56471	Imp4	510.16	0	510.16	0	-8.9976	130130	4675500	3.279	0.00052097	0.99948	0.0010419	0.05327	FALSE
CAGE.Eif3d.g33125	Eif3d	510.16	0	510.16	0	-8.9976	130130	4675500	3.279	0.00052097	0.99948	0.0010419	0.05327	FALSE
CAGE.Ap2s1.g21738	Ap2s1	510.16	1.7223	510.16	1.7223	-7.5528	129260	4675500	3.279	0.00052097	0.99948	0.0010419	0.05327	FALSE
CAGE.Slc3a2.g63693	Slc3a2	510.16	1.7223	510.16	1.7223	-7.5528	129260	4675500	3.279	0.00052097	0.99948	0.0010419	0.05327	FALSE
CAGE.2310030G06Rik.g62081	2310030G06Rik	510.16	0	510.16	0	-8.9976	130130	4675500	3.279	0.00052097	0.99948	0.0010419	0.05327	FALSE
CAGE.Cdk7.g19607	Cdk7	914.45	3.4446	914.45	3.4446	-7.6863	414970	19685000	3.2787	0.00052136	0.99948	0.0010427	0.05327	FALSE
CAGE.Aifm1.g58038	Aifm1	913.69	3.4446	913.69	3.4446	-7.6851	414270	19644000	3.2785	0.00052188	0.99948	0.0010438	0.05327	FALSE
CAGE.Med18.g58545	Med18	509.39	0	509.39	0	-8.9955	129740	4658200	3.2784	0.0005219	0.99948	0.0010438	0.05327	FALSE
CAGE.Pcnt.g50502	Pcnt	509.39	1.7223	509.39	1.7223	-7.5506	128870	4658200	3.2784	0.0005219	0.99948	0.0010438	0.05327	FALSE
CAGE.Nop56.g24380	Nop56	508.63	0	508.63	0	-8.9933	129350	4641000	3.2779	0.00052283	0.99948	0.0010457	0.05327	FALSE
CAGE.Actg1.g74608	Actg1	912.15	3.4446	912.15	3.4446	-7.6827	412880	19563000	3.2779	0.00052292	0.99948	0.0010458	0.05327	FALSE
CAGE.Pelo.g54957	Pelo	911.39	3.4446	911.39	3.4446	-7.6815	412180	19522000	3.2776	0.00052344	0.99948	0.0010469	0.05327	FALSE
CAGE.Gm5662.g51323	Gm5662	507.86	0	507.86	0	-8.9911	128960	4623800	3.2774	0.00052376	0.99948	0.0010475	0.05327	FALSE
CAGE.Coq2.g19118	Coq2	507.86	1.7223	507.86	1.7223	-7.5463	128090	4623800	3.2774	0.00052376	0.99948	0.0010475	0.05327	FALSE
CAGE.Hmgb1.g38976	Hmgb1	507.86	1.7223	507.86	1.7223	-7.5463	128090	4623800	3.2774	0.00052376	0.99948	0.0010475	0.05327	FALSE
CAGE.Krtap4-6.g22554	Krtap4-6	507.09	1.7223	507.09	1.7223	-7.5441	127700	4606600	3.2769	0.0005247	0.99948	0.0010494	0.05327	FALSE
CAGE.Esf1.g35473	Esf1	507.09	0	507.09	0	-8.9889	128570	4606600	3.2769	0.0005247	0.99948	0.0010494	0.05327	FALSE
CAGE.Thoc5.g66093	Thoc5	507.09	1.7223	507.09	1.7223	-7.5441	127700	4606600	3.2769	0.0005247	0.99948	0.0010494	0.05327	FALSE
CAGE.Scgb1b7.g26451	Scgb1b7	507.09	1.7223	507.09	1.7223	-7.5441	127700	4606600	3.2769	0.0005247	0.99948	0.0010494	0.05327	FALSE
CAGE.Trappc3.g44511	Trappc3	507.09	1.7223	507.09	1.7223	-7.5441	127700	4606600	3.2769	0.0005247	0.99948	0.0010494	0.05327	FALSE
CAGE.Tnpo3.g75320	Tnpo3	507.09	0	507.09	0	-8.9889	128570	4606600	3.2769	0.0005247	0.99948	0.0010494	0.05327	FALSE
CAGE.Dhx38.g56317	Dhx38	507.09	0	507.09	0	-8.9889	128570	4606600	3.2769	0.0005247	0.99948	0.0010494	0.05327	FALSE
CAGE.Scn4a.g31682	Scn4a	506.33	1.7223	506.33	1.7223	-7.5419	127310	4589400	3.2764	0.00052564	0.99947	0.0010513	0.05327	FALSE
CAGE.Rbbp6.g70648	Rbbp6	506.33	0	506.33	0	-8.9868	128180	4589400	3.2764	0.00052564	0.99947	0.0010513	0.05327	FALSE
CAGE.Vmn2r53.g66288	Vmn2r53	506.33	0	506.33	0	-8.9868	128180	4589400	3.2764	0.00052564	0.99947	0.0010513	0.05327	FALSE
CAGE.Mrto4.g778	Mrto4	506.33	0	506.33	0	-8.9868	128180	4589400	3.2764	0.00052564	0.99947	0.0010513	0.05327	FALSE
CAGE.Grb2.g4271	Grb2	505.56	1.7223	505.56	1.7223	-7.5398	126930	4572300	3.2759	0.00052658	0.99947	0.0010532	0.05327	FALSE
CAGE.Lsm4.g48303	Lsm4	505.56	1.7223	505.56	1.7223	-7.5398	126930	4572300	3.2759	0.00052658	0.99947	0.0010532	0.05327	FALSE
CAGE.Pold3.g59781	Pold3	505.56	0	505.56	0	-8.9846	127790	4572300	3.2759	0.00052658	0.99947	0.0010532	0.05327	FALSE
CAGE.Mob4.g63312	Mob4	505.56	0	505.56	0	-8.9846	127790	4572300	3.2759	0.00052658	0.99947	0.0010532	0.05327	FALSE
CAGE.Wdr70.g74101	Wdr70	505.56	0	505.56	0	-8.9846	127790	4572300	3.2759	0.00052658	0.99947	0.0010532	0.05327	FALSE
CAGE.Snrnp40.g48307	Snrnp40	505.56	0	505.56	0	-8.9846	127790	4572300	3.2759	0.00052658	0.99947	0.0010532	0.05327	FALSE
CAGE.Mlst8.g56158	Mlst8	505.56	0	505.56	0	-8.9846	127790	4572300	3.2759	0.00052658	0.99947	0.0010532	0.05327	FALSE
CAGE.Brk1.g73946	Brk1	906.02	3.4446	906.02	3.4446	-7.6729	407320	19240000	3.2756	0.00052714	0.99947	0.0010543	0.05327	FALSE
CAGE.Rrp9.g69418	Rrp9	504.79	1.7223	504.79	1.7223	-7.5376	126540	4555200	3.2754	0.00052753	0.99947	0.0010551	0.05327	FALSE
CAGE.Slc25a26.g9923	Slc25a26	504.79	0	504.79	0	-8.9824	127410	4555200	3.2754	0.00052753	0.99947	0.0010551	0.05327	FALSE
CAGE.Gtf3c5.g29649	Gtf3c5	504.79	0	504.79	0	-8.9824	127410	4555200	3.2754	0.00052753	0.99947	0.0010551	0.05327	FALSE
CAGE.Cenpo.g948	Cenpo	504.79	0	504.79	0	-8.9824	127410	4555200	3.2754	0.00052753	0.99947	0.0010551	0.05327	FALSE
CAGE.Rrp12.g1859	Rrp12	504.02	1.7223	504.02	1.7223	-7.5354	126150	4538200	3.2749	0.00052848	0.99947	0.001057	0.05327	FALSE
CAGE.Pcf11.g20610	Pcf11	504.02	0	504.02	0	-8.9802	127020	4538200	3.2749	0.00052848	0.99947	0.001057	0.05327	FALSE
CAGE.Mup16.g51400	Mup16	504.02	0	504.02	0	-8.9802	127020	4538200	3.2749	0.00052848	0.99947	0.001057	0.05327	FALSE
CAGE.Mrpl55.g30333	Mrpl55	503.26	0	503.26	0	-8.978	126630	4521200	3.2744	0.00052943	0.99947	0.0010589	0.05327	FALSE
CAGE.Noc4l.g24578	Noc4l	503.26	1.7223	503.26	1.7223	-7.5332	125770	4521200	3.2744	0.00052943	0.99947	0.0010589	0.05327	FALSE
CAGE.Vps25.g33185	Vps25	502.49	1.7223	502.49	1.7223	-7.531	125380	4504300	3.2739	0.00053039	0.99947	0.0010608	0.05327	FALSE
CAGE.Ddx49.g19035	Ddx49	502.49	0	502.49	0	-8.9758	126250	4504300	3.2739	0.00053039	0.99947	0.0010608	0.05327	FALSE
CAGE.Nmt1.g24916	Nmt1	502.49	0	502.49	0	-8.9758	126250	4504300	3.2739	0.00053039	0.99947	0.0010608	0.05327	FALSE
CAGE.Hscb.g36727	Hscb	502.49	1.7223	502.49	1.7223	-7.531	125380	4504300	3.2739	0.00053039	0.99947	0.0010608	0.05327	FALSE
CAGE.Lsm7.g21770	Lsm7	502.49	1.7223	502.49	1.7223	-7.531	125380	4504300	3.2739	0.00053039	0.99947	0.0010608	0.05327	FALSE
CAGE.Dph3.g32441	Dph3	501.72	0	501.72	0	-8.9736	125860	4487300	3.2734	0.00053135	0.99947	0.0010627	0.05327	FALSE
CAGE.Fars2.g72649	Fars2	501.72	1.7223	501.72	1.7223	-7.5288	125000	4487300	3.2734	0.00053135	0.99947	0.0010627	0.05327	FALSE
CAGE.Cep131.g31727	Cep131	501.72	0	501.72	0	-8.9736	125860	4487300	3.2734	0.00053135	0.99947	0.0010627	0.05327	FALSE
CAGE.Mrpl39.g20591	Mrpl39	899.88	3.4446	899.88	3.4446	-7.6631	401800	18921000	3.2733	0.00053142	0.99947	0.0010628	0.05327	FALSE
CAGE.Yrdc.g43248	Yrdc	500.96	1.7223	500.96	1.7223	-7.5266	124620	4470500	3.2729	0.00053231	0.99947	0.0010646	0.05327	FALSE
CAGE.Wdr36.g51230	Wdr36	500.96	0	500.96	0	-8.9714	125480	4470500	3.2729	0.00053231	0.99947	0.0010646	0.05327	FALSE
CAGE.Ankrd7.g20773	Ankrd7	500.96	0	500.96	0	-8.9714	125480	4470500	3.2729	0.00053231	0.99947	0.0010646	0.05327	FALSE
CAGE.Eef1g.g29066	Eef1g	500.96	1.7223	500.96	1.7223	-7.5266	124620	4470500	3.2729	0.00053231	0.99947	0.0010646	0.05327	FALSE
CAGE.Cpsf3.g20195	Cpsf3	898.34	3.4446	898.34	3.4446	-7.6607	400420	18841000	3.2728	0.0005325	0.99947	0.001065	0.05327	FALSE
CAGE.Afmid.g79089	Afmid	500.19	0	500.19	0	-8.9692	125090	4453600	3.2724	0.00053328	0.99947	0.0010666	0.05327	FALSE
CAGE.Cct3.g8323	Cct3	500.19	1.7223	500.19	1.7223	-7.5244	124230	4453600	3.2724	0.00053328	0.99947	0.0010666	0.05327	FALSE
CAGE.Fcf1.g57868	Fcf1	500.19	1.7223	500.19	1.7223	-7.5244	124230	4453600	3.2724	0.00053328	0.99947	0.0010666	0.05327	FALSE
CAGE.Mrpl46.g44809	Mrpl46	500.19	1.7223	500.19	1.7223	-7.5244	124230	4453600	3.2724	0.00053328	0.99947	0.0010666	0.05327	FALSE
CAGE.Btbd9.g29125	Btbd9	499.42	1.7223	499.42	1.7223	-7.5222	123850	4436800	3.2718	0.00053425	0.99947	0.0010685	0.05327	FALSE
CAGE.Actr2.g52864	Actr2	499.42	0	499.42	0	-8.967	124710	4436800	3.2718	0.00053425	0.99947	0.0010685	0.05327	FALSE
CAGE.Eif5a.g74236	Eif5a	895.28	3.4446	895.28	3.4446	-7.6557	397680	18683000	3.2716	0.00053467	0.99947	0.0010693	0.05327	FALSE
CAGE.Cog4.g50869	Cog4	498.65	0	498.65	0	-8.9648	124330	4420000	3.2713	0.00053522	0.99946	0.0010704	0.05327	FALSE
CAGE.Ndufs2.g22722	Ndufs2	498.65	0	498.65	0	-8.9648	124330	4420000	3.2713	0.00053522	0.99946	0.0010704	0.05327	FALSE
CAGE.Ash2l.g76038	Ash2l	498.65	1.7223	498.65	1.7223	-7.52	123470	4420000	3.2713	0.00053522	0.99946	0.0010704	0.05327	FALSE
CAGE.Letm1.g61497	Letm1	497.89	1.7223	497.89	1.7223	-7.5177	123090	4403300	3.2708	0.0005362	0.99946	0.0010724	0.05327	FALSE
CAGE.Tubgcp5.g8077	Tubgcp5	497.89	1.7223	497.89	1.7223	-7.5177	123090	4403300	3.2708	0.0005362	0.99946	0.0010724	0.05327	FALSE
CAGE.Dph5.g21201	Dph5	497.89	1.7223	497.89	1.7223	-7.5177	123090	4403300	3.2708	0.0005362	0.99946	0.0010724	0.05327	FALSE
CAGE.Vps53.g3158	Vps53	497.89	0	497.89	0	-8.9626	123950	4403300	3.2708	0.0005362	0.99946	0.0010724	0.05327	FALSE
CAGE.Sys1.g47026	Sys1	497.89	1.7223	497.89	1.7223	-7.5177	123090	4403300	3.2708	0.0005362	0.99946	0.0010724	0.05327	FALSE
CAGE.Atp1a1.g39091	Atp1a1	497.12	0	497.12	0	-8.9603	123560	4386600	3.2703	0.00053717	0.99946	0.0010743	0.05327	FALSE
CAGE.Cdc37.g21043	Cdc37	497.12	0	497.12	0	-8.9603	123560	4386600	3.2703	0.00053717	0.99946	0.0010743	0.05327	FALSE
CAGE.Grid2ip.g45786	Grid2ip	891.44	3.4446	891.44	3.4446	-7.6496	394270	18487000	3.2702	0.00053741	0.99946	0.0010748	0.05327	FALSE
CAGE.Tubg1.g33656	Tubg1	496.35	0	496.35	0	-8.9581	123180	4370000	3.2698	0.00053816	0.99946	0.0010763	0.05327	FALSE
CAGE.Ncapd3.g4980	Ncapd3	496.35	0	496.35	0	-8.9581	123180	4370000	3.2698	0.00053816	0.99946	0.0010763	0.05327	FALSE
CAGE.Grb2.g61391	Grb2	496.35	1.7223	496.35	1.7223	-7.5133	122330	4370000	3.2698	0.00053816	0.99946	0.0010763	0.05327	FALSE
CAGE.Gm6710.g36276	Gm6710	496.35	0	496.35	0	-8.9581	123180	4370000	3.2698	0.00053816	0.99946	0.0010763	0.05327	FALSE
CAGE.Sec62.g51739	Sec62	495.59	1.7223	495.59	1.7223	-7.5111	121950	4353400	3.2693	0.00053914	0.99946	0.0010783	0.05327	FALSE
CAGE.Ndufa3.g47253	Ndufa3	495.59	1.7223	495.59	1.7223	-7.5111	121950	4353400	3.2693	0.00053914	0.99946	0.0010783	0.05327	FALSE
CAGE.Smarce1.g11817	Smarce1	494.82	0	494.82	0	-8.9537	122420	4336800	3.2687	0.00054013	0.99946	0.0010803	0.05327	FALSE
CAGE.Hist1h2bh.g47791	Hist1h2bh	494.82	0	494.82	0	-8.9537	122420	4336800	3.2687	0.00054013	0.99946	0.0010803	0.05327	FALSE
CAGE.A530032D15Rik.g67013	A530032D15Rik	494.82	1.7223	494.82	1.7223	-7.5088	121570	4336800	3.2687	0.00054013	0.99946	0.0010803	0.05327	FALSE
CAGE.Rad51.g67444	Rad51	494.82	0	494.82	0	-8.9537	122420	4336800	3.2687	0.00054013	0.99946	0.0010803	0.05327	FALSE
CAGE.Hist1h4i.g30083	Hist1h4i	494.82	1.7223	494.82	1.7223	-7.5088	121570	4336800	3.2687	0.00054013	0.99946	0.0010803	0.05327	FALSE
CAGE.Srp19.g65486	Srp19	886.84	3.4446	886.84	3.4446	-7.6421	390190	18253000	3.2684	0.00054073	0.99946	0.0010815	0.05327	FALSE
CAGE.Opa1.g11487	Opa1	494.05	0	494.05	0	-8.9514	122040	4320200	3.2682	0.00054112	0.99946	0.0010822	0.05327	FALSE
CAGE.Birc5.g15162	Birc5	494.05	0	494.05	0	-8.9514	122040	4320200	3.2682	0.00054112	0.99946	0.0010822	0.05327	FALSE
CAGE.Rfc3.g14411	Rfc3	493.28	0	493.28	0	-8.9492	121660	4303700	3.2677	0.00054212	0.99946	0.0010842	0.05327	FALSE
CAGE.Uqcrc1.g6030	Uqcrc1	493.28	0	493.28	0	-8.9492	121660	4303700	3.2677	0.00054212	0.99946	0.0010842	0.05327	FALSE
CAGE.Setd8.g64645	Setd8	493.28	1.7223	493.28	1.7223	-7.5044	120820	4303700	3.2677	0.00054212	0.99946	0.0010842	0.05327	FALSE
CAGE.Mrpl40.g68423	Mrpl40	883.77	3.4446	883.77	3.4446	-7.6371	387480	18097000	3.2673	0.00054296	0.99946	0.0010859	0.05327	FALSE
CAGE.Peo1.g14943	Peo1	492.52	0	492.52	0	-8.947	121290	4287300	3.2672	0.00054312	0.99946	0.0010862	0.05327	FALSE
CAGE.Pgk1.g38138	Pgk1	492.52	0	492.52	0	-8.947	121290	4287300	3.2672	0.00054312	0.99946	0.0010862	0.05327	FALSE
CAGE.Secisbp2.g71716	Secisbp2	492.52	1.7223	492.52	1.7223	-7.5021	120440	4287300	3.2672	0.00054312	0.99946	0.0010862	0.05327	FALSE
CAGE.Bet1.g5484	Bet1	492.52	0	492.52	0	-8.947	121290	4287300	3.2672	0.00054312	0.99946	0.0010862	0.05327	FALSE
CAGE.Psmd6.g17758	Psmd6	492.52	0	492.52	0	-8.947	121290	4287300	3.2672	0.00054312	0.99946	0.0010862	0.05327	FALSE
CAGE.Tyro3.g6387	Tyro3	492.52	1.7223	492.52	1.7223	-7.5021	120440	4287300	3.2672	0.00054312	0.99946	0.0010862	0.05327	FALSE
CAGE.Pgs1.g15988	Pgs1	883	3.4446	883	3.4446	-7.6359	386810	18059000	3.267	0.00054352	0.99946	0.001087	0.05327	FALSE
CAGE.Ppp2ca.g32357	Ppp2ca	491.75	1.7223	491.75	1.7223	-7.4999	120060	4270800	3.2667	0.00054412	0.99946	0.0010882	0.05327	FALSE
CAGE.Rpap1.g30663	Rpap1	490.98	1.7223	490.98	1.7223	-7.4976	119690	4254400	3.2661	0.00054512	0.99945	0.0010902	0.05327	FALSE
CAGE.Cenpk.g19210	Cenpk	490.22	0	490.22	0	-8.9402	120160	4238100	3.2656	0.00054613	0.99945	0.0010923	0.05327	FALSE
CAGE.Rabggtb.g53229	Rabggtb	490.22	1.7223	490.22	1.7223	-7.4954	119310	4238100	3.2656	0.00054613	0.99945	0.0010923	0.05327	FALSE
CAGE.Pgk1.g64435	Pgk1	490.22	0	490.22	0	-8.9402	120160	4238100	3.2656	0.00054613	0.99945	0.0010923	0.05327	FALSE
CAGE.Sec61a1.g42914	Sec61a1	490.22	0	490.22	0	-8.9402	120160	4238100	3.2656	0.00054613	0.99945	0.0010923	0.05327	FALSE
CAGE.Nufip1.g62156	Nufip1	878.4	3.4446	878.4	3.4446	-7.6283	382770	17828000	3.2652	0.00054691	0.99945	0.0010938	0.05327	FALSE
CAGE.Meaf6.g19694	Meaf6	489.45	0	489.45	0	-8.938	119780	4221800	3.2651	0.00054715	0.99945	0.0010943	0.05327	FALSE
CAGE.Sco2.g76836	Sco2	489.45	1.7223	489.45	1.7223	-7.4931	118940	4221800	3.2651	0.00054715	0.99945	0.0010943	0.05327	FALSE
CAGE.Surf6.g54359	Surf6	489.45	0	489.45	0	-8.938	119780	4221800	3.2651	0.00054715	0.99945	0.0010943	0.05327	FALSE
CAGE.Clcn6.g34225	Clcn6	489.45	0	489.45	0	-8.938	119780	4221800	3.2651	0.00054715	0.99945	0.0010943	0.05327	FALSE
CAGE.Tecr.g62607	Tecr	488.68	0	488.68	0	-8.9357	119400	4205500	3.2646	0.00054816	0.99945	0.0010963	0.05327	FALSE
CAGE.Arfrp1.g3625	Arfrp1	488.68	0	488.68	0	-8.9357	119400	4205500	3.2646	0.00054816	0.99945	0.0010963	0.05327	FALSE
CAGE.Aldoa.g31931	Aldoa	487.91	0	487.91	0	-8.9334	119030	4189200	3.264	0.00054918	0.99945	0.0010984	0.05327	FALSE
CAGE.Taf6.g40890	Taf6	487.91	1.7223	487.91	1.7223	-7.4886	118190	4189200	3.264	0.00054918	0.99945	0.0010984	0.05327	FALSE
CAGE.Guk1.g8601	Guk1	487.91	0	487.91	0	-8.9334	119030	4189200	3.264	0.00054918	0.99945	0.0010984	0.05327	FALSE
CAGE.Med4.g64411	Med4	487.91	0	487.91	0	-8.9334	119030	4189200	3.264	0.00054918	0.99945	0.0010984	0.05327	FALSE
CAGE.Cenpo.g52629	Cenpo	487.91	0	487.91	0	-8.9334	119030	4189200	3.264	0.00054918	0.99945	0.0010984	0.05327	FALSE
CAGE.Srcap.g74200	Srcap	487.91	0	487.91	0	-8.9334	119030	4189200	3.264	0.00054918	0.99945	0.0010984	0.05327	FALSE
CAGE.Riok1.g62645	Riok1	487.91	1.7223	487.91	1.7223	-7.4886	118190	4189200	3.264	0.00054918	0.99945	0.0010984	0.05327	FALSE
CAGE.Opa1.g4009	Opa1	487.91	0	487.91	0	-8.9334	119030	4189200	3.264	0.00054918	0.99945	0.0010984	0.05327	FALSE
CAGE.Utp15.g50358	Utp15	487.91	1.7223	487.91	1.7223	-7.4886	118190	4189200	3.264	0.00054918	0.99945	0.0010984	0.05327	FALSE
CAGE.Wdr70.g10846	Wdr70	487.91	1.7223	487.91	1.7223	-7.4886	118190	4189200	3.264	0.00054918	0.99945	0.0010984	0.05327	FALSE
CAGE.Chd4.g40132	Chd4	487.15	0	487.15	0	-8.9312	118660	4173000	3.2635	0.0005502	0.99945	0.0011004	0.05327	FALSE
CAGE.Rhox3c.g45484	Rhox3c	487.15	0	487.15	0	-8.9312	118660	4173000	3.2635	0.0005502	0.99945	0.0011004	0.05327	FALSE
CAGE.Ncapd3.g23447	Ncapd3	487.15	0	487.15	0	-8.9312	118660	4173000	3.2635	0.0005502	0.99945	0.0011004	0.05327	FALSE
CAGE.Huwe1.g45347	Huwe1	487.15	0	487.15	0	-8.9312	118660	4173000	3.2635	0.0005502	0.99945	0.0011004	0.05327	FALSE
CAGE.Pole4.g73413	Pole4	487.15	1.7223	487.15	1.7223	-7.4863	117820	4173000	3.2635	0.0005502	0.99945	0.0011004	0.05327	FALSE
CAGE.Pmpca.g65463	Pmpca	487.15	0	487.15	0	-8.9312	118660	4173000	3.2635	0.0005502	0.99945	0.0011004	0.05327	FALSE
CAGE.Sbds.g63314	Sbds	873.8	3.4446	873.8	3.4446	-7.6208	378760	17598000	3.2634	0.00055034	0.99945	0.0011007	0.05327	FALSE
CAGE.Vmn2r112.g49462	Vmn2r112	486.38	0	486.38	0	-8.9289	118280	4156900	3.263	0.00055123	0.99945	0.0011025	0.05327	FALSE
CAGE.Kdsr.g16403	Kdsr	486.38	1.7223	486.38	1.7223	-7.4841	117450	4156900	3.263	0.00055123	0.99945	0.0011025	0.05327	FALSE
CAGE.Aamp.g2689	Aamp	486.38	1.7223	486.38	1.7223	-7.4841	117450	4156900	3.263	0.00055123	0.99945	0.0011025	0.05327	FALSE
CAGE.Nfs1.g34630	Nfs1	486.38	0	486.38	0	-8.9289	118280	4156900	3.263	0.00055123	0.99945	0.0011025	0.05327	FALSE
CAGE.Nup35.g23991	Nup35	486.38	0	486.38	0	-8.9289	118280	4156900	3.263	0.00055123	0.99945	0.0011025	0.05327	FALSE
CAGE.Mak16.g27216	Mak16	485.61	1.7223	485.61	1.7223	-7.4818	117070	4140700	3.2625	0.00055226	0.99945	0.0011045	0.05327	FALSE
CAGE.Vps18.g56995	Vps18	485.61	1.7223	485.61	1.7223	-7.4818	117070	4140700	3.2625	0.00055226	0.99945	0.0011045	0.05327	FALSE
CAGE.Pcyt1a.g4255	Pcyt1a	485.61	1.7223	485.61	1.7223	-7.4818	117070	4140700	3.2625	0.00055226	0.99945	0.0011045	0.05327	FALSE
CAGE.Setd1a.g29479	Setd1a	485.61	1.7223	485.61	1.7223	-7.4818	117070	4140700	3.2625	0.00055226	0.99945	0.0011045	0.05327	FALSE
CAGE.Fars2.g7965	Fars2	484.85	1.7223	484.85	1.7223	-7.4795	116700	4124600	3.2619	0.00055329	0.99945	0.0011066	0.05327	FALSE
CAGE.Fnbp4.g23684	Fnbp4	484.85	1.7223	484.85	1.7223	-7.4795	116700	4124600	3.2619	0.00055329	0.99945	0.0011066	0.05327	FALSE
CAGE.Wdr73.g4425	Wdr73	484.85	0	484.85	0	-8.9244	117540	4124600	3.2619	0.00055329	0.99945	0.0011066	0.05327	FALSE
CAGE.Ppp1r8.g4658	Ppp1r8	484.08	0	484.08	0	-8.9221	117170	4108600	3.2614	0.00055433	0.99945	0.0011087	0.05327	FALSE
CAGE.Sdhaf2.g4699	Sdhaf2	868.43	3.4446	868.43	3.4446	-7.6119	374100	17333000	3.2614	0.00055439	0.99945	0.0011088	0.05327	FALSE
CAGE.Sin3a.g61477	Sin3a	483.31	1.7223	483.31	1.7223	-7.475	115960	4092600	3.2609	0.00055537	0.99944	0.0011107	0.05327	FALSE
CAGE.Rad51c.g41723	Rad51c	866.89	3.4446	866.89	3.4446	-7.6093	372770	17258000	3.2608	0.00055556	0.99944	0.0011111	0.05327	FALSE
CAGE.Hist1h2ac.g49345	Hist1h2ac	482.54	1.7223	482.54	1.7223	-7.4727	115590	4076600	3.2603	0.00055641	0.99944	0.0011128	0.05327	FALSE
CAGE.Sf3b4.g15088	Sf3b4	482.54	1.7223	482.54	1.7223	-7.4727	115590	4076600	3.2603	0.00055641	0.99944	0.0011128	0.05327	FALSE
CAGE.Fdps.g6154	Fdps	482.54	0	482.54	0	-8.9175	116420	4076600	3.2603	0.00055641	0.99944	0.0011128	0.05327	FALSE
CAGE.Mmp25.g36084	Mmp25	482.54	1.7223	482.54	1.7223	-7.4727	115590	4076600	3.2603	0.00055641	0.99944	0.0011128	0.05327	FALSE
CAGE.Cdk9.g38504	Cdk9	481.78	0	481.78	0	-8.9152	116050	4060600	3.2598	0.00055746	0.99944	0.0011149	0.05327	FALSE
CAGE.Sult1d1.g35807	Sult1d1	481.78	0	481.78	0	-8.9152	116050	4060600	3.2598	0.00055746	0.99944	0.0011149	0.05327	FALSE
CAGE.Ankrd28.g57822	Ankrd28	481.78	0	481.78	0	-8.9152	116050	4060600	3.2598	0.00055746	0.99944	0.0011149	0.05327	FALSE
CAGE.Clvs1.g19384	Clvs1	481.78	1.7223	481.78	1.7223	-7.4704	115230	4060600	3.2598	0.00055746	0.99944	0.0011149	0.05327	FALSE
CAGE.Rhox4e.g66499	Rhox4e	481.78	0	481.78	0	-8.9152	116050	4060600	3.2598	0.00055746	0.99944	0.0011149	0.05327	FALSE
CAGE.Cyb5r3.g58198	Cyb5r3	481.78	0	481.78	0	-8.9152	116050	4060600	3.2598	0.00055746	0.99944	0.0011149	0.05327	FALSE
CAGE.Fam50a.g11412	Fam50a	481.78	0	481.78	0	-8.9152	116050	4060600	3.2598	0.00055746	0.99944	0.0011149	0.05327	FALSE
CAGE.Rbm14.g40402	Rbm14	863.82	3.4446	863.82	3.4446	-7.6042	370120	17108000	3.2596	0.0005579	0.99944	0.0011158	0.05327	FALSE
CAGE.Pfn1.g58035	Pfn1	481.01	0	481.01	0	-8.9129	115680	4044700	3.2593	0.00055851	0.99944	0.001117	0.05327	FALSE
CAGE.Ddx55.g59469	Ddx55	481.01	0	481.01	0	-8.9129	115680	4044700	3.2593	0.00055851	0.99944	0.001117	0.05327	FALSE
CAGE.Ehbp1.g14616	Ehbp1	480.24	1.7223	480.24	1.7223	-7.4658	114490	4028900	3.2587	0.00055957	0.99944	0.0011191	0.05327	FALSE
CAGE.Ankle2.g18708	Ankle2	480.24	1.7223	480.24	1.7223	-7.4658	114490	4028900	3.2587	0.00055957	0.99944	0.0011191	0.05327	FALSE
CAGE.Kansl2.g52639	Kansl2	480.24	1.7223	480.24	1.7223	-7.4658	114490	4028900	3.2587	0.00055957	0.99944	0.0011191	0.05327	FALSE
CAGE.2700060E02Rik.g23242	2700060E02Rik	479.48	1.7223	479.48	1.7223	-7.4635	114120	4013000	3.2582	0.00056063	0.99944	0.0011213	0.05327	FALSE
CAGE.Eif3g.g60121	Eif3g	479.48	1.7223	479.48	1.7223	-7.4635	114120	4013000	3.2582	0.00056063	0.99944	0.0011213	0.05327	FALSE
CAGE.Cds2.g36574	Cds2	479.48	1.7223	479.48	1.7223	-7.4635	114120	4013000	3.2582	0.00056063	0.99944	0.0011213	0.05327	FALSE
CAGE.Huwe1.g18751	Huwe1	478.71	0	478.71	0	-8.906	114580	3997200	3.2577	0.00056169	0.99944	0.0011234	0.05327	FALSE
CAGE.Rpl31.g50503	Rpl31	478.71	1.7223	478.71	1.7223	-7.4612	113760	3997200	3.2577	0.00056169	0.99944	0.0011234	0.05327	FALSE
CAGE.Rnaseh2c.g33810	Rnaseh2c	478.71	1.7223	478.71	1.7223	-7.4612	113760	3997200	3.2577	0.00056169	0.99944	0.0011234	0.05327	FALSE
CAGE.Cpsf3l.g33018	Cpsf3l	478.71	1.7223	478.71	1.7223	-7.4612	113760	3997200	3.2577	0.00056169	0.99944	0.0011234	0.05327	FALSE
CAGE.9230110F15Rik.g31252	9230110F15Rik	478.71	1.7223	478.71	1.7223	-7.4612	113760	3997200	3.2577	0.00056169	0.99944	0.0011234	0.05327	FALSE
CAGE.Psmd14.g10689	Psmd14	478.71	0	478.71	0	-8.906	114580	3997200	3.2577	0.00056169	0.99944	0.0011234	0.05327	FALSE
CAGE.Cacna1b.g3668	Cacna1b	478.71	0	478.71	0	-8.906	114580	3997200	3.2577	0.00056169	0.99944	0.0011234	0.05327	FALSE
CAGE.Snrpa1.g3944	Snrpa1	477.94	1.7223	477.94	1.7223	-7.4589	113390	3981500	3.2571	0.00056276	0.99944	0.0011255	0.05327	FALSE
CAGE.Oxa1l.g2034	Oxa1l	477.94	1.7223	477.94	1.7223	-7.4589	113390	3981500	3.2571	0.00056276	0.99944	0.0011255	0.05327	FALSE
CAGE.Atp6v1f.g54768	Atp6v1f	477.94	1.7223	477.94	1.7223	-7.4589	113390	3981500	3.2571	0.00056276	0.99944	0.0011255	0.05327	FALSE
CAGE.Usp16.g12122	Usp16	477.94	0	477.94	0	-8.9037	114210	3981500	3.2571	0.00056276	0.99944	0.0011255	0.05327	FALSE
CAGE.Gemin8.g42537	Gemin8	477.17	1.7223	477.17	1.7223	-7.4566	113030	3965700	3.2566	0.00056383	0.99944	0.0011277	0.05327	FALSE
CAGE.Pop1.g65302	Pop1	477.17	0	477.17	0	-8.9014	113850	3965700	3.2566	0.00056383	0.99944	0.0011277	0.05327	FALSE
CAGE.Ces2a.g3222	Ces2a	477.17	0	477.17	0	-8.9014	113850	3965700	3.2566	0.00056383	0.99944	0.0011277	0.05327	FALSE
CAGE.Dhx35.g53864	Dhx35	477.17	0	477.17	0	-8.9014	113850	3965700	3.2566	0.00056383	0.99944	0.0011277	0.05327	FALSE
CAGE.Ctdspl2.g1806	Ctdspl2	477.17	0	477.17	0	-8.9014	113850	3965700	3.2566	0.00056383	0.99944	0.0011277	0.05327	FALSE
CAGE.Mrto4.g51045	Mrto4	477.17	0	477.17	0	-8.9014	113850	3965700	3.2566	0.00056383	0.99944	0.0011277	0.05327	FALSE
CAGE.Srp68.g21075	Srp68	477.17	1.7223	477.17	1.7223	-7.4566	113030	3965700	3.2566	0.00056383	0.99944	0.0011277	0.05327	FALSE
CAGE.Cpd.g19293	Cpd	856.15	3.4446	856.15	3.4446	-7.5914	363550	16736000	3.2566	0.00056385	0.99944	0.0011277	0.05327	FALSE
CAGE.Mrps7.g29517	Mrps7	476.41	0	476.41	0	-8.8991	113480	3950100	3.256	0.0005649	0.99944	0.0011298	0.05327	FALSE
CAGE.Vps36.g2038	Vps36	476.41	1.7223	476.41	1.7223	-7.4543	112660	3950100	3.256	0.0005649	0.99944	0.0011298	0.05327	FALSE
CAGE.Atl2.g8374	Atl2	854.62	3.4446	854.62	3.4446	-7.5888	362250	16662000	3.256	0.00056506	0.99943	0.0011301	0.05327	FALSE
CAGE.Urb1.g28189	Urb1	475.64	0	475.64	0	-8.8968	113120	3934400	3.2555	0.00056598	0.99943	0.001132	0.05327	FALSE
CAGE.Adss.g63981	Adss	475.64	0	475.64	0	-8.8968	113120	3934400	3.2555	0.00056598	0.99943	0.001132	0.05327	FALSE
CAGE.Ndrg3.g46771	Ndrg3	1199.1	5.1669	1199.1	5.1669	-7.6044	712700	38371000	3.2553	0.00056631	0.99943	0.0011326	0.05327	FALSE
CAGE.Gab1.g1103	Gab1	474.87	0	474.87	0	-8.8944	112750	3918800	3.255	0.00056706	0.99943	0.0011341	0.05327	FALSE
CAGE.Tgs1.g62179	Tgs1	474.87	0	474.87	0	-8.8944	112750	3918800	3.255	0.00056706	0.99943	0.0011341	0.05327	FALSE
CAGE.Rnpc3.g61081	Rnpc3	474.87	0	474.87	0	-8.8944	112750	3918800	3.255	0.00056706	0.99943	0.0011341	0.05327	FALSE
CAGE.Rps28.g37333	Rps28	474.87	0	474.87	0	-8.8944	112750	3918800	3.255	0.00056706	0.99943	0.0011341	0.05327	FALSE
CAGE.Hist1h2ac.g12484	Hist1h2ac	474.87	1.7223	474.87	1.7223	-7.4496	111940	3918800	3.255	0.00056706	0.99943	0.0011341	0.05327	FALSE
CAGE.Lonp1.g21890	Lonp1	474.87	0	474.87	0	-8.8944	112750	3918800	3.255	0.00056706	0.99943	0.0011341	0.05327	FALSE
CAGE.Slc25a10.g41378	Slc25a10	474.87	1.7223	474.87	1.7223	-7.4496	111940	3918800	3.255	0.00056706	0.99943	0.0011341	0.05327	FALSE
CAGE.Telo2.g29062	Telo2	474.1	0	474.1	0	-8.8921	112390	3903200	3.2544	0.00056814	0.99943	0.0011363	0.05327	FALSE
CAGE.Hist1h1d.g68750	Hist1h1d	474.1	0	474.1	0	-8.8921	112390	3903200	3.2544	0.00056814	0.99943	0.0011363	0.05327	FALSE
CAGE.Ythdc1.g68743	Ythdc1	473.34	1.7223	473.34	1.7223	-7.4449	111210	3887700	3.2539	0.00056923	0.99943	0.0011385	0.05327	FALSE
CAGE.Ddx3x.g44144	Ddx3x	473.34	1.7223	473.34	1.7223	-7.4449	111210	3887700	3.2539	0.00056923	0.99943	0.0011385	0.05327	FALSE
CAGE.Med22.g7670	Med22	473.34	0	473.34	0	-8.8898	112020	3887700	3.2539	0.00056923	0.99943	0.0011385	0.05327	FALSE
CAGE.Usp36.g41382	Usp36	473.34	0	473.34	0	-8.8898	112020	3887700	3.2539	0.00056923	0.99943	0.0011385	0.05327	FALSE
CAGE.Nop2.g46314	Nop2	473.34	0	473.34	0	-8.8898	112020	3887700	3.2539	0.00056923	0.99943	0.0011385	0.05327	FALSE
CAGE.Dkc1.g18948	Dkc1	472.57	1.7223	472.57	1.7223	-7.4426	110850	3872200	3.2533	0.00057032	0.99943	0.0011406	0.05327	FALSE
CAGE.Tut1.g37220	Tut1	472.57	0	472.57	0	-8.8874	111660	3872200	3.2533	0.00057032	0.99943	0.0011406	0.05327	FALSE
CAGE.Wdr43.g37722	Wdr43	472.57	0	472.57	0	-8.8874	111660	3872200	3.2533	0.00057032	0.99943	0.0011406	0.05327	FALSE
CAGE.Gtf2h4.g54466	Gtf2h4	471.8	0	471.8	0	-8.8851	111300	3856700	3.2528	0.00057142	0.99943	0.0011428	0.05327	FALSE
CAGE.Bora.g28500	Bora	471.04	1.7223	471.04	1.7223	-7.4379	110130	3841300	3.2522	0.00057252	0.99943	0.001145	0.05327	FALSE
CAGE.Hspd1.g33060	Hspd1	471.04	0	471.04	0	-8.8828	110940	3841300	3.2522	0.00057252	0.99943	0.001145	0.05327	FALSE
CAGE.Padi4.g66180	Padi4	471.04	1.7223	471.04	1.7223	-7.4379	110130	3841300	3.2522	0.00057252	0.99943	0.001145	0.05327	FALSE
CAGE.Cdh11.g79595	Cdh11	471.04	0	471.04	0	-8.8828	110940	3841300	3.2522	0.00057252	0.99943	0.001145	0.05327	FALSE
CAGE.Psmd1.g66149	Psmd1	471.04	0	471.04	0	-8.8828	110940	3841300	3.2522	0.00057252	0.99943	0.001145	0.05327	FALSE
CAGE.Ppp1r11.g70151	Ppp1r11	471.04	0	471.04	0	-8.8828	110940	3841300	3.2522	0.00057252	0.99943	0.001145	0.05327	FALSE
CAGE.Snrpa.g8266	Snrpa	471.04	1.7223	471.04	1.7223	-7.4379	110130	3841300	3.2522	0.00057252	0.99943	0.001145	0.05327	FALSE
CAGE.Msto1.g51522	Msto1	471.04	0	471.04	0	-8.8828	110940	3841300	3.2522	0.00057252	0.99943	0.001145	0.05327	FALSE
CAGE.Mybbp1a.g79464	Mybbp1a	471.04	0	471.04	0	-8.8828	110940	3841300	3.2522	0.00057252	0.99943	0.001145	0.05327	FALSE
CAGE.Ccl19.g20032	Ccl19	843.88	3.4446	843.88	3.4446	-7.5705	353160	16151000	3.2517	0.00057362	0.99943	0.0011472	0.05327	FALSE
CAGE.Cept1.g42503	Cept1	843.88	3.4446	843.88	3.4446	-7.5705	353160	16151000	3.2517	0.00057362	0.99943	0.0011472	0.05327	FALSE
CAGE.Kti12.g69209	Kti12	470.27	1.7223	470.27	1.7223	-7.4356	109770	3825900	3.2517	0.00057362	0.99943	0.0011472	0.05327	FALSE
CAGE.Ctdp1.g5716	Ctdp1	470.27	1.7223	470.27	1.7223	-7.4356	109770	3825900	3.2517	0.00057362	0.99943	0.0011472	0.05327	FALSE
CAGE.Exosc8.g11402	Exosc8	470.27	0	470.27	0	-8.8804	110580	3825900	3.2517	0.00057362	0.99943	0.0011472	0.05327	FALSE
CAGE.Pgam1.g42714	Pgam1	470.27	0	470.27	0	-8.8804	110580	3825900	3.2517	0.00057362	0.99943	0.0011472	0.05327	FALSE
CAGE.Lrr1.g35084	Lrr1	470.27	1.7223	470.27	1.7223	-7.4356	109770	3825900	3.2517	0.00057362	0.99943	0.0011472	0.05327	FALSE
CAGE.Taf13.g25473	Taf13	470.27	1.7223	470.27	1.7223	-7.4356	109770	3825900	3.2517	0.00057362	0.99943	0.0011472	0.05327	FALSE
CAGE.Eef2.g30018	Eef2	470.27	0	470.27	0	-8.8804	110580	3825900	3.2517	0.00057362	0.99943	0.0011472	0.05327	FALSE
CAGE.Wdr5.g52765	Wdr5	470.27	0	470.27	0	-8.8804	110580	3825900	3.2517	0.00057362	0.99943	0.0011472	0.05327	FALSE
CAGE.Napa.g19109	Napa	469.5	1.7223	469.5	1.7223	-7.4332	109410	3810600	3.2511	0.00057473	0.99943	0.0011495	0.05327	FALSE
CAGE.Elp2.g28927	Elp2	842.34	3.4446	842.34	3.4446	-7.5679	351870	16079000	3.2511	0.00057486	0.99943	0.0011497	0.05327	FALSE
CAGE.Unc93a.g55060	Unc93a	468.73	0	468.73	0	-8.8757	109860	3795200	3.2506	0.00057584	0.99942	0.0011517	0.05327	FALSE
CAGE.Arfrp1.g65871	Arfrp1	468.73	1.7223	468.73	1.7223	-7.4309	109050	3795200	3.2506	0.00057584	0.99942	0.0011517	0.05327	FALSE
CAGE.Actr3.g79046	Actr3	468.73	0	468.73	0	-8.8757	109860	3795200	3.2506	0.00057584	0.99942	0.0011517	0.05327	FALSE
CAGE.Rdh14.g30113	Rdh14	468.73	1.7223	468.73	1.7223	-7.4309	109050	3795200	3.2506	0.00057584	0.99942	0.0011517	0.05327	FALSE
CAGE.Cmtr1.g65944	Cmtr1	468.73	0	468.73	0	-8.8757	109860	3795200	3.2506	0.00057584	0.99942	0.0011517	0.05327	FALSE
CAGE.Eif6.g22343	Eif6	467.97	1.7223	467.97	1.7223	-7.4285	108690	3780000	3.25	0.00057696	0.99942	0.0011539	0.05327	FALSE
CAGE.Dync1h1.g27701	Dync1h1	467.97	0	467.97	0	-8.8733	109500	3780000	3.25	0.00057696	0.99942	0.0011539	0.05327	FALSE
CAGE.Ankrd49.g23807	Ankrd49	467.97	1.7223	467.97	1.7223	-7.4285	108690	3780000	3.25	0.00057696	0.99942	0.0011539	0.05327	FALSE
CAGE.Polr3k.g33736	Polr3k	467.97	1.7223	467.97	1.7223	-7.4285	108690	3780000	3.25	0.00057696	0.99942	0.0011539	0.05327	FALSE
CAGE.Hist1h3e.g48521	Hist1h3e	467.97	1.7223	467.97	1.7223	-7.4285	108690	3780000	3.25	0.00057696	0.99942	0.0011539	0.05327	FALSE
CAGE.Pfdn2.g44286	Pfdn2	467.2	1.7223	467.2	1.7223	-7.4262	108330	3764700	3.2495	0.00057808	0.99942	0.0011562	0.05327	FALSE
CAGE.Rps10.g74632	Rps10	467.2	0	467.2	0	-8.871	109140	3764700	3.2495	0.00057808	0.99942	0.0011562	0.05327	FALSE
CAGE.Slc39a7.g64589	Slc39a7	467.2	0	467.2	0	-8.871	109140	3764700	3.2495	0.00057808	0.99942	0.0011562	0.05327	FALSE
CAGE.Cirh1a.g76757	Cirh1a	466.43	0	466.43	0	-8.8686	108780	3749500	3.2489	0.0005792	0.99942	0.0011584	0.05327	FALSE
CAGE.Metap1.g47208	Metap1	466.43	0	466.43	0	-8.8686	108780	3749500	3.2489	0.0005792	0.99942	0.0011584	0.05327	FALSE
CAGE.Skiv2l2.g26359	Skiv2l2	466.43	0	466.43	0	-8.8686	108780	3749500	3.2489	0.0005792	0.99942	0.0011584	0.05327	FALSE
CAGE.Prc1.g57457	Prc1	466.43	1.7223	466.43	1.7223	-7.4238	107980	3749500	3.2489	0.0005792	0.99942	0.0011584	0.05327	FALSE
CAGE.Cad.g35077	Cad	836.97	3.4446	836.97	3.4446	-7.5587	347380	15828000	3.2489	0.00057925	0.99942	0.0011585	0.05327	FALSE
CAGE.Dna2.g5839	Dna2	836.97	3.4446	836.97	3.4446	-7.5587	347380	15828000	3.2489	0.00057925	0.99942	0.0011585	0.05327	FALSE
CAGE.Ttc14.g26095	Ttc14	836.2	3.4446	836.2	3.4446	-7.5574	346740	15792000	3.2486	0.00057988	0.99942	0.0011598	0.05327	FALSE
CAGE.Slc5a5.g58290	Slc5a5	465.67	1.7223	465.67	1.7223	-7.4214	107620	3734300	3.2484	0.00058033	0.99942	0.0011607	0.05327	FALSE
CAGE.Uaca.g584	Uaca	465.67	0	465.67	0	-8.8662	108420	3734300	3.2484	0.00058033	0.99942	0.0011607	0.05327	FALSE
CAGE.Rab3b.g65093	Rab3b	465.67	1.7223	465.67	1.7223	-7.4214	107620	3734300	3.2484	0.00058033	0.99942	0.0011607	0.05327	FALSE
CAGE.Dctn5.g73579	Dctn5	464.9	1.7223	464.9	1.7223	-7.419	107270	3719200	3.2478	0.00058146	0.99942	0.0011629	0.05327	FALSE
CAGE.Fndc3b.g54129	Fndc3b	833.9	3.4446	833.9	3.4446	-7.5534	344830	15685000	3.2477	0.00058178	0.99942	0.0011636	0.05327	FALSE
CAGE.Lsm6.g68323	Lsm6	464.13	0	464.13	0	-8.8615	107710	3704100	3.2473	0.0005826	0.99942	0.0011652	0.05327	FALSE
CAGE.Tubd1.g19401	Tubd1	831.6	3.4446	831.6	3.4446	-7.5494	342920	15579000	3.2467	0.0005837	0.99942	0.0011674	0.05327	FALSE
CAGE.Ptpn11.g57915	Ptpn11	463.36	0	463.36	0	-8.8591	107350	3689000	3.2467	0.00058374	0.99942	0.0011675	0.05327	FALSE
CAGE.Mpp1.g40584	Mpp1	463.36	0	463.36	0	-8.8591	107350	3689000	3.2467	0.00058374	0.99942	0.0011675	0.05327	FALSE
CAGE.Vmn1r126.g471	Vmn1r126	463.36	1.7223	463.36	1.7223	-7.4143	106560	3689000	3.2467	0.00058374	0.99942	0.0011675	0.05327	FALSE
CAGE.Tbp.g68326	Tbp	463.36	0	463.36	0	-8.8591	107350	3689000	3.2467	0.00058374	0.99942	0.0011675	0.05327	FALSE
CAGE.Mrps17.g31806	Mrps17	463.36	0	463.36	0	-8.8591	107350	3689000	3.2467	0.00058374	0.99942	0.0011675	0.05327	FALSE
CAGE.Paics.g19052	Paics	462.6	0	462.6	0	-8.8567	107000	3674000	3.2462	0.00058489	0.99942	0.0011698	0.05327	FALSE
CAGE.Ints1.g69716	Ints1	462.6	1.7223	462.6	1.7223	-7.4119	106200	3674000	3.2462	0.00058489	0.99942	0.0011698	0.05327	FALSE
CAGE.Gbf1.g73895	Gbf1	462.6	1.7223	462.6	1.7223	-7.4119	106200	3674000	3.2462	0.00058489	0.99942	0.0011698	0.05327	FALSE
CAGE.Bms1.g50317	Bms1	462.6	1.7223	462.6	1.7223	-7.4119	106200	3674000	3.2462	0.00058489	0.99942	0.0011698	0.05327	FALSE
CAGE.Scgb1b19.g2082	Scgb1b19	829.3	3.4446	829.3	3.4446	-7.5454	341020	15473000	3.2458	0.00058563	0.99941	0.0011713	0.05327	FALSE
CAGE.Wac.g53325	Wac	461.83	0	461.83	0	-8.8543	106640	3659000	3.2456	0.00058603	0.99941	0.0011721	0.05327	FALSE
CAGE.Gm4214.g75800	Gm4214	461.83	1.7223	461.83	1.7223	-7.4095	105850	3659000	3.2456	0.00058603	0.99941	0.0011721	0.05327	FALSE
CAGE.Tipin.g62480	Tipin	461.83	0	461.83	0	-8.8543	106640	3659000	3.2456	0.00058603	0.99941	0.0011721	0.05327	FALSE
CAGE.Bcl6.g43309	Bcl6	461.83	0	461.83	0	-8.8543	106640	3659000	3.2456	0.00058603	0.99941	0.0011721	0.05327	FALSE
CAGE.Ddx47.g65668	Ddx47	461.83	0	461.83	0	-8.8543	106640	3659000	3.2456	0.00058603	0.99941	0.0011721	0.05327	FALSE
CAGE.Foxk1.g53734	Foxk1	828.53	3.4446	828.53	3.4446	-7.5441	340390	15437000	3.2455	0.00058627	0.99941	0.0011725	0.05327	FALSE
CAGE.Ncbp2.g64728	Ncbp2	828.53	3.4446	828.53	3.4446	-7.5441	340390	15437000	3.2455	0.00058627	0.99941	0.0011725	0.05327	FALSE
CAGE.Utp15.g42353	Utp15	461.06	0	461.06	0	-8.8519	106290	3644100	3.245	0.00058719	0.99941	0.0011744	0.05327	FALSE
CAGE.Mrps5.g58930	Mrps5	461.06	1.7223	461.06	1.7223	-7.4071	105500	3644100	3.245	0.00058719	0.99941	0.0011744	0.05327	FALSE
CAGE.Rfc5.g59084	Rfc5	461.06	1.7223	461.06	1.7223	-7.4071	105500	3644100	3.245	0.00058719	0.99941	0.0011744	0.05327	FALSE
CAGE.Ddx10.g13495	Ddx10	461.06	0	461.06	0	-8.8519	106290	3644100	3.245	0.00058719	0.99941	0.0011744	0.05327	FALSE
CAGE.1810026J23Rik.g23135	1810026J23Rik	461.06	0	461.06	0	-8.8519	106290	3644100	3.245	0.00058719	0.99941	0.0011744	0.05327	FALSE
CAGE.Sass6.g4772	Sass6	461.06	1.7223	461.06	1.7223	-7.4071	105500	3644100	3.245	0.00058719	0.99941	0.0011744	0.05327	FALSE
CAGE.Tmx2.g65473	Tmx2	1161.5	5.1669	1161.5	5.1669	-7.5584	668530	35476000	3.2445	0.00058823	0.99941	0.0011765	0.05327	FALSE
CAGE.Utp20.g13143	Utp20	460.3	0	460.3	0	-8.8495	105940	3629100	3.2445	0.00058834	0.99941	0.0011767	0.05327	FALSE
CAGE.Wdr3.g10006	Wdr3	460.3	1.7223	460.3	1.7223	-7.4047	105140	3629100	3.2445	0.00058834	0.99941	0.0011767	0.05327	FALSE
CAGE.Vmn1r132.g1275	Vmn1r132	460.3	0	460.3	0	-8.8495	105940	3629100	3.2445	0.00058834	0.99941	0.0011767	0.05327	FALSE
CAGE.Olfr397.g60181	Olfr397	460.3	1.7223	460.3	1.7223	-7.4047	105140	3629100	3.2445	0.00058834	0.99941	0.0011767	0.05327	FALSE
CAGE.Trappc5.g46016	Trappc5	460.3	1.7223	460.3	1.7223	-7.4047	105140	3629100	3.2445	0.00058834	0.99941	0.0011767	0.05327	FALSE
CAGE.Tfrc.g34266	Tfrc	460.3	1.7223	460.3	1.7223	-7.4047	105140	3629100	3.2445	0.00058834	0.99941	0.0011767	0.05327	FALSE
CAGE.Rpp38.g52798	Rpp38	460.3	1.7223	460.3	1.7223	-7.4047	105140	3629100	3.2445	0.00058834	0.99941	0.0011767	0.05327	FALSE
CAGE.Spcs2.g47570	Spcs2	459.53	0	459.53	0	-8.8471	105580	3614300	3.2439	0.0005895	0.99941	0.001179	0.05327	FALSE
CAGE.Txn1.g74017	Txn1	1159.2	5.1669	1159.2	5.1669	-7.5556	665870	35303000	3.2439	0.00058962	0.99941	0.0011792	0.05327	FALSE
CAGE.Ddx59.g39928	Ddx59	823.93	3.4446	823.93	3.4446	-7.5361	336600	15227000	3.2436	0.00059017	0.99941	0.0011803	0.05327	FALSE
CAGE.Psmc6.g76582	Psmc6	458.76	0	458.76	0	-8.8447	105230	3599400	3.2433	0.00059067	0.99941	0.0011813	0.05327	FALSE
CAGE.Ggps1.g42672	Ggps1	458.76	0	458.76	0	-8.8447	105230	3599400	3.2433	0.00059067	0.99941	0.0011813	0.05327	FALSE
CAGE.Dohh.g45911	Dohh	458.76	1.7223	458.76	1.7223	-7.3999	104440	3599400	3.2433	0.00059067	0.99941	0.0011813	0.05327	FALSE
CAGE.Wdr73.g70678	Wdr73	458.76	0	458.76	0	-8.8447	105230	3599400	3.2433	0.00059067	0.99941	0.0011813	0.05327	FALSE
CAGE.Tprkb.g32567	Tprkb	458.76	1.7223	458.76	1.7223	-7.3999	104440	3599400	3.2433	0.00059067	0.99941	0.0011813	0.05327	FALSE
CAGE.Pomp.g10374	Pomp	457.99	1.7223	457.99	1.7223	-7.3975	104090	3584600	3.2428	0.00059184	0.99941	0.0011837	0.05327	FALSE
CAGE.Nme8.g43168	Nme8	457.99	0	457.99	0	-8.8423	104880	3584600	3.2428	0.00059184	0.99941	0.0011837	0.05327	FALSE
CAGE.Usp8.g35884	Usp8	457.23	0	457.23	0	-8.8399	104530	3569800	3.2422	0.00059301	0.99941	0.001186	0.05327	FALSE
CAGE.Rnaseh2a.g10907	Rnaseh2a	457.23	0	457.23	0	-8.8399	104530	3569800	3.2422	0.00059301	0.99941	0.001186	0.05327	FALSE
CAGE.Lamtor1.g72495	Lamtor1	457.23	0	457.23	0	-8.8399	104530	3569800	3.2422	0.00059301	0.99941	0.001186	0.05327	FALSE
CAGE.Rtfdc1.g62909	Rtfdc1	456.46	0	456.46	0	-8.8375	104180	3555100	3.2417	0.00059419	0.99941	0.0011884	0.05327	FALSE
CAGE.Spg11.g66402	Spg11	456.46	1.7223	456.46	1.7223	-7.3927	103390	3555100	3.2417	0.00059419	0.99941	0.0011884	0.05327	FALSE
CAGE.Mrps33.g53520	Mrps33	456.46	0	456.46	0	-8.8375	104180	3555100	3.2417	0.00059419	0.99941	0.0011884	0.05327	FALSE
CAGE.Polr1d.g5231	Polr1d	456.46	1.7223	456.46	1.7223	-7.3927	103390	3555100	3.2417	0.00059419	0.99941	0.0011884	0.05327	FALSE
CAGE.Colec12.g10904	Colec12	456.46	1.7223	456.46	1.7223	-7.3927	103390	3555100	3.2417	0.00059419	0.99941	0.0011884	0.05327	FALSE
CAGE.Prelid1.g75439	Prelid1	455.69	1.7223	455.69	1.7223	-7.3903	103040	3540400	3.2411	0.00059537	0.9994	0.0011907	0.05327	FALSE
CAGE.Pold2.g49522	Pold2	455.69	1.7223	455.69	1.7223	-7.3903	103040	3540400	3.2411	0.00059537	0.9994	0.0011907	0.05327	FALSE
CAGE.Mettl16.g40977	Mettl16	455.69	0	455.69	0	-8.8351	103830	3540400	3.2411	0.00059537	0.9994	0.0011907	0.05327	FALSE
CAGE.Ddx27.g55530	Ddx27	455.69	0	455.69	0	-8.8351	103830	3540400	3.2411	0.00059537	0.9994	0.0011907	0.05327	FALSE
CAGE.Sepsecs.g22959	Sepsecs	455.69	0	455.69	0	-8.8351	103830	3540400	3.2411	0.00059537	0.9994	0.0011907	0.05327	FALSE
CAGE.Gm6902.g19172	Gm6902	455.69	0	455.69	0	-8.8351	103830	3540400	3.2411	0.00059537	0.9994	0.0011907	0.05327	FALSE
CAGE.Hinfp.g55605	Hinfp	454.93	1.7223	454.93	1.7223	-7.3878	102700	3525800	3.2405	0.00059656	0.9994	0.0011931	0.05327	FALSE
CAGE.Dnm2.g44160	Dnm2	454.93	0	454.93	0	-8.8327	103480	3525800	3.2405	0.00059656	0.9994	0.0011931	0.05327	FALSE
CAGE.Tgs1.g42998	Tgs1	454.16	0	454.16	0	-8.8302	103130	3511100	3.24	0.00059775	0.9994	0.0011955	0.05327	FALSE
CAGE.Mrps33.g37861	Mrps33	454.16	0	454.16	0	-8.8302	103130	3511100	3.24	0.00059775	0.9994	0.0011955	0.05327	FALSE
CAGE.Ykt6.g1005	Ykt6	454.16	1.7223	454.16	1.7223	-7.3854	102350	3511100	3.24	0.00059775	0.9994	0.0011955	0.05327	FALSE
CAGE.Dgcr14.g60648	Dgcr14	454.16	1.7223	454.16	1.7223	-7.3854	102350	3511100	3.24	0.00059775	0.9994	0.0011955	0.05327	FALSE
CAGE.Il13.g11177	Il13	453.39	0	453.39	0	-8.8278	102780	3496500	3.2394	0.00059894	0.9994	0.0011979	0.05327	FALSE
CAGE.Mrps24.g67321	Mrps24	453.39	1.7223	453.39	1.7223	-7.383	102000	3496500	3.2394	0.00059894	0.9994	0.0011979	0.05327	FALSE
CAGE.Sf3a2.g48997	Sf3a2	453.39	0	453.39	0	-8.8278	102780	3496500	3.2394	0.00059894	0.9994	0.0011979	0.05327	FALSE
CAGE.Tsfm.g23940	Tsfm	453.39	0	453.39	0	-8.8278	102780	3496500	3.2394	0.00059894	0.9994	0.0011979	0.05327	FALSE
CAGE.Rbm18.g19481	Rbm18	813.19	3.4446	813.19	3.4446	-7.5172	327840	14743000	3.2391	0.00059944	0.9994	0.0011989	0.05327	FALSE
CAGE.Huwe1.g75974	Huwe1	452.62	0	452.62	0	-8.8254	102430	3482000	3.2388	0.00060014	0.9994	0.0012003	0.05327	FALSE
CAGE.control.g48557	CAGE.control.g48557	452.62	0	452.62	0	-8.8254	102430	3482000	3.2388	0.00060014	0.9994	0.0012003	0.05327	FALSE
CAGE.Ngrn.g64486	Ngrn	452.62	1.7223	452.62	1.7223	-7.3805	101660	3482000	3.2388	0.00060014	0.9994	0.0012003	0.05327	FALSE
CAGE.Entpd7.g31600	Entpd7	452.62	0	452.62	0	-8.8254	102430	3482000	3.2388	0.00060014	0.9994	0.0012003	0.05327	FALSE
CAGE.Rnf20.g22189	Rnf20	452.62	0	452.62	0	-8.8254	102430	3482000	3.2388	0.00060014	0.9994	0.0012003	0.05327	FALSE
CAGE.Spdl1.g14771	Spdl1	451.86	0	451.86	0	-8.8229	102090	3467500	3.2382	0.00060135	0.9994	0.0012027	0.05327	FALSE
CAGE.Ints10.g18612	Ints10	451.86	0	451.86	0	-8.8229	102090	3467500	3.2382	0.00060135	0.9994	0.0012027	0.05327	FALSE
CAGE.Med8.g29426	Med8	451.86	0	451.86	0	-8.8229	102090	3467500	3.2382	0.00060135	0.9994	0.0012027	0.05327	FALSE
CAGE.Eef2.g61107	Eef2	451.86	0	451.86	0	-8.8229	102090	3467500	3.2382	0.00060135	0.9994	0.0012027	0.05327	FALSE
CAGE.Nol12.g16157	Nol12	451.86	0	451.86	0	-8.8229	102090	3467500	3.2382	0.00060135	0.9994	0.0012027	0.05327	FALSE
CAGE.Pmpca.g11500	Pmpca	451.86	1.7223	451.86	1.7223	-7.3781	101310	3467500	3.2382	0.00060135	0.9994	0.0012027	0.05327	FALSE
CAGE.Chuk.g975	Chuk	451.09	1.7223	451.09	1.7223	-7.3756	100970	3453000	3.2377	0.00060256	0.9994	0.0012051	0.05327	FALSE
CAGE.Hspd1.g70048	Hspd1	451.09	0	451.09	0	-8.8205	101740	3453000	3.2377	0.00060256	0.9994	0.0012051	0.05327	FALSE
CAGE.Fam122b.g29055	Fam122b	451.09	1.7223	451.09	1.7223	-7.3756	100970	3453000	3.2377	0.00060256	0.9994	0.0012051	0.05327	FALSE
CAGE.Gnptab.g14201	Gnptab	451.09	1.7223	451.09	1.7223	-7.3756	100970	3453000	3.2377	0.00060256	0.9994	0.0012051	0.05327	FALSE
CAGE.Pmpcb.g42199	Pmpcb	451.09	0	451.09	0	-8.8205	101740	3453000	3.2377	0.00060256	0.9994	0.0012051	0.05327	FALSE
CAGE.Thg1l.g72512	Thg1l	451.09	0	451.09	0	-8.8205	101740	3453000	3.2377	0.00060256	0.9994	0.0012051	0.05327	FALSE
CAGE.Dusp22.g7541	Dusp22	451.09	0	451.09	0	-8.8205	101740	3453000	3.2377	0.00060256	0.9994	0.0012051	0.05327	FALSE
CAGE.Vwa3a.g31293	Vwa3a	451.09	1.7223	451.09	1.7223	-7.3756	100970	3453000	3.2377	0.00060256	0.9994	0.0012051	0.05327	FALSE
CAGE.Dhdds.g46299	Dhdds	450.32	1.7223	450.32	1.7223	-7.3732	100620	3438500	3.2371	0.00060377	0.9994	0.0012075	0.05327	FALSE
CAGE.Tpcn2.g18013	Tpcn2	450.32	0	450.32	0	-8.818	101400	3438500	3.2371	0.00060377	0.9994	0.0012075	0.05327	FALSE
CAGE.Sdhb.g71878	Sdhb	450.32	0	450.32	0	-8.818	101400	3438500	3.2371	0.00060377	0.9994	0.0012075	0.05327	FALSE
CAGE.Pdha1.g17907	Pdha1	1136.2	5.1669	1136.2	5.1669	-7.5267	639580	33601000	3.237	0.00060389	0.9994	0.0012078	0.05327	FALSE
CAGE.Ruvbl2.g8949	Ruvbl2	807.82	3.4446	807.82	3.4446	-7.5076	323510	14504000	3.2369	0.00060418	0.9994	0.0012084	0.05327	FALSE
CAGE.Psmg4.g65179	Psmg4	807.05	3.4446	807.05	3.4446	-7.5063	322890	14470000	3.2366	0.00060486	0.9994	0.0012097	0.05327	FALSE
CAGE.Vmn2r112.g59836	Vmn2r112	449.56	1.7223	449.56	1.7223	-7.3707	100280	3424100	3.2365	0.00060499	0.9994	0.00121	0.05327	FALSE
CAGE.Tspan33.g33858	Tspan33	448.79	0	448.79	0	-8.8131	100710	3409700	3.2359	0.00060621	0.99939	0.0012124	0.05327	FALSE
CAGE.Vmn2r36.g17710	Vmn2r36	448.79	0	448.79	0	-8.8131	100710	3409700	3.2359	0.00060621	0.99939	0.0012124	0.05327	FALSE
CAGE.Spink3.g5660	Spink3	448.79	1.7223	448.79	1.7223	-7.3683	99934	3409700	3.2359	0.00060621	0.99939	0.0012124	0.05327	FALSE
CAGE.Aasdhppt.g1007	Aasdhppt	448.79	1.7223	448.79	1.7223	-7.3683	99934	3409700	3.2359	0.00060621	0.99939	0.0012124	0.05327	FALSE
CAGE.Arl2.g40602	Arl2	448.79	1.7223	448.79	1.7223	-7.3683	99934	3409700	3.2359	0.00060621	0.99939	0.0012124	0.05327	FALSE
CAGE.G6pdx.g71695	G6pdx	448.79	1.7223	448.79	1.7223	-7.3683	99934	3409700	3.2359	0.00060621	0.99939	0.0012124	0.05327	FALSE
CAGE.Cops6.g42873	Cops6	804.75	3.4446	804.75	3.4446	-7.5021	321050	14369000	3.2356	0.00060692	0.99939	0.0012138	0.05327	FALSE
CAGE.Gemin2.g54101	Gemin2	448.02	0	448.02	0	-8.8106	100360	3395400	3.2354	0.00060744	0.99939	0.0012149	0.05327	FALSE
CAGE.Tmem42.g76146	Tmem42	448.02	0	448.02	0	-8.8106	100360	3395400	3.2354	0.00060744	0.99939	0.0012149	0.05327	FALSE
CAGE.Ccnb1.g2569	Ccnb1	448.02	1.7223	448.02	1.7223	-7.3658	99591	3395400	3.2354	0.00060744	0.99939	0.0012149	0.05327	FALSE
CAGE.Rbm25.g26568	Rbm25	447.25	0	447.25	0	-8.8082	100020	3381100	3.2348	0.00060867	0.99939	0.0012173	0.05327	FALSE
CAGE.Mrps35.g76151	Mrps35	447.25	1.7223	447.25	1.7223	-7.3633	99249	3381100	3.2348	0.00060867	0.99939	0.0012173	0.05327	FALSE
CAGE.Dctn6.g61468	Dctn6	447.25	0	447.25	0	-8.8082	100020	3381100	3.2348	0.00060867	0.99939	0.0012173	0.05327	FALSE
CAGE.Gm14151.g679	Gm14151	447.25	0	447.25	0	-8.8082	100020	3381100	3.2348	0.00060867	0.99939	0.0012173	0.05327	FALSE
CAGE.Atp6v1b2.g72164	Atp6v1b2	447.25	0	447.25	0	-8.8082	100020	3381100	3.2348	0.00060867	0.99939	0.0012173	0.05327	FALSE
CAGE.Exoc1.g58425	Exoc1	802.45	3.4446	802.45	3.4446	-7.498	319200	14268000	3.2346	0.00060899	0.99939	0.001218	0.05327	FALSE
CAGE.Aurka.g22871	Aurka	446.49	0	446.49	0	-8.8057	99675	3366800	3.2342	0.0006099	0.99939	0.0012198	0.05327	FALSE
CAGE.Tcstv3.g38060	Tcstv3	446.49	0	446.49	0	-8.8057	99675	3366800	3.2342	0.0006099	0.99939	0.0012198	0.05327	FALSE
CAGE.Tubgcp3.g20679	Tubgcp3	446.49	0	446.49	0	-8.8057	99675	3366800	3.2342	0.0006099	0.99939	0.0012198	0.05327	FALSE
CAGE.Snrpd1.g65963	Snrpd1	446.49	0	446.49	0	-8.8057	99675	3366800	3.2342	0.0006099	0.99939	0.0012198	0.05327	FALSE
CAGE.Olfr313.g70990	Olfr313	446.49	1.7223	446.49	1.7223	-7.3609	98908	3366800	3.2342	0.0006099	0.99939	0.0012198	0.05327	FALSE
CAGE.Usp37.g14335	Usp37	446.49	1.7223	446.49	1.7223	-7.3609	98908	3366800	3.2342	0.0006099	0.99939	0.0012198	0.05327	FALSE
CAGE.Tubgcp2.g63228	Tubgcp2	446.49	0	446.49	0	-8.8057	99675	3366800	3.2342	0.0006099	0.99939	0.0012198	0.05327	FALSE
CAGE.1600002H07Rik.g78401	1600002H07Rik	446.49	1.7223	446.49	1.7223	-7.3609	98908	3366800	3.2342	0.0006099	0.99939	0.0012198	0.05327	FALSE
CAGE.Vmn2r37.g50459	Vmn2r37	446.49	0	446.49	0	-8.8057	99675	3366800	3.2342	0.0006099	0.99939	0.0012198	0.05327	FALSE
CAGE.Ube2i.g43736	Ube2i	446.49	1.7223	446.49	1.7223	-7.3609	98908	3366800	3.2342	0.0006099	0.99939	0.0012198	0.05327	FALSE
CAGE.Mettl14.g17813	Mettl14	446.49	0	446.49	0	-8.8057	99675	3366800	3.2342	0.0006099	0.99939	0.0012198	0.05327	FALSE
CAGE.Ints8.g346	Ints8	445.72	1.7223	445.72	1.7223	-7.3584	98567	3352600	3.2336	0.00061114	0.99939	0.0012223	0.05327	FALSE
CAGE.Cpsf4.g78216	Cpsf4	445.72	0	445.72	0	-8.8032	99333	3352600	3.2336	0.00061114	0.99939	0.0012223	0.05327	FALSE
CAGE.Atxn10.g16898	Atxn10	445.72	0	445.72	0	-8.8032	99333	3352600	3.2336	0.00061114	0.99939	0.0012223	0.05327	FALSE
CAGE.Uqcrc2.g1609	Uqcrc2	445.72	1.7223	445.72	1.7223	-7.3584	98567	3352600	3.2336	0.00061114	0.99939	0.0012223	0.05327	FALSE
CAGE.Lars2.g68642	Lars2	799.38	3.4446	799.38	3.4446	-7.4925	316760	14134000	3.2333	0.00061177	0.99939	0.0012235	0.05327	FALSE
CAGE.Mad1l1.g26775	Mad1l1	799.38	3.4446	799.38	3.4446	-7.4925	316760	14134000	3.2333	0.00061177	0.99939	0.0012235	0.05327	FALSE
CAGE.Kcnj8.g42534	Kcnj8	444.95	1.7223	444.95	1.7223	-7.3559	98227	3338400	3.233	0.00061239	0.99939	0.0012248	0.05327	FALSE
CAGE.Aaas.g40798	Aaas	444.95	0	444.95	0	-8.8007	98992	3338400	3.233	0.00061239	0.99939	0.0012248	0.05327	FALSE
CAGE.Thg1l.g28572	Thg1l	444.95	0	444.95	0	-8.8007	98992	3338400	3.233	0.00061239	0.99939	0.0012248	0.05327	FALSE
CAGE.Cdk4.g34206	Cdk4	444.95	0	444.95	0	-8.8007	98992	3338400	3.233	0.00061239	0.99939	0.0012248	0.05327	FALSE
CAGE.Lsm12.g34136	Lsm12	444.95	1.7223	444.95	1.7223	-7.3559	98227	3338400	3.233	0.00061239	0.99939	0.0012248	0.05327	FALSE
[truncated: 77,939 more rows]
