# Supplementary material for: Genome-wide mapping of cancer dependency genes and genetic modifiers of chemotherapy in high-risk hepatoblastoma
Source: Nat Commun. 2023 Jul 6;14:4003. doi: 10.1038/s41467-023-39717-6 (PMC10326052; doi:10.1038/s41467-023-39717-6)
Supplement: Supplementary file 11 — Supplementary Data 8 [file 41467_2023_39717_MOESM11_ESM.xlsx]

## Sheet: d20-gene
id	num	neg|score	neg|p-value	neg|fdr	neg|rank	neg|goodsgrna	neg|lfc	pos|score	pos|p-value		pos|fdr	pos|rank	pos|goodsgrna	pos|lfc
Polrmt	4	3.6801e-09	2.3954e-07	0.000825	1	4	-6.8367	1	1	0	1	20667	0	-6.8367
Vps25	4	2.7454e-08	2.3954e-07	0.000825	2	4	-7.1347	1	1	0	1	20666	0	-7.1347
Gemin6	4	3.129e-08	2.3954e-07	0.000825	3	4	-6.5264	1	1	0	1	20665	0	-6.5264
Mre11a	4	7.3127e-08	2.3954e-07	0.000825	4	3	-7.1441	0.90917	0.90881	0.0415269	1	18014	0	-7.1441
Mbtps1	4	9.9218e-08	2.3954e-07	0.000825	5	4	-7.6614	1	1	0	1	20664	0	-7.6614
Cog4	4	1.8355e-07	2.3954e-07	0.000825	6	4	-6.5365	1	1	0	1	20663	0	-6.5365
Ptpn11	4	2.7023e-07	7.1861e-07	0.002122	7	4	-6.718	1	1	0	1	20662	0	-6.718
Rabggtb	4	5.2523e-07	1.1977e-06	0.00275	8	4	-5.7337	1	1	0	1	20661	0	-5.7337
Ciao1	4	5.4666e-07	1.1977e-06	0.00275	9	4	-6.5765	1	1	0	1	20660	0	-6.5765
Pnpt1	4	6.6454e-07	1.6768e-06	0.00315	10	4	-6.6662	0.99998	0.99998	8.68598e-06	1	20605	0	-6.6662
Sepsecs	4	6.7265e-07	1.6768e-06	0.00315	11	4	-6.8859	1	1	0	1	20659	0	-6.8859
Mlst8	4	1.0214e-06	3.114e-06	0.004208	12	4	-6.6845	0.99971	0.99972	0.000121619	1	20472	0	-6.6845
Pgs1	4	1.0475e-06	3.114e-06	0.004208	13	4	-6.5881	1	1	0	1	20658	0	-6.5881
Wdr82	4	1.2693e-06	3.593e-06	0.004208	14	4	-6.8707	0.99998	0.99998	8.68598e-06	1	20599	0	-6.8707
Smarce1	4	1.3233e-06	3.593e-06	0.004208	15	4	-6.4905	1	1	0	1	20657	0	-6.4905
Snrnp40	4	1.3832e-06	3.593e-06	0.004208	16	4	-5.912	1	1	0	1	20656	0	-5.912
Kctd10	4	1.6736e-06	4.0721e-06	0.004208	17	4	-5.5848	1	1	0	1	20655	0	-5.5848
Imp4	4	1.6736e-06	4.0721e-06	0.004208	18	4	-5.7547	1	1	0	1	20654	0	-5.7547
Tufm	4	1.7778e-06	4.0721e-06	0.004208	19	4	-5.6311	1	1	0	1	20653	0	-5.6311
Rbm14	4	1.7778e-06	4.0721e-06	0.004208	20	4	-6.3226	1	1	0	1	20652	0	-6.3226
Keap1	4	3.0253e-06	8.8628e-06	0.008119	21	4	-5.828	1	1	0	1	20651	0	-5.828
2700062C07Rik	4	3.1039e-06	9.3419e-06	0.008119	22	3	-6.5232	0.079006	0.13454	0.871149	0.964325	2800	1	-6.5232
Eif3h	4	3.3047e-06	9.3419e-06	0.008119	23	4	-5.702	1	1	0	1	20650	0	-5.702
Arglu1	4	3.3913e-06	9.821e-06	0.008119	24	4	-5.8637	1	1	0	1	20649	0	-5.8637
Cycs	4	3.4736e-06	9.821e-06	0.008119	25	4	-5.7638	1	1	0	1	20648	0	-5.7638
Hars	4	3.8549e-06	1.1258e-05	0.008618	26	4	-5.9542	1	1	0	1	20647	0	-5.9542
Ubr4	4	4.0626e-06	1.1258e-05	0.008618	27	4	-5.5052	1	1	0	1	20646	0	-5.5052
Rangap1	4	4.269e-06	1.2216e-05	0.008953	28	4	-6.0126	1	1	0	1	20645	0	-6.0126
Orc5	4	4.4316e-06	1.2695e-05	0.008953	29	4	-6.0857	0.99568	0.99569	0.00187585	1	20093	0	-6.0857
Vhl	4	5.0262e-06	1.5091e-05	0.008953	30	4	-5.649	0.99999	1	0	1	20644	0	-5.649
Dpagt1	4	5.1149e-06	1.5091e-05	0.008953	31	4	-5.8398	0.99999	1	0	1	20643	0	-5.8398
Sacm1l	4	5.1149e-06	1.5091e-05	0.008953	32	4	-6.7505	0.99999	1	0	1	20642	0	-6.7505
Actr2	4	5.2516e-06	1.5091e-05	0.008953	33	4	-5.7051	0.99999	1	0	1	20641	0	-5.7051
Pop1	4	5.3182e-06	1.557e-05	0.008953	34	4	-6.2605	0.99999	1	0	1	20640	0	-6.2605
Prpf19	4	5.4873e-06	1.6528e-05	0.008953	35	4	-5.7532	0.99999	0.99999	4.34297e-06	1	20639	0	-5.7532
Lars2	4	5.7961e-06	1.7486e-05	0.008953	36	4	-6.232	0.99999	0.99999	4.34297e-06	1	20638	0	-6.232
Adat2	4	5.7982e-06	1.7486e-05	0.008953	37	4	-6.6123	0.98773	0.98772	0.00536615	1	19771	0	-6.6123
Cdk7	4	5.7982e-06	1.7486e-05	0.008953	38	4	-6.3613	0.99993	0.99994	2.60585e-05	1	20564	0	-6.3613
Vmp1	4	6.2215e-06	1.8444e-05	0.008953	39	3	-6.5388	0.91501	0.9147	0.0387213	1	18144	0	-6.5388
Armc5	4	6.3277e-06	1.8923e-05	0.008953	40	4	-6.1367	0.99999	0.99999	4.34297e-06	1	20637	0	-6.1367
Taf1c	4	6.5758e-06	1.8923e-05	0.008953	41	4	-5.4093	0.99999	0.99999	4.34297e-06	1	20636	0	-5.4093
Pak1ip1	4	6.6513e-06	1.8923e-05	0.008953	42	4	-5.8958	0.99999	0.99999	4.34297e-06	1	20635	0	-5.8958
Atp6v0c	4	7.0737e-06	1.9882e-05	0.008953	43	4	-6.6587	0.99966	0.99968	0.000138996	1	20455	0	-6.6587
Pisd	4	7.0867e-06	1.9882e-05	0.008953	44	4	-5.5339	0.99999	0.99999	4.34297e-06	1	20634	0	-5.5339
Hsd17b10	4	7.1619e-06	2.0361e-05	0.008953	45	4	-6.1175	0.99995	0.99995	2.17153e-05	1	20576	0	-6.1175
Hinfp	4	7.191e-06	2.0361e-05	0.008953	46	4	-6.2679	0.99999	0.99999	4.34297e-06	1	20633	0	-6.2679
Supv3l1	4	7.191e-06	2.0361e-05	0.008953	47	4	-5.7847	0.99999	0.99999	4.34297e-06	1	20632	0	-5.7847
Snupn	4	7.5723e-06	2.2277e-05	0.009592	48	4	-6.168	0.99999	0.99999	4.34297e-06	1	20631	0	-6.168
Dctn6	4	7.8463e-06	2.3235e-05	0.009604	49	3	-5.9765	0.84555	0.84496	0.0731638	1	16814	0	-5.9765
Cpsf1	4	7.8671e-06	2.3235e-05	0.009604	50	4	-5.8809	0.99999	0.99999	4.34297e-06	1	20630	0	-5.8809
Tomm22	4	8.3762e-06	2.4672e-05	0.009998	51	4	-5.8092	0.99999	0.99999	4.34297e-06	1	20629	0	-5.8092
Ccnh	4	9.0999e-06	2.7547e-05	0.010948	52	4	-6.2463	0.99999	0.99999	4.34297e-06	1	20628	0	-6.2463
Ppan	4	9.9808e-06	3.1858e-05	0.012331	53	4	-6.0937	0.99999	0.99999	4.34297e-06	1	20627	0	-6.0937
Rad9a	4	1.0334e-05	3.2337e-05	0.012331	54	4	-6.3751	0.99999	0.99999	4.34297e-06	1	20626	0	-6.3751
Ctdp1	4	1.0938e-05	3.2816e-05	0.012331	55	4	-5.835	0.99999	0.99999	4.34297e-06	1	20625	0	-5.835
Ssu72	4	1.1266e-05	3.5691e-05	0.013172	56	4	-6.8008	0.99479	0.99479	0.00226859	1	20041	0	-6.8008
Dnaja3	4	1.1574e-05	3.8086e-05	0.013809	57	4	-5.4898	0.99999	0.99999	4.34297e-06	1	20624	0	-5.4898
Snrpd2	4	1.2723e-05	4.5272e-05	0.016132	58	4	-5.357	0.99999	0.99999	4.34297e-06	1	20623	0	-5.357
Zbtb8os	4	1.379e-05	4.9584e-05	0.016181	59	4	-6.0831	0.99999	0.99999	4.34297e-06	1	20622	0	-6.0831
Rrp7a	4	1.379e-05	4.9584e-05	0.016181	60	4	-5.2163	0.99999	0.99999	4.34297e-06	1	20621	0	-5.2163
Nubp1	4	1.4568e-05	5.1021e-05	0.016181	61	4	-6.5875	0.99358	0.99357	0.00280153	1	19982	0	-6.5875
Riok1	4	1.4568e-05	5.1021e-05	0.016181	62	4	-6.3618	0.99729	0.99729	0.00117854	1	20168	0	-6.3618
Wars2	4	1.4568e-05	5.1021e-05	0.016181	63	4	-6.417	0.99907	0.99906	0.000408429	1	20356	0	-6.417
Fdps	4	1.5034e-05	5.1979e-05	0.016181	64	3	-6.1637	0.93037	0.93011	0.0314657	1	18475	0	-6.1637
Mrpl23	4	1.505e-05	5.1979e-05	0.016181	65	4	-5.8607	0.99257	0.99257	0.00323886	1	19937	0	-5.8607
Rtcb	4	1.5362e-05	5.2458e-05	0.016181	66	4	-5.6219	0.99998	0.99998	8.68598e-06	1	20620	0	-5.6219
Sdha	4	1.5411e-05	5.2458e-05	0.016181	67	4	-5.5731	0.99998	0.99998	8.68598e-06	1	20619	0	-5.5731
Cpsf4	4	1.5887e-05	5.4375e-05	0.016394	68	4	-6.0177	0.99998	0.99998	8.68598e-06	1	20618	0	-6.0177
Smarca4	4	1.5901e-05	5.4854e-05	0.016394	69	4	-5.6507	0.99993	0.99994	2.60585e-05	1	20561	0	-5.6507
Scd2	4	1.6439e-05	5.701e-05	0.016394	70	4	-5.8838	0.99998	0.99998	8.68598e-06	1	20617	0	-5.8838
Dnajc11	4	1.6885e-05	5.8686e-05	0.016394	71	4	-5.5998	0.99998	0.99998	8.68598e-06	1	20616	0	-5.5998
Tsen34	4	1.7019e-05	5.9165e-05	0.016394	72	2	-2.232	0.10331	0.17038	0.768581	0.964886	3549	2	-2.232
Snrnp35	4	1.7165e-05	6.0124e-05	0.016394	73	4	-5.9519	0.99998	0.99998	8.68598e-06	1	20615	0	-5.9519
Bcl2l1	4	1.7415e-05	6.0603e-05	0.016394	74	4	-4.9209	0.99998	0.99998	8.68598e-06	1	20613	0	-4.9209
Arpc4	4	1.7415e-05	6.0603e-05	0.016394	75	4	-6.2238	0.99998	0.99998	8.68598e-06	1	20614	0	-6.2238
Shoc2	4	1.7846e-05	6.1082e-05	0.016394	76	4	-5.278	0.99998	0.99998	8.68598e-06	1	20612	0	-5.278
Zcchc9	4	1.7916e-05	6.1082e-05	0.016394	77	4	-5.4009	0.99998	0.99998	8.68598e-06	1	20611	0	-5.4009
Rft1	4	1.8448e-05	6.3477e-05	0.016731	78	4	-6.361	0.99998	0.99998	8.68598e-06	1	20610	0	-6.361
Elp5	4	1.8526e-05	6.3956e-05	0.016731	79	4	-5.6383	0.99998	0.99998	8.68598e-06	1	20609	0	-5.6383
Hnrnpk	4	2.0071e-05	7.0184e-05	0.01793	80	4	-6.4021	0.98291	0.98289	0.00749508	1	19639	0	-6.4021
Ddx5	4	2.0238e-05	7.0663e-05	0.01793	81	4	-5.3527	0.99998	0.99998	8.68598e-06	1	20608	0	-5.3527
Cds2	4	2.0383e-05	7.1142e-05	0.01793	82	4	-5.5703	0.99998	0.99998	8.68598e-06	1	20607	0	-5.5703
Nop58	4	2.0759e-05	7.2579e-05	0.018072	83	4	-5.9837	0.99998	0.99998	8.68598e-06	1	20606	0	-5.9837
Peo1	4	2.1544e-05	7.5933e-05	0.018462	84	4	-5.4729	0.99998	0.99998	8.68598e-06	1	20604	0	-5.4729
Dhx33	4	2.1544e-05	7.5933e-05	0.018462	85	4	-6.5869	0.99998	0.99998	8.68598e-06	1	20603	0	-6.5869
Mcl1	4	2.254e-05	7.9286e-05	0.019054	86	4	-5.469	0.99998	0.99998	8.68598e-06	1	20602	0	-5.469
Nop56	4	2.3046e-05	8.264e-05	0.019521	87	4	-5.9939	0.99998	0.99998	8.68598e-06	1	20601	0	-5.9939
Ddb1	4	2.318e-05	8.3119e-05	0.019521	88	4	-6.662	0.99728	0.99727	0.00118725	1	20165	0	-6.662
Lsm4	4	2.3775e-05	8.5035e-05	0.019527	89	4	-5.8697	0.99998	0.99998	8.68598e-06	1	20600	0	-5.8697
Eefsec	4	2.3813e-05	8.5035e-05	0.019527	90	4	-5.8472	0.95609	0.95595	0.0195648	1	19014	0	-5.8472
Golt1b	4	2.4137e-05	8.5994e-05	0.01953	91	4	-5.802	0.99998	0.99998	8.68598e-06	1	20598	0	-5.802
Exoc7	4	2.5165e-05	8.9347e-05	0.020071	92	3	-4.7432	0.92629	0.92606	0.0333609	1	18389	0	-4.7432
Cops3	4	2.6895e-05	9.2701e-05	0.0206	93	3	-5.2148	0.91599	0.9157	0.0382468	1	18173	0	-5.2148
Cltc	4	2.7232e-05	9.4138e-05	0.020688	94	4	-5.8623	0.99423	0.99423	0.00251314	1	20012	0	-5.8623
Tsen15	4	2.7439e-05	9.5096e-05	0.020688	95	4	-5.6402	0.99997	0.99997	1.3029e-05	1	20597	0	-5.6402
Nle1	4	2.878e-05	0.00010132	0.02169	96	4	-5.702	0.99997	0.99997	1.3029e-05	1	20596	0	-5.702
Nfs1	4	2.896e-05	0.0001018	0.02169	97	4	-6.3437	0.99985	0.99985	6.51491e-05	1	20524	0	-6.3437
Crcp	4	2.9965e-05	0.00010324	0.021772	98	4	-5.526	0.99997	0.99997	1.3029e-05	1	20595	0	-5.526
Gm14393	4	3.0395e-05	0.00010516	0.021952	99	4	-5.2242	0.99997	0.99997	1.3029e-05	1	20594	0	-5.2242
Ppp2r1a	4	3.1703e-05	0.00010899	0.022498	100	4	-5.4927	0.99997	0.99997	1.3029e-05	1	20593	0	-5.4927
Rnaseh2a	4	3.1949e-05	0.00010995	0.022498	101	4	-5.1564	0.99997	0.99997	1.3029e-05	1	20592	0	-5.1564
Znhit6	4	3.3469e-05	0.00011522	0.023118	102	4	-5.3613	0.96046	0.96033	0.0175795	1	19110	0	-5.3613
Cyc1	4	3.3469e-05	0.00011522	0.023118	103	4	-6.3624	0.99941	0.99942	0.000251964	1	20407	0	-6.3624
Ppp1r8	4	3.465e-05	0.00011857	0.023562	104	4	-5.2138	0.99997	0.99997	1.3029e-05	1	20591	0	-5.2138
Tomm70a	4	3.4921e-05	0.00012097	0.023607	105	3	-5.6235	0.92389	0.92368	0.0344785	1	18334	0	-5.6235
Nipbl	4	3.5119e-05	0.00012144	0.023607	106	4	-5.8074	0.99996	0.99996	1.73721e-05	1	20590	0	-5.8074
Rad51	4	3.5673e-05	0.00012336	0.023607	107	4	-5.9703	0.99996	0.99996	1.73721e-05	1	20588	0	-5.9703
Timm10	4	3.5673e-05	0.00012336	0.023607	108	4	-5.6365	0.99996	0.99996	1.73721e-05	1	20589	0	-5.6365
Rps27	4	3.7653e-05	0.00013103	0.024617	109	4	-5.4449	0.99996	0.99996	1.73721e-05	1	20587	0	-5.4449
Rad51d	4	3.844e-05	0.00013486	0.025109	110	4	-5.096	0.99363	0.99362	0.00277968	1	19984	0	-5.096
Dkc1	3	3.9016e-05	0.00012576	0.023844	111	3	-5.515	0.99996	0.99997	1.3029e-05	1	20586	0	-5.515
Arih1	4	3.9717e-05	0.00013821	0.025307	112	4	-6.8671	0.99323	0.99322	0.00295454	1	19965	0	-6.8671
Lsm2	4	4.0118e-05	0.00013917	0.025307	113	4	-5.5629	0.99996	0.99996	1.73721e-05	1	20585	0	-5.5629
Skiv2l2	4	4.0726e-05	0.00014204	0.025307	115	4	-6.7073	0.99855	0.99856	0.000625835	1	20288	0	-6.7073
Dync1i2	4	4.0726e-05	0.00014204	0.025307	114	4	-5.7013	0.99962	0.99964	0.000156374	1	20449	0	-5.7013
Cenpo	4	4.0731e-05	0.00014204	0.025307	116	4	-5.991	0.99996	0.99996	1.73721e-05	1	20584	0	-5.991
Haus7	4	4.2451e-05	0.00015067	0.026614	117	4	-5.9173	0.99996	0.99996	1.73721e-05	1	20583	0	-5.9173
Kti12	4	4.2743e-05	0.00015211	0.02664	118	4	-4.8348	0.99996	0.99996	1.73721e-05	1	20582	0	-4.8348
Slc25a26	4	4.3331e-05	0.00015354	0.026666	119	4	-6.3581	0.99996	0.99996	1.73721e-05	1	20581	0	-6.3581
Gm20604	4	4.6012e-05	0.00015929	0.027434	120	4	-5.5956	0.99995	0.99996	1.73721e-05	1	20580	0	-5.5956
Bub3	4	4.7621e-05	0.000166	0.028353	121	4	-5.958	0.99995	0.99995	2.17153e-05	1	20579	0	-5.958
Asns	4	4.883e-05	0.00017031	0.028851	122	4	-5.8338	0.99995	0.99995	2.17153e-05	1	20578	0	-5.8338
Rps23	4	4.9778e-05	0.00017366	0.028962	123	4	-5.7493	0.99995	0.99995	2.17153e-05	1	20577	0	-5.7493
Tceb2	4	5.0216e-05	0.0001751	0.028962	124	4	-5.546	0.98615	0.98611	0.00607464	1	19718	0	-5.546
Pyroxd1	4	5.0931e-05	0.00017654	0.028962	125	4	-5.2204	0.95984	0.95969	0.017869	1	19091	0	-5.2204
Cdk9	4	5.0997e-05	0.0001775	0.028962	126	4	-6.3588	0.99995	0.99995	2.17153e-05	1	20575	0	-6.3588
Nckap1	4	5.1103e-05	0.00017798	0.028962	127	4	-5.1133	0.99995	0.99995	2.17153e-05	1	20574	0	-5.1133
Farsa	4	5.1899e-05	0.00018181	0.02929	128	4	-5.2956	0.99995	0.99995	2.17153e-05	1	20573	0	-5.2956
Mrpl39	4	5.2631e-05	0.00018372	0.02929	129	4	-5.7999	0.99984	0.99985	6.51491e-05	1	20521	0	-5.7999
Mars2	4	5.3383e-05	0.00018708	0.02929	130	3	-5.7294	0.81761	0.81717	0.0876876	1	16318	0	-5.7294
H2afz	4	5.3383e-05	0.00018708	0.02929	131	4	-5.9642	0.97446	0.97436	0.0112806	1	19428	0	-5.9642
Dnmt1	4	5.347e-05	0.00018708	0.02929	132	4	-5.8432	0.99995	0.99995	2.17153e-05	1	20572	0	-5.8432
Cct2	4	5.3992e-05	0.00018899	0.029303	133	4	-5.5272	0.99995	0.99995	2.17153e-05	1	20571	0	-5.5272
Fen1	4	5.4951e-05	0.00019283	0.029303	135	4	-5.232	0.99439	0.99439	0.00244325	1	20023	0	-5.232
Rpn2	4	5.4951e-05	0.00019283	0.029303	136	4	-5.8418	0.99498	0.99498	0.00218565	1	20053	0	-5.8418
Tbca	4	5.4951e-05	0.00019283	0.029303	134	4	-6.4295	0.99948	0.99949	0.000221547	1	20420	0	-6.4295
Haus5	4	5.5465e-05	0.00019426	0.029305	137	4	-6.0958	0.99521	0.9952	0.00208963	1	20069	0	-6.0958
Gart	4	5.6638e-05	0.00020001	0.029954	138	4	-5.3124	0.99994	0.99995	2.17153e-05	1	20570	0	-5.3124
Mrpl57	4	5.7847e-05	0.00020385	0.030304	139	4	-5.5574	0.99994	0.99995	2.17153e-05	1	20569	0	-5.5574
Trmt5	4	5.8183e-05	0.00020528	0.030304	140	3	-5.7808	0.89694	0.89657	0.0474158	1	17786	0	-5.7808
Rnpc3	4	5.9262e-05	0.00020912	0.030651	141	4	-5.9046	0.99994	0.99995	2.17153e-05	1	20568	0	-5.9046
Hspd1	4	6.0876e-05	0.00021822	0.031676	142	4	-5.0838	0.99994	0.99994	2.60585e-05	1	20567	0	-5.0838
Polr1d	4	6.1158e-05	0.00021918	0.031676	143	4	-5.7122	0.95141	0.95126	0.0217008	1	18917	0	-5.7122
Srp9	4	6.2967e-05	0.0002278	0.032537	144	4	-6.0779	0.99994	0.99994	2.60585e-05	1	20566	0	-6.0779
Rad21	4	6.3627e-05	0.00022828	0.032537	145	4	-5.1812	0.99994	0.99994	2.60585e-05	1	20565	0	-5.1812
Gpkow	4	6.6064e-05	0.00024121	0.034145	146	4	-5.5241	0.99993	0.99994	2.60585e-05	1	20563	0	-5.5241
Cap1	4	6.7176e-05	0.000246	0.034486	147	4	-6.134	0.96669	0.96655	0.0147757	1	19264	0	-6.134
Spc24	4	6.7702e-05	0.00024696	0.034486	148	4	-5.4032	0.99993	0.99994	2.60585e-05	1	20562	0	-5.4032
Ints3	4	6.8938e-05	0.00025175	0.034919	149	3	-5.8584	0.78782	0.78747	0.103766	1	15705	0	-5.8584
Pcyt1a	4	6.9799e-05	0.00025511	0.035149	150	4	-5.7269	0.93957	0.93946	0.0271217	1	18654	0	-5.7269
Hnrnpu	4	7.0777e-05	0.00025894	0.035207	151	4	-5.8269	0.99993	0.99993	3.04017e-05	1	20559	0	-5.8269
Hist1h3e	4	7.0777e-05	0.00025894	0.035207	152	4	-6.0758	0.99993	0.99993	3.04017e-05	1	20560	0	-6.0758
Nedd8	4	7.1792e-05	0.00026277	0.035256	153	4	-5.2943	0.99993	0.99993	3.04017e-05	1	20558	0	-5.2943
Pmpca	4	7.2181e-05	0.00026421	0.035256	154	4	-5.9693	0.99992	0.99992	3.47449e-05	1	20553	0	-5.9693
Rps5	4	7.256e-05	0.00026469	0.035256	155	4	-5.6455	0.99993	0.99993	3.04017e-05	1	20557	0	-5.6455
Alg1	4	7.3017e-05	0.00026612	0.035256	156	4	-5.4686	0.99993	0.99993	3.04017e-05	1	20556	0	-5.4686
Ccdc115	4	7.3337e-05	0.00026804	0.035284	157	4	-5.7638	0.98955	0.98954	0.00456665	1	19844	0	-5.7638
Gnb2l1	4	7.4802e-05	0.00027619	0.036126	158	4	-5.6143	0.99993	0.99993	3.04017e-05	1	20555	0	-5.6143
Dido1	4	7.5494e-05	0.00028146	0.036584	159	4	-5.736	0.97486	0.97476	0.0111023	1	19439	0	-5.736
Scfd1	4	7.6496e-05	0.00028529	0.03685	160	4	-5.4658	0.99992	0.99993	3.04017e-05	1	20554	0	-5.4658
Eef1g	4	8.0184e-05	0.00030301	0.038897	161	4	-6.5805	0.99992	0.99992	3.47449e-05	1	20552	0	-6.5805
Dscc1	4	8.1234e-05	0.00030685	0.038966	162	4	-5.8048	0.99992	0.99992	3.47449e-05	1	20551	0	-5.8048
Naf1	4	8.1301e-05	0.00030732	0.038966	163	4	-6.1814	0.99985	0.99986	6.08055e-05	1	20528	0	-6.1814
Mogs	4	8.3672e-05	0.00031307	0.039214	164	4	-5.697	0.99992	0.99992	3.47449e-05	1	20550	0	-5.697
Eif3g	4	8.3822e-05	0.00031307	0.039214	165	4	-5.9752	0.99966	0.99968	0.000138996	1	20458	0	-5.9752
Pdcd11	4	8.6459e-05	0.00031978	0.039752	166	4	-5.9078	0.99991	0.99991	3.90883e-05	1	20549	0	-5.9078
Nhp2	4	8.7057e-05	0.00032122	0.039752	167	3	-4.1255	0.70917	0.70868	0.14955	1	14186	0	-4.1255
Mtg2	4	8.8829e-05	0.00032888	0.040459	168	4	-5.4614	0.99991	0.99991	3.90883e-05	1	20548	0	-5.4614
Txnl4a	4	9.3956e-05	0.00034613	0.042328	169	4	-5.2849	0.99991	0.99991	3.90883e-05	1	20547	0	-5.2849
Smc6	4	9.5281e-05	0.00035188	0.042778	170	4	-6.2632	0.99819	0.99821	0.000778084	1	20251	0	-6.2632
Ogdh	4	9.8141e-05	0.00036481	0.044091	171	4	-5.6065	0.97999	0.98001	0.00876949	1	19553	0	-5.6065
Nus1	4	0.00010286	0.00038685	0.045949	173	4	-6.1508	0.98922	0.98922	0.00470711	1	19826	0	-6.1508
Tsfm	4	0.00010286	0.00038685	0.045949	174	4	-5.4096	0.99914	0.99914	0.000373654	1	20368	0	-5.4096
Ddx49	4	0.00010286	0.00038685	0.045949	172	4	-6.0126	0.99986	0.99986	6.08055e-05	1	20534	0	-6.0126
Ppp1r12a	4	0.00010561	0.00039739	0.046931	175	4	-6.0049	0.99903	0.99902	0.000425817	1	20350	0	-6.0049
Ppp4c	4	0.00010633	0.00040027	0.047002	176	4	-5.2281	0.99919	0.99919	0.000351921	1	20377	0	-5.2281
Dis3	4	0.00010693	0.00040314	0.047072	177	4	-6.0518	0.96387	0.96376	0.0160311	1	19186	0	-6.0518
Pfas	4	0.00011015	0.00041176	0.047808	178	3	-6.6937	0.058394	0.10334	0.985732	0.947013	2191	1	-6.6937
Dars	4	0.00011245	0.00042039	0.048537	179	4	-5.6915	0.99989	0.99989	4.7775e-05	1	20546	0	-5.6915
Fam178a	4	0.00011433	0.00042901	0.049257	180	4	-4.4418	0.99989	0.99989	4.7775e-05	1	20545	0	-4.4418
Kansl2	4	0.00011587	0.00043476	0.049642	181	4	-6.0367	0.99988	0.99989	4.7775e-05	1	20544	0	-6.0367
Ric8	4	0.000117	0.00044051	0.049965	182	3	-5.5683	0.6523	0.65186	0.185846	1	13074	0	-5.5683
Gtf2h3	4	0.00011734	0.00044242	0.049965	183	3	-6.2188	0.41595	0.41868	0.378118	1	8545	1	-6.2188
Rpl23	4	0.00012291	0.0004635	0.052061	184	4	-4.8514	0.99988	0.99988	5.21185e-05	1	20543	0	-4.8514
Rnaseh2b	4	0.00012403	0.00046829	0.052087	185	4	-5.0256	0.99988	0.99988	5.21185e-05	1	20542	0	-5.0256
Hdac3	4	0.00012433	0.00046877	0.052087	186	4	-5.2033	0.99988	0.99988	5.21185e-05	1	20541	0	-5.2033
Tardbp	4	0.00012537	0.00047356	0.052338	187	3	-5.9395	0.85794	0.85748	0.066776	1	17069	0	-5.9395
Chtf8	4	0.00012674	0.00048123	0.052501	188	4	-4.8691	0.99987	0.99988	5.21185e-05	1	20540	0	-4.8691
Slc35b2	4	0.00012682	0.00048171	0.052501	189	4	-5.417	0.99961	0.99963	0.000160719	1	20446	0	-5.417
Gpi1	4	0.00012747	0.00048267	0.052501	190	4	-5.1435	0.99987	0.99988	5.21185e-05	1	20539	0	-5.1435
Med20	4	0.00012993	0.00049177	0.053211	191	4	-5.8601	0.97627	0.97618	0.0104701	1	19465	0	-5.8601
Eprs	4	0.00013313	0.00050566	0.05443	192	3	-5.8904	0.1476	0.20835	0.681206	0.982492	4289	1	-5.8904
Eral1	4	0.00013471	0.00051189	0.054532	193	4	-5.0525	0.99987	0.99987	5.6462e-05	1	20538	0	-5.0525
Bap1	4	0.00013471	0.00051189	0.054532	194	4	-4.7685	0.99987	0.99987	5.6462e-05	1	20537	0	-4.7685
Mrpl9	4	0.00013773	0.0005186	0.054707	195	3	-3.6923	0.4044	0.40834	0.388978	1	8327	1	-3.6923
Polr3b	4	0.00013819	0.00052051	0.054707	196	4	-5.6753	0.99382	0.9938	0.00270101	1	19993	0	-5.6753
Pold1	4	0.00013869	0.00052147	0.054707	197	4	-5.31	0.99986	0.99987	5.6462e-05	1	20536	0	-5.31
Ddx47	4	0.00014092	0.00053057	0.054975	198	4	-5.4898	0.99986	0.99986	6.08055e-05	1	20533	0	-5.4898
Hspe1	4	0.00014092	0.00053057	0.054975	199	4	-6.1075	0.99986	0.99986	6.08055e-05	1	20535	0	-6.1075
Rfc5	4	0.0001412	0.00053201	0.054975	200	3	-6.0106	0.66897	0.66865	0.174801	1	13402	0	-6.0106
Yars2	4	0.0001418	0.00053488	0.054997	201	4	-5.4286	0.99986	0.99986	6.08055e-05	1	20532	0	-5.4286
Emc3	4	0.00014272	0.00053944	0.055191	202	4	-4.8142	0.99986	0.99986	6.08055e-05	1	20531	0	-4.8142
Ddx3x	4	0.00014381	0.00054351	0.055333	203	4	-5.2355	0.99986	0.99986	6.08055e-05	1	20530	0	-5.2355
Vps29	4	0.00014463	0.00054638	0.055353	204	4	-4.5476	0.99986	0.99986	6.08055e-05	1	20529	0	-4.5476
Idi1	4	0.00014711	0.0005574	0.055651	207	3	-6.3056	0.10513	0.17308	0.761753	0.966321	3595	1	-6.3056
Pop7	4	0.00014711	0.0005574	0.055651	206	4	-5.958	0.98065	0.98063	0.00849482	1	19571	0	-5.958
Vrk1	4	0.00014711	0.0005574	0.055651	205	4	-5.9539	0.99445	0.99444	0.00242142	1	20029	0	-5.9539
Ap2m1	4	0.0001529	0.00058088	0.057575	208	4	-4.891	0.99985	0.99985	6.51491e-05	1	20527	0	-4.891
Eif2b1	4	0.00015426	0.00058543	0.057575	209	4	-4.9979	0.99985	0.99985	6.51491e-05	1	20525	0	-4.9979
Rps25	4	0.00015426	0.00058543	0.057575	210	4	-5.2625	0.99985	0.99985	6.51491e-05	1	20526	0	-5.2625
Cct7	4	0.00015555	0.00058998	0.057575	211	4	-5.3009	0.99984	0.99985	6.51491e-05	1	20523	0	-5.3009
Psmd4	4	0.00015611	0.00059237	0.057575	212	4	-5.9389	0.99984	0.99985	6.51491e-05	1	20522	0	-5.9389
Krr1	4	0.00016134	0.00060722	0.057575	213	4	-5.2834	0.99984	0.99985	6.51491e-05	1	20519	0	-5.2834
Aasdhppt	4	0.00016134	0.00060722	0.057575	214	4	-5.5645	0.99984	0.99985	6.51491e-05	1	20518	0	-5.5645
Rpl35	4	0.00016134	0.00060722	0.057575	215	4	-5.3512	0.99984	0.99985	6.51491e-05	1	20520	0	-5.3512
Ube2m	4	0.00016247	0.0006101	0.057575	219	3	-5.4775	0.23333	0.26923	0.569877	0.992128	5547	1	-5.4775
Myo9b	4	0.00016247	0.0006101	0.057575	218	3	-5.9644	0.72037	0.71995	0.142698	1	14388	0	-5.9644
Oip5	4	0.00016247	0.0006101	0.057575	216	4	-5.6239	0.97561	0.97551	0.0107683	1	19449	0	-5.6239
Med30	4	0.00016247	0.0006101	0.057575	217	4	-5.2991	0.99979	0.9998	8.68676e-05	1	20495	0	-5.2991
Tmx2	4	0.0001633	0.00061393	0.057673	220	4	-4.6769	0.99984	0.99985	6.51491e-05	1	20517	0	-4.6769
Nubp2	4	0.00016432	0.00061728	0.057726	221	4	-4.6723	0.99984	0.99985	6.51491e-05	1	20516	0	-4.6723
Eif3m	4	0.00016767	0.00062878	0.058274	222	4	-5.4405	0.99983	0.99984	6.94927e-05	1	20515	0	-5.4405
Rpl36al	4	0.00016767	0.00062878	0.058274	223	4	-4.525	0.99983	0.99984	6.94927e-05	1	20514	0	-4.525
Terf1	4	0.00017088	0.00063788	0.058853	224	4	-4.6039	0.99983	0.99984	6.94927e-05	1	20513	0	-4.6039
Tubb5	4	0.00017212	0.00064363	0.05912	225	4	-5.5298	0.99983	0.99984	6.94927e-05	1	20512	0	-5.5298
Wdr18	4	0.00017395	0.00064938	0.059297	226	4	-5.7888	0.99777	0.99778	0.000965206	1	20208	0	-5.7888
Lrr1	4	0.00017456	0.0006513	0.059297	227	4	-4.9789	0.99983	0.99984	6.94927e-05	1	20511	0	-4.9789
Eif2b5	4	0.00017594	0.00065561	0.059428	228	4	-5.132	0.99982	0.99983	7.38363e-05	1	20510	0	-5.132
Haus3	4	0.00018044	0.00066998	0.060465	229	4	-5.1091	0.99982	0.99983	7.38363e-05	1	20509	0	-5.1091
Atp1a1	4	0.0001811	0.00067334	0.060504	230	4	-5.1869	0.99976	0.99976	0.000104243	1	20487	0	-5.1869
Noc3l	4	0.00018331	0.00068148	0.060708	231	4	-5.6691	0.99982	0.99982	7.818e-05	1	20508	0	-5.6691
Ddx27	4	0.00018331	0.00068148	0.060708	232	4	-5.0662	0.99982	0.99982	7.818e-05	1	20507	0	-5.0662
Cstf3	4	0.00018523	0.00068962	0.060908	233	4	-5.9178	0.99981	0.99982	7.818e-05	1	20506	0	-5.9178
Msto1	4	0.00018528	0.00068962	0.060908	234	4	-5.6502	0.99908	0.99908	0.000399735	1	20359	0	-5.6502
Mrpl10	4	0.00018683	0.00069585	0.061197	235	4	-5.6935	0.99981	0.99982	7.818e-05	1	20505	0	-5.6935
Arpc2	4	0.00018776	0.00070016	0.061315	236	4	-5.1866	0.99981	0.99982	7.818e-05	1	20504	0	-5.1866
Tnpo1	4	0.00018909	0.00070448	0.061432	237	4	-5.0023	0.99981	0.99982	7.818e-05	1	20503	0	-5.0023
Pmpcb	4	0.00019331	0.00071981	0.061727	238	4	-5.2289	0.99981	0.99982	7.818e-05	1	20502	0	-5.2289
Prelid1	4	0.00019331	0.00071981	0.061727	239	4	-5.6984	0.99981	0.99982	7.818e-05	1	20499	0	-5.6984
Cct4	4	0.00019331	0.00071981	0.061727	240	4	-5.2975	0.99981	0.99982	7.818e-05	1	20500	0	-5.2975
Pdcd2l	4	0.00019331	0.00071981	0.061727	241	4	-5.1811	0.99981	0.99982	7.818e-05	1	20501	0	-5.1811
Kdsr	4	0.00019817	0.00074184	0.063354	242	3	-5.4178	0.3811	0.38773	0.411471	1	7898	1	-5.4178
Tonsl	4	0.00019998	0.00074855	0.063484	243	4	-6.3507	0.99611	0.99611	0.0016927	1	20118	0	-6.3507
Lsm7	4	0.0002002	0.00074951	0.063484	244	4	-5.8841	0.9998	0.99981	8.25238e-05	1	20498	0	-5.8841
Ndnl2	4	0.00020163	0.00075382	0.063589	245	3	-4.1138	0.75107	0.7508	0.124476	1	15007	0	-4.1138
Alyref	4	0.0002062	0.0007749	0.064616	246	4	-5.5485	0.99979	0.9998	8.68676e-05	1	20497	0	-5.5485
9030624G23Rik	4	0.00020648	0.00077538	0.064616	247	3	-6.4086	0.40564	0.40943	0.38782	1	8350	1	-6.4086
Med21	4	0.00020663	0.00077538	0.064616	248	4	-5.7412	0.99979	0.9998	8.68676e-05	1	20496	0	-5.7412
Csnk1a1	4	0.00020863	0.00078209	0.064913	249	3	-5.8939	0.88111	0.88066	0.0551917	1	17488	0	-5.8939
Pfdn5	4	0.00020948	0.00078544	0.064931	250	4	-5.4561	0.99368	0.99366	0.00276219	1	19986	0	-5.4561
Rps21	4	0.00021339	0.00079718	0.065374	251	4	-4.6831	0.99979	0.99979	9.12114e-05	1	20493	0	-4.6831
Rps3	4	0.00021339	0.00079718	0.065374	252	4	-4.8491	0.99979	0.99979	9.12114e-05	1	20494	0	-4.8491
Metap1	4	0.00021397	0.00080029	0.065374	253	4	-5.2945	0.99814	0.99817	0.000795487	1	20248	0	-5.2945
Gfpt1	4	0.00021486	0.00080508	0.065506	254	4	-5.4243	0.99886	0.99885	0.000499726	1	20318	0	-5.4243
Ccnf	4	0.00021713	0.00081227	0.065832	255	4	-5.3692	0.99957	0.99959	0.000178097	1	20436	0	-5.3692
Banf1	4	0.00021982	0.00082089	0.066271	256	4	-4.5198	0.97945	0.97944	0.00902216	1	19541	0	-4.5198
Brf2	4	0.00022407	0.00083718	0.067323	257	4	-4.8747	0.99978	0.99978	9.55553e-05	1	20492	0	-4.8747
Rnf8	4	0.00022574	0.00084197	0.067446	258	4	-5.1014	0.99977	0.99978	9.55553e-05	1	20491	0	-5.1014
Pgk1	4	0.00022639	0.0008458	0.067491	259	3	-5.9713	0.1651	0.22033	0.656926	0.98412	4541	1	-5.9713
Ndor1	4	0.00022891	0.0008585	0.068241	260	4	-6.6116	0.99977	0.99978	9.55553e-05	1	20490	0	-6.6116
Wbscr16	4	0.00023305	0.00087646	0.069401	261	4	-5.1263	0.99977	0.99977	9.98992e-05	1	20489	0	-5.1263
Exosc10	4	0.00023381	0.00087982	0.069401	262	4	-5.0099	0.99977	0.99977	9.98992e-05	1	20488	0	-5.0099
Trmt61a	4	0.00023759	0.00089227	0.070116	263	4	-5.3933	0.99865	0.99866	0.000582345	1	20299	0	-5.3933
Uhrf1	4	0.00024313	0.00090712	0.071013	264	4	-5.6048	0.99976	0.99976	0.000104243	1	20486	0	-5.6048
Sbno1	4	0.00024847	0.00092437	0.071921	265	4	-5.0397	0.99975	0.99976	0.000104243	1	20485	0	-5.0397
Gmppb	4	0.00024952	0.00092724	0.071921	266	4	-5.6794	0.99975	0.99976	0.000104243	1	20484	0	-5.6794
Thoc5	4	0.00024996	0.00092916	0.071921	267	4	-5.3279	0.98684	0.9868	0.00577086	1	19743	0	-5.3279
Uqcrfs1	4	0.00025623	0.00094832	0.073002	268	4	-4.2827	0.99974	0.99975	0.000108587	1	20483	0	-4.2827
Pcna	4	0.00025889	0.00095958	0.073002	269	4	-5.6312	0.99974	0.99975	0.000108587	1	20482	0	-5.6312
Ipo11	4	0.00025904	0.00096078	0.073002	271	3	-4.9131	0.89832	0.89795	0.0467478	1	17817	0	-4.9131
Ppp2ca	4	0.00025904	0.00096078	0.073002	270	4	-4.922	0.99574	0.99575	0.00184968	1	20096	0	-4.922
Polr3k	4	0.00025904	0.00096078	0.073002	272	4	-6.3123	0.99811	0.99813	0.000812891	1	20239	0	-6.3123
Znhit2	4	0.0002654	0.0009924	0.075128	273	3	-6.3941	0.81278	0.81239	0.0902354	1	16218	0	-6.3941
Tfrc	4	0.00027091	0.0010116	0.076022	274	4	-5.0666	0.99973	0.99974	0.000112931	1	20481	0	-5.0666
Utp15	4	0.00027091	0.0010116	0.076022	275	4	-4.8687	0.99973	0.99974	0.000112931	1	20480	0	-4.8687
Cherp	4	0.00027311	0.0010207	0.076241	276	4	-5.2245	0.99861	0.99862	0.00059974	1	20292	0	-5.2245
Dmap1	4	0.00027454	0.0010255	0.076241	277	4	-5.3274	0.99973	0.99974	0.000112931	1	20479	0	-5.3274
Gtf2h4	4	0.00027679	0.0010312	0.076241	278	2	-2.9633	0.0075533	0.020311	1.69227	0.817182	497	1	-2.9633
Cdk1	4	0.00027793	0.0010336	0.076241	279	4	-5.9758	0.99972	0.99973	0.000117275	1	20478	0	-5.9758
Polr3a	4	0.00028005	0.0010389	0.076241	280	4	-5.0191	0.99972	0.99973	0.000117275	1	20477	0	-5.0191
Naca	4	0.00028108	0.0010403	0.076241	282	3	-6.0952	0.66924	0.66891	0.174632	1	13406	0	-6.0952
Mnat1	4	0.00028108	0.0010403	0.076241	281	4	-5.8672	0.99442	0.99442	0.00243015	1	20024	0	-5.8672
Eif2b2	4	0.00028186	0.0010456	0.076357	283	4	-4.6408	0.99972	0.99973	0.000117275	1	20476	0	-4.6408
Vmn1r122	4	0.00028394	0.0010552	0.076516	284	4	-5.0156	0.99972	0.99973	0.000117275	1	20475	0	-5.0156
Vmn1r158	4	0.00028394	0.0010552	0.076516	285	4	-5.3748	0.99972	0.99973	0.000117275	1	20474	0	-5.3748
Dhfr	4	0.00028782	0.0010681	0.077121	286	4	-5.5112	0.99683	0.99681	0.00138761	1	20149	0	-5.5112
Kntc1	4	0.00028871	0.001071	0.077121	287	4	-5.1039	0.99971	0.99972	0.000121619	1	20473	0	-5.1039
Hist1h3f	4	0.00028999	0.0010762	0.077231	288	4	-5.3306	0.99971	0.99972	0.000121619	1	20471	0	-5.3306
Hspa9	4	0.00029881	0.0011091	0.079037	289	4	-4.7249	0.9997	0.99971	0.000125964	1	20470	0	-4.7249
Rplp2	4	0.00029881	0.0011091	0.079037	290	4	-4.3905	0.9997	0.99971	0.000125964	1	20469	0	-4.3905
Cnot11	4	0.00030394	0.001128	0.079527	291	4	-4.4356	0.9997	0.99971	0.000125964	1	20468	0	-4.4356
Pik3r4	4	0.00030487	0.0011313	0.079527	292	4	-5.5251	0.99888	0.99886	0.000495378	1	20323	0	-5.5251
Wdr24	4	0.00030585	0.0011342	0.079527	293	4	-4.4589	0.99969	0.99971	0.000125964	1	20467	0	-4.4589
Coa5	4	0.0003069	0.0011352	0.079527	294	4	-4.2394	0.99969	0.99971	0.000125964	1	20466	0	-4.2394
Aars2	4	0.000307	0.0011352	0.079527	295	4	-5.4041	0.99957	0.99959	0.000178097	1	20435	0	-5.4041
Usp7	4	0.00031006	0.0011471	0.079655	296	4	-4.5505	0.99969	0.9997	0.000130308	1	20464	0	-4.5505
Rpl21	4	0.00031006	0.0011471	0.079655	297	4	-4.6165	0.99969	0.9997	0.000130308	1	20465	0	-4.6165
Cenpw	4	0.00031142	0.0011524	0.079655	298	3	-5.7126	0.92066	0.92041	0.0360187	1	18270	0	-5.7126
Ptma	4	0.00031142	0.0011524	0.079655	299	4	-6.4569	0.99763	0.99764	0.00102615	1	20197	0	-6.4569
Mrps25	4	0.0003176	0.0011773	0.08105	300	4	-4.6866	0.99968	0.9997	0.000130308	1	20463	0	-4.6866
Pelo	4	0.00031861	0.0011812	0.08105	301	4	-5.4309	0.99935	0.99935	0.000282383	1	20394	0	-5.4309
Usp16	4	0.00032027	0.0011869	0.08105	302	4	-5.7422	0.99843	0.99845	0.000673679	1	20274	0	-5.7422
Fkbp1a	4	0.00032187	0.0011941	0.08105	303	4	-4.7453	0.99968	0.9997	0.000130308	1	20462	0	-4.7453
Anapc11	4	0.00032522	0.0012061	0.08105	307	3	-6.0742	0.56874	0.56817	0.245522	1	11426	0	-6.0742
Txnl4b	4	0.00032522	0.0012061	0.08105	306	3	-5.9667	0.79403	0.79368	0.100355	1	15843	0	-5.9667
Srpr	4	0.00032522	0.0012061	0.08105	305	3	-5.3657	0.88268	0.88226	0.0544034	1	17520	0	-5.3657
Psmg4	4	0.00032522	0.0012061	0.08105	304	4	-5.1076	0.98346	0.98344	0.00725213	1	19654	0	-5.1076
Prim1	4	0.00032661	0.0012118	0.08105	308	4	-4.8756	0.99967	0.99969	0.000134652	1	20460	0	-4.8756
Tbp	4	0.00032661	0.0012118	0.08105	309	4	-5.6093	0.99967	0.99969	0.000134652	1	20461	0	-5.6093
Rpa1	4	0.00033526	0.0012439	0.082587	310	4	-4.8353	0.99966	0.99969	0.000134652	1	20459	0	-4.8353
Mrpl38	4	0.00033643	0.0012473	0.082587	311	3	-5.259	0.88818	0.88783	0.0516702	1	17630	0	-5.259
C130026I21Rik	4	0.00033726	0.0012497	0.082587	312	4	-5.497	0.99966	0.99968	0.000138996	1	20457	0	-5.497
Gfm1	4	0.00033967	0.0012583	0.082587	313	3	-4.8279	0.54521	0.54451	0.263994	1	10977	0	-4.8279
Rps11	4	0.00034009	0.0012588	0.082587	314	4	-5.1435	0.99966	0.99968	0.000138996	1	20456	0	-5.1435
Brix1	4	0.00034009	0.0012588	0.082587	315	4	-5.3028	0.99966	0.99968	0.000138996	1	20454	0	-5.3028
Sp1	4	0.00034241	0.0012669	0.082858	316	4	-5.4784	0.99905	0.99905	0.000412776	1	20351	0	-5.4784
Mrps2	4	0.00034605	0.0012822	0.083055	317	4	-5.3422	0.99965	0.99967	0.000143341	1	20453	0	-5.3422
Mak16	4	0.00034919	0.0012971	0.083055	318	4	-5.2099	0.99965	0.99967	0.000143341	1	20452	0	-5.2099
Rac1	4	0.00034977	0.001298	0.083055	319	4	-5.8435	0.96187	0.96173	0.0169468	1	19146	0	-5.8435
Rpl38	4	0.00034977	0.001298	0.083055	323	4	-6.2062	0.99416	0.99417	0.00253935	1	20008	0	-6.2062
Anln	4	0.00034977	0.001298	0.083055	322	4	-5.1762	0.99631	0.99632	0.00160115	1	20125	0	-5.1762
Arcn1	4	0.00034977	0.001298	0.083055	321	4	-5.2453	0.99888	0.99886	0.000495378	1	20322	0	-5.2453
Rbm19	4	0.00034977	0.001298	0.083055	320	4	-6.227	0.999	0.99899	0.000438859	1	20345	0	-6.227
Cenpu	4	0.00035227	0.0013091	0.083501	324	1	1.0083	0.4935	0.49298	0.307171	1	9981	0	1.0083
Pfdn2	4	0.00036022	0.0013392	0.084903	325	4	-3.8549	0.98824	0.98823	0.00514197	1	19789	0	-3.8549
Dolk	4	0.00036286	0.0013541	0.085581	326	3	-6.1289	0.56076	0.56015	0.251696	1	11276	0	-6.1289
Taf2	4	0.00037494	0.0013987	0.088128	327	4	-4.9469	0.99963	0.99964	0.000156374	1	20451	0	-4.9469
Clp1	4	0.00038019	0.0014183	0.089094	328	4	-4.6768	0.99962	0.99964	0.000156374	1	20450	0	-4.6768
Cdc23	4	0.00038605	0.0014379	0.089899	329	4	-5.3595	0.99961	0.99963	0.000160719	1	20448	0	-5.3595
Polr2m	4	0.00038785	0.0014422	0.089899	330	4	-4.1243	0.99961	0.99963	0.000160719	1	20447	0	-4.1243
Atxn10	4	0.00038845	0.0014442	0.089899	331	3	-5.3235	0.42041	0.42275	0.373916	1	8635	1	-5.3235
Clns1a	4	0.0003955	0.00147	0.091092	332	4	-5.1698	0.99521	0.9952	0.00208963	1	20070	0	-5.1698
Ipo13	4	0.00039739	0.0014753	0.091092	333	4	-5.2765	0.99728	0.99728	0.00118289	1	20166	0	-5.2765
Cdipt	4	0.00040003	0.0014854	0.091092	336	3	-4.4786	0.7743	0.77397	0.111276	1	15456	0	-4.4786
Uri1	4	0.00040003	0.0014854	0.091092	334	3	-5.1228	0.88309	0.88269	0.0541918	1	17530	0	-5.1228
Tefm	4	0.00040003	0.0014854	0.091092	335	4	-6.5932	0.991	0.99098	0.00393511	1	19886	0	-6.5932
Espl1	4	0.00040195	0.0014916	0.091203	337	4	-4.7225	0.9996	0.99962	0.000165063	1	20445	0	-4.7225
Dhx16	4	0.00040849	0.0015199	0.091997	338	4	-4.8894	0.99959	0.99961	0.000169408	1	20444	0	-4.8894
Romo1	4	0.00040953	0.0015232	0.091997	339	3	-5.8185	0.74866	0.74835	0.125895	1	14952	0	-5.8185
Rex2	4	0.00041047	0.0015261	0.091997	340	3	-4.9105	0.90387	0.90347	0.0440863	1	17908	0	-4.9105
Sf1	4	0.00041487	0.0015395	0.091997	341	3	-5.8632	0.75928	0.75898	0.11977	1	15160	0	-5.8632
Pelp1	4	0.00041487	0.0015395	0.091997	342	3	-5.3175	0.92928	0.929	0.0319843	1	18451	0	-5.3175
Rps26	4	0.00041592	0.0015421	0.091997	343	4	-5.1325	0.99958	0.9996	0.000173753	1	20441	0	-5.1325
Xpo1	4	0.00041592	0.0015421	0.091997	344	4	-4.5461	0.99958	0.9996	0.000173753	1	20442	0	-4.5461
Zfp131	4	0.00041592	0.0015421	0.091997	345	4	-5.3512	0.99958	0.9996	0.000173753	1	20443	0	-5.3512
Nudcd3	4	0.00041791	0.0015467	0.091997	346	3	-4.8412	0.86281	0.86236	0.0643114	1	17167	0	-4.8412
Ncbp2	4	0.00041856	0.0015491	0.091997	347	4	-6.2893	0.99958	0.9996	0.000173753	1	20440	0	-6.2893
Fam96b	4	0.00042159	0.0015582	0.092272	348	4	-4.5311	0.99958	0.9996	0.000173753	1	20439	0	-4.5311
Fxn	4	0.00042367	0.0015635	0.09232	349	4	-4.4296	0.99958	0.9996	0.000173753	1	20438	0	-4.4296
Dtymk	4	0.00042844	0.0015826	0.093185	350	4	-4.5805	0.99957	0.99959	0.000178097	1	20437	0	-4.5805
Dock5	4	0.00043402	0.0016042	0.094087	351	4	-5.9883	0.99522	0.99522	0.0020809	1	20072	0	-5.9883
Puf60	4	0.00043652	0.0016123	0.094087	352	4	-4.6975	0.99956	0.99958	0.000182442	1	20433	0	-4.6975
Aldoa	4	0.00043652	0.0016123	0.094087	353	4	-5.5031	0.99956	0.99958	0.000182442	1	20434	0	-5.5031
Trappc8	4	0.00043704	0.0016162	0.094087	354	4	-5.6596	0.94131	0.94116	0.0263365	1	18692	0	-5.6596
Thoc2	4	0.00043808	0.0016214	0.094129	355	3	-3.557	0.76929	0.76903	0.114057	1	15364	0	-3.557
Iscu	4	0.00044255	0.0016396	0.094919	356	4	-5.5705	0.99956	0.99958	0.000182442	1	20432	0	-5.5705
Vmn1r143	3	0.00045018	0.0013263	0.084341	357	3	-4.6788	0.99955	0.99955	0.000195477	1	20431	0	-4.6788
Rbm22	4	0.00046072	0.0017043	0.097707	358	4	-5.5403	0.99954	0.99956	0.000191132	1	20430	0	-5.5403
Rrp12	4	0.00046172	0.0017067	0.097707	361	4	-5.619	0.96596	0.96581	0.0151083	1	19250	0	-5.619
Tubgcp2	4	0.00046172	0.0017067	0.097707	359	4	-5.0819	0.99796	0.99798	0.000878162	1	20224	0	-5.0819
Srp19	4	0.00046172	0.0017067	0.097707	360	4	-5.0153	0.99939	0.99939	0.000265	1	20402	0	-5.0153
1810022K09Rik	4	0.00046445	0.0017206	0.09796	362	4	-4.9482	0.99954	0.99956	0.000191132	1	20428	0	-4.9482
Fdxr	4	0.00046445	0.0017206	0.09796	363	4	-5.0217	0.99954	0.99956	0.000191132	1	20429	0	-5.0217
Trmt6	4	0.0004661	0.0017302	0.098235	364	4	-5.6935	0.99938	0.99939	0.000265	1	20401	0	-5.6935
Gm15127	4	0.00046768	0.0017378	0.0984	365	3	-5.2622	0.85971	0.85924	0.0658855	1	17114	0	-5.2622
Sec61a1	4	0.00047319	0.001757	0.099023	366	3	-5.465	0.50301	0.50236	0.298985	1	10165	0	-5.465
Dhx38	4	0.00047343	0.0017584	0.099023	367	4	-4.7728	0.99953	0.99955	0.000195477	1	20427	0	-4.7728
Kif20a	4	0.00047671	0.001769	0.099346	368	4	-5.2873	0.98088	0.98086	0.00839298	1	19579	0	-5.2873
Isy1	4	0.00047854	0.0017786	0.099614	369	4	-5.4513	0.99952	0.99954	0.000199821	1	20426	0	-5.4513
Mcm5	4	0.00048712	0.0018097	0.100449	370	4	-5.9332	0.98542	0.9854	0.00638744	1	19697	0	-5.9332
Sf3b5	4	0.00048855	0.0018126	0.100449	371	4	-5.2303	0.99951	0.99953	0.000204166	1	20425	0	-5.2303
Cenpa	4	0.00048922	0.0018169	0.100449	372	4	-4.3985	0.99165	0.99164	0.00364596	1	19909	0	-4.3985
Snapc5	4	0.00049111	0.0018226	0.100449	374	4	-5.4411	0.94537	0.9452	0.0244763	1	18785	0	-5.4411
Mtor	4	0.00049111	0.0018226	0.100449	375	4	-4.9437	0.98033	0.98033	0.00862771	1	19563	0	-4.9437
Cct5	4	0.00049111	0.0018226	0.100449	373	4	-6.1747	0.99509	0.99509	0.00213764	1	20059	0	-6.1747
Pkn2	4	0.00049796	0.0018504	0.101709	376	4	-4.8102	0.9995	0.99952	0.000208511	1	20424	0	-4.8102
Nup88	4	0.00050393	0.0018739	0.102723	377	3	-6.2806	0.75363	0.7534	0.122974	1	15053	0	-6.2806
Mthfd1	4	0.00050581	0.0018792	0.102723	378	4	-5.2007	0.99949	0.99951	0.000212856	1	20423	0	-5.2007
Polr3h	4	0.00050857	0.0018868	0.102723	379	3	-5.8264	0.86914	0.86868	0.0611402	1	17275	0	-5.8264
Paf1	4	0.00050972	0.0018887	0.102723	380	4	-4.3671	0.99949	0.99951	0.000212856	1	20422	0	-4.3671
Tubg1	4	0.00052048	0.0019333	0.10487	381	4	-5.7706	0.99948	0.99949	0.000221547	1	20421	0	-5.7706
Mrpl15	4	0.00052335	0.00194	0.104958	382	4	-4.3853	0.99948	0.99949	0.000221547	1	20419	0	-4.3853
Nat10	4	0.00052868	0.0019563	0.105563	383	4	-5.3904	0.99947	0.99949	0.000221547	1	20418	0	-5.3904
Smarcc1	4	0.00053352	0.001975	0.106069	384	4	-4.3285	0.99947	0.99948	0.000225892	1	20417	0	-4.3285
Ints6	4	0.00053389	0.0019759	0.106069	385	4	-6.1692	0.99943	0.99944	0.000243273	1	20411	0	-6.1692
Thoc3	4	0.00053938	0.0019898	0.106263	386	4	-4.6688	0.99946	0.99947	0.000230237	1	20416	0	-4.6688
Msmo1	4	0.00053938	0.0019898	0.106263	387	4	-4.6022	0.99946	0.99947	0.000230237	1	20415	0	-4.6022
Hist1h2ak	4	0.00054205	0.0019999	0.106378	388	4	-4.2177	0.99946	0.99947	0.000230237	1	20414	0	-4.2177
Fam98b	4	0.00054296	0.0020023	0.106378	389	3	-6.0199	0.081369	0.13803	0.860027	0.964325	2861	1	-6.0199
Adnp	4	0.00054919	0.0020229	0.107197	390	4	-5.118	0.96418	0.96408	0.0158869	1	19196	0	-5.118
Ppat	4	0.00055025	0.002031	0.107354	391	4	-4.8153	0.99638	0.99638	0.001575	1	20127	0	-4.8153
Rabggta	4	0.0005539	0.002044	0.107689	392	4	-5.2766	0.99467	0.99467	0.00232098	1	20038	0	-5.2766
Atp6v1b2	4	0.00055468	0.0020478	0.107689	393	4	-4.1408	0.99945	0.99946	0.000234582	1	20413	0	-4.1408
Itgb3	4	0.00055646	0.0020579	0.107943	394	4	-5.1272	0.99854	0.99855	0.000630184	1	20287	0	-5.1272
Hist1h2ae	4	0.00056399	0.00209	0.10935	395	4	-5.057	0.99577	0.99578	0.0018366	1	20098	0	-5.057
Snrpd3	4	0.0005678	0.0021053	0.109873	396	4	-4.8646	0.99943	0.99944	0.000243273	1	20412	0	-4.8646
Wrb	4	0.00057219	0.0021197	0.110345	397	4	-5.5313	0.99849	0.99851	0.000647581	1	20280	0	-5.5313
Nip7	4	0.00057965	0.0021503	0.110967	399	4	-5.2683	0.94054	0.94041	0.0266828	1	18675	0	-5.2683
Eif2s1	4	0.00057965	0.0021503	0.110967	398	4	-5.6496	0.9961	0.9961	0.00169706	1	20117	0	-5.6496
Rpl27a	4	0.00058134	0.0021556	0.110967	400	4	-4.3654	0.99942	0.99943	0.000247618	1	20410	0	-4.3654
Lsm11	4	0.00058209	0.0021585	0.110967	401	4	-4.5311	0.99942	0.99943	0.000247618	1	20409	0	-4.5311
Olfr1179	4	0.00059053	0.0021858	0.112092	402	4	-3.7946	0.99941	0.99942	0.000251964	1	20408	0	-3.7946
Alg14	4	0.00059767	0.0022131	0.112654	405	3	-5.7538	0.84364	0.84302	0.0741621	1	16789	0	-5.7538
Anapc10	4	0.00059767	0.0022131	0.112654	403	4	-5.4173	0.94282	0.94264	0.0256541	1	18729	0	-5.4173
Mfn2	4	0.00059767	0.0022131	0.112654	404	4	-5.4948	0.99607	0.99608	0.00170578	1	20114	0	-5.4948
Acly	4	0.0006039	0.0022375	0.113342	406	4	-4.7521	0.9994	0.9994	0.000260655	1	20406	0	-4.7521
Sec22b	4	0.00060514	0.0022423	0.113342	407	4	-5.2108	0.97314	0.97302	0.0118782	1	19399	0	-5.2108
Pdap1	4	0.00060535	0.0022433	0.113342	408	4	-5.0246	0.99939	0.9994	0.000260655	1	20405	0	-5.0246
U2af2	4	0.00060623	0.0022485	0.113342	409	4	-4.5934	0.99939	0.9994	0.000260655	1	20404	0	-4.5934
Eef2	4	0.00061141	0.0022665	0.11397	410	4	-5.9471	0.99858	0.99859	0.000612787	1	20290	0	-5.9471
Bysl	4	0.00061296	0.0022744	0.11409	411	4	-4.7085	0.99939	0.99939	0.000265	1	20403	0	-4.7085
Fkbpl	4	0.00061483	0.0022816	0.114173	412	2	-2.8518	0.10137	0.16754	0.775881	0.964325	3490	1	-2.8518
Usp39	4	0.00061815	0.0022936	0.114495	413	4	-5.7241	0.99845	0.99847	0.000664979	1	20277	0	-5.7241
Nelfb	4	0.00062409	0.0023118	0.114675	414	4	-5.0572	0.9724	0.9723	0.0121997	1	19382	0	-5.0572
Cox7b	4	0.00062494	0.0023161	0.114675	415	3	-5.2587	0.45616	0.45626	0.340788	1	9270	1	-5.2587
Sf3b3	4	0.00062641	0.0023199	0.114675	416	4	-5.3447	0.99937	0.99938	0.000269346	1	20399	0	-5.3447
Rps15	4	0.00062641	0.0023199	0.114675	417	4	-4.6934	0.99937	0.99938	0.000269346	1	20400	0	-4.6934
Cox6c	4	0.00062899	0.0023281	0.114675	418	4	-5.2728	0.99897	0.99896	0.000451901	1	20339	0	-5.2728
Trappc4	4	0.0006299	0.0023304	0.114675	419	4	-5.3831	0.99937	0.99938	0.000269346	1	20398	0	-5.3831
Sec62	4	0.00063543	0.0023534	0.115289	420	3	-5.2336	0.8472	0.84662	0.0723115	1	16845	0	-5.2336
Ppa1	4	0.00063688	0.0023597	0.115289	421	3	-5.8444	0.51394	0.5132	0.289713	1	10379	0	-5.8444
Glmn	4	0.00063688	0.0023597	0.115289	422	2	-2.595	0.84452	0.84392	0.0736987	1	16802	0	-2.595
Pdcd7	4	0.00064433	0.0023884	0.116011	423	4	-4.8477	0.99936	0.99936	0.000278037	1	20397	0	-4.8477
Gm10662	4	0.00064433	0.0023884	0.116011	424	4	-5.266	0.99936	0.99936	0.000278037	1	20396	0	-5.266
Thoc6	4	0.00064545	0.0023913	0.116011	425	4	-4.9889	0.99935	0.99936	0.000278037	1	20395	0	-4.9889
Thg1l	4	0.00066937	0.002478	0.119422	426	3	-5.0803	0.74633	0.74601	0.127255	1	14901	0	-5.0803
Pkm	4	0.00067182	0.0024847	0.119422	428	3	-5.9202	0.59445	0.59409	0.226148	1	11949	0	-5.9202
Mbd2	4	0.00067182	0.0024847	0.119422	429	4	-5.1945	0.99225	0.99225	0.00337889	1	19927	0	-5.1945
Mrps30	4	0.00067182	0.0024847	0.119422	427	4	-5.3983	0.99372	0.9937	0.00274471	1	19988	0	-5.3983
Eef1e1	4	0.00067659	0.0025039	0.119786	430	3	-5.6944	0.79629	0.79594	0.0991197	1	15885	0	-5.6944
Snapc2	4	0.00067659	0.0025039	0.119786	431	4	-4.2744	0.94204	0.94188	0.0260044	1	18713	0	-4.2744
Rrp9	4	0.00067837	0.002512	0.119898	432	4	-5.5834	0.99932	0.99933	0.000291075	1	20393	0	-5.5834
Srp72	4	0.00068034	0.0025182	0.119918	433	3	-5.782	0.02604	0.054107	1.26675	0.905444	1209	1	-5.782
Dnajc17	4	0.00068794	0.0025484	0.121077	434	4	-5.3118	0.99931	0.99932	0.000295421	1	20392	0	-5.3118
Cenpe	4	0.00069143	0.0025594	0.121197	435	4	-5.0151	0.97392	0.97379	0.0115347	1	19411	0	-5.0151
Rps27a	4	0.00069373	0.0025685	0.121197	436	4	-5.5221	0.99931	0.99932	0.000295421	1	20391	0	-5.5221
Rps16	4	0.00069373	0.0025685	0.121197	437	4	-4.6003	0.99931	0.99932	0.000295421	1	20390	0	-4.6003
Usp37	4	0.00069805	0.0025848	0.121687	438	4	-5.6026	0.99261	0.9926	0.00322573	1	19939	0	-5.6026
Gcn1l1	4	0.00071604	0.0026447	0.123942	439	4	-5.1181	0.99928	0.99929	0.000308459	1	20389	0	-5.1181
Dctn5	4	0.00072026	0.0026581	0.124008	441	4	-5.3748	0.98324	0.98322	0.0073493	1	19649	0	-5.3748
Med11	4	0.00072026	0.0026581	0.124008	440	4	-5.7002	0.99902	0.99901	0.000430165	1	20347	0	-5.7002
Hnrnpl	4	0.0007296	0.0026912	0.124878	442	4	-2.963	0.98191	0.9819	0.00793274	1	19604	0	-2.963
Uxt	4	0.00073058	0.0026941	0.124878	443	4	-5.5734	0.99927	0.99928	0.000312805	1	20388	0	-5.5734
Tti2	4	0.00073224	0.0027027	0.124878	444	3	-5.1388	0.93035	0.93008	0.0314797	1	18473	0	-5.1388
Tuba1c	4	0.00073327	0.002707	0.124878	445	4	-5.0709	0.99927	0.99927	0.000317151	1	20386	0	-5.0709
Mphosph10	4	0.00073327	0.002707	0.124878	446	4	-4.9251	0.99927	0.99927	0.000317151	1	20387	0	-4.9251
Usp5	3	0.00074636	0.0021436	0.110967	447	3	-5.5085	0.99925	0.99926	0.000321497	1	20385	0	-5.5085
Sars	4	0.00074674	0.0027468	0.125591	449	3	-6.0616	0.42832	0.43008	0.366451	1	8774	1	-6.0616
Stt3a	4	0.00074674	0.0027468	0.125591	450	3	-5.4197	0.87484	0.8744	0.0582899	1	17374	0	-5.4197
Wdr70	4	0.00074674	0.0027468	0.125591	448	4	-5.8764	0.95361	0.95342	0.0207157	1	18959	0	-5.8764
Emc8	4	0.00074674	0.0027468	0.125591	451	4	-5.07	0.97584	0.97575	0.0106614	1	19457	0	-5.07
Tbcd	4	0.00076067	0.0027966	0.127587	452	4	-4.9763	0.99924	0.99925	0.000325843	1	20384	0	-4.9763
Hnf1b	4	0.00076959	0.002832	0.128637	453	4	-4.6561	0.99923	0.99924	0.000330189	1	20383	0	-4.6561
Sf3b2	4	0.00076959	0.002832	0.128637	454	4	-5.4086	0.99923	0.99924	0.000330189	1	20382	0	-5.4086
5730507C01Rik	4	0.00077337	0.0028445	0.128919	455	4	-5.0526	0.99512	0.99512	0.00212455	1	20062	0	-5.0526
Snapc1	4	0.00077808	0.0028656	0.12959	456	4	-5.1224	0.9596	0.95947	0.0179686	1	19082	0	-5.1224
Ldha	4	0.00078148	0.0028775	0.129848	457	4	-5.4159	0.99822	0.99824	0.000765032	1	20254	0	-5.4159
2410131K14Rik	4	0.00078543	0.0028924	0.12995	458	3	-5.8207	0.2859	0.30908	0.509929	1	6317	1	-5.8207
Ska2	4	0.00078576	0.0028924	0.12995	459	4	-5.1535	0.99921	0.99922	0.000338882	1	20381	0	-5.1535
Mms19	4	0.00078801	0.002901	0.130055	460	4	-4.1196	0.99921	0.99921	0.000343228	1	20380	0	-4.1196
Smc3	4	0.00079536	0.0029269	0.130931	461	4	-5.4934	0.99887	0.99885	0.000499726	1	20319	0	-5.4934
Gm16513	4	0.00079907	0.0029393	0.131177	462	4	-3.7731	0.9992	0.9992	0.000347575	1	20379	0	-3.7731
Fosl1	4	0.00080063	0.0029451	0.131177	463	4	-4.6752	0.9992	0.9992	0.000347575	1	20378	0	-4.6752
Gm14345	4	0.00080953	0.0029762	0.131995	464	4	-4.164	0.99919	0.99919	0.000351921	1	20375	0	-4.164
Pola1	4	0.00080953	0.0029762	0.131995	465	4	-4.8622	0.99919	0.99919	0.000351921	1	20376	0	-4.8622
Mars	4	0.00081396	0.0029911	0.13237	466	4	-6.3087	0.99426	0.99426	0.00250003	1	20015	0	-6.3087
Wdr5	4	0.00081765	0.0030055	0.132621	467	4	-4.3624	0.99918	0.99918	0.000356268	1	20374	0	-4.3624
Dph2	4	0.0008196	0.0030141	0.132621	468	4	-3.8333	0.99918	0.99918	0.000356268	1	20373	0	-3.8333
Gtf2f2	4	0.00082082	0.003016	0.132621	469	4	-4.4526	0.99918	0.99917	0.000360614	1	20372	0	-4.4526
Orc6	4	0.00083149	0.0030505	0.133674	470	4	-5.4416	0.99917	0.99916	0.000364961	1	20371	0	-5.4416
Pcid2	4	0.00083223	0.0030529	0.133674	471	4	-4.8286	0.99917	0.99916	0.000364961	1	20370	0	-4.8286
Samm50	4	0.0008398	0.0030778	0.13448	472	3	-5.7794	0.93101	0.93073	0.0311763	1	18484	0	-5.7794
Gpn2	4	0.00084679	0.0031037	0.135324	473	4	-5.5211	0.99852	0.99854	0.000634533	1	20286	0	-5.5211
Rpl15	4	0.00085201	0.0031204	0.135769	474	4	-5.1174	0.99915	0.99915	0.000369307	1	20369	0	-5.1174
Ggps1	4	0.0008638	0.0031669	0.137275	475	4	-6.2862	0.96155	0.9614	0.0170959	1	19139	0	-6.2862
Bard1	4	0.0008645	0.0031683	0.137275	476	4	-4.1054	0.99914	0.99914	0.000373654	1	20367	0	-4.1054
Tsen54	4	0.00086857	0.0031851	0.137713	477	3	-3.9958	0.7594	0.75912	0.11969	1	15163	0	-3.9958
Ganab	4	0.00087574	0.0032158	0.138583	478	4	-5.3545	0.99288	0.99289	0.00309886	1	19955	0	-5.3545
Ube2z	4	0.00087751	0.0032215	0.138583	479	4	-3.9434	0.99912	0.99912	0.000382347	1	20366	0	-3.9434
Prpf8	4	0.00088021	0.0032282	0.138583	480	4	-3.7314	0.99912	0.99912	0.000382347	1	20365	0	-3.7314
Wdr74	4	0.00088129	0.0032321	0.138583	481	4	-5.0889	0.94791	0.94781	0.0232787	1	18840	0	-5.0889
Ints9	4	0.0008861	0.0032527	0.139074	482	3	-5.5555	0.29504	0.31622	0.500011	1	6458	1	-5.5555
Gmps	4	0.00088756	0.003257	0.139074	483	4	-4.486	0.99911	0.99911	0.000386694	1	20364	0	-4.486
Eif6	4	0.00089196	0.0032737	0.139193	484	3	-5.6977	0.87882	0.8784	0.0563077	1	17447	0	-5.6977
Rad50	4	0.00089388	0.00328	0.139193	485	4	-5.0444	0.9988	0.9988	0.000521466	1	20314	0	-5.0444
Tcp1	4	0.00089388	0.00328	0.139193	486	4	-5.9475	0.99888	0.99886	0.000495378	1	20320	0	-5.9475
Rps14	4	0.00089966	0.0032987	0.139414	487	4	-5.527	0.9991	0.9991	0.000391041	1	20362	0	-5.527
Rpl10a	4	0.00089966	0.0032987	0.139414	488	4	-4.6452	0.9991	0.9991	0.000391041	1	20363	0	-4.6452
Commd8	4	0.00090904	0.0033284	0.139972	489	4	-5.2317	0.99661	0.99661	0.00147476	1	20138	0	-5.2317
Mapk14	4	0.0009095	0.0033293	0.139972	490	4	-4.1284	0.99909	0.99909	0.000395388	1	20361	0	-4.1284
Mvk	4	0.0009103	0.0033322	0.139972	491	4	-5.0832	0.99909	0.99909	0.000395388	1	20360	0	-5.0832
Wdr77	4	0.00091341	0.0033466	0.140291	492	4	-4.9754	0.99862	0.99863	0.000595391	1	20296	0	-4.9754
Ruvbl1	3	0.0009232	0.0026323	0.123639	493	3	-6.159	0.99908	0.99908	0.000399735	1	20358	0	-6.159
Emg1	4	0.00092449	0.003394	0.141478	494	4	-4.1805	0.99908	0.99907	0.000404082	1	20357	0	-4.1805
Polr2k	4	0.00092547	0.0033954	0.141478	495	4	-5.7202	0.98308	0.98306	0.00741997	1	19645	0	-5.7202
Dbr1	4	0.00092547	0.0033954	0.141478	496	4	-5.7896	0.99862	0.99863	0.000595391	1	20294	0	-5.7896
Nelfa	4	0.0009308	0.0034117	0.141871	497	4	-2.72	0.97973	0.97974	0.00888916	1	19548	0	-2.72
Tyms	4	0.00093925	0.0034429	0.142878	498	4	-3.9623	0.99906	0.99906	0.000408429	1	20355	0	-3.9623
Timm23	4	0.00094684	0.0034697	0.143048	499	4	-4.523	0.99905	0.99905	0.000412776	1	20354	0	-4.523
Rpl18a	4	0.00094684	0.0034697	0.143048	500	4	-4.8321	0.99905	0.99905	0.000412776	1	20353	0	-4.8321
Oxa1l	4	0.00094684	0.0034697	0.143048	501	4	-4.4451	0.99905	0.99905	0.000412776	1	20352	0	-4.4451
Smg1	4	0.00095177	0.0034922	0.143048	503	2	-2.0851	0.40063	0.40502	0.392524	1	8254	1	-2.0851
Dad1	4	0.00095177	0.0034922	0.143048	502	4	-4.2567	0.97158	0.97149	0.0125617	1	19367	0	-4.2567
U2af1	4	0.00095891	0.0035162	0.143048	506	3	-5.0372	0.30563	0.32467	0.488558	1	6617	1	-5.0372
Dlst	4	0.00095891	0.0035162	0.143048	507	3	-6.002	0.81336	0.81297	0.0899255	1	16229	0	-6.002
Chd4	4	0.00095891	0.0035162	0.143048	504	3	-5.7149	0.92873	0.92845	0.0322415	1	18444	0	-5.7149
Sec13	4	0.00095891	0.0035162	0.143048	505	4	-5.502	0.9941	0.99411	0.00256556	1	20004	0	-5.502
Haus4	4	0.00095891	0.0035162	0.143048	508	4	-5.5364	0.99896	0.99895	0.000456249	1	20337	0	-5.5364
Kmt2d	4	0.00096584	0.0035329	0.143448	509	4	-4.9304	0.97288	0.97277	0.0119898	1	19391	0	-4.9304
Zfp932	4	0.00097777	0.0035689	0.144502	510	4	-4.8282	0.99902	0.99901	0.000430165	1	20349	0	-4.8282
Mau2	4	0.00098084	0.0035794	0.144502	511	4	-4.6444	0.99902	0.99901	0.000430165	1	20348	0	-4.6444
Capzb	4	0.00098109	0.0035799	0.144502	512	4	-4.6019	0.94552	0.94536	0.0244028	1	18786	0	-4.6019
Pop5	4	0.00098433	0.0035928	0.144742	513	4	-5.1661	0.99902	0.999	0.000434512	1	20346	0	-5.1661
Mfn1	4	0.00099141	0.0036168	0.145423	514	4	-5.1059	0.99801	0.99802	0.000860756	1	20230	0	-5.1059
Polr2g	4	0.00099839	0.0036436	0.14603	515	4	-4.7412	0.999	0.99899	0.000438859	1	20344	0	-4.7412
Tprkb	4	0.00099907	0.003646	0.14603	516	2	-2.2073	0.67993	0.67955	0.167779	1	13623	0	-2.2073
Gtf2e2	4	0.001003	0.0036632	0.146437	517	3	-5.3752	0.25552	0.28581	0.543923	0.998772	5865	1	-5.3752
Stoml2	4	0.0010058	0.0036728	0.146537	518	4	-4.2044	0.99899	0.99899	0.000438859	1	20343	0	-4.2044
Heatr1	4	0.0010092	0.0036829	0.146563	519	4	-5.0124	0.99899	0.99898	0.000443206	1	20342	0	-5.0124
Ppp2r2a	4	0.0010112	0.0036877	0.146563	520	4	-4.1301	0.99899	0.99898	0.000443206	1	20341	0	-4.1301
Atrip	4	0.0010152	0.003702	0.146852	521	3	-5.0547	0.93278	0.93248	0.0303605	1	18520	0	-5.0547
Ncbp1	4	0.0010261	0.003736	0.147635	523	4	-5.1377	0.96952	0.96939	0.0135015	1	19323	0	-5.1377
Chmp3	4	0.0010261	0.003736	0.147635	522	4	-5.0191	0.99196	0.99195	0.00351022	1	19921	0	-5.0191
Copb1	4	0.0010317	0.0037566	0.148165	524	4	-4.4039	0.99897	0.99896	0.000451901	1	20340	0	-4.4039
Rsl1d1	4	0.0010355	0.0037701	0.148411	525	4	-5.1518	0.99154	0.99152	0.00369852	1	19902	0	-5.1518
Vmn2r42	4	0.0010391	0.0037854	0.148524	526	4	-4.6684	0.99896	0.99896	0.000451901	1	20338	0	-4.6684
Mrpl14	4	0.0010426	0.0037988	0.148524	527	2	-2.543	0.40535	0.40918	0.388086	1	8344	1	-2.543
Tpt1	4	0.0010492	0.0038228	0.148524	528	4	-4.5786	0.99895	0.99895	0.000456249	1	20336	0	-4.5786
Tmem258	4	0.0010507	0.003829	0.148524	529	3	-5.3132	0.46594	0.46568	0.331912	1	9445	1	-5.3132
Gtf2a1	4	0.0010514	0.0038314	0.148524	530	3	-4.2416	0.74884	0.74855	0.125779	1	14956	0	-4.2416
Nfat5	4	0.001052	0.0038338	0.148524	531	4	-3.7386	0.99895	0.99895	0.000456249	1	20334	0	-3.7386
Ubald2	4	0.001052	0.0038338	0.148524	532	4	-4.205	0.99895	0.99895	0.000456249	1	20335	0	-4.205
Phf5a	4	0.0010532	0.0038357	0.148524	533	4	-4.2073	0.99895	0.99894	0.000460596	1	20333	0	-4.2073
Cmtr1	4	0.0010536	0.0038376	0.148524	534	4	-4.6725	0.99895	0.99894	0.000460596	1	20332	0	-4.6725
Srsf2	4	0.0010585	0.0038568	0.148709	536	4	-4.9092	0.9831	0.98308	0.00741114	1	19646	0	-4.9092
Xab2	4	0.0010585	0.0038568	0.148709	535	4	-5.7191	0.99614	0.99614	0.00167962	1	20120	0	-5.7191
Ino80	4	0.0010724	0.0039095	0.150309	537	4	-4.3497	0.99893	0.99892	0.000469292	1	20331	0	-4.3497
Birc5	4	0.0010738	0.0039128	0.150309	538	4	-5.5161	0.99893	0.99892	0.000469292	1	20330	0	-5.5161
Snrnp200	4	0.0010771	0.0039267	0.150352	539	4	-4.0297	0.99892	0.99891	0.000473639	1	20329	0	-4.0297
Rfc4	4	0.0010799	0.0039382	0.150352	540	4	-4.8164	0.99892	0.99891	0.000473639	1	20328	0	-4.8164
Utp23	4	0.0010817	0.0039449	0.150352	541	4	-6.1036	0.94159	0.94144	0.0262074	1	18701	0	-6.1036
Atp6v0b	4	0.0010901	0.0039718	0.150352	544	4	-5.1533	0.991	0.99099	0.00393073	1	19887	0	-5.1533
Slc7a6os	4	0.0010901	0.0039718	0.150352	543	4	-5.9217	0.99427	0.99427	0.00249566	1	20016	0	-5.9217
Ccdc53	4	0.0010901	0.0039718	0.150352	542	4	-5.6422	0.99662	0.99662	0.0014704	1	20139	0	-5.6422
Cct3	4	0.0010901	0.0039718	0.150352	545	4	-5.7443	0.9979	0.99792	0.000904273	1	20221	0	-5.7443
Hcar2	4	0.0010903	0.0039732	0.150352	546	4	-3.9621	0.99891	0.9989	0.000477987	1	20327	0	-3.9621
Ankrd52	4	0.0010926	0.0039794	0.150352	547	4	-4.3475	0.99891	0.9989	0.000477987	1	20326	0	-4.3475
Eaf1	4	0.0010953	0.003989	0.150439	548	4	-4.7766	0.9989	0.99889	0.000482335	1	20325	0	-4.7766
Paxip1	4	0.0011058	0.0040307	0.151734	549	4	-4.1824	0.99889	0.99888	0.000486682	1	20324	0	-4.1824
Hsbp1	4	0.0011092	0.0040417	0.151872	550	3	-5.1184	0.92181	0.92155	0.0354811	1	18295	0	-5.1184
Snrpf	4	0.0011228	0.0040886	0.153358	551	4	-4.8467	0.99888	0.99886	0.000495378	1	20321	0	-4.8467
Gm8693	4	0.0011298	0.0041092	0.153456	553	3	-4.8055	0.77425	0.77391	0.11131	1	15455	0	-4.8055
Surf6	4	0.0011298	0.0041092	0.153456	552	4	-4.7665	0.99869	0.9987	0.00056495	1	20303	0	-4.7665
Zcrb1	4	0.001132	0.0041136	0.153456	554	3	-2.8143	0.80149	0.80113	0.096297	1	15985	0	-2.8143
Pak2	4	0.0011478	0.0041725	0.155374	555	4	-5.1168	0.99535	0.99535	0.00202418	1	20077	0	-5.1168
Sms	4	0.0011513	0.0041888	0.1557	556	4	-4.0512	0.99885	0.99884	0.000504074	1	20317	0	-4.0512
Olfr888	4	0.001167	0.0042472	0.157589	557	4	-3.735	0.99883	0.99882	0.00051277	1	20316	0	-3.735
Taz	4	0.0011787	0.0042922	0.15869	558	4	-4.7648	0.99515	0.99515	0.00211145	1	20064	0	-4.7648
Oraov1	4	0.0011844	0.0043105	0.159079	559	4	-5.146	0.99882	0.99881	0.000517118	1	20315	0	-5.146
Sptssa	4	0.0011889	0.0043282	0.159448	560	4	-5.0559	0.9731	0.97298	0.0118961	1	19398	0	-5.0559
Gid8	4	0.0011999	0.0043689	0.160662	561	4	-3.423	0.9988	0.99879	0.000525815	1	20313	0	-3.423
Paxbp1	4	0.0012074	0.0043953	0.161344	562	4	-3.449	0.98701	0.98699	0.00568725	1	19747	0	-3.449
Mrps16	4	0.0012163	0.0044273	0.16162	563	3	-5.0759	0.82988	0.82932	0.0812779	1	16537	0	-5.0759
Cenpm	4	0.0012184	0.0044326	0.16162	564	3	-4.8805	0.7	0.69947	0.155231	1	14010	0	-4.8805
Dctn4	4	0.0012184	0.0044326	0.16162	565	4	-4.0778	0.95898	0.95886	0.0182448	1	19070	0	-4.0778
Ap1m1	4	0.0012188	0.0044341	0.16162	566	4	-4.0939	0.99878	0.99878	0.000530163	1	20312	0	-4.0939
Kin	4	0.0012274	0.0044671	0.162538	567	4	-4.1655	0.99877	0.99877	0.000534511	1	20311	0	-4.1655
Rpl4	4	0.0012329	0.0044911	0.163123	568	4	-4.9054	0.99877	0.99876	0.000538859	1	20310	0	-4.9054
Dars2	4	0.0012386	0.0045169	0.163775	569	4	-4.7777	0.99781	0.99783	0.000943443	1	20212	0	-4.7777
Rnaseh2c	4	0.0012422	0.0045289	0.163921	570	4	-4.115	0.99876	0.99875	0.000543208	1	20309	0	-4.115
Nifk	4	0.0012547	0.0045663	0.16441	571	4	-4.6752	0.99875	0.99874	0.000547556	1	20307	0	-4.6752
Ect2	4	0.0012547	0.0045663	0.16441	572	4	-4.9521	0.99875	0.99874	0.000547556	1	20308	0	-4.9521
Vmn2r40	4	0.0012547	0.0045663	0.16441	573	4	-4.7732	0.99875	0.99874	0.000547556	1	20306	0	-4.7732
Vmn2r63	4	0.0012642	0.0046036	0.164546	577	3	-4.8725	0.013595	0.034516	1.46198	0.867409	796	1	-4.8725
Mrpl48	4	0.0012642	0.0046036	0.164546	574	3	-3.052	0.58843	0.58799	0.23063	1	11825	0	-3.052
Vmn1r138	4	0.0012642	0.0046036	0.164546	575	3	-3.0005	0.85631	0.85582	0.0676176	1	17024	0	-3.0005
Pcbd1	4	0.0012642	0.0046036	0.164546	576	4	-4.1946	0.98637	0.98634	0.00597335	1	19726	0	-4.1946
Cnot3	4	0.001266	0.0046099	0.164546	578	4	-3.6898	0.99873	0.99873	0.000551905	1	20305	0	-3.6898
Rpl19	4	0.0012763	0.0046405	0.165275	579	4	-5.5296	0.99872	0.99872	0.000556253	1	20304	0	-5.5296
Mrpl52	4	0.0012776	0.0046463	0.165275	580	4	-4.8311	0.99355	0.99354	0.00281464	1	19981	0	-4.8311
Atp6v1g1	4	0.0012828	0.0046635	0.165603	581	3	-4.1706	0.89595	0.89559	0.0478908	1	17765	0	-4.1706
Pcyt2	4	0.0013009	0.0047306	0.167697	582	4	-4.7941	0.98181	0.9818	0.00797697	1	19601	0	-4.7941
Cacna2d4	4	0.001305	0.0047464	0.167969	583	4	-4.8842	0.99778	0.99779	0.000960853	1	20209	0	-4.8842
Uqcr10	4	0.0013192	0.0047967	0.169051	584	4	-4.9532	0.99837	0.99838	0.000704128	1	20267	0	-4.9532
Vmn1r183	4	0.0013196	0.0047982	0.169051	585	3	-3.2754	0.53317	0.53253	0.273656	1	10752	0	-3.2754
Apex2	4	0.0013204	0.0048015	0.169051	586	4	-3.7275	0.99868	0.99869	0.000569299	1	20302	0	-3.7275
Chmp7	4	0.0013242	0.0048197	0.16936	587	4	-4.3642	0.99868	0.99869	0.000569299	1	20301	0	-4.3642
Phb2	4	0.0013349	0.0048528	0.16936	588	4	-4.8112	0.99867	0.99867	0.000577996	1	20300	0	-4.8112
Actl6a	4	0.001337	0.0048595	0.16936	591	3	-5.4752	0.68251	0.68213	0.166133	1	13683	0	-5.4752
Nup107	4	0.001337	0.0048595	0.16936	590	3	-5.2982	0.8999	0.89949	0.0460037	1	17848	0	-5.2982
Yars	4	0.001337	0.0048595	0.16936	589	4	-5.9706	0.98643	0.9864	0.00594694	1	19733	0	-5.9706
Mrpl41	4	0.0013514	0.0049136	0.170959	592	4	-4.8333	0.99581	0.99582	0.00181916	1	20100	0	-4.8333
Sde2	4	0.0013573	0.0049376	0.171503	593	4	-3.972	0.99864	0.99865	0.000586694	1	20298	0	-3.972
Polr2j	4	0.0013604	0.0049524	0.171731	594	4	-4.0282	0.99864	0.99864	0.000591042	1	20297	0	-4.0282
Spdl1	4	0.0013677	0.0049773	0.172305	595	3	-4.9053	0.45523	0.45536	0.341645	1	9255	1	-4.9053
Cox11	4	0.0013778	0.0050147	0.172793	596	4	-4.6622	0.99862	0.99863	0.000595391	1	20295	0	-4.6622
Timm50	4	0.0013821	0.0050324	0.172793	597	4	-4.8101	0.99862	0.99862	0.00059974	1	20293	0	-4.8101
Mrps34	4	0.0013834	0.0050353	0.172793	598	3	-3.7296	0.10966	0.17986	0.745065	0.968117	3726	1	-3.7296
Ewsr1	4	0.0013897	0.0050554	0.172793	599	4	-4.4331	0.99861	0.99862	0.00059974	1	20291	0	-4.4331
Adss	4	0.0013913	0.0050583	0.172793	603	3	-5.198	0.19138	0.23887	0.621838	0.985362	4935	1	-5.198
Slc7a11	4	0.0013913	0.0050583	0.172793	601	4	-5.0392	0.98034	0.98034	0.00862328	1	19564	0	-5.0392
1810026J23Rik	4	0.0013913	0.0050583	0.172793	600	4	-4.6947	0.99556	0.99557	0.0019282	1	20087	0	-4.6947
Vmn1r128	4	0.0013913	0.0050583	0.172793	602	4	-5.3677	0.99812	0.99814	0.00080854	1	20240	0	-5.3677
Mrpl45	4	0.001402	0.0050971	0.173831	604	4	-3.6512	0.94519	0.945	0.0245682	1	18779	0	-3.6512
Mrpl44	4	0.0014217	0.0051632	0.175796	605	4	-5.231	0.98988	0.98984	0.004435	1	19852	0	-5.231
Ttc33	4	0.0014281	0.0051876	0.176265	606	4	-4.232	0.99857	0.99858	0.000617136	1	20289	0	-4.232
Ube2i	4	0.0014342	0.0052111	0.176265	609	3	-5.6282	0.68321	0.68284	0.165681	1	13698	0	-5.6282
Metap2	4	0.0014342	0.0052111	0.176265	607	4	-5.4172	0.97674	0.97668	0.0102477	1	19474	0	-5.4172
Snap23	4	0.0014342	0.0052111	0.176265	608	4	-5.9188	0.99842	0.99843	0.000682378	1	20273	0	-5.9188
Aurkaip1	4	0.0014485	0.0052614	0.177676	610	3	-5.3163	0.33364	0.34737	0.459208	1	7074	1	-5.3163
Lars	4	0.0014522	0.005272	0.177741	611	4	-5.1921	0.94298	0.94282	0.0255712	1	18733	0	-5.1921
Aurka	4	0.0014777	0.005362	0.180483	612	4	-4.9263	0.99852	0.99854	0.000634533	1	20285	0	-4.9263
Copa	4	0.0014798	0.0053723	0.180536	613	4	-4.0183	0.99852	0.99853	0.000638883	1	20284	0	-4.0183
Wdr73	4	0.0014854	0.0053874	0.180749	614	4	-5.5603	0.94741	0.94732	0.0235033	1	18829	0	-5.5603
Hist1h3h	4	0.0014945	0.0054238	0.181382	615	4	-4.9761	0.99851	0.99852	0.000643232	1	20282	0	-4.9761
Prpf31	4	0.0014945	0.0054238	0.181382	616	4	-3.8398	0.99851	0.99852	0.000643232	1	20283	0	-3.8398
Chmp6	4	0.0015016	0.0054569	0.182193	617	4	-4.7681	0.97822	0.9782	0.00957234	1	19508	0	-4.7681
Uqcrc1	4	0.0015066	0.0054732	0.182333	618	4	-4.0258	0.99849	0.99851	0.000647581	1	20281	0	-4.0258
Psmg3	4	0.0015091	0.0054813	0.182333	619	4	-4.8817	0.98611	0.98607	0.00609225	1	19716	0	-4.8817
Ercc3	4	0.0015107	0.0054875	0.182333	620	4	-4.7746	0.99838	0.99839	0.000699778	1	20268	0	-4.7746
Vmn1r149	3	0.0015186	0.0042918	0.15869	621	3	-5.1876	0.99848	0.99851	0.000647581	1	20279	0	-5.1876
Elac2	4	0.0015255	0.0055441	0.183915	622	4	-4.4908	0.99847	0.99849	0.00065628	1	20278	0	-4.4908
Ftsj3	4	0.0015301	0.005558	0.18392	623	4	-5.8932	0.96796	0.96783	0.0142009	1	19294	0	-5.8932
Dhps	4	0.0015338	0.0055709	0.18392	624	2	-1.9937	0.14452	0.20627	0.685564	0.982458	4245	1	-1.9937
Vac14	4	0.0015338	0.0055709	0.18392	625	4	-5.8359	0.98959	0.98957	0.00455348	1	19845	0	-5.8359
Ndrg3	4	0.0015493	0.0056255	0.185426	626	4	-5.4827	0.99814	0.99817	0.000795487	1	20247	0	-5.4827
Ept1	4	0.001552	0.0056356	0.185435	627	3	-4.8042	0.70821	0.70772	0.150139	1	14167	0	-4.8042
Gm4836	4	0.0015545	0.0056437	0.185435	628	4	-4.857	0.99845	0.99846	0.000669329	1	20276	0	-4.857
Hist1h3g	4	0.0015574	0.0056562	0.185549	629	4	-5.5147	0.99812	0.99815	0.000804189	1	20242	0	-5.5147
Smarcad1	4	0.0015683	0.0056978	0.185932	630	4	-3.4049	0.99843	0.99845	0.000673679	1	20275	0	-3.4049
Nbn	4	0.0015753	0.0057218	0.185932	633	3	-4.6397	0.71648	0.71598	0.145099	1	14321	0	-4.6397
Zfp57	4	0.0015753	0.0057218	0.185932	631	3	-5.226	0.82788	0.82733	0.0823212	1	16502	0	-5.226
Sars2	4	0.0015753	0.0057218	0.185932	632	3	-5.818	0.89206	0.89172	0.0497715	1	17695	0	-5.818
Csnk2b	4	0.0015753	0.0057218	0.185932	635	4	-5.9009	0.97876	0.97874	0.00933266	1	19525	0	-5.9009
Iars2	4	0.0015753	0.0057218	0.185932	634	4	-4.7104	0.99801	0.99803	0.000856404	1	20231	0	-4.7104
Vmn2r38	4	0.0015848	0.0057568	0.186774	636	4	-4.2014	0.99842	0.99843	0.000682378	1	20272	0	-4.2014
Cfap20	4	0.0015945	0.0057927	0.187121	637	4	-4.3379	0.99841	0.99842	0.000686728	1	20271	0	-4.3379
Nup133	4	0.0015946	0.0057932	0.187121	638	4	-5.3912	0.98821	0.98821	0.00515076	1	19787	0	-5.3912
Trappc3	4	0.0015949	0.0057946	0.187121	639	3	-5.3778	0.54777	0.54706	0.261965	1	11033	0	-5.3778
Sf3b6	4	0.0016011	0.0058128	0.187124	640	4	-4.0159	0.9984	0.99841	0.000691078	1	20270	0	-4.0159
Eif3c	4	0.0016011	0.0058128	0.187124	641	4	-5.0752	0.9984	0.99841	0.000691078	1	20269	0	-5.0752
Smg5	4	0.0016188	0.0058737	0.188789	642	4	-5.3063	0.95038	0.95026	0.0221576	1	18893	0	-5.3063
Rpl30	4	0.0016289	0.0059125	0.189741	643	4	-5.1409	0.99744	0.99745	0.00110887	1	20180	0	-5.1409
Sdhd	4	0.0016334	0.005924	0.189815	644	2	-2.521	0.80635	0.80597	0.0936811	1	16088	0	-2.521
Vmn1r107	4	0.0016389	0.0059441	0.190165	645	4	-4.9582	0.99836	0.99837	0.000708478	1	20266	0	-4.9582
Gm4567	4	0.0016455	0.0059642	0.190514	646	4	-4.5011	0.99835	0.99836	0.000712828	1	20265	0	-4.5011
Taf1b	4	0.0016537	0.005992	0.191106	647	4	-3.95	0.99835	0.99835	0.000717178	1	20264	0	-3.95
Nhlrc2	4	0.0016599	0.006014	0.191513	648	3	-3.1984	0.78455	0.78414	0.105606	1	15637	0	-3.1984
Dclre1b	4	0.0016757	0.0060658	0.192311	649	4	-4.541	0.99832	0.99833	0.000725878	1	20263	0	-4.541
Wdr75	4	0.0016784	0.0060763	0.192311	650	4	-5.0639	0.99832	0.99833	0.000725878	1	20261	0	-5.0639
Rpl37	4	0.0016784	0.0060763	0.192311	651	4	-4.7521	0.99832	0.99833	0.000725878	1	20260	0	-4.7521
Pole	4	0.0016784	0.0060763	0.192311	652	4	-5.7757	0.99832	0.99833	0.000725878	1	20262	0	-5.7757
Uba1	4	0.0016825	0.0060931	0.192547	653	3	-5.7582	0.89126	0.89092	0.0501613	1	17682	0	-5.7582
Rad1	4	0.001696	0.0061338	0.193538	654	4	-4.6148	0.96592	0.96578	0.0151218	1	19249	0	-4.6148
Psmd3	4	0.0017082	0.006176	0.194571	655	4	-3.8442	0.99829	0.9983	0.000738929	1	20259	0	-3.8442
Zfp534	3	0.0017115	0.0048437	0.16936	656	3	-4.7311	0.99829	0.99832	0.000730228	1	20258	0	-4.7311
Ssb	4	0.0017232	0.0062344	0.196113	657	4	-4.7241	0.99727	0.99727	0.00118725	1	20164	0	-4.7241
Pmvk	4	0.0017346	0.0062804	0.19726	658	4	-4.6833	0.99827	0.99828	0.00074763	1	20257	0	-4.6833
B3galt6	4	0.0017511	0.0063384	0.198761	659	4	-4.2629	0.99825	0.99826	0.000756331	1	20256	0	-4.2629
Esf1	4	0.0017548	0.0063489	0.198761	660	4	-5.3754	0.99575	0.99576	0.00184532	1	20097	0	-5.3754
Smarcb1	4	0.0017574	0.0063571	0.198761	661	4	-5.0319	0.99719	0.99719	0.00122209	1	20161	0	-5.0319
Timm9	4	0.0017641	0.0063872	0.199403	662	4	-3.8425	0.99824	0.99825	0.000760681	1	20255	0	-3.8425
Fip1l1	4	0.0017699	0.0064059	0.199685	663	3	-4.8045	0.52516	0.52459	0.28018	1	10587	0	-4.8045
Rpl18	4	0.0017789	0.006444	0.20029	664	4	-5.2666	0.99822	0.99824	0.000765032	1	20253	0	-5.2666
Uba5	4	0.0017792	0.0064447	0.20029	665	4	-5.2403	0.99474	0.99475	0.00228605	1	20040	0	-5.2403
Ctu2	4	0.0017889	0.0064816	0.200833	666	4	-5.0085	0.98693	0.98691	0.00572245	1	19745	0	-5.0085
Dph5	4	0.0017889	0.0064816	0.200833	667	4	-5.1669	0.9939	0.99389	0.00266168	1	19996	0	-5.1669
Mthfd2	4	0.0018069	0.0065386	0.201988	668	4	-3.4822	0.99819	0.99822	0.000773733	1	20252	0	-3.4822
Nop16	4	0.0018097	0.0065463	0.201988	669	4	-5.3155	0.97699	0.97696	0.0101232	1	19482	0	-5.3155
Ndst3	4	0.0018107	0.0065482	0.201988	670	2	0.076249	0.57582	0.57535	0.240068	1	11573	0	0.076249
Hypk	4	0.001821	0.0065827	0.202749	671	2	-2.7796	0.82997	0.8294	0.081236	1	16540	0	-2.7796
Coq6	4	0.0018269	0.0066052	0.20314	672	4	-4.6953	0.99785	0.99787	0.000926034	1	20217	0	-4.6953
Gemin8	4	0.0018441	0.0066723	0.204325	673	3	-5.3405	0.67007	0.66974	0.174094	1	13420	0	-5.3405
Mad2l1	4	0.0018455	0.006678	0.204325	674	4	-5.6531	0.99449	0.99449	0.00239958	1	20031	0	-5.6531
Kcmf1	4	0.0018467	0.0066833	0.204325	675	4	-3.6842	0.99815	0.99818	0.000791136	1	20250	0	-3.6842
Rps24	4	0.0018512	0.0066991	0.204506	676	4	-5.7269	0.99815	0.99818	0.000791136	1	20249	0	-5.7269
Ssbp1	4	0.0018604	0.0067269	0.205012	677	4	-4.5777	0.99814	0.99817	0.000795487	1	20246	0	-4.5777
Rab7	4	0.0018631	0.0067355	0.205012	678	4	-4.6947	0.99814	0.99816	0.000799838	1	20245	0	-4.6947
Tuba1b	4	0.001872	0.0067734	0.205167	679	4	-5.1694	0.99813	0.99815	0.000804189	1	20244	0	-5.1694
Emc6	4	0.0018741	0.0067772	0.205167	680	2	-2.4228	0.15871	0.21599	0.665566	0.982492	4442	1	-2.4228
Hist1h3d	4	0.0018754	0.0067825	0.205167	681	4	-4.8888	0.99812	0.99815	0.000804189	1	20243	0	-4.8888
Cul3	4	0.0018793	0.0067959	0.205167	683	3	-4.8341	0.74404	0.74369	0.128608	1	14847	0	-4.8341
2810408M09Rik	4	0.0018793	0.0067959	0.205167	682	4	-5.4061	0.99766	0.99767	0.00101309	1	20200	0	-5.4061
Ckap5	4	0.0018808	0.0068002	0.205167	684	4	-4.2845	0.99812	0.99814	0.00080854	1	20241	0	-4.2845
Snrnp25	4	0.0018982	0.0068653	0.206775	685	3	-4.7316	0.61561	0.6153	0.210913	1	12368	0	-4.7316
Rcc1	4	0.0019008	0.0068735	0.206775	686	4	-4.7848	0.99673	0.99672	0.00142683	1	20142	0	-4.7848
LOC100861615	4	0.0019032	0.006885	0.20682	687	4	-4.8654	0.9981	0.99813	0.000812891	1	20238	0	-4.8654
Ptar1	4	0.0019068	0.0068951	0.206821	688	4	-5.11	0.99421	0.99421	0.00252187	1	20011	0	-5.11
Mtrf1l	4	0.0019177	0.0069391	0.207842	689	4	-3.4632	0.99808	0.99811	0.000821593	1	20237	0	-3.4632
Inadl	4	0.001923	0.0069602	0.207928	690	4	-4.0342	0.99808	0.9981	0.000825944	1	20236	0	-4.0342
Tubal3	4	0.0019288	0.0069779	0.207928	691	4	-3.5353	0.99807	0.99809	0.000830296	1	20235	0	-3.5353
Hist1h2ac	4	0.001931	0.0069822	0.207928	693	3	-5.0387	0.3818	0.38836	0.410766	1	7908	1	-5.0387
Cse1l	4	0.001931	0.0069822	0.207928	692	4	-4.5594	0.99354	0.99353	0.00281901	1	19980	0	-4.5594
Wdr83	4	0.0019474	0.0070416	0.209237	694	4	-3.3328	0.99805	0.99807	0.000838998	1	20234	0	-3.3328
Gemin5	4	0.001949	0.0070464	0.209237	695	4	-5.0896	0.97049	0.97037	0.0130626	1	19348	0	-5.0896
Gpx4	4	0.0019605	0.0070881	0.210056	696	3	-5.4642	0.91903	0.91878	0.0367885	1	18243	0	-5.4642
Srbd1	4	0.0019623	0.0070943	0.210056	697	4	-4.725	0.98994	0.9899	0.00440868	1	19854	0	-4.725
Atpaf2	4	0.0019689	0.0071228	0.210417	698	4	-4.3281	0.99803	0.99805	0.000847701	1	20233	0	-4.3281
Prmt3	4	0.0019703	0.0071269	0.210417	699	4	-4.2249	0.99372	0.9937	0.00274471	1	19987	0	-4.2249
Ddx20	4	0.0019866	0.0071916	0.211186	700	4	-4.2974	0.96515	0.96502	0.0154637	1	19221	0	-4.2974
Sf3a1	4	0.0019871	0.0071945	0.211186	701	4	-4.0563	0.99801	0.99803	0.000856404	1	20232	0	-4.0563
Sys1	4	0.0019917	0.0072088	0.211186	702	4	-3.2625	0.94083	0.9407	0.0265489	1	18680	0	-3.2625
Hs2st1	4	0.001997	0.0072261	0.211186	703	4	-4.0762	0.998	0.99802	0.000860756	1	20229	0	-4.0762
Arf6	4	0.002002	0.0072457	0.211186	704	4	-5.0479	0.998	0.99801	0.000865107	1	20228	0	-5.0479
Tfb1m	4	0.0020063	0.0072654	0.211186	708	3	-4.8361	0.72435	0.72394	0.140297	1	14459	0	-4.8361
Uba3	4	0.0020063	0.0072654	0.211186	706	4	-4.9902	0.9453	0.94514	0.0245039	1	18783	0	-4.9902
Yrdc	4	0.0020063	0.0072654	0.211186	707	4	-5.4334	0.98922	0.98922	0.00470711	1	19824	0	-5.4334
Npm1	4	0.0020063	0.0072654	0.211186	709	4	-5.2211	0.99431	0.99431	0.00247819	1	20019	0	-5.2211
Dap3	4	0.0020063	0.0072654	0.211186	705	4	-4.6776	0.99784	0.99786	0.000930386	1	20214	0	-4.6776
Stard7	4	0.0020238	0.0073281	0.211288	710	4	-3.9817	0.99798	0.998	0.000869459	1	20227	0	-3.9817
Gps1	4	0.0020241	0.0073281	0.211288	712	3	-4.0543	0.43044	0.43207	0.364446	1	8813	1	-4.0543
Pgam1	4	0.0020241	0.0073281	0.211288	711	3	-3.2337	0.8838	0.88341	0.0538377	1	17541	0	-3.2337
Xrcc5	4	0.0020241	0.0073281	0.211288	713	4	-3.9628	0.96458	0.96446	0.0157158	1	19207	0	-3.9628
Gfer	4	0.0020241	0.0073281	0.211288	714	4	-5.6222	0.99644	0.99644	0.00154885	1	20132	0	-5.6222
Ebna1bp2	4	0.0020286	0.0073435	0.211288	715	4	-4.8299	0.99797	0.99799	0.00087381	1	20226	0	-4.8299
Cdh26	4	0.0020291	0.0073439	0.211288	716	4	-3.7273	0.99797	0.99799	0.00087381	1	20225	0	-3.7273
Mrps14	4	0.0020311	0.0073506	0.211288	717	3	-4.7516	0.90736	0.90705	0.0423688	1	17974	0	-4.7516
Lsm5	4	0.0020552	0.0074321	0.213332	718	4	-4.8369	0.99794	0.99797	0.000882514	1	20223	0	-4.8369
Cdc123	4	0.0020732	0.0075011	0.214716	719	4	-5.3506	0.9479	0.9478	0.0232833	1	18839	0	-5.3506
Zfp335	4	0.0020732	0.0075011	0.214716	720	4	-5.1635	0.95982	0.95968	0.0178736	1	19090	0	-5.1635
Yae1d1	4	0.0020909	0.0075681	0.216336	721	4	-4.8469	0.99791	0.99793	0.000899921	1	20222	0	-4.8469
Hist1h2bn	4	0.0021181	0.0076673	0.218264	722	4	-5.2539	0.99788	0.9979	0.000912977	1	20218	0	-5.2539
Vmn1r119	4	0.0021181	0.0076673	0.218264	723	4	-4.9063	0.99788	0.9979	0.000912977	1	20219	0	-4.9063
Polr2b	4	0.0021181	0.0076673	0.218264	724	4	-5.5422	0.99788	0.9979	0.000912977	1	20220	0	-5.5422
Eif5	4	0.0021212	0.0076779	0.218264	725	3	-6.0878	0.90085	0.90042	0.0455549	1	17867	0	-6.0878
Mesdc2	4	0.0021491	0.0077727	0.219849	726	4	-4.8049	0.99785	0.99787	0.000926034	1	20216	0	-4.8049
Arsk	4	0.0021502	0.007777	0.219849	727	3	-4.7065	0.81359	0.81319	0.089808	1	16232	0	-4.7065
BC052040	4	0.0021502	0.007777	0.219849	729	3	-4.7591	0.87186	0.87143	0.0597675	1	17325	0	-4.7591
Esp6	4	0.0021502	0.007777	0.219849	728	4	-5.3322	0.98752	0.98752	0.0054541	1	19762	0	-5.3322
Kri1	4	0.0021545	0.0077871	0.219849	730	3	-4.6073	0.83409	0.83354	0.0790736	1	16619	0	-4.6073
Polr1b	4	0.0021602	0.0078096	0.219849	731	4	-5.1317	0.99784	0.99786	0.000930386	1	20215	0	-5.1317
Gabrg2	4	0.0021625	0.0078187	0.219849	733	2	-0.45837	0.47317	0.47276	0.325359	1	9576	1	-0.45837
Mrpl20	4	0.0021625	0.0078187	0.219849	732	4	-4.3283	0.99052	0.99048	0.00415429	1	19873	0	-4.3283
Rpl6	4	0.0021733	0.0078551	0.220573	734	4	-4.8421	0.99783	0.99784	0.000939091	1	20213	0	-4.8421
Topbp1	4	0.0021814	0.0078815	0.221012	735	3	-5.1964	0.23292	0.26893	0.570361	0.992128	5538	1	-5.1964
Cope	4	0.0022044	0.0079595	0.222725	736	4	-3.5699	0.9978	0.99782	0.000947795	1	20211	0	-3.5699
Anapc5	4	0.0022092	0.0079749	0.222725	738	3	-5.9891	0.67584	0.67548	0.170388	1	13538	0	-5.9891
Zrsr2	4	0.0022092	0.0079749	0.222725	737	3	-3.4545	0.93483	0.93462	0.0293649	1	18560	0	-3.4545
Ogfod2	4	0.0022182	0.0080094	0.222726	739	4	-3.3463	0.99778	0.9978	0.0009565	1	20210	0	-3.3463
Anapc1	4	0.0022211	0.008018	0.222726	740	3	-5.3997	0.80806	0.80765	0.0927768	1	16121	0	-5.3997
Orc1	4	0.0022211	0.008018	0.222726	742	3	-5.35	0.9094	0.90905	0.0414122	1	18020	0	-5.35
Dph6	4	0.0022211	0.008018	0.222726	741	4	-4.8282	0.96589	0.96576	0.0151308	1	19248	0	-4.8282
Ssr3	4	0.0022363	0.0080731	0.223894	743	4	-3.545	0.99776	0.99778	0.000965206	1	20207	0	-3.545
Wdr12	4	0.0022402	0.0080817	0.223894	744	3	-5.5298	0.93654	0.93635	0.0285618	1	18593	0	-5.5298
Rps12	4	0.0022529	0.0081253	0.223901	745	4	-4.227	0.99775	0.99776	0.000973911	1	20206	0	-4.227
Rpl36	4	0.0022529	0.0081253	0.223901	746	4	-5.2385	0.99775	0.99776	0.000973911	1	20203	0	-5.2385
Rpl35a	4	0.0022529	0.0081253	0.223901	747	4	-4.7225	0.99775	0.99776	0.000973911	1	20204	0	-4.7225
Wdr43	4	0.0022529	0.0081253	0.223901	748	4	-4.3774	0.99775	0.99776	0.000973911	1	20205	0	-4.3774
Tecr	4	0.0022609	0.008156	0.224447	749	4	-5.0857	0.97042	0.97031	0.0130895	1	19346	0	-5.0857
Ddx10	4	0.0022689	0.0081756	0.224688	750	3	-5.0427	0.22563	0.26359	0.579071	0.990086	5433	1	-5.0427
Mrpl54	4	0.0022881	0.0082451	0.225529	751	1	1.9534	0.50337	0.50271	0.298682	1	10172	0	1.9534
Taf6	4	0.0022901	0.0082499	0.225529	752	4	-5.1886	0.97792	0.97791	0.00970111	1	19500	0	-5.1886
Slc12a7	4	0.0022901	0.0082499	0.225529	754	4	-5.4602	0.99279	0.99279	0.00314261	1	19950	0	-5.4602
Akt1	4	0.0022901	0.0082499	0.225529	753	4	-4.8082	0.99443	0.99442	0.00243015	1	20025	0	-4.8082
Hist2h3b	4	0.0022998	0.0082848	0.226186	755	4	-4.5415	0.9977	0.99771	0.000995675	1	20202	0	-4.5415
Oxsm	4	0.0023111	0.008327	0.227037	756	3	-5.3376	0.86109	0.86061	0.0651936	1	17139	0	-5.3376
Gm10375	4	0.0023218	0.0083682	0.227443	757	4	-3.3576	0.99768	0.99769	0.00100438	1	20201	0	-3.3576
Mecr	4	0.0023264	0.0083811	0.227443	758	3	-4.3943	0.92439	0.92415	0.0342575	1	18352	0	-4.3943
Srp68	4	0.0023282	0.0083859	0.227443	759	4	-5.3026	0.97188	0.97179	0.0124276	1	19372	0	-5.3026
Dohh	4	0.0023282	0.0083859	0.227443	760	4	-5.0435	0.99651	0.99649	0.00152706	1	20135	0	-5.0435
Opa1	4	0.0023342	0.008408	0.227729	761	4	-4.9876	0.96524	0.9651	0.0154277	1	19225	0	-4.9876
Lemd2	4	0.0023383	0.0084185	0.227729	762	2	-1.2584	0.019262	0.043528	1.36123	0.896626	971	1	-1.2584
Akr1c19	4	0.0023437	0.0084362	0.22791	763	4	-4.075	0.99766	0.99767	0.00101309	1	20199	0	-4.075
Rpl23a	4	0.0023483	0.0084525	0.228051	764	4	-5.061	0.99765	0.99766	0.00101744	1	20198	0	-5.061
Nmt1	4	0.0023569	0.0084817	0.228051	765	4	-3.7337	0.97693	0.97688	0.0101588	1	19480	0	-3.7337
Bccip	4	0.0023575	0.0084856	0.228051	766	4	-4.6743	0.96618	0.96604	0.0150049	1	19258	0	-4.6743
Olfr1141	4	0.0023575	0.0084856	0.228051	767	4	-5.0653	0.98405	0.98402	0.00699607	1	19662	0	-5.0653
Alg2	3	0.002371	0.0066397	0.203897	768	3	-4.4748	0.99763	0.99765	0.00102179	1	20196	0	-4.4748
Slc39a10	4	0.0023861	0.0085948	0.229381	769	4	-3.338	0.99761	0.99761	0.00103921	1	20195	0	-3.338
Slc3a2	4	0.0023865	0.0085972	0.229381	770	3	-5.2673	0.91474	0.91443	0.0388495	1	18139	0	-5.2673
Tln1	4	0.002392	0.0086144	0.229381	771	4	-3.3469	0.97536	0.97525	0.010884	1	19445	0	-3.3469
Cnot10	4	0.0023921	0.0086149	0.229381	772	3	-5.0343	0.74797	0.74768	0.126284	1	14936	0	-5.0343
Smad7	4	0.0023937	0.0086207	0.229381	773	3	-4.7848	0.046697	0.085672	1.06716	0.946174	1820	1	-4.7848
Srp54a	4	0.0023978	0.0086303	0.229381	774	3	-4.9591	0.71831	0.71783	0.143978	1	14357	0	-4.9591
Hist1h4m	4	0.0024019	0.0086461	0.229381	775	4	-4.2118	0.9976	0.9976	0.00104356	1	20194	0	-4.2118
3830403N18Rik	4	0.0024019	0.0086461	0.229381	776	4	-4.9138	0.9976	0.9976	0.00104356	1	20192	0	-4.9138
Rpl26	4	0.0024019	0.0086461	0.229381	777	4	-3.9718	0.9976	0.9976	0.00104356	1	20191	0	-3.9718
Eif4a3	4	0.0024019	0.0086461	0.229381	778	4	-4.2708	0.9976	0.9976	0.00104356	1	20193	0	-4.2708
Pfdn1	4	0.0024125	0.0086829	0.229986	779	4	-4.4478	0.96559	0.96545	0.0152702	1	19234	0	-4.4478
Sumo2	4	0.002414	0.0086911	0.229986	780	4	-4.3098	0.99759	0.99759	0.00104791	1	20190	0	-4.3098
2022-03-05	4	0.0024282	0.0087395	0.230966	781	4	-3.3984	0.99757	0.99757	0.00105662	1	20189	0	-3.3984
Eif4a1	4	0.0024416	0.008784	0.230966	783	4	-5.0246	0.93797	0.93782	0.0278805	1	18624	0	-5.0246
Hmgcs1	4	0.0024416	0.008784	0.230966	782	4	-5.4735	0.97851	0.9785	0.00943917	1	19516	0	-5.4735
Cebpz	4	0.0024416	0.008784	0.230966	785	4	-5.7055	0.98946	0.98946	0.00460176	1	19838	0	-5.7055
Cdc16	4	0.0024416	0.008784	0.230966	784	4	-5.865	0.99597	0.99598	0.00174938	1	20111	0	-5.865
Acer3	4	0.0024495	0.0088104	0.231365	786	3	-4.1719	0.095269	0.15852	0.799916	0.964325	3297	1	-4.1719
Sephs2	4	0.0024706	0.0088842	0.232811	787	4	-3.8333	0.99753	0.99753	0.00107403	1	20188	0	-3.8333
Eif1ad	4	0.0024723	0.008888	0.232811	788	4	-5.265	0.9972	0.99721	0.00121338	1	20162	0	-5.265
Crkl	4	0.0024919	0.0089479	0.233834	789	4	-4.8443	0.99751	0.99751	0.00108274	1	20187	0	-4.8443
Cog6	4	0.0024978	0.008967	0.233834	790	4	-3.9501	0.9975	0.99751	0.00108274	1	20186	0	-3.9501
Crk	4	0.0025	0.0089723	0.233834	791	4	-4.9616	0.9975	0.9975	0.0010871	1	20185	0	-4.9616
Paics	4	0.0025002	0.0089723	0.233834	792	3	-4.4885	0.69764	0.69714	0.15668	1	13965	0	-4.4885
Clasrp	4	0.0025037	0.0089848	0.233864	793	4	-4.7976	0.9975	0.9975	0.0010871	1	20184	0	-4.7976
Naa20	4	0.0025161	0.0090212	0.234516	794	4	-4.015	0.99748	0.99748	0.0010958	1	20183	0	-4.015
Gm15292	4	0.002524	0.0090509	0.234698	796	3	-4.9677	0.11985	0.1895	0.722391	0.970032	3928	1	-4.9677
Eif3f	4	0.002524	0.0090509	0.234698	795	4	-5.2915	0.96932	0.96918	0.0135956	1	19319	0	-5.2915
Mocs3	4	0.0025351	0.0090973	0.235608	797	4	-4.1609	0.99746	0.99747	0.00110016	1	20182	0	-4.1609
Rpap2	4	0.0025437	0.0091309	0.236027	798	4	-3.969	0.99746	0.99746	0.00110451	1	20181	0	-3.969
Rps4x	4	0.0025554	0.0091611	0.236027	799	4	-5.1252	0.99744	0.99745	0.00110887	1	20179	0	-5.1252
Gpr55	4	0.0025575	0.0091673	0.236027	800	4	-4.8673	0.94636	0.94623	0.0240033	1	18808	0	-4.8673
Lamtor3	4	0.002559	0.0091706	0.236027	801	3	-4.8884	0.73726	0.73687	0.132609	1	14701	0	-4.8884
Adcy6	4	0.002559	0.0091706	0.236027	802	2	-2.4615	0.79864	0.79832	0.097823	1	15933	0	-2.4615
Ptcd1	4	0.0025789	0.0092368	0.237433	803	4	-4.6957	0.95024	0.95012	0.0222215	1	18890	0	-4.6957
Ngdn	4	0.0026032	0.0093081	0.237508	807	3	-4.8055	0.61263	0.61229	0.213043	1	12317	0	-4.8055
Mrpl49	4	0.0026032	0.0093081	0.237508	806	3	-4.7242	0.77539	0.77507	0.110659	1	15479	0	-4.7242
Rpp21	4	0.0026032	0.0093081	0.237508	805	3	-5.3068	0.91965	0.91941	0.0364908	1	18254	0	-5.3068
Zfp600	4	0.0026032	0.0093081	0.237508	804	4	-4.8683	0.95609	0.95595	0.0195648	1	19015	0	-4.8683
Ikbkap	4	0.0026035	0.0093086	0.237508	808	4	-5.0076	0.9974	0.9974	0.00113064	1	20178	0	-5.0076
Rbm25	4	0.0026169	0.0093604	0.238115	810	3	-4.4546	0.89086	0.8905	0.0503661	1	17677	0	-4.4546
Mettl16	4	0.0026169	0.0093604	0.238115	809	4	-4.8114	0.97992	0.97994	0.00880051	1	19552	0	-4.8114
Tmem167	4	0.0026206	0.0093704	0.238115	811	4	-3.1382	0.99738	0.99738	0.00113934	1	20177	0	-3.1382
Kat8	4	0.0026282	0.0093953	0.238115	812	3	-5.4033	0.40573	0.40951	0.387735	1	8352	1	-5.4033
Mtch2	4	0.0026282	0.0093953	0.238115	813	4	-4.9782	0.98487	0.98484	0.00663432	1	19682	0	-4.9782
Qrsl1	4	0.0026297	0.0094016	0.238115	814	4	-4.8618	0.99737	0.99737	0.0011437	1	20176	0	-4.8618
Mterf1a	4	0.002634	0.0094178	0.238236	815	4	-3.9507	0.99737	0.99736	0.00114805	1	20175	0	-3.9507
Rbm17	4	0.0026398	0.0094375	0.238283	816	4	-4.4786	0.97342	0.97329	0.0117577	1	19406	0	-4.4786
Tiprl	4	0.0026415	0.0094428	0.238283	817	4	-4.0522	0.97401	0.97386	0.0115035	1	19413	0	-4.0522
Hist1h2ab	4	0.0026458	0.0094567	0.238342	818	4	-3.772	0.99735	0.99735	0.00115241	1	20174	0	-3.772
Uspl1	4	0.0026578	0.0094907	0.238908	819	4	-3.9839	0.99734	0.99734	0.00115676	1	20173	0	-3.9839
Snrpg	4	0.0026741	0.00954	0.23966	820	4	-4.5868	0.99733	0.99732	0.00116547	1	20172	0	-4.5868
Ttc27	4	0.00269	0.0095985	0.23966	821	3	-2.3284	0.22218	0.2611	0.583193	0.989308	5389	1	-2.3284
Trub2	4	0.0026901	0.0095989	0.23966	822	4	-4.1499	0.99731	0.9973	0.00117418	1	20171	0	-4.1499
Rpia	4	0.0026925	0.009608	0.23966	823	3	-3.6903	0.65165	0.65123	0.186266	1	13057	0	-3.6903
Polr1a	4	0.0026935	0.0096133	0.23966	825	3	-5.0846	0.59931	0.59899	0.22258	1	12041	0	-5.0846
Gtf3a	4	0.0026935	0.0096133	0.23966	824	3	-4.9545	0.74982	0.74955	0.125199	1	14981	0	-4.9545
Srsf1	4	0.0026935	0.0096133	0.23966	827	4	-4.9414	0.98245	0.98243	0.00769838	1	19624	0	-4.9414
Lonp1	4	0.0026935	0.0096133	0.23966	826	4	-4.7556	0.99675	0.99674	0.00141811	1	20143	0	-4.7556
Cetn2	4	0.002705	0.0096512	0.240105	828	4	-2.9198	0.9973	0.99729	0.00117854	1	20170	0	-2.9198
1700001F09Rik	4	0.0027059	0.0096579	0.240105	829	4	-3.4785	0.99729	0.99729	0.00117854	1	20169	0	-3.4785
Rcl1	4	0.002709	0.009666	0.240105	830	4	-4.6415	0.95224	0.95207	0.0213311	1	18933	0	-4.6415
Vezf1	4	0.0027136	0.0096818	0.240209	831	4	-3.0965	0.99729	0.99729	0.00117854	1	20167	0	-3.0965
Trmt10c	4	0.0027262	0.0097283	0.241072	832	3	-4.6127	0.72672	0.72632	0.138872	1	14499	0	-4.6127
Gnas	4	0.0027346	0.0097546	0.241436	833	4	-4.9168	0.95586	0.95571	0.0196739	1	19012	0	-4.9168
Mapre1	4	0.0027413	0.0097815	0.241729	834	4	-4.6774	0.99597	0.99598	0.00174938	1	20110	0	-4.6774
Blm	4	0.002743	0.0097915	0.241729	835	4	-5.1731	0.98067	0.98066	0.00848154	1	19573	0	-5.1731
Vbp1	4	0.0027456	0.0098016	0.241729	836	4	-4.2957	0.98406	0.98403	0.00699166	1	19663	0	-4.2957
Dctn1	4	0.0027582	0.0098437	0.242309	837	4	-4.7102	0.99724	0.99724	0.00120031	1	20163	0	-4.7102
Dctd	4	0.0027653	0.0098715	0.242586	838	3	-1.938	0.8958	0.89544	0.0479635	1	17762	0	-1.938
Olfr603	4	0.0028056	0.010009	0.245673	839	3	-4.3966	0.7029	0.7024	0.153415	1	14069	0	-4.3966
Rpf1	4	0.0028104	0.010027	0.245816	840	4	-3.9574	0.99719	0.99719	0.00122209	1	20160	0	-3.9574
Serbp1	4	0.0028398	0.010134	0.248141	841	3	-4.6032	0.78159	0.7812	0.107238	1	15592	0	-4.6032
Kif23	4	0.0028743	0.01025	0.249807	844	4	-5.2602	0.94775	0.94764	0.0233566	1	18833	0	-5.2602
Fau	4	0.0028743	0.01025	0.249807	845	4	-5.4167	0.96428	0.96417	0.0158464	1	19198	0	-5.4167
Mastl	4	0.0028743	0.01025	0.249807	842	4	-4.5172	0.98759	0.98758	0.00542771	1	19765	0	-4.5172
Ddx59	4	0.0028743	0.01025	0.249807	843	4	-5.1035	0.9906	0.99056	0.00411921	1	19874	0	-5.1035
Tars2	4	0.0028885	0.010299	0.250029	847	4	-3.5715	0.97231	0.97221	0.0122399	1	19379	0	-3.5715
Ubl5	4	0.0028885	0.010299	0.250029	846	4	-5.2858	0.99433	0.99433	0.00246946	1	20020	0	-5.2858
Mtrr	4	0.0028904	0.010307	0.250029	848	4	-4.3309	0.99711	0.9971	0.00126128	1	20159	0	-4.3309
Rars2	4	0.0028909	0.010307	0.250029	849	4	-2.7264	0.96038	0.96024	0.0176202	1	19107	0	-2.7264
2310030G06Rik	4	0.0029044	0.010355	0.250885	850	4	-4.6684	0.99517	0.99517	0.00210272	1	20066	0	-4.6684
Mrto4	4	0.0029175	0.010409	0.25189	851	4	-3.2353	0.99708	0.99708	0.00126999	1	20158	0	-3.2353
Mrps6	4	0.0029271	0.010439	0.252325	852	4	-4.5429	0.98367	0.98363	0.00716823	1	19658	0	-4.5429
Rad54l2	4	0.0029652	0.010572	0.255245	853	4	-3.5699	0.99703	0.99702	0.00129613	1	20157	0	-3.5699
Il12rb1	4	0.0029929	0.010666	0.256029	854	3	-4.4577	0.0842	0.14222	0.847039	0.964325	2947	1	-4.4577
Nup85	4	0.0029929	0.010666	0.256029	857	3	-5.6143	0.65045	0.65004	0.18706	1	13031	0	-5.6143
Dna2	4	0.0029929	0.010666	0.256029	855	3	-5.2288	0.91873	0.9185	0.0369208	1	18236	0	-5.2288
Tars	4	0.0029929	0.010666	0.256029	858	4	-5.8498	0.97677	0.97671	0.0102344	1	19475	0	-5.8498
Mup16	4	0.0029929	0.010666	0.256029	856	4	-5.5082	0.99544	0.99546	0.00197619	1	20082	0	-5.5082
Nol7	4	0.0030208	0.010772	0.257637	859	3	-4.5207	0.64407	0.64376	0.191276	1	12923	0	-4.5207
Impdh2	4	0.0030235	0.010783	0.257637	860	4	-4.8693	0.99698	0.99696	0.00132227	1	20156	0	-4.8693
Eif4g2	4	0.003025	0.010786	0.257637	861	2	-2.4743	0.054925	0.098163	1.00805	0.947013	2068	1	-2.4743
Tsr2	4	0.003025	0.010786	0.257637	862	4	-6.0222	0.9916	0.99158	0.00367224	1	19904	0	-6.0222
Aifm1	4	0.0030267	0.010796	0.257637	863	4	-4.3333	0.99697	0.99696	0.00132227	1	20155	0	-4.3333
Rps2	4	0.003062	0.010916	0.259984	864	4	-4.9518	0.99694	0.99693	0.00133533	1	20154	0	-4.9518
Zfp281	4	0.0030643	0.010923	0.259984	865	4	-3.5045	0.99694	0.99692	0.00133969	1	20153	0	-3.5045
Tekt2	4	0.0030667	0.010932	0.259984	866	3	-1.6044	0.93028	0.93001	0.0315124	1	18471	0	-1.6044
Mrps12	4	0.0030811	0.010973	0.260675	867	4	-4	0.95264	0.95245	0.0211578	1	18946	0	-4
Homer3	4	0.0031018	0.011046	0.260923	868	4	-3.8338	0.9969	0.99688	0.00135712	1	20152	0	-3.8338
Mrps23	4	0.0031111	0.011078	0.260923	871	2	-2.1005	0.12801	0.19496	0.710054	0.973134	4039	1	-2.1005
Cpd	4	0.0031111	0.011078	0.260923	869	3	-4.8354	0.55497	0.55432	0.256239	1	11166	0	-4.8354
Vps16	4	0.0031111	0.011078	0.260923	870	4	-4.269	0.99648	0.99647	0.00153577	1	20134	0	-4.269
Exosc5	4	0.0031111	0.011078	0.260923	872	4	-4.5195	0.99671	0.9967	0.00143554	1	20141	0	-4.5195
Senp6	4	0.0031159	0.011097	0.260923	874	3	-4.7884	0.91803	0.91776	0.0372709	1	18226	0	-4.7884
Hist1h3a	4	0.0031159	0.011097	0.260923	873	4	-5.241	0.95387	0.95367	0.0206019	1	18965	0	-5.241
Ndufa2	4	0.0031164	0.011097	0.260923	875	4	-3.4043	0.99688	0.99687	0.00136147	1	20151	0	-3.4043
Atr	4	0.003136	0.011158	0.262044	876	3	-4.707	0.9177	0.91746	0.0374129	1	18218	0	-4.707
Phldb2	4	0.0031411	0.01118	0.262275	877	3	-3.7873	0.70509	0.7046	0.152057	1	14107	0	-3.7873
Mup9	4	0.0031537	0.011225	0.262982	878	4	-4.0663	0.99685	0.99683	0.0013789	1	20150	0	-4.0663
Lce1c	4	0.0031562	0.011236	0.262982	879	3	-4.5368	0.33794	0.35087	0.454854	1	7150	1	-4.5368
Uqcrq	4	0.0031742	0.011302	0.264043	880	4	-4.1901	0.99683	0.99681	0.00138761	1	20148	0	-4.1901
Crls1	4	0.0031759	0.011307	0.264043	881	4	-3.3651	0.99682	0.99681	0.00138761	1	20147	0	-3.3651
Usp36	4	0.0031873	0.011342	0.264572	882	4	-4.4619	0.99681	0.9968	0.00139197	1	20146	0	-4.4619
Fntb	4	0.0032092	0.011423	0.26574	883	4	-4.8345	0.96712	0.96697	0.014587	1	19271	0	-4.8345
Ykt6	4	0.0032092	0.011423	0.26574	884	4	-4.5971	0.98948	0.98947	0.00459737	1	19839	0	-4.5971
Olfr969	4	0.003211	0.011431	0.26574	885	4	-2.7774	0.99679	0.99678	0.00140068	1	20145	0	-2.7774
Erh	4	0.0032182	0.011453	0.265964	886	4	-3.3674	0.99678	0.99677	0.00140504	1	20144	0	-3.3674
Mrpl4	4	0.0032406	0.011537	0.26731	888	3	-5.7252	0.71569	0.7152	0.145572	1	14310	0	-5.7252
Pes1	4	0.0032406	0.011537	0.26731	887	3	-5.0479	0.83087	0.83032	0.0807545	1	16555	0	-5.0479
Kif18b	4	0.0032528	0.011588	0.267886	889	3	-5.298	0.16642	0.22123	0.655156	0.984659	4556	1	-5.298
Gpbp1	4	0.0032528	0.011588	0.267886	890	3	-4.5694	0.93716	0.937	0.0282604	1	18606	0	-4.5694
Exosc3	4	0.0033271	0.01185	0.273028	891	3	-5.4826	0.39108	0.39647	0.40179	1	8073	1	-5.4826
Tbl1x	4	0.0033271	0.01185	0.273028	892	4	-4.9254	0.94415	0.94397	0.0250418	1	18759	0	-4.9254
Gtf3c1	4	0.0033551	0.011948	0.274973	893	4	-4.7708	0.99518	0.99518	0.00209836	1	20068	0	-4.7708
Cyp2g1	4	0.0033761	0.012026	0.276462	894	4	-2.746	0.99662	0.99662	0.0014704	1	20140	0	-2.746
E430025E21Rik	4	0.0033858	0.012055	0.276826	895	3	-4.9094	0.93336	0.93308	0.0300811	1	18528	0	-4.9094
Dut	4	0.0033936	0.012081	0.277112	896	4	-3.5621	0.94286	0.94268	0.0256357	1	18730	0	-3.5621
Gtf2h2	4	0.0034231	0.012185	0.278262	900	3	-4.7601	0.75774	0.75745	0.120646	1	15128	0	-4.7601
Ufd1l	4	0.0034231	0.012185	0.278262	897	3	-5.8255	0.85084	0.85028	0.070438	1	16914	0	-5.8255
Ints5	4	0.0034231	0.012185	0.278262	898	4	-5.1212	0.9732	0.97307	0.0118559	1	19401	0	-5.1212
Rpl10	4	0.0034231	0.012185	0.278262	899	4	-5.4524	0.99531	0.99531	0.00204163	1	20075	0	-5.4524
Cars2	4	0.0034407	0.012242	0.279255	901	4	-3.7113	0.99656	0.99655	0.00150091	1	20137	0	-3.7113
Uqcc2	4	0.0034512	0.012285	0.279488	903	3	-2.9252	0.92668	0.92642	0.0331921	1	18399	0	-2.9252
Fam20a	4	0.0034512	0.012285	0.279488	902	4	-4.6948	0.9892	0.9892	0.00471589	1	19822	0	-4.6948
Heatr3	4	0.0034536	0.012293	0.279488	904	4	-3.8171	0.99655	0.99653	0.00150962	1	20136	0	-3.8171
Cox17	4	0.0034588	0.012308	0.279529	905	4	-4.8079	0.97563	0.97553	0.0107594	1	19450	0	-4.8079
Gpr89	4	0.0034757	0.012358	0.280056	906	3	-3.8334	0.92247	0.92225	0.0351513	1	18308	0	-3.8334
Ice2	4	0.0034757	0.012358	0.280056	907	4	-4.8168	0.99452	0.99452	0.00238648	1	20033	0	-4.8168
Sae1	4	0.0034916	0.012411	0.28083	908	4	-4.8464	0.946	0.94587	0.0241685	1	18801	0	-4.8464
Gspt1	4	0.0034953	0.01242	0.28083	909	4	-5.2904	0.97302	0.97291	0.0119273	1	19395	0	-5.2904
Cramp1l	4	0.0035038	0.012449	0.281183	910	4	-4.8629	0.98762	0.98761	0.00541452	1	19767	0	-4.8629
Nob1	4	0.0035251	0.01252	0.282178	911	3	-3.8721	0.56482	0.56427	0.248513	1	11356	0	-3.8721
Fam58b	4	0.0035251	0.01252	0.282178	912	3	-3.8663	0.87703	0.87663	0.0571837	1	17408	0	-3.8663
Slc25a23	4	0.0035306	0.01254	0.282313	913	4	-3.4932	0.99647	0.99646	0.00154013	1	20133	0	-3.4932
Ywhae	4	0.0035741	0.012677	0.284896	914	4	-2.6718	0.99643	0.99642	0.00155756	1	20131	0	-2.6718
Scd1	4	0.0035758	0.012682	0.284896	915	3	-4.4352	0.9167	0.91643	0.0379007	1	18195	0	-4.4352
Mrpl36	4	0.0035914	0.012738	0.285375	916	4	-2.5479	0.99641	0.9964	0.00156628	1	20130	0	-2.5479
Olfr449	4	0.0035938	0.012745	0.285375	917	4	-1.9448	0.98407	0.98403	0.00699166	1	19664	0	-1.9448
Wdr7	4	0.0035938	0.012745	0.285375	918	4	-4.4898	0.99511	0.99511	0.00212891	1	20061	0	-4.4898
Cldn10	4	0.0036029	0.012786	0.285668	919	4	-3.1892	0.9964	0.99639	0.00157064	1	20129	0	-3.1892
Gm15093	4	0.0036111	0.012819	0.286097	920	4	-3.1293	0.99639	0.99638	0.001575	1	20128	0	-3.1293
Trappc1	4	0.0036178	0.012842	0.286301	921	3	-5.1799	0.011401	0.029932	1.52386	0.861103	694	1	-5.1799
Rgp1	4	0.0036357	0.012907	0.287293	922	4	-4.8192	0.99456	0.99456	0.00236901	1	20035	0	-4.8192
Dcps	4	0.0036487	0.012956	0.287293	923	3	-4.7379	0.819	0.81852	0.0869707	1	16348	0	-4.7379
Rpl29	4	0.0036487	0.012956	0.287293	926	3	-5.3073	0.91421	0.9139	0.0391013	1	18126	0	-5.3073
Mtg1	4	0.0036487	0.012956	0.287293	925	3	-4.5627	0.92661	0.92636	0.0332202	1	18396	0	-4.5627
Hira	4	0.0036487	0.012956	0.287293	924	4	-4.4318	0.99243	0.99244	0.00329574	1	19932	0	-4.4318
Slco1a1	4	0.0036606	0.013	0.287962	927	4	-3.4824	0.99634	0.99634	0.00159243	1	20126	0	-3.4824
Ell	4	0.0036811	0.013066	0.289106	928	4	-4.4396	0.97405	0.97392	0.0114767	1	19416	0	-4.4396
Ythdc1	4	0.0037063	0.01315	0.290588	929	4	-4.5354	0.97302	0.9729	0.0119318	1	19394	0	-4.5354
Zfp574	4	0.003757	0.013324	0.293562	931	2	-1.1203	0.038994	0.074018	1.13066	0.934976	1599	2	-1.1203
Dhdds	4	0.003757	0.013324	0.293562	930	4	-3.2759	0.95894	0.95884	0.0182539	1	19068	0	-3.2759
Ndufb8	4	0.0037681	0.013356	0.293956	932	4	-4.5461	0.99623	0.99624	0.00163602	1	20124	0	-4.5461
Ttk	4	0.0037829	0.013413	0.294583	933	3	-5.5695	0.8855	0.88512	0.0529978	1	17570	0	-5.5695
Chek1	4	0.0037829	0.013413	0.294583	934	4	-4.6331	0.97819	0.97817	0.00958566	1	19507	0	-4.6331
Rpl37a	4	0.0037965	0.013464	0.295385	935	4	-5.0926	0.9962	0.99621	0.0016491	1	20123	0	-5.0926
Nufip1	4	0.0038035	0.013489	0.295628	936	4	-3.005	0.9962	0.99621	0.0016491	1	20122	0	-3.005
Sugt1	4	0.0038197	0.013546	0.295926	938	1	2.2357	0.088394	0.14835	0.828712	0.964325	3074	2	2.2357
Cdc5l	4	0.0038197	0.013546	0.295926	937	4	-3.2817	0.99341	0.9934	0.00287584	1	19972	0	-3.2817
Psmb3	4	0.003836	0.013604	0.296899	939	4	-3.0619	0.99616	0.99617	0.00166654	1	20121	0	-3.0619
Kars	4	0.0038507	0.013656	0.297703	940	4	-3.5063	0.96044	0.9603	0.0175931	1	19108	0	-3.5063
Nol6	4	0.0038711	0.013723	0.29885	941	4	-4.3847	0.98601	0.98598	0.00613189	1	19714	0	-4.3847
Ssr1	4	0.0038835	0.013762	0.29939	942	4	-4.2729	0.99612	0.99612	0.00168834	1	20119	0	-4.2729
Upf1	4	0.0039013	0.013814	0.3002	943	4	-5.6291	0.96117	0.96101	0.0172721	1	19126	0	-5.6291
Erf	4	0.0039082	0.013834	0.300321	944	4	-3.6532	0.99609	0.9961	0.00169706	1	20116	0	-3.6532
Gm3701	4	0.0039145	0.013854	0.300443	945	4	-3.8875	0.99609	0.99609	0.00170142	1	20115	0	-3.8875
Bcor	4	0.00392	0.013875	0.300574	946	2	0.48672	0.0053638	0.014736	1.83162	0.761349	389	2	0.48672
Pfn1	4	0.0039491	0.013978	0.302398	947	4	-5.1696	0.95812	0.95803	0.0186209	1	19053	0	-5.1696
Atp6v1h	4	0.0039584	0.014008	0.302398	948	4	-3.7347	0.99604	0.99605	0.00171886	1	20113	0	-3.7347
4921509C19Rik	4	0.0039648	0.014027	0.302398	949	4	-3.1062	0.99604	0.99604	0.00172322	1	20112	0	-3.1062
Gm10767	4	0.0039699	0.014047	0.302398	951	3	-4.7462	0.67043	0.67011	0.173854	1	13431	0	-4.7462
Fnbp4	4	0.0039699	0.014047	0.302398	952	3	-4.6026	0.76879	0.76853	0.114339	1	15352	0	-4.6026
Tmed10	4	0.0039699	0.014047	0.302398	950	4	-4.7171	0.98194	0.98193	0.00791947	1	19606	0	-4.7171
Mtpap	4	0.0039866	0.014096	0.303144	953	3	-3.7378	0.86757	0.86709	0.0619358	1	17237	0	-3.7378
Acsl4	4	0.0039953	0.014124	0.303183	954	4	-4.3026	0.9693	0.96915	0.013609	1	19317	0	-4.3026
Preb	4	0.0039963	0.014127	0.303183	955	3	-4.6655	0.058105	0.10293	0.987458	0.947013	2183	1	-4.6655
Ints7	4	0.0040306	0.014251	0.305529	956	3	-5.2653	0.81401	0.81361	0.0895837	1	16242	0	-5.2653
Glrx5	4	0.0040623	0.014354	0.307418	957	4	-4.9033	0.98905	0.98907	0.00477297	1	19815	0	-4.9033
BC051142	4	0.0040732	0.014392	0.30791	958	4	-3.4763	0.99593	0.99594	0.00176682	1	20109	0	-3.4763
Gltscr2	4	0.0040797	0.014417	0.30809	959	3	-4.5472	0.87	0.86954	0.0607104	1	17290	0	-4.5472
Brk1	4	0.0040876	0.014445	0.30809	960	3	-4.4908	0.73244	0.73211	0.135424	1	14609	0	-4.4908
Palm2	4	0.0040879	0.014445	0.30809	961	4	-2.9681	0.99591	0.99593	0.00177119	1	20108	0	-2.9681
Pus3	4	0.0040935	0.014465	0.308201	962	4	-3.4554	0.99591	0.99592	0.00177555	1	20107	0	-3.4554
Ankrd49	4	0.0040992	0.014485	0.308302	963	3	-5.0186	0.53348	0.53286	0.273387	1	10757	0	-5.0186
Med26	4	0.0041066	0.014511	0.308545	964	4	-3.4427	0.99589	0.99591	0.00177991	1	20106	0	-3.4427
Hist1h4k	4	0.0041426	0.014632	0.309825	965	4	-3.7761	0.99586	0.99587	0.00179735	1	20105	0	-3.7761
Cep350	4	0.0041458	0.014638	0.309825	966	3	-3.6412	0.85645	0.85597	0.0675415	1	17026	0	-3.6412
Ddx21	4	0.0041468	0.014641	0.309825	967	4	-4.2175	0.99585	0.99587	0.00179735	1	20104	0	-4.2175
Rps28	4	0.0041517	0.014656	0.309825	969	3	-4.411	0.91407	0.91378	0.0391584	1	18125	0	-4.411
Olfr332	4	0.0041517	0.014656	0.309825	968	4	-4.6921	0.98672	0.98667	0.00582808	1	19741	0	-4.6921
Osr1	4	0.0041542	0.014664	0.309825	970	4	-3.9362	0.99585	0.99586	0.00180171	1	20103	0	-3.9362
Ube2dnl2	4	0.0041579	0.014677	0.309825	971	4	-4.2577	0.99584	0.99586	0.00180171	1	20102	0	-4.2577
Fbrs	4	0.0041631	0.014691	0.309825	972	3	-3.8589	0.65105	0.65065	0.186653	1	13045	0	-3.8589
Etf1	4	0.0041752	0.014726	0.310246	973	4	-5.3061	0.99582	0.99583	0.00181479	1	20101	0	-5.3061
Srsf6	4	0.0041855	0.014767	0.310404	974	4	-4.4151	0.97135	0.97125	0.012669	1	19363	0	-4.4151
Comtd1	4	0.0041938	0.014794	0.310404	975	4	-2.9826	0.99581	0.99582	0.00181916	1	20099	0	-2.9826
Palm	4	0.0041939	0.014794	0.310404	977	2	-2.6512	0.20223	0.24654	0.608113	0.985362	5090	1	-2.6512
Stx4a	4	0.0041939	0.014794	0.310404	976	4	-5.2763	0.93812	0.93798	0.0278064	1	18628	0	-5.2763
Igf1r	4	0.0042286	0.014915	0.312629	978	4	-3.3366	0.97749	0.97747	0.00989656	1	19492	0	-3.3366
Tnfrsf26	3	0.0042746	0.011814	0.272797	979	3	-4.3567	0.99573	0.99581	0.00182352	1	20095	0	-4.3567
Otud6b	4	0.0042774	0.01507	0.315563	980	3	-4.5221	0.91455	0.91424	0.0389398	1	18132	0	-4.5221
Ppil4	4	0.0043005	0.015153	0.315719	983	3	-5.4543	0.65589	0.65546	0.183454	1	13147	0	-5.4543
Mis18bp1	4	0.0043005	0.015153	0.315719	984	3	-5.172	0.74757	0.74727	0.126522	1	14925	0	-5.172
Rtf1	4	0.0043005	0.015153	0.315719	982	3	-4.9718	0.86706	0.86657	0.0621963	1	17229	0	-4.9718
BC061212	4	0.0043005	0.015153	0.315719	981	4	-4.8416	0.99133	0.9913	0.00379489	1	19896	0	-4.8416
Parn	4	0.004301	0.015154	0.315719	985	4	-4.4229	0.9957	0.99571	0.00186713	1	20094	0	-4.4229
Vps45	4	0.0043159	0.015199	0.316328	986	4	-4.091	0.9945	0.9945	0.00239521	1	20032	0	-4.091
Polg	4	0.0043214	0.015216	0.316369	987	3	-3.3966	0.7609	0.76063	0.118827	1	15191	0	-3.3966
Gemin2	4	0.0043362	0.015272	0.316956	988	4	-4.2957	0.99566	0.99567	0.00188458	1	20092	0	-4.2957
Tnpo3	4	0.0043366	0.015275	0.316956	989	3	-4.8483	0.71579	0.7153	0.145512	1	14312	0	-4.8483
Plcb3	4	0.0043453	0.0153	0.317164	990	3	-3.4255	0.78831	0.78795	0.103501	1	15715	0	-3.4255
Sprtn	4	0.0043509	0.01532	0.317263	991	3	-4.6255	0.83972	0.8391	0.0761863	1	16712	0	-4.6255
Ppil2	4	0.0043571	0.01534	0.317352	992	4	-4.0769	0.99564	0.99565	0.0018933	1	20091	0	-4.0769
Srsf10	4	0.0043656	0.015371	0.31741	993	4	-4.083	0.99563	0.99564	0.00189766	1	20090	0	-4.083
Ube2l3	4	0.0043668	0.015374	0.31741	994	3	-3.8183	0.86538	0.86494	0.063014	1	17203	0	-3.8183
Slc35b1	4	0.0043924	0.015464	0.3189	995	4	-4.7623	0.97107	0.97097	0.0127942	1	19359	0	-4.7623
Osgep	4	0.0043967	0.015477	0.3189	996	3	-3.2099	0.18743	0.23606	0.626978	0.985362	4869	1	-3.2099
Pcbp2	4	0.0044029	0.015496	0.318977	997	4	-4.2968	0.9956	0.9956	0.00191511	1	20089	0	-4.2968
Tubgcp6	4	0.0044396	0.015628	0.32135	998	4	-4.0075	0.99556	0.99557	0.0019282	1	20088	0	-4.0075
Trmt112	4	0.0044469	0.015651	0.32135	999	3	-4.0571	0.80641	0.80604	0.0936434	1	16090	0	-4.0571
Slc39a7	4	0.0044555	0.015683	0.32135	1000	2	-2.9666	0.5178	0.51716	0.286375	1	10451	0	-2.9666
Prpf38b	4	0.0044555	0.015683	0.32135	1001	4	-4.4948	0.97958	0.97959	0.00895566	1	19544	0	-4.4948
Atp2a2	4	0.0044574	0.015689	0.32135	1002	3	-5.2429	0.88581	0.88545	0.052836	1	17579	0	-5.2429
Mrps18a	4	0.0044639	0.015712	0.321503	1003	4	-3.0863	0.99554	0.99555	0.00193692	1	20086	0	-3.0863
D2Wsu81e	4	0.004497	0.015824	0.323222	1004	2	-0.45654	0.73915	0.73875	0.131503	1	14737	0	-0.45654
Eif5a	4	0.0045049	0.015858	0.323222	1005	4	-4.4543	0.9955	0.99551	0.00195437	1	20083	0	-4.4543
Clta	4	0.0045049	0.015858	0.323222	1006	4	-3.1776	0.9955	0.99551	0.00195437	1	20085	0	-3.1776
Speer4b	4	0.0045049	0.015858	0.323222	1007	4	-3.9873	0.9955	0.99551	0.00195437	1	20084	0	-3.9873
Fig4	4	0.0045311	0.015951	0.324787	1008	3	-3.6261	0.56268	0.56213	0.250163	1	11314	0	-3.6261
Ephx2	4	0.0045538	0.016029	0.326046	1009	4	-4.6798	0.96417	0.96407	0.0158914	1	19195	0	-4.6798
Gfm2	4	0.0045642	0.016064	0.326436	1010	4	-3.3771	0.99544	0.99545	0.00198055	1	20081	0	-3.3771
4930555G01Rik	4	0.0045732	0.016089	0.32664	1011	3	-4.5947	0.55024	0.54951	0.260024	1	11076	0	-4.5947
Mrrf	4	0.0045815	0.01612	0.326747	1012	4	-4.3164	0.99542	0.99543	0.00198927	1	20080	0	-4.3164
Ercc2	4	0.0045913	0.01615	0.326747	1013	3	-4.2342	0.61767	0.61742	0.209419	1	12411	0	-4.2342
Mrpl12	4	0.0045966	0.016169	0.326747	1014	4	-3.7348	0.9954	0.99541	0.001998	1	20079	0	-3.7348
Rbbp4	4	0.0045975	0.016174	0.326747	1015	3	-5.2199	0.43972	0.4407	0.355857	1	8979	1	-5.2199
Gm14632	4	0.0045975	0.016174	0.326747	1016	4	-4.8746	0.9625	0.96238	0.0166534	1	19158	0	-4.8746
Mcm4	4	0.0046265	0.016275	0.328441	1017	4	-5.1781	0.99231	0.99231	0.00335263	1	19929	0	-5.1781
Mcm3	4	0.0046457	0.016341	0.328441	1020	3	-3.8863	0.12054	0.18997	0.721315	0.970032	3939	1	-3.8863
Nrf1	4	0.0046457	0.016341	0.328441	1019	3	-4.4438	0.7372	0.73682	0.132639	1	14698	0	-4.4438
Phf23	4	0.0046457	0.016341	0.328441	1018	4	-3.4413	0.98056	0.98055	0.00853026	1	19569	0	-3.4413
Ctnnb1	4	0.0046475	0.016345	0.328441	1021	3	-3.5141	0.37163	0.37946	0.420834	1	7724	1	-3.5141
Rpsa	4	0.0046497	0.016353	0.328441	1022	4	-5.0266	0.99535	0.99536	0.00201982	1	20078	0	-5.0266
Ube2cbp	4	0.0046555	0.016371	0.328487	1023	4	-3.7307	0.99534	0.99535	0.00202418	1	20076	0	-3.7307
Nrde2	4	0.0046769	0.016445	0.329647	1024	3	-4.5501	0.54946	0.54876	0.260618	1	11061	0	-4.5501
Wdr3	4	0.0046848	0.01647	0.329836	1025	3	-4.4399	0.7436	0.74325	0.128865	1	14840	0	-4.4399
Ctps	4	0.0047094	0.016563	0.331376	1026	4	-4.7421	0.9386	0.93846	0.0275842	1	18634	0	-4.7421
Prpf6	4	0.0047213	0.01661	0.331985	1027	4	-4.3072	0.99024	0.99019	0.00428146	1	19865	0	-4.3072
Wbp5	4	0.0047404	0.016668	0.332822	1028	4	-4.4442	0.99526	0.99526	0.00206345	1	20074	0	-4.4442
Vmn1r95	3	0.004766	0.013161	0.290588	1029	3	-3.7085	0.99523	0.99534	0.00202854	1	20073	0	-3.7085
Rfk	4	0.00478	0.016812	0.335386	1030	4	-3.8856	0.9505	0.95037	0.0221073	1	18895	0	-3.8856
Amdhd2	4	0.0047869	0.016831	0.335409	1031	4	-3.4354	0.99521	0.99521	0.00208527	1	20071	0	-3.4354
Urod	4	0.0047948	0.01686	0.335409	1032	4	-4.8163	0.99399	0.99399	0.00261798	1	19999	0	-4.8163
Pqbp1	4	0.0048274	0.016973	0.337295	1033	4	-3.81	0.99517	0.99517	0.00210272	1	20067	0	-3.81
Nadk2	4	0.0048375	0.017006	0.337618	1034	4	-4.2894	0.99516	0.99516	0.00210709	1	20065	0	-4.2894
Fam204a	4	0.0048479	0.017047	0.337901	1035	4	-2.9336	0.94478	0.94458	0.0247613	1	18770	0	-2.9336
Agtr2	4	0.0048489	0.017053	0.337901	1036	3	-4.6975	0.87856	0.87814	0.0564362	1	17443	0	-4.6975
Vps4b	4	0.0048626	0.017097	0.338114	1037	3	-4.4443	0.15139	0.21095	0.67582	0.982492	4332	1	-4.4443
Tbcc	4	0.0048671	0.017112	0.338114	1038	4	-4.5578	0.99513	0.99513	0.00212018	1	20063	0	-4.5578
Uso1	4	0.0048715	0.017125	0.338114	1039	4	-5.3088	0.99403	0.99404	0.00259614	1	20002	0	-5.3088
Mrpl40	4	0.0048732	0.017129	0.338114	1040	3	-1.7435	0.80423	0.80384	0.0948304	1	16049	0	-1.7435
Srp54b	4	0.0049104	0.017264	0.340455	1041	4	-4.5238	0.99509	0.99509	0.00213764	1	20060	0	-4.5238
Farsb	4	0.0049245	0.017309	0.341018	1042	3	-5.0325	0.79469	0.79433	0.099999	1	15856	0	-5.0325
Eif1a	4	0.0049432	0.017372	0.34126	1044	2	-2.7575	0.90701	0.90669	0.0425412	1	17965	0	-2.7575
A330050F15Rik	4	0.0049432	0.017372	0.34126	1045	4	-5.336	0.96395	0.96384	0.0159951	1	19187	0	-5.336
Pole2	4	0.0049432	0.017372	0.34126	1043	4	-3.7856	0.98301	0.98299	0.0074509	1	19640	0	-3.7856
Atp5h	4	0.0049497	0.017387	0.34126	1046	4	-4.3464	0.99505	0.99505	0.0021551	1	20058	0	-4.3464
Urm1	4	0.0049558	0.017409	0.341363	1047	4	-4.2347	0.99504	0.99504	0.00215946	1	20057	0	-4.2347
Eif3k	4	0.004963	0.017427	0.341387	1048	4	-4.761	0.98222	0.98221	0.00779565	1	19616	0	-4.761
Rspo3	4	0.0049728	0.017451	0.341528	1049	4	-2.7676	0.99503	0.99502	0.00216819	1	20056	0	-2.7676
Gins2	4	0.004977	0.017467	0.341528	1050	4	-4.0629	0.99502	0.99502	0.00216819	1	20055	0	-4.0629
Hus1	4	0.0049964	0.017528	0.34186	1051	4	-4.8925	0.995	0.995	0.00217692	1	20054	0	-4.8925
Zw10	4	0.0049967	0.017528	0.34186	1052	3	-4.224	0.4545	0.45465	0.342323	1	9245	1	-4.224
Lppr1	4	0.0049985	0.017534	0.34186	1053	3	-2.7598	0.69146	0.69101	0.160516	1	13862	0	-2.7598
Gm3404	4	0.0050372	0.017669	0.343676	1054	4	-3.8541	0.99496	0.99496	0.00219438	1	20052	0	-3.8541
Hoxb3	4	0.005041	0.017684	0.343676	1055	4	-3.6234	0.99496	0.99496	0.00219438	1	20051	0	-3.6234
Sephs1	4	0.0050487	0.017708	0.343676	1056	2	-1.8078	0.62931	0.62907	0.201301	1	12632	0	-1.8078
Xylt2	4	0.0050496	0.01771	0.343676	1057	4	-3.3529	0.99495	0.99495	0.00219874	1	20050	0	-3.3529
Itgb5	4	0.0050582	0.01774	0.343939	1058	4	-3.4564	0.99494	0.99494	0.00220311	1	20049	0	-3.4564
Eef1a1	4	0.0050738	0.017795	0.344674	1059	4	-5.8584	0.94158	0.94142	0.0262166	1	18700	0	-5.8584
Wdr61	4	0.0050984	0.017882	0.345245	1060	4	-3.9849	0.9949	0.9949	0.00222057	1	20048	0	-3.9849
Mapk7	4	0.0050985	0.017883	0.345245	1061	2	-2.3191	0.043975	0.081613	1.08824	0.940707	1746	1	-2.3191
Lsm8	4	0.0050985	0.017883	0.345245	1062	4	-5.3006	0.9773	0.97728	0.00998099	1	19487	0	-5.3006
Zfp367	4	0.0051008	0.017891	0.345245	1063	4	-3.8475	0.9949	0.99489	0.00222493	1	20047	0	-3.8475
Trmu	4	0.0051138	0.01794	0.34558	1064	4	-3.6373	0.99489	0.99488	0.0022293	1	20046	0	-3.6373
Ppm1g	4	0.0051148	0.017942	0.34558	1065	3	-4.271	0.74707	0.74679	0.126802	1	14913	0	-4.271
Becn1	4	0.0051215	0.017962	0.345636	1066	4	-3.1995	0.99488	0.99488	0.0022293	1	20045	0	-3.1995
Ncapd2	4	0.0051489	0.018041	0.346512	1067	3	-4.5452	0.18691	0.2357	0.62764	0.985362	4862	1	-4.5452
Sod1	4	0.0051489	0.018041	0.346512	1068	3	-3.5902	0.71086	0.71034	0.148534	1	14218	0	-3.5902
Dctn3	4	0.0051576	0.018069	0.346732	1069	3	-5.0446	0.89645	0.89609	0.0476484	1	17778	0	-5.0446
Alg11	4	0.005164	0.018093	0.34687	1070	4	-4.3786	0.99484	0.99483	0.00225113	1	20044	0	-4.3786
Olfr1425	4	0.0052	0.018224	0.349063	1071	4	-2.9726	0.9948	0.9948	0.00226422	1	20043	0	-2.9726
Wdr33	4	0.0052087	0.018255	0.349335	1072	4	-4.3878	0.99479	0.99479	0.00226859	1	20042	0	-4.3878
Atp6v1f	4	0.0052303	0.018327	0.350386	1073	3	-4.6114	0.36611	0.37465	0.426374	1	7618	1	-4.6114
Rpl32	4	0.0052423	0.018375	0.350968	1074	3	-4.8296	0.82045	0.81997	0.086202	1	16379	0	-4.8296
Lin9	4	0.0052721	0.018477	0.352416	1075	3	-4.5078	0.75374	0.75351	0.122911	1	15057	0	-4.5078
Pwp2	4	0.0052743	0.018486	0.352416	1076	4	-4.8805	0.97421	0.97408	0.0114054	1	19421	0	-4.8805
Rnf31	4	0.0052784	0.018502	0.352416	1077	4	-2.9637	0.99472	0.99472	0.00229915	1	20039	0	-2.9637
Pold2	4	0.0052861	0.018531	0.352432	1078	3	-4.3899	0.81199	0.81157	0.090674	1	16206	0	-4.3899
Inpp5a	4	0.0052883	0.018537	0.352432	1079	3	-4.3506	0.69048	0.69004	0.161126	1	13838	0	-4.3506
Ice1	4	0.0053335	0.018682	0.354017	1080	3	-4.2712	0.56949	0.56892	0.244949	1	11438	0	-4.2712
Itih4	4	0.0053335	0.018682	0.354017	1081	2	-2.3136	0.84066	0.84001	0.0757155	1	16732	0	-2.3136
Rpf2	4	0.0053355	0.018688	0.354017	1082	3	-4.6922	0.86893	0.86845	0.0612552	1	17266	0	-4.6922
Slc38a2	4	0.0053355	0.018688	0.354017	1083	4	-4.222	0.97874	0.97872	0.00934154	1	19524	0	-4.222
N6amt1	4	0.0053746	0.018812	0.356032	1084	4	-3.5103	0.99463	0.99463	0.00233845	1	20037	0	-3.5103
Fcf1	4	0.0053908	0.018862	0.356649	1085	4	-5.0126	0.98987	0.98982	0.00444378	1	19851	0	-5.0126
Gnb1l	4	0.0053996	0.018893	0.35692	1086	3	-3.8903	0.92848	0.92822	0.0323491	1	18437	0	-3.8903
Sap18	4	0.0054133	0.018943	0.357235	1087	4	-4.9671	0.97898	0.97898	0.00922618	1	19529	0	-4.9671
Eif2s3x	4	0.0054137	0.018945	0.357235	1088	4	-4.5332	0.99459	0.99458	0.00236028	1	20036	0	-4.5332
Tmem242	4	0.0054499	0.019069	0.3591	1089	4	-4.2889	0.98457	0.98454	0.00676663	1	19673	0	-4.2889
Kmt2a	4	0.005452	0.019078	0.3591	1090	4	-4.4517	0.99455	0.99454	0.00237775	1	20034	0	-4.4517
Gm4214	4	0.0054717	0.019139	0.359918	1091	3	-4.7422	0.90656	0.9062	0.0427759	1	17956	0	-4.7422
Prkdc	4	0.0055281	0.019323	0.363047	1092	4	-3.6734	0.99447	0.99446	0.00241268	1	20030	0	-3.6734
Naa15	4	0.0055508	0.019396	0.36357	1093	3	-4.8841	0.88518	0.8848	0.0531549	1	17566	0	-4.8841
Psma4	4	0.0055542	0.019411	0.36357	1094	4	-3.2348	0.99445	0.99444	0.00242142	1	20028	0	-3.2348
Gm14308	4	0.0055557	0.019415	0.36357	1095	4	-3.3058	0.99444	0.99444	0.00242142	1	20027	0	-3.3058
Urb2	4	0.0055577	0.019421	0.36357	1096	4	-4.0408	0.99444	0.99444	0.00242142	1	20026	0	-4.0408
Olfr24	4	0.0055891	0.019525	0.365176	1097	4	-4.4622	0.98983	0.9898	0.00445255	1	19848	0	-4.4622
4921524J17Rik	4	0.005596	0.019549	0.365294	1098	4	-4.4961	0.99091	0.99088	0.00397894	1	19884	0	-4.4961
Zkscan8	4	0.0056329	0.01967	0.367236	1099	4	-2.46	0.99437	0.99437	0.00245199	1	20022	0	-2.46
Gm10220	4	0.0056562	0.019744	0.368271	1100	4	-4.4294	0.99434	0.99434	0.00246509	1	20021	0	-4.4294
Lce1i	4	0.0056861	0.019846	0.369841	1101	3	-4.7397	0.53334	0.53271	0.273509	1	10755	0	-4.7397
Prpf3	4	0.0056959	0.019882	0.369896	1102	3	-4.2169	0.62135	0.62114	0.206811	1	12480	0	-4.2169
Pdrg1	4	0.0057003	0.019899	0.369896	1103	3	-5.5001	0.14236	0.20478	0.688712	0.980972	4222	1	-5.5001
Pars2	4	0.0057058	0.019918	0.369896	1104	3	-4.4721	0.72913	0.72877	0.13741	1	14547	0	-4.4721
Epb4.1l3	4	0.0057089	0.019928	0.369896	1105	3	-4.2203	0.25532	0.28566	0.544151	0.998772	5860	1	-4.2203
Top3a	4	0.005712	0.019938	0.369896	1106	4	-3.4084	0.99429	0.99429	0.00248693	1	20018	0	-3.4084
Eif3e	4	0.0057224	0.019972	0.370195	1107	4	-4.5808	0.99428	0.99428	0.0024913	1	20017	0	-4.5808
Dync1h1	4	0.0057508	0.020065	0.370955	1108	4	-4.304	0.99425	0.99425	0.0025044	1	20014	0	-4.304
Arfrp1	4	0.0057518	0.020067	0.370955	1109	4	-4.6667	0.94509	0.94491	0.0246096	1	18777	0	-4.6667
Rpl34	4	0.0057518	0.020067	0.370955	1110	4	-4.7288	0.9865	0.98647	0.00591612	1	19735	0	-4.7288
Commd2	4	0.0057581	0.020091	0.371066	1111	4	-3.9268	0.98275	0.98273	0.00756579	1	19634	0	-3.9268
Mrpl32	2	0.0057674	0.011048	0.260923	1112	2	-4.9028	0.99423	0.99414	0.00255245	1	20013	0	-4.9028
Trnt1	4	0.0057988	0.02023	0.372428	1113	3	-4.3705	0.18051	0.23114	0.636125	0.985362	4764	1	-4.3705
E4f1	4	0.0058043	0.020244	0.372428	1114	4	-4.2	0.96564	0.9655	0.0152477	1	19236	0	-4.2
Olfr1196	4	0.0058056	0.020248	0.372428	1115	4	-3.1954	0.99419	0.9942	0.00252624	1	20010	0	-3.1954
Orc2	4	0.0058075	0.020255	0.372428	1116	2	-1.6256	0.26371	0.29193	0.534721	1	5990	1	-1.6256
Lsm3	4	0.0058075	0.020255	0.372428	1117	3	-2.8825	0.67851	0.67813	0.168687	1	13591	0	-2.8825
Elmsan1	4	0.0058204	0.020298	0.372889	1118	4	-2.6279	0.99418	0.99418	0.00253498	1	20009	0	-2.6279
Polg2	4	0.0058316	0.020333	0.3732	1119	3	-4.9164	0.89568	0.89532	0.0480217	1	17760	0	-4.9164
Rps20	4	0.0058641	0.020442	0.374863	1120	4	-4.2794	0.99414	0.99413	0.00255682	1	20007	0	-4.2794
Disc1	4	0.0058737	0.020477	0.37518	1121	4	-4.2516	0.99413	0.99413	0.00255682	1	20006	0	-4.2516
H2afy	4	0.0058924	0.02053	0.375821	1122	4	-3.4041	0.99411	0.99411	0.00256556	1	20005	0	-3.4041
Exosc4	4	0.0059283	0.020647	0.377626	1123	4	-4.4611	0.99407	0.99408	0.00257866	1	20003	0	-4.4611
Luzp2	4	0.0059455	0.020706	0.378026	1124	2	-1.5899	0.23201	0.26827	0.571428	0.992128	5520	1	-1.5899
Gprin2	4	0.0059455	0.020706	0.378026	1125	2	-1.7329	0.636	0.63565	0.196782	1	12772	0	-1.7329
Uqcrc2	4	0.0059776	0.02081	0.378929	1126	3	-5.0568	0.71282	0.71228	0.147349	1	14261	0	-5.0568
Top2a	4	0.0059776	0.02081	0.378929	1127	3	-4.9392	0.87942	0.879	0.0560111	1	17459	0	-4.9392
Uba52	4	0.0059776	0.02081	0.378929	1128	4	-5.1298	0.98937	0.98937	0.00464126	1	19832	0	-5.1298
Tubgcp4	4	0.0059855	0.020839	0.379058	1129	4	-4.4969	0.99401	0.99401	0.00260925	1	20001	0	-4.4969
Prmt5	4	0.0060002	0.020883	0.379058	1130	2	-2.1483	0.74056	0.74019	0.130657	1	14771	0	-2.1483
Olfr677	4	0.006001	0.020885	0.379058	1131	3	-0.47682	0.907	0.90667	0.0425508	1	17964	0	-0.47682
Mzt2	4	0.0060039	0.020891	0.379058	1132	4	-2.2404	0.994	0.994	0.00261362	1	20000	0	-2.2404
Haus1	4	0.0060159	0.020936	0.379409	1133	4	-3.7921	0.99398	0.99399	0.00261798	1	19998	0	-3.7921
Ndufb9	4	0.0060202	0.020947	0.379409	1134	4	-2.7021	0.99398	0.99398	0.00262235	1	19997	0	-2.7021
Atp6v0d1	4	0.0060414	0.021019	0.380386	1135	3	-4.2531	0.91046	0.91014	0.0408918	1	18049	0	-4.2531
Pet117	4	0.0060604	0.021084	0.381231	1136	4	-4.2118	0.99098	0.99096	0.00394388	1	19885	0	-4.2118
Ssr2	4	0.0060744	0.02113	0.381396	1138	3	-4.2716	0.38043	0.38714	0.412132	1	7888	1	-4.2716
Hist1h2ai	4	0.0060744	0.02113	0.381396	1137	3	-4.5256	0.78117	0.78077	0.107477	1	15586	0	-4.5256
Gm13247	4	0.0061101	0.021246	0.382966	1139	3	-4.4465	0.32813	0.34285	0.464896	1	6981	1	-4.4465
Tut1	4	0.0061132	0.021254	0.382966	1140	4	-4.4399	0.99389	0.99388	0.00266605	1	19995	0	-4.4399
Cep97	4	0.0061251	0.021289	0.38302	1141	4	-4.2042	0.94537	0.9452	0.0244763	1	18784	0	-4.2042
Taf1d	4	0.0061364	0.021326	0.38302	1142	4	-4.3478	0.99162	0.9916	0.00366348	1	19905	0	-4.3478
Hist1h1d	4	0.0061381	0.021331	0.38302	1144	4	-3.6084	0.97581	0.97572	0.0106748	1	19454	0	-3.6084
Ints8	4	0.0061381	0.021331	0.38302	1143	4	-4.2362	0.9852	0.98518	0.00648441	1	19694	0	-4.2362
Hint1	4	0.0061515	0.021375	0.38347	1145	4	-4.318	0.93989	0.93977	0.0269784	1	18660	0	-4.318
Nek7	3	0.0061548	0.016862	0.335409	1146	3	-3.4292	0.99385	0.99396	0.00263109	1	19994	0	-3.4292
Cdc40	4	0.0061874	0.021492	0.384899	1148	3	-5.3554	0.75174	0.75151	0.124065	1	15018	0	-5.3554
Srcap	4	0.0061874	0.021492	0.384899	1147	3	-4.3294	0.8937	0.89336	0.0489735	1	17726	0	-4.3294
Nfe2l2	4	0.0061951	0.021521	0.38508	1149	4	-2.831	0.9938	0.99379	0.00270538	1	19992	0	-2.831
Gtpbp4	4	0.0062263	0.021619	0.386511	1150	4	-4.5991	0.99377	0.99376	0.00271849	1	19991	0	-4.5991
Kif11	4	0.0062665	0.021764	0.388751	1151	4	-4.3647	0.99373	0.99372	0.00273597	1	19990	0	-4.3647
Nsun4	4	0.0062721	0.021782	0.388751	1152	4	-4.156	0.99373	0.99371	0.00274034	1	19989	0	-4.156
Klf16	4	0.0062797	0.02181	0.388902	1153	4	-3.4897	0.95792	0.95784	0.018707	1	19047	0	-3.4897
Dnaaf2	4	0.006294	0.021841	0.389122	1154	3	-4.2835	0.89291	0.89255	0.0493674	1	17713	0	-4.2835
Nmd3	4	0.0063256	0.021938	0.389554	1155	4	-4.6202	0.96347	0.96336	0.0162114	1	19177	0	-4.6202
Ceacam20	4	0.0063266	0.02194	0.389554	1156	1	2.6896	0.0066139	0.017961	1.74567	0.783509	459	3	2.6896
Cog7	4	0.0063266	0.02194	0.389554	1158	3	-3.3378	0.60194	0.60162	0.220678	1	12104	0	-3.3378
Cops8	4	0.0063266	0.02194	0.389554	1157	3	-1.7794	0.90504	0.90465	0.0435194	1	17928	0	-1.7794
Alg5	4	0.00634	0.021986	0.389989	1159	3	-4.6676	0.92371	0.92351	0.0345584	1	18329	0	-4.6676
Fancf	4	0.0063431	0.022003	0.389989	1160	4	-3.9597	0.99366	0.99364	0.00277093	1	19985	0	-3.9597
Papss1	4	0.006367	0.022079	0.391004	1161	3	-4.4629	0.10721	0.17616	0.754093	0.968117	3658	1	-4.4629
Nrbp1	4	0.006394	0.022162	0.392136	1162	4	-4.1889	0.9755	0.9754	0.0108172	1	19446	0	-4.1889
Smc1a	4	0.0064152	0.022234	0.392882	1163	4	-3.2112	0.99358	0.99357	0.00280153	1	19983	0	-3.2112
Napa	4	0.0064221	0.022261	0.392882	1164	3	-5.241	0.81021	0.80978	0.091633	1	16164	0	-5.241
Rab33b	4	0.0064221	0.022261	0.392882	1165	4	-4.3294	0.99106	0.99104	0.00390882	1	19888	0	-4.3294
Las1l	3	0.0064411	0.017615	0.343115	1166	2	-3.9412	0.057612	0.10053	0.997704	0.947013	2166	1	-3.9412
Amd1	4	0.0064513	0.022357	0.3939	1167	3	-3.5604	0.32323	0.33882	0.470031	1	6902	1	-3.5604
Rbbp5	4	0.0064513	0.022357	0.3939	1168	4	-5.2651	0.97658	0.97651	0.0103233	1	19471	0	-5.2651
Gm7861	4	0.0064753	0.022438	0.394102	1169	4	-3.4826	0.99352	0.99351	0.00282776	1	19979	0	-3.4826
Hadha	4	0.0064782	0.022448	0.394102	1170	4	-2.9161	0.99352	0.99351	0.00282776	1	19978	0	-2.9161
Wdr4	4	0.0064811	0.022455	0.394102	1171	4	-3.683	0.99352	0.99351	0.00282776	1	19977	0	-3.683
Gm10413	4	0.0064834	0.022463	0.394102	1172	3	-4.4623	0.34983	0.36076	0.442782	1	7342	1	-4.4623
Gm17019	4	0.0064834	0.022463	0.394102	1173	4	-4.3213	0.99352	0.99351	0.00282776	1	19976	0	-4.3213
Ppp1r1b	4	0.0064941	0.022496	0.394283	1174	4	-4.3682	0.98856	0.98857	0.00499257	1	19801	0	-4.3682
Fam183b	4	0.0065041	0.02253	0.394283	1175	4	-3.9001	0.9935	0.99348	0.00284087	1	19975	0	-3.9001
Atp6v1d	4	0.0065049	0.022531	0.394283	1176	4	-4.4648	0.98985	0.98981	0.00444816	1	19850	0	-4.4648
Atg5	4	0.0065174	0.022575	0.394454	1177	4	-2.6459	0.99348	0.99347	0.00284524	1	19974	0	-2.6459
Nsl1	4	0.0065254	0.022604	0.394564	1178	4	-4.8587	0.99295	0.99295	0.00307262	1	19957	0	-4.8587
Bcl2	4	0.0065401	0.022647	0.394983	1179	3	-4.2719	0.47748	0.47702	0.321463	1	9660	1	-4.2719
Utp18	4	0.0065701	0.022749	0.396411	1180	4	-4.5225	0.99343	0.99342	0.0028671	1	19973	0	-4.5225
Huwe1	4	0.0065939	0.022821	0.397002	1182	3	-3.5026	0.24896	0.28086	0.55151	0.996052	5774	1	-3.5026
Rsl24d1	4	0.0065939	0.022821	0.397002	1181	3	-3.4063	0.93723	0.93707	0.028228	1	18607	0	-3.4063
Mettl1	4	0.0066139	0.022885	0.397784	1183	4	-4.9156	0.99325	0.99325	0.00294143	1	19967	0	-4.9156
Orc4	4	0.0066271	0.022929	0.398207	1184	3	-1.4932	0.72847	0.72808	0.137821	1	14535	0	-1.4932
Acd	4	0.0066817	0.023104	0.400915	1185	4	-3.5481	0.99332	0.99331	0.00291519	1	19971	0	-3.5481
Olfr186	4	0.0067052	0.023175	0.401817	1186	3	-4.3833	0.019163	0.043374	1.36277	0.896626	969	1	-4.3833
Gpr146	4	0.0067273	0.023252	0.402284	1187	1	1.9837	0.053877	0.096589	1.01507	0.947013	2029	2	1.9837
Arid1a	4	0.0067318	0.023267	0.402284	1188	4	-4.0715	0.99327	0.99326	0.00293705	1	19970	0	-4.0715
Timm44	4	0.0067381	0.023287	0.402284	1190	3	-4.8812	0.53973	0.5391	0.268331	1	10875	0	-4.8812
Wbscr22	4	0.0067381	0.023287	0.402284	1189	3	-2.8903	0.91648	0.91619	0.0380145	1	18184	0	-2.8903
Tmem70	4	0.0067425	0.023303	0.402284	1191	4	-3.0623	0.99326	0.99326	0.00293705	1	19969	0	-3.0623
Tgs1	4	0.0067478	0.023319	0.402284	1192	4	-3.9749	0.99325	0.99325	0.00294143	1	19968	0	-3.9749
Tmem128	4	0.0067572	0.023351	0.402323	1193	3	-4.4569	0.82675	0.82622	0.0829043	1	16483	0	-4.4569
Fam83e	4	0.0067602	0.02336	0.402323	1194	4	-2.842	0.99324	0.99324	0.0029458	1	19966	0	-2.842
Prss53	4	0.0068024	0.023482	0.403836	1195	3	-3.1782	0.92396	0.92376	0.0344408	1	18339	0	-3.1782
Ezh2	4	0.0068034	0.023487	0.403836	1196	4	-4.0596	0.97066	0.97055	0.0129821	1	19349	0	-4.0596
Esco1	4	0.0068503	0.023637	0.405692	1197	4	-3.1329	0.99315	0.99314	0.00298953	1	19964	0	-3.1329
Supt16	4	0.0068569	0.023655	0.405692	1198	4	-4.9083	0.99314	0.99314	0.00298953	1	19963	0	-4.9083
Dcp2	4	0.0068619	0.023669	0.405692	1199	3	-4.2351	0.85207	0.85151	0.0698102	1	16940	0	-4.2351
Tpsg1	4	0.0068641	0.023676	0.405692	1200	4	-3.905	0.99314	0.99313	0.0029939	1	19962	0	-3.905
Tmed2	4	0.0068861	0.023742	0.405692	1201	3	-2.7094	0.74748	0.74719	0.126569	1	14923	0	-2.7094
Commd10	4	0.0068861	0.023742	0.405692	1203	3	-3.5125	0.77891	0.77852	0.10873	1	15539	0	-3.5125
Afg3l2	4	0.0068861	0.023742	0.405692	1202	4	-4.0752	0.96673	0.96659	0.0147577	1	19265	0	-4.0752
Fads2	4	0.0069116	0.02382	0.405692	1205	3	-4.1184	0.26631	0.29393	0.531756	1	6029	1	-4.1184
Nup155	4	0.0069116	0.02382	0.405692	1206	3	-4.4757	0.50453	0.50388	0.297673	1	10199	0	-4.4757
Setd5	4	0.0069116	0.02382	0.405692	1207	3	-4.4845	0.59163	0.59122	0.228251	1	11893	0	-4.4845
Dnttip1	4	0.0069116	0.02382	0.405692	1204	3	-3.9923	0.92802	0.92773	0.0325784	1	18426	0	-3.9923
Pdcl3	4	0.0069146	0.023831	0.405692	1208	4	-3.052	0.99309	0.99308	0.00301576	1	19961	0	-3.052
Upf2	4	0.0069423	0.023917	0.406825	1209	2	-2.4944	0.032439	0.063986	1.19392	0.92047	1406	1	-2.4944
Wrn	4	0.0069752	0.024018	0.4082	1210	4	-3.3714	0.99302	0.99302	0.003042	1	19960	0	-3.3714
Grin2c	4	0.0070027	0.02411	0.409435	1211	1	2.3748	0.020204	0.044997	1.34682	0.896626	1006	2	2.3748
Zfp799	4	0.0070301	0.024188	0.410315	1212	4	-4.5115	0.98782	0.98782	0.00532219	1	19773	0	-4.5115
Zfp207	4	0.0070406	0.024223	0.410315	1213	2	-2.0022	0.74876	0.74845	0.125837	1	14955	0	-2.0022
Rps9	4	0.0070434	0.02423	0.410315	1214	4	-4.5344	0.99296	0.99295	0.00307262	1	19959	0	-4.5344
H2-Q7	4	0.0070471	0.024241	0.410315	1215	4	-2.3918	0.99295	0.99295	0.00307262	1	19958	0	-2.3918
Med31	4	0.0070734	0.024319	0.411292	1216	3	-4.4546	0.25761	0.2874	0.541513	0.999275	5898	1	-4.4546
Ralgps1	4	0.0070987	0.024401	0.412348	1217	4	-3.0343	0.9929	0.9929	0.00309449	1	19956	0	-3.0343
Nsmce1	4	0.0071148	0.024456	0.412858	1218	4	-3.6548	0.97501	0.97491	0.0110355	1	19443	0	-3.6548
Tfg	4	0.0071209	0.024481	0.412858	1219	4	-3.0206	0.99288	0.99288	0.00310324	1	19954	0	-3.0206
Gm9758	4	0.0071251	0.024491	0.412858	1220	3	-5.2633	0.57208	0.57152	0.242969	1	11496	0	-5.2633
Fam73b	4	0.0071419	0.024546	0.413433	1221	4	-4.1172	0.99286	0.99286	0.00311199	1	19953	0	-4.1172
Ctu1	4	0.0071691	0.024642	0.414725	1222	4	-3.1956	0.99283	0.99283	0.00312511	1	19952	0	-3.1956
2310011J03Rik	4	0.0071779	0.024672	0.414887	1223	1	0.21779	0.10652	0.17511	0.756689	0.966386	3639	1	0.21779
CAGE.control.g12481	1	0.007191	0.0071399	0.210498	1224	1	-5.9691	0.99281	0.99278	0.00314698	1	19951	0	-5.9691
Cks1b	4	0.0072017	0.024753	0.415572	1226	3	-3.184	0.65778	0.65738	0.182184	1	13187	0	-3.184
Timm13	4	0.0072017	0.024753	0.415572	1225	4	-3.5251	0.95355	0.95335	0.0207476	1	18957	0	-3.5251
Mrps15	4	0.0072146	0.024796	0.415958	1227	3	-4.6408	0.88797	0.88763	0.051768	1	17624	0	-4.6408
Cog8	4	0.0072363	0.024869	0.416246	1228	4	-2.8023	0.99276	0.99277	0.00315136	1	19949	0	-2.8023
Mrpl24	4	0.0072438	0.024894	0.416246	1229	4	-4.0925	0.97369	0.97357	0.0116328	1	19408	0	-4.0925
Myh8	4	0.0072469	0.024905	0.416246	1230	4	-3.404	0.99275	0.99275	0.0031601	1	19948	0	-3.404
Mrps17	4	0.0072494	0.024913	0.416246	1231	4	-4.4928	0.99275	0.99275	0.0031601	1	19947	0	-4.4928
Taf10	4	0.0072501	0.024914	0.416246	1232	4	-4.2513	0.94106	0.94093	0.0264427	1	18685	0	-4.2513
Atp7a	4	0.0072582	0.024941	0.416309	1233	4	-2.2219	0.99274	0.99274	0.00316448	1	19946	0	-2.2219
Hist1h2ap	4	0.0072651	0.024958	0.416309	1234	4	-3.1801	0.99273	0.99273	0.00316885	1	19945	0	-3.1801
Tspan8	4	0.0072845	0.025024	0.417075	1235	4	-3.2853	0.99272	0.99271	0.0031776	1	19944	0	-3.2853
Sap130	4	0.0072926	0.025052	0.417202	1236	4	-3.1003	0.99271	0.9927	0.00318198	1	19943	0	-3.1003
Ergic3	4	0.0073031	0.025084	0.4174	1237	3	-1.4493	0.89833	0.89797	0.0467382	1	17818	0	-1.4493
Timeless	4	0.0073203	0.025145	0.417819	1238	4	-4.2384	0.99268	0.99267	0.0031951	1	19942	0	-4.2384
Tsc22d4	4	0.0073218	0.02515	0.417819	1239	3	-2.9497	0.11903	0.18895	0.723653	0.970032	3914	1	-2.9497
Coq2	4	0.0073322	0.025183	0.41804	1240	4	-4.2526	0.97866	0.97864	0.00937704	1	19521	0	-4.2526
Fars2	4	0.0073459	0.025232	0.418212	1241	3	-4.4759	0.30421	0.32354	0.490072	1	6594	1	-4.4759
Olfr1245	4	0.0073468	0.025234	0.418212	1242	4	-3.9515	0.99265	0.99265	0.00320385	1	19941	0	-3.9515
Mphosph9	4	0.0073822	0.025339	0.419212	1243	4	-4.9173	0.99262	0.99262	0.00321698	1	19940	0	-4.9173
Exo1	4	0.0073872	0.025355	0.419212	1245	4	-5.2553	0.97842	0.9784	0.00948356	1	19513	0	-5.2553
Ppp2r3c	4	0.0073872	0.025355	0.419212	1244	4	-4.6861	0.99137	0.99134	0.00377737	1	19897	0	-4.6861
Zmat5	4	0.0073948	0.025382	0.419328	1246	3	-3.2037	0.89939	0.899	0.0462403	1	17836	0	-3.2037
Ctr9	4	0.0074025	0.025415	0.419523	1247	4	-3.5485	0.9926	0.99259	0.0032301	1	19938	0	-3.5485
Taf13	4	0.0074489	0.025573	0.421796	1248	3	-4.2644	0.078627	0.13395	0.873057	0.964325	2788	1	-4.2644
Phkb	4	0.0074688	0.025639	0.422297	1249	4	-2.668	0.99253	0.99253	0.00325636	1	19936	0	-2.668
Aadat	4	0.0074724	0.02565	0.422297	1250	3	-4.1267	0.25966	0.2889	0.539252	0.99993	5924	1	-4.1267
Rad51c	4	0.0074782	0.025665	0.422297	1251	2	-3.0332	0.88209	0.88165	0.0547038	1	17511	0	-3.0332
Slc25a28	4	0.0074834	0.025685	0.422297	1252	3	-2.946	0.81711	0.81669	0.0879428	1	16309	0	-2.946
Nsmce4a	4	0.007497	0.025728	0.422677	1253	3	-4.2561	0.8904	0.89004	0.0505905	1	17671	0	-4.2561
Sdhb	4	0.0075272	0.025836	0.424088	1254	4	-3.6023	0.99247	0.99248	0.00327824	1	19935	0	-3.6023
Mta2	4	0.0075342	0.025855	0.424088	1255	4	-2.7817	0.99247	0.99246	0.00328699	1	19934	0	-2.7817
Usp1	4	0.0075561	0.025921	0.424555	1256	4	-2.8237	0.99244	0.99245	0.00329136	1	19933	0	-2.8237
Traip	4	0.0075623	0.025945	0.424555	1258	3	-3.1095	0.053284	0.095658	1.01928	0.947013	2014	1	-3.1095
Rbmxl1	4	0.0075623	0.025945	0.424555	1257	4	-2.724	0.9412	0.94107	0.0263781	1	18687	0	-2.724
Cdk16	4	0.0075794	0.025999	0.425096	1259	4	-2.8028	0.99242	0.99243	0.00330012	1	19931	0	-2.8028
Cyp2a22	4	0.0075905	0.026035	0.425347	1260	3	-4.32	0.67653	0.67615	0.169957	1	13549	0	-4.32
Snw1	4	0.0076337	0.02616	0.426027	1261	3	-4.6162	0.5312	0.53057	0.275257	1	10713	0	-4.6162
Rpl24	4	0.0076337	0.02616	0.426027	1263	3	-5.1871	0.828	0.82745	0.0822582	1	16505	0	-5.1871
Cenpp	4	0.0076337	0.02616	0.426027	1262	3	-5.3567	0.88095	0.88051	0.0552657	1	17484	0	-5.3567
Gng5	4	0.0076339	0.026161	0.426027	1264	3	-4.3044	0.017574	0.040883	1.38846	0.896626	910	1	-4.3044
Chn2	4	0.0076397	0.02618	0.426027	1265	4	-2.5902	0.99236	0.99236	0.00333075	1	19930	0	-2.5902
Mrpl34	4	0.0076534	0.026227	0.426463	1266	3	-3.0275	0.93409	0.93384	0.0297275	1	18541	0	-3.0275
Diexf	4	0.0077161	0.026423	0.428294	1268	3	-5.1793	0.033518	0.065657	1.18272	0.92047	1441	1	-5.1793
Noc4l	4	0.0077161	0.026423	0.428294	1267	3	-3.5215	0.33787	0.35081	0.454928	1	7148	1	-3.5215
Tph2	4	0.0077161	0.026423	0.428294	1270	3	-4.0226	0.84876	0.84821	0.0714966	1	16876	0	-4.0226
Nom1	4	0.0077161	0.026423	0.428294	1269	3	-4.3934	0.93161	0.93132	0.0309011	1	18497	0	-4.3934
Tpr	4	0.0077251	0.026456	0.428493	1271	3	-4.2942	0.66307	0.66267	0.178703	1	13282	0	-4.2942
Pax9	4	0.0077415	0.026507	0.428729	1272	3	-4.1014	0.57476	0.57425	0.240899	1	11548	0	-4.1014
Ndufab1	4	0.007743	0.026512	0.428729	1273	4	-2.5483	0.99226	0.99226	0.00337452	1	19928	0	-2.5483
Syngr3	4	0.0077896	0.026659	0.430465	1274	3	-4.0349	0.84335	0.84275	0.0743012	1	16779	0	-4.0349
Gins4	4	0.0077961	0.026673	0.430465	1275	3	-3.6113	0.92383	0.92363	0.034502	1	18332	0	-3.6113
Zc3h8	4	0.0078036	0.026701	0.430465	1276	4	-2.0981	0.9922	0.9922	0.00340078	1	19926	0	-2.0981
Gm13889	4	0.0078039	0.026702	0.430465	1277	3	-4.244	0.90749	0.90717	0.0423113	1	17976	0	-4.244
Copg1	4	0.0078193	0.026747	0.430847	1278	4	-4.79	0.9644	0.96429	0.0157923	1	19202	0	-4.79
Nelfcd	4	0.007828	0.026779	0.431036	1279	4	-3.8924	0.99217	0.99217	0.00341391	1	19925	0	-3.8924
Atp5b	4	0.0078435	0.026826	0.431456	1280	4	-4.5771	0.96951	0.96937	0.0135104	1	19322	0	-4.5771
Brat1	4	0.0078559	0.026867	0.431775	1281	4	-3.4667	0.99214	0.99214	0.00342704	1	19924	0	-3.4667
Gtf3c4	4	0.0079036	0.027012	0.43377	1282	3	-4.5291	0.8885	0.88815	0.0515137	1	17636	0	-4.5291
Pex6	4	0.0079285	0.027094	0.434549	1283	4	-3.6451	0.99207	0.99208	0.00345331	1	19923	0	-3.6451
Rptor	4	0.0079861	0.02727	0.436882	1284	2	-2.4598	0.78401	0.78362	0.105894	1	15632	0	-2.4598
Commd5	4	0.0079932	0.027291	0.436882	1285	3	-4.2159	0.88477	0.88438	0.0533611	1	17556	0	-4.2159
Olfr1386	4	0.0080036	0.027321	0.437027	1286	3	-3.9613	0.62052	0.6203	0.207398	1	12467	0	-3.9613
Ttc4	4	0.0080212	0.027374	0.437546	1287	4	-3.9976	0.99198	0.99197	0.00350146	1	19922	0	-3.9976
Psmg2	4	0.0080346	0.027411	0.437734	1288	3	-4.8397	0.86255	0.86211	0.0644373	1	17164	0	-4.8397
Wdr59	4	0.0080502	0.027462	0.437734	1289	4	-3.4578	0.99195	0.99194	0.0035146	1	19920	0	-3.4578
Myh9	4	0.0080595	0.027492	0.437734	1291	2	-2.1917	0.39947	0.40397	0.393651	1	8231	1	-2.1917
Ncapg2	4	0.0080595	0.027492	0.437734	1290	4	-3.1457	0.95229	0.95212	0.0213083	1	18936	0	-3.1457
Trim39	4	0.0080603	0.027494	0.437734	1292	3	-4.1814	0.81582	0.81545	0.0886027	1	16276	0	-4.1814
Anxa10	4	0.0080678	0.027519	0.437734	1293	4	-3.5956	0.99193	0.99193	0.00351897	1	19919	0	-3.5956
Mrpl35	4	0.0080716	0.027534	0.437734	1294	3	-4.5754	0.71609	0.71559	0.145336	1	14314	0	-4.5754
Exosc8	4	0.0080794	0.027557	0.437755	1295	3	-5.1707	0.42248	0.42466	0.371959	1	8674	1	-5.1707
Adipor2	4	0.0081092	0.027654	0.438576	1296	4	-2.6958	0.99189	0.99189	0.00353649	1	19918	0	-2.6958
Sycn	4	0.008114	0.027668	0.438576	1297	4	-2.8438	0.99189	0.99189	0.00353649	1	19917	0	-2.8438
Mcmbp	4	0.0081167	0.027679	0.438576	1298	4	-3.8273	0.99188	0.99189	0.00353649	1	19916	0	-3.8273
Twf2	4	0.0081222	0.027694	0.438576	1299	3	-4.029	0.81918	0.81869	0.0868805	1	16350	0	-4.029
Prpf4	4	0.0081492	0.027789	0.439749	1300	4	-5.0277	0.97924	0.97923	0.00911529	1	19538	0	-5.0277
Foxp4	4	0.0081713	0.027859	0.440295	1301	4	-3.1878	0.99183	0.99183	0.00356276	1	19915	0	-3.1878
Dek	4	0.0081727	0.027866	0.440295	1302	4	-2.3953	0.99183	0.99183	0.00356276	1	19914	0	-2.3953
Psma1	4	0.0081945	0.027927	0.44059	1303	4	-5.0427	0.93778	0.93764	0.0279639	1	18617	0	-5.0427
Gm2897	4	0.0081945	0.027927	0.44059	1304	4	-4.7942	0.9776	0.97758	0.00984769	1	19494	0	-4.7942
Vdac1	4	0.0082317	0.028054	0.442158	1305	4	-3.345	0.99177	0.99176	0.00359341	1	19913	0	-3.345
Vwa9	4	0.0082388	0.028075	0.442158	1306	4	-3.9746	0.97232	0.97222	0.0122354	1	19380	0	-3.9746
Ddx56	4	0.0082498	0.028112	0.442158	1307	2	-1.5079	0.0118	0.030918	1.50979	0.861103	714	1	-1.5079
Egfr	4	0.0082498	0.028112	0.442158	1308	3	-3.3999	0.63595	0.6356	0.196816	1	12771	0	-3.3999
Gosr2	4	0.0082604	0.028148	0.442358	1309	3	-3.9424	0.07678	0.13115	0.882232	0.964325	2730	1	-3.9424
Zfp317	4	0.0082696	0.028168	0.442358	1310	4	-3.1682	0.99173	0.99172	0.00361093	1	19912	0	-3.1682
Cstf1	4	0.0082809	0.028207	0.442639	1311	3	-4.6238	0.82428	0.82377	0.084194	1	16439	0	-4.6238
Cpsf3	4	0.0083038	0.028284	0.443505	1312	3	-3.0998	0.39675	0.40155	0.39626	1	8176	1	-3.0998
Snai2	4	0.0083145	0.028317	0.443687	1313	4	-2.8539	0.99169	0.99167	0.00363282	1	19911	0	-2.8539
Atp5a1	4	0.0083318	0.028376	0.444273	1314	4	-4.2528	0.99167	0.99165	0.00364158	1	19910	0	-4.2528
Rpl39	4	0.0083492	0.028428	0.444761	1315	4	-4.5542	0.99165	0.99163	0.00365034	1	19908	0	-4.5542
Gm694	3	0.008355	0.022579	0.394454	1316	3	-4.4523	0.99165	0.99175	0.00359779	1	19907	0	-4.4523
Odf2	4	0.0083575	0.02845	0.444762	1317	4	-3.3603	0.99164	0.99162	0.00365472	1	19906	0	-3.3603
Rps17	4	0.0084163	0.028641	0.446729	1318	4	-4.7326	0.96778	0.96764	0.0142862	1	19291	0	-4.7326
Eif3b	4	0.0084163	0.028641	0.446729	1320	4	-4.7843	0.98942	0.98942	0.00461932	1	19835	0	-4.7843
Rpl9	4	0.0084163	0.028641	0.446729	1319	4	-5.2022	0.9911	0.99108	0.00389129	1	19889	0	-5.2022
Abce1	4	0.0084238	0.028668	0.446825	1321	4	-4.2053	0.99158	0.99156	0.003681	1	19903	0	-4.2053
Cept1	4	0.0084538	0.028761	0.447936	1322	3	-3.9694	0.8895	0.88914	0.0510299	1	17655	0	-3.9694
Gemin4	4	0.0084637	0.028795	0.44812	1323	2	-2.3733	0.25277	0.28374	0.547079	0.99691	5830	1	-2.3733
Junb	4	0.0084701	0.028818	0.448141	1324	4	-3.0059	0.99153	0.99151	0.0037029	1	19901	0	-3.0059
C330027C09Rik	4	0.0084853	0.028867	0.448571	1325	4	-3.1984	0.97655	0.97648	0.0103366	1	19469	0	-3.1984
Sprr2a2	4	0.0084961	0.028897	0.448695	1326	3	-4.2566	0.68389	0.68352	0.165249	1	13710	0	-4.2566
Prkab2	4	0.0085159	0.02896	0.449332	1327	4	-2.6579	0.99148	0.99147	0.00372042	1	19900	0	-2.6579
Rrs1	4	0.0085608	0.02911	0.450784	1328	3	-4.1361	0.13954	0.20288	0.692761	0.978852	4190	1	-4.1361
Tfb2m	4	0.0085635	0.029119	0.450784	1330	3	-4.4361	0.35936	0.36889	0.433103	1	7496	1	-4.4361
Nufip2	4	0.0085635	0.029119	0.450784	1329	4	-4.0279	0.98916	0.98916	0.00473345	1	19819	0	-4.0279
Ube2h	4	0.0085775	0.029168	0.451147	1331	3	-4.3345	0.84096	0.8403	0.0755656	1	16737	0	-4.3345
Lyar	4	0.0085845	0.029186	0.451147	1332	4	-3.1937	0.99142	0.9914	0.00375109	1	19899	0	-3.1937
Gm13139	4	0.008598	0.029223	0.451387	1333	4	-3.5855	0.9914	0.99138	0.00375985	1	19898	0	-3.5855
Aldh18a1	4	0.0086161	0.029281	0.451937	1334	3	-4.3328	0.83841	0.8378	0.0768596	1	16693	0	-4.3328
Cenpq	4	0.0086466	0.029381	0.453105	1335	4	-4.1285	0.96178	0.96164	0.0169875	1	19145	0	-4.1285
Plrg1	4	0.0086653	0.029442	0.453105	1337	4	-4.134	0.96907	0.96892	0.0137121	1	19309	0	-4.134
Strip1	4	0.0086653	0.029442	0.453105	1336	4	-4.9147	0.97804	0.97802	0.00965226	1	19503	0	-4.9147
Rnf166	4	0.0086666	0.029444	0.453105	1338	2	-1.7998	0.53057	0.52995	0.275765	1	10701	0	-1.7998
Skp1a	4	0.0086771	0.029479	0.453305	1339	4	-4.4676	0.9791	0.97909	0.00917739	1	19533	0	-4.4676
Suv39h1	4	0.0087237	0.029625	0.455214	1340	4	-4.0134	0.99128	0.99125	0.0038168	1	19895	0	-4.0134
Hist1h2ah	4	0.0087511	0.029714	0.456037	1341	4	-3.7193	0.96197	0.96183	0.0169017	1	19149	0	-3.7193
Mdm2	4	0.0087532	0.029723	0.456037	1342	4	-2.7013	0.99125	0.99122	0.00382994	1	19894	0	-2.7013
Ubap2l	4	0.0087741	0.02979	0.456396	1343	4	-3.341	0.99123	0.9912	0.00383871	1	19892	0	-3.341
Sod2	4	0.0087741	0.02979	0.456396	1344	4	-4.2362	0.99123	0.9912	0.00383871	1	19893	0	-4.2362
Lipf	4	0.0088289	0.029952	0.458537	1345	3	-1.5936	0.93215	0.93184	0.0306587	1	18506	0	-1.5936
Gmcl1l	4	0.0088719	0.030093	0.460129	1346	4	-3.4484	0.99113	0.99111	0.00387814	1	19891	0	-3.4484
Ifi35	4	0.0088741	0.030101	0.460129	1347	4	-2.3524	0.99113	0.9911	0.00388252	1	19890	0	-2.3524
Gm14744	4	0.0089262	0.030265	0.460414	1348	3	-3.9266	0.89452	0.89416	0.0485848	1	17738	0	-3.9266
U2surp	4	0.0089379	0.030298	0.460414	1353	3	-4.2798	0.069696	0.12048	0.919085	0.964085	2514	1	-4.2798
Chchd3	4	0.0089379	0.030298	0.460414	1352	3	-3.2787	0.21082	0.25277	0.597274	0.987511	5218	1	-3.2787
Gemin7	4	0.0089379	0.030298	0.460414	1354	2	-2.1686	0.27457	0.30029	0.522459	1	6149	1	-2.1686
Gar1	4	0.0089379	0.030298	0.460414	1350	3	-4.1853	0.50741	0.50677	0.295189	1	10252	0	-4.1853
Grb2	4	0.0089379	0.030298	0.460414	1351	3	-3.9011	0.73664	0.73623	0.132986	1	14686	0	-3.9011
Trim28	4	0.0089379	0.030298	0.460414	1355	3	-4.2521	0.91006	0.90972	0.0410923	1	18036	0	-4.2521
Tubgcp5	4	0.0089379	0.030298	0.460414	1349	4	-3.5525	0.98908	0.98909	0.00476419	1	19816	0	-3.5525
Deb1	4	0.0089526	0.030346	0.460803	1356	4	-4.0507	0.95504	0.95487	0.0200558	1	18995	0	-4.0507
Rictor	4	0.0089971	0.030492	0.461716	1357	3	-3.9764	0.6266	0.62636	0.203176	1	12576	0	-3.9764
Fam32a	4	0.0089971	0.030492	0.461716	1359	3	-5.0887	0.75289	0.75268	0.12339	1	15037	0	-5.0887
Gm1993	4	0.0089971	0.030492	0.461716	1358	4	-5.1298	0.95866	0.95857	0.0183762	1	19062	0	-5.1298
Elp6	4	0.0090288	0.030592	0.46285	1360	3	-2.6037	0.64109	0.64081	0.193271	1	12860	0	-2.6037
Pdia3	4	0.0090404	0.030635	0.463163	1361	3	-4.019	0.83066	0.8301	0.0808696	1	16551	0	-4.019
Srsf5	4	0.0090514	0.030668	0.463316	1362	3	-4.5139	0.80135	0.801	0.0963675	1	15983	0	-4.5139
Prdx4	4	0.0090767	0.030747	0.464171	1363	3	-4.0699	0.93714	0.93699	0.028265	1	18605	0	-4.0699
Gm14440	4	0.0090997	0.030818	0.464909	1364	3	-4.8988	0.28112	0.30538	0.515159	1	6242	1	-4.8988
Hist1h2bp	4	0.0091182	0.030876	0.465264	1365	4	-4.7981	0.99088	0.99086	0.0039877	1	19883	0	-4.7981
Prkcq	4	0.0091226	0.030892	0.465264	1366	4	-3.0864	0.99088	0.99085	0.00399209	1	19882	0	-3.0864
Chmp4b	4	0.0091276	0.03091	0.465264	1367	3	-3.9689	0.21494	0.25578	0.592133	0.989277	5275	1	-3.9689
Sptlc1	4	0.0091349	0.030933	0.465278	1368	4	-3.1992	0.98358	0.98355	0.00720356	1	19656	0	-3.1992
Actr6	4	0.0091519	0.030984	0.465703	1369	4	-4.6619	0.95711	0.95702	0.019079	1	19031	0	-4.6619
Vangl1	4	0.0091799	0.031083	0.466466	1370	4	-2.8258	0.99082	0.9908	0.004014	1	19881	0	-2.8258
Inpp5k	4	0.0091889	0.031107	0.466466	1371	4	-4.0161	0.99081	0.99079	0.00401839	1	19880	0	-4.0161
Efemp1	4	0.0092128	0.031186	0.466466	1372	4	-4.0248	0.99079	0.99076	0.00403154	1	19879	0	-4.0248
Snrnp70	4	0.0092244	0.031219	0.466466	1373	3	-4.2905	0.33468	0.34823	0.458134	1	7096	1	-4.2905
Rps13	4	0.0092248	0.03122	0.466466	1374	4	-4.8198	0.99078	0.99075	0.00403592	1	19877	0	-4.8198
Gm13051	4	0.0092248	0.03122	0.466466	1375	4	-2.7297	0.99078	0.99075	0.00403592	1	19878	0	-2.7297
P3h2	4	0.0092288	0.031238	0.466466	1376	2	-0.06544	0.21317	0.25449	0.594329	0.987854	5255	1	-0.06544
Arl1	4	0.0092288	0.031238	0.466466	1378	2	-0.016571	0.57173	0.57119	0.243219	1	11487	0	-0.016571
Dirc2	4	0.0092288	0.031238	0.466466	1377	3	-2.2643	0.57264	0.57206	0.242558	1	11503	0	-2.2643
Ndufa6	4	0.0092511	0.031308	0.46718	1379	4	-3.4025	0.99075	0.99072	0.00404907	1	19876	0	-3.4025
Atp6v0e	4	0.0092876	0.03142	0.468515	1380	4	-4.1909	0.98203	0.98202	0.00787967	1	19608	0	-4.1909
Vmn1r36	4	0.0093086	0.031489	0.469205	1381	2	-2.4647	0.71019	0.70969	0.148931	1	14207	0	-2.4647
CAGE.control.g32302	1	0.0093427	0.0092866	0.237508	1382	1	-5.8798	0.99066	0.99064	0.00408414	1	19875	0	-5.8798
Rps7	4	0.0093626	0.031658	0.471378	1383	4	-4.5904	0.97421	0.97409	0.0114009	1	19422	0	-4.5904
Uggt1	4	0.0094243	0.031848	0.473684	1384	4	-4.5202	0.96451	0.9644	0.0157428	1	19206	0	-4.5202
Mad1l1	4	0.0094287	0.031859	0.473684	1385	4	-1.5475	0.95799	0.95791	0.0186753	1	19049	0	-1.5475
Gm3558	4	0.009458	0.031936	0.474489	1386	3	-4.8404	0.82397	0.82347	0.0843522	1	16435	0	-4.8404
Vmn2r32	4	0.0095008	0.032064	0.475706	1388	2	-2.1983	0.80625	0.80586	0.0937404	1	16085	0	-2.1983
Olfr1182	4	0.0095008	0.032064	0.475706	1387	3	-3.6177	0.88156	0.88114	0.0549551	1	17498	0	-3.6177
Fastkd5	4	0.0095352	0.032171	0.476926	1389	3	-4.3609	0.16787	0.22222	0.653217	0.984659	4579	1	-4.3609
Cd8b1	4	0.0095412	0.032192	0.476926	1390	4	-3.6903	0.99046	0.99041	0.00418498	1	19872	0	-3.6903
Brca1	4	0.0095564	0.032245	0.477372	1391	3	-4.1844	0.85853	0.85806	0.0664823	1	17090	0	-4.1844
Tm2d3	4	0.0095727	0.032303	0.477888	1392	4	-2.2698	0.99043	0.99037	0.00420252	1	19871	0	-2.2698
Gm14305	4	0.0095834	0.032328	0.477907	1393	2	-2.546	0.9196	0.91936	0.0365144	1	18251	0	-2.546
Uba6	4	0.0096036	0.032386	0.478133	1394	4	-2.9866	0.94742	0.94732	0.0235033	1	18830	0	-2.9866
Pvrl2	4	0.009604	0.032389	0.478133	1395	4	-4.2003	0.99007	0.99004	0.00434726	1	19858	0	-4.2003
Vmn2r46	4	0.0096453	0.032541	0.480028	1396	4	-4.8628	0.99035	0.99031	0.00422884	1	19870	0	-4.8628
Dexi	4	0.0096639	0.032596	0.480505	1397	4	-3.2362	0.99034	0.99029	0.00423761	1	19869	0	-3.2362
Rpl12	4	0.0097072	0.032753	0.482086	1398	3	-3.8903	0.93641	0.93621	0.0286267	1	18589	0	-3.8903
Sptlc2	4	0.0097072	0.032753	0.482086	1399	4	-4.8566	0.98985	0.98981	0.00444816	1	19849	0	-4.8566
Pla1a	4	0.0097253	0.032815	0.482086	1400	4	-1.9484	0.99027	0.99022	0.00426831	1	19868	0	-1.9484
Gm7361	4	0.0097285	0.032824	0.482086	1401	2	-0.92084	0.10978	0.18004	0.744631	0.968117	3730	2	-0.92084
Xrcc3	4	0.0097351	0.03284	0.482086	1402	3	-3.0262	0.92302	0.92283	0.0348783	1	18318	0	-3.0262
Rpain	4	0.0097362	0.032844	0.482086	1403	4	-3.8872	0.99026	0.99021	0.00427269	1	19867	0	-3.8872
Pggt1b	4	0.0097534	0.032895	0.482226	1404	4	-3.7485	0.99025	0.99019	0.00428146	1	19866	0	-3.7485
Pidd1	4	0.0097581	0.032913	0.482226	1405	2	-2.3648	0.66853	0.66822	0.175081	1	13392	0	-2.3648
Tat	4	0.0097612	0.032923	0.482226	1406	4	-2.3266	0.99024	0.99018	0.00428585	1	19864	0	-2.3266
Fer	4	0.0098284	0.033135	0.484907	1407	1	0.483	0.23929	0.2736	0.562884	0.99409	5632	1	0.483
Zbtb7a	4	0.0098341	0.033153	0.484907	1408	3	-4.1882	0.85702	0.85654	0.0672524	1	17040	0	-4.1882
Sdad1	4	0.0098648	0.033254	0.48595	1409	3	-2.9567	0.28578	0.309	0.510042	1	6315	1	-2.9567
Kdm8	4	0.0098703	0.033271	0.48595	1410	4	-2.0063	0.99013	0.99007	0.0043341	1	19863	0	-2.0063
Atp13a1	4	0.0098971	0.033346	0.48669	1411	4	-3.9753	0.9901	0.99005	0.00434287	1	19862	0	-3.9753
CAGE.control.g26219	1	0.0099026	0.0098485	0.242309	1412	1	-5.8566	0.9901	0.99008	0.00432971	1	19861	0	-5.8566
Psme4	4	0.0099066	0.033378	0.486822	1413	4	-2.2776	0.99009	0.99005	0.00434287	1	19860	0	-2.2776
Lig3	4	0.00992	0.033419	0.487072	1414	4	-4.2713	0.99008	0.99004	0.00434726	1	19859	0	-4.2713
Ruvbl2	4	0.0099414	0.033476	0.487563	1415	3	-4.7092	0.7436	0.74325	0.128865	1	14839	0	-4.7092
AF366264	4	0.0099533	0.033517	0.487563	1416	3	-2.8513	0.85332	0.85275	0.0691783	1	16968	0	-2.8513
Ddx52	4	0.0099547	0.033523	0.487563	1417	3	-4.501	0.89732	0.89696	0.0472269	1	17792	0	-4.501
Ppa2	4	0.0099721	0.033586	0.487807	1418	3	-4.9469	0.70444	0.70394	0.152464	1	14096	0	-4.9469
Rbpj	4	0.0099803	0.03361	0.487807	1419	4	-2.4656	0.99002	0.98998	0.00437358	1	19857	0	-2.4656
Rbm15b	4	0.0099895	0.03364	0.487807	1420	2	-2.343	0.84159	0.84093	0.0752402	1	16746	0	-2.343
Rpl17	4	0.009997	0.033662	0.487807	1421	4	-4.1188	0.99	0.98996	0.00438235	1	19856	0	-4.1188
Zfp442	4	0.010006	0.03369	0.487807	1422	3	-4.2468	0.55381	0.5532	0.257118	1	11141	0	-4.2468
Rpl36a	4	0.010006	0.03369	0.487807	1423	3	-4.9971	0.90688	0.90654	0.042613	1	17962	0	-4.9971
Exoc8	4	0.010011	0.033705	0.487807	1424	4	-3.3977	0.98999	0.98995	0.00438674	1	19855	0	-3.3977
Smok3a	4	0.010061	0.033856	0.489642	1425	3	-4.2329	0.93537	0.93514	0.0291234	1	18572	0	-4.2329
Itln1	4	0.010084	0.03393	0.489805	1426	4	-2.4878	0.98992	0.98988	0.00441745	1	19853	0	-2.4878
Letm1	4	0.010086	0.033934	0.489805	1427	4	-4.6685	0.94564	0.94548	0.0243477	1	18792	0	-4.6685
Ube2f	4	0.010088	0.033938	0.489805	1428	4	-3.9352	0.96949	0.96935	0.0135194	1	19321	0	-3.9352
Eif3j2	4	0.010103	0.033986	0.490154	1429	2	-0.7602	0.48612	0.48563	0.313694	1	9840	0	-0.7602
Dnajc5b	4	0.010182	0.03424	0.492971	1430	3	-2.8378	0.62657	0.62633	0.203197	1	12575	0	-2.8378
H2-M3	4	0.010187	0.034253	0.492971	1431	4	-4.1267	0.96078	0.96064	0.0174393	1	19116	0	-4.1267
Tpi1	4	0.010228	0.034385	0.49433	1432	2	-1.9584	0.6855	0.68511	0.16424	1	13743	0	-1.9584
Gnai2	4	0.010231	0.034395	0.49433	1433	4	-3.9079	0.97653	0.97645	0.01035	1	19468	0	-3.9079
Uroc1	4	0.010244	0.03443	0.494489	1434	2	-2.4243	0.3362	0.34946	0.456603	1	7123	1	-2.4243
BC027231	4	0.010268	0.034512	0.494634	1436	3	-4.3563	0.071983	0.12392	0.906859	0.964085	2586	1	-4.3563
Atad3a	4	0.010268	0.034512	0.494634	1435	3	-4.7687	0.077775	0.13265	0.877293	0.964325	2763	1	-4.7687
Rapgef1	4	0.010297	0.034617	0.495204	1437	4	-4.0728	0.94774	0.94763	0.0233612	1	18832	0	-4.0728
Aen	4	0.0103	0.034628	0.495204	1438	4	-2.1756	0.9897	0.98967	0.00450959	1	19847	0	-2.1756
Btf3	4	0.010306	0.034648	0.495204	1439	3	-4.4722	0.7427	0.74236	0.129385	1	14818	0	-4.4722
Rps19	4	0.010306	0.034648	0.495204	1440	4	-3.8054	0.96892	0.96879	0.0137704	1	19306	0	-3.8054
Gpr12	4	0.010324	0.034704	0.495669	1441	3	-3.9227	0.87952	0.8791	0.0559617	1	17462	0	-3.9227
Eif3l	4	0.010337	0.034734	0.495757	1442	4	-3.9299	0.98881	0.98881	0.00488715	1	19810	0	-3.9299
Ppfia1	4	0.010388	0.034899	0.497766	1443	4	-3.7678	0.98961	0.98959	0.0045447	1	19846	0	-3.7678
Rtel1	4	0.010427	0.035024	0.499205	1444	3	-3.981	0.80445	0.80407	0.0947061	1	16053	0	-3.981
Ccdc112	4	0.010459	0.035126	0.500314	1445	4	-3.8867	0.98704	0.98701	0.00567845	1	19748	0	-3.8867
4932438A13Rik	4	0.010487	0.035219	0.500987	1446	4	-3.4582	0.98951	0.9895	0.0045842	1	19843	0	-3.4582
Rnf19b	4	0.010495	0.035237	0.500987	1447	4	-3.1249	0.9895	0.9895	0.0045842	1	19842	0	-3.1249
Rint1	4	0.010503	0.035259	0.500987	1448	4	-1.9803	0.9895	0.98949	0.00458859	1	19841	0	-1.9803
Lyrm4	4	0.010507	0.035271	0.500987	1449	4	-3.968	0.98949	0.98949	0.00458859	1	19840	0	-3.968
Gm813	4	0.010541	0.03538	0.501821	1450	4	-4.1471	0.9832	0.98318	0.00736696	1	19648	0	-4.1471
Cyth2	4	0.010549	0.035403	0.501821	1451	4	-3.082	0.98265	0.98262	0.0076144	1	19631	0	-3.082
Nploc4	4	0.010549	0.035403	0.501821	1452	4	-4.5186	0.98814	0.98813	0.00518592	1	19785	0	-4.5186
Yeats4	4	0.010565	0.035451	0.501821	1453	4	-4.1939	0.98944	0.98943	0.00461493	1	19837	0	-4.1939
Atg16l1	4	0.010565	0.035451	0.501821	1454	4	-3.1728	0.98944	0.98943	0.00461493	1	19836	0	-3.1728
Trp53rk	4	0.010596	0.035545	0.502606	1455	4	-4.4195	0.97299	0.97287	0.0119452	1	19393	0	-4.4195
Gm2933	4	0.010599	0.035556	0.502606	1456	4	-2.5952	0.9894	0.9894	0.00462809	1	19834	0	-2.5952
Mtbp	4	0.010608	0.035579	0.502606	1457	3	-4.6056	0.88167	0.88125	0.0549009	1	17500	0	-4.6056
Iars	4	0.010627	0.035649	0.50325	1458	4	-4.9937	0.98937	0.98938	0.00463687	1	19833	0	-4.9937
Olfr370	4	0.010638	0.035684	0.503309	1459	4	-2.2206	0.98936	0.98936	0.00464565	1	19831	0	-2.2206
Zfp820	4	0.010648	0.03571	0.503309	1460	3	-4.8107	0.71825	0.71777	0.144015	1	14356	0	-4.8107
Lamtor4	4	0.010663	0.035752	0.503309	1461	3	-3.8394	0.75261	0.75239	0.123557	1	15034	0	-3.8394
Gm5662	4	0.010669	0.03577	0.503309	1462	4	-4.0542	0.98128	0.98127	0.00821148	1	19589	0	-4.0542
Asf1a	4	0.010671	0.035775	0.503309	1463	4	-2.5981	0.98933	0.98933	0.00465882	1	19830	0	-2.5981
Sec61b	4	0.010687	0.035819	0.50358	1464	3	-4.0524	0.93568	0.93546	0.0289748	1	18576	0	-4.0524
Cldn22	4	0.010702	0.035863	0.50373	1465	4	-2.0325	0.95494	0.95476	0.0201058	1	18993	0	-2.0325
Rpl7l1	4	0.010707	0.035878	0.50373	1466	4	-3.6864	0.98929	0.9893	0.00467199	1	19829	0	-3.6864
Gtf2i	4	0.010731	0.035956	0.504168	1467	4	-4.0522	0.98927	0.98927	0.00468516	1	19828	0	-4.0522
Cirh1a	4	0.010732	0.035958	0.504168	1468	4	-4.311	0.96024	0.96009	0.0176881	1	19101	0	-4.311
Cyfip1	4	0.010738	0.035983	0.504175	1469	4	-3.0829	0.98926	0.98927	0.00468516	1	19827	0	-3.0829
Hist1h2bk	4	0.01077	0.036072	0.504733	1471	3	-4.9861	0.083304	0.14088	0.851151	0.964325	2919	1	-4.9861
Gm15319	4	0.01077	0.036072	0.504733	1470	3	-5.1977	0.69676	0.69626	0.157229	1	13950	0	-5.1977
Tcaf1	4	0.01078	0.036114	0.5048	1472	4	-2.4868	0.98922	0.98922	0.00470711	1	19825	0	-2.4868
Vmn1r151	4	0.010785	0.036125	0.5048	1473	4	-2.5863	0.98921	0.98922	0.00470711	1	19823	0	-2.5863
Tfap2b	4	0.010815	0.036217	0.505727	1474	4	-2.1103	0.98919	0.98919	0.00472028	1	19821	0	-2.1103
Insr	4	0.010839	0.03629	0.505727	1475	4	-3.6386	0.98916	0.98916	0.00473345	1	19820	0	-3.6386
Mrpl27	4	0.010852	0.036335	0.505727	1476	3	-3.7957	0.59504	0.59469	0.225709	1	11959	0	-3.7957
Tamm41	4	0.010853	0.036337	0.505727	1477	2	-1.7185	0.25293	0.28387	0.546881	0.99691	5834	1	-1.7185
Arhgap32	4	0.010853	0.036337	0.505727	1478	2	-2.3953	0.40303	0.40716	0.390235	1	8296	1	-2.3953
Blvra	4	0.010853	0.036338	0.505727	1479	4	-1.8729	0.98915	0.98915	0.00473784	1	19818	0	-1.8729
Seh1l	4	0.010884	0.036433	0.506699	1480	4	-3.5338	0.98912	0.98912	0.00475102	1	19817	0	-3.5338
Adck4	4	0.010907	0.036509	0.507424	1481	3	-4.3928	0.85991	0.85943	0.0657895	1	17119	0	-4.3928
Mrpl37	4	0.010983	0.036751	0.510437	1482	3	-4.1407	0.6006	0.60032	0.221617	1	12071	0	-4.1407
Emc1	4	0.011008	0.036825	0.511124	1483	3	-4.4427	0.81032	0.80989	0.091574	1	16166	0	-4.4427
Eif3a	4	0.011062	0.036992	0.513101	1484	4	-5.3452	0.98894	0.98895	0.00482567	1	19814	0	-5.3452
Wars	4	0.011096	0.0371	0.513906	1485	3	-3.4834	0.93699	0.93683	0.0283392	1	18603	0	-3.4834
Rapgef4	4	0.011096	0.0371	0.513906	1486	4	-2.6105	0.9889	0.98891	0.00484323	1	19813	0	-2.6105
Plod3	4	0.011104	0.037135	0.514046	1487	4	-1.6431	0.9889	0.9889	0.00484762	1	19812	0	-1.6431
Rpl28	4	0.011113	0.037167	0.514146	1488	4	-2.9823	0.98889	0.98889	0.00485201	1	19811	0	-2.9823
Snrpa	4	0.011152	0.037296	0.515583	1489	4	-2.0699	0.94715	0.94707	0.0236179	1	18822	0	-2.0699
Rnf167	4	0.011197	0.037433	0.516786	1491	2	-2.5231	0.83524	0.83468	0.07848	1	16644	0	-2.5231
Dph3	4	0.011197	0.03743	0.516786	1490	3	-4.5002	0.8528	0.85225	0.069433	1	16957	0	-4.5002
Brap	4	0.011213	0.037485	0.517006	1492	4	-4.1489	0.98006	0.98007	0.0087429	1	19554	0	-4.1489
Wash1	4	0.011258	0.037617	0.517006	1493	4	-3.6078	0.96002	0.95988	0.0177831	1	19097	0	-3.6078
Smc4	4	0.011262	0.037627	0.517006	1498	3	-4.3196	0.50015	0.49951	0.301456	1	10106	0	-4.3196
Thap11	4	0.011262	0.037627	0.517006	1494	3	-5.0193	0.5982	0.59783	0.223422	1	12019	0	-5.0193
Zc3h14	4	0.011262	0.037627	0.517006	1496	3	-4.3793	0.6968	0.6963	0.157204	1	13951	0	-4.3793
Mybbp1a	4	0.011262	0.037627	0.517006	1497	3	-4.5311	0.88551	0.88514	0.052988	1	17571	0	-4.5311
Crnkl1	4	0.011262	0.037627	0.517006	1495	4	-4.336	0.96597	0.96582	0.0151038	1	19251	0	-4.336
Actc1	4	0.011276	0.037674	0.517006	1499	4	-1.5697	0.98872	0.98874	0.0049179	1	19809	0	-1.5697
Hist1h1c	4	0.011298	0.037743	0.517006	1500	4	-2.3557	0.9887	0.98872	0.00492668	1	19808	0	-2.3557
Olfr898	4	0.0113	0.037749	0.517006	1501	4	-3.081	0.9887	0.98872	0.00492668	1	19807	0	-3.081
Tex36	4	0.011324	0.037819	0.517006	1502	3	-4.3023	0.051301	0.092663	1.03309	0.947013	1947	1	-4.3023
Olfr358	4	0.011329	0.037833	0.517006	1503	4	-2.2854	0.98867	0.98869	0.00493986	1	19806	0	-2.2854
Pdss1	4	0.011335	0.037854	0.517006	1504	4	-4.2009	0.98867	0.98868	0.00494425	1	19805	0	-4.2009
Exoc5	4	0.011351	0.0379	0.517006	1505	4	-2.6091	0.98865	0.98867	0.00494864	1	19804	0	-2.6091
Gm609	4	0.011365	0.037936	0.517006	1506	3	-4.1636	0.52449	0.52393	0.280727	1	10575	0	-4.1636
Eif4enif1	4	0.011379	0.037982	0.517006	1507	4	-3.4306	0.98862	0.98864	0.00496182	1	19803	0	-3.4306
Tmprss11d	4	0.011382	0.037989	0.517006	1512	2	-2.3041	0.64573	0.6454	0.190171	1	12954	0	-2.3041
Usp51	4	0.011382	0.037989	0.517006	1510	2	-2.257	0.71551	0.715	0.145694	1	14306	0	-2.257
Uba2	4	0.011382	0.037989	0.517006	1511	3	-3.4587	0.75622	0.75595	0.121507	1	15103	0	-3.4587
Vprbp	4	0.011382	0.037989	0.517006	1508	3	-4.9051	0.93657	0.93638	0.0285479	1	18595	0	-4.9051
Gapdh	4	0.011382	0.037989	0.517006	1509	4	-5.465	0.98261	0.98259	0.00762766	1	19630	0	-5.465
Gm15284	4	0.011384	0.037999	0.517006	1513	3	-3.7992	0.1894	0.23745	0.624428	0.985362	4900	1	-3.7992
Mzt1	4	0.011398	0.038036	0.517167	1514	4	-4.1981	0.9784	0.97838	0.00949243	1	19512	0	-4.1981
Scap	4	0.011418	0.038093	0.517372	1515	4	-4.1124	0.98153	0.98152	0.00810085	1	19593	0	-4.1124
Homer1	4	0.011421	0.038101	0.517372	1516	4	-2.7831	0.98858	0.9886	0.00497939	1	19802	0	-2.7831
Fam149a	4	0.011451	0.038196	0.51798	1518	4	-4.0126	0.94175	0.9416	0.0261336	1	18703	0	-4.0126
Yeats2	4	0.011451	0.038195	0.51798	1517	4	-2.2807	0.9746	0.9745	0.0112182	1	19434	0	-2.2807
Ndufaf1	3	0.011454	0.030495	0.461716	1519	2	-5.1494	0.67549	0.67535	0.170471	1	13531	0	-5.1494
Med8	4	0.011474	0.038262	0.518536	1520	4	-3.5358	0.98853	0.98853	0.00501015	1	19800	0	-3.5358
Rnpep	4	0.011507	0.03836	0.519513	1521	4	-1.83	0.98849	0.9885	0.00502333	1	19799	0	-1.83
Birc6	4	0.011551	0.038511	0.521087	1522	4	-2.2646	0.98845	0.98846	0.0050409	1	19798	0	-2.2646
Xlr4b	4	0.011569	0.03856	0.521087	1523	4	-3.2778	0.98843	0.98844	0.00504969	1	19797	0	-3.2778
Dopey2	4	0.011574	0.038576	0.521087	1524	3	-3.8471	0.84246	0.84183	0.0747756	1	16760	0	-3.8471
Nol12	4	0.011574	0.038577	0.521087	1525	4	-3.4576	0.94782	0.94772	0.02332	1	18836	0	-3.4576
D10Wsu102e	4	0.01161	0.038678	0.522117	1526	4	-3.3698	0.98839	0.98839	0.00507166	1	19796	0	-3.3698
Naip2	4	0.011619	0.038713	0.522248	1527	4	-2.0177	0.98838	0.98838	0.00507605	1	19795	0	-2.0177
Lepr	4	0.011658	0.038829	0.522295	1528	2	-1.7109	0.16453	0.21994	0.657696	0.983911	4534	1	-1.7109
Tlk1	4	0.011658	0.038829	0.522295	1530	3	-4.4273	0.33879	0.35156	0.454001	1	7160	1	-4.4273
H3f3a	4	0.011658	0.038829	0.522295	1529	4	-3.3137	0.95613	0.95599	0.0195467	1	19016	0	-3.3137
Immt	4	0.011658	0.038829	0.522295	1531	4	-3.8034	0.97083	0.97071	0.0129105	1	19355	0	-3.8034
Wac	4	0.011663	0.038843	0.522295	1532	4	-2.316	0.98834	0.98832	0.00510242	1	19794	0	-2.316
Hspa5	4	0.011679	0.038891	0.522606	1533	3	-5.1683	0.92054	0.92028	0.03608	1	18268	0	-5.1683
Moap1	4	0.011708	0.038978	0.52297	1534	4	-2.0443	0.98829	0.98828	0.00511999	1	19793	0	-2.0443
Gm5891	4	0.011713	0.038989	0.52297	1535	4	-4.3784	0.94042	0.94029	0.0267382	1	18670	0	-4.3784
Olfr13	4	0.011723	0.039017	0.52297	1536	4	-1.6236	0.98828	0.98826	0.00512878	1	19792	0	-1.6236
Vcp	4	0.011755	0.039117	0.52297	1537	4	-3.5632	0.98825	0.98823	0.00514197	1	19791	0	-3.5632
Chchd2	4	0.011757	0.039123	0.52297	1538	4	-3.1732	0.98824	0.98823	0.00514197	1	19790	0	-3.1732
Ska1	4	0.011758	0.039128	0.52297	1541	3	-4.3326	0.38544	0.3915	0.407268	1	7976	1	-4.3326
4932443I19Rik	4	0.011758	0.039128	0.52297	1539	3	-3.909	0.86089	0.86039	0.0653046	1	17137	0	-3.909
Cdk6	4	0.011758	0.039128	0.52297	1540	4	-3.9759	0.97906	0.97906	0.00919069	1	19532	0	-3.9759
Smg9	4	0.011762	0.039146	0.52297	1542	4	-3.712	0.98824	0.98823	0.00514197	1	19788	0	-3.712
Gpaa1	4	0.011804	0.039284	0.524468	1543	4	-3.2167	0.9882	0.98818	0.00516394	1	19786	0	-3.2167
Ppcs	4	0.01184	0.039395	0.525619	1544	3	-3.0298	0.12747	0.19457	0.710924	0.973134	4029	1	-3.0298
Ephx1	4	0.011872	0.039494	0.526595	1545	4	-3.2687	0.98813	0.98811	0.00519471	1	19784	0	-3.2687
Wbp4	4	0.011912	0.039611	0.527813	1546	4	-2.3989	0.98809	0.98808	0.00520789	1	19783	0	-2.3989
Xrcc6bp1	4	0.01193	0.039668	0.528232	1547	4	-3.2947	0.98807	0.98806	0.00521668	1	19782	0	-3.2947
Wsb2	4	0.011941	0.039699	0.528307	1548	4	-2.7989	0.98806	0.98805	0.00522108	1	19781	0	-2.7989
Zfp459	4	0.011949	0.039725	0.528317	1549	4	-2.3833	0.98805	0.98804	0.00522547	1	19780	0	-2.3833
1700017D01Rik	4	0.011967	0.039777	0.528319	1550	3	-4.0196	0.038806	0.073744	1.13227	0.934737	1592	1	-4.0196
Strap	4	0.011967	0.039777	0.528319	1551	3	-3.9415	0.93651	0.93632	0.0285757	1	18592	0	-3.9415
Palmd	4	0.012001	0.039887	0.529341	1552	4	-2.1061	0.988	0.98799	0.00524745	1	19779	0	-2.1061
Tdg	4	0.012012	0.039924	0.529341	1553	4	-2.5757	0.98799	0.98798	0.00525185	1	19778	0	-2.5757
Csnk2a1	4	0.012016	0.03993	0.529341	1554	4	-2.2668	0.98798	0.98797	0.00525624	1	19777	0	-2.2668
Atp5j2	4	0.012036	0.03999	0.529548	1555	4	-3.0883	0.98796	0.98795	0.00526503	1	19776	0	-3.0883
Usp34	4	0.012039	0.039997	0.529548	1556	4	-2.2225	0.98796	0.98795	0.00526503	1	19775	0	-2.2225
Pwp1	4	0.012075	0.040102	0.530254	1558	3	-3.3031	0.53379	0.53315	0.273151	1	10763	0	-3.3031
Ackr4	4	0.012075	0.040102	0.530254	1557	1	0.1075	0.57519	0.57469	0.240566	1	11559	0	0.1075
Rpl27	4	0.012113	0.040225	0.531202	1560	3	-4.3246	0.89817	0.89781	0.0468156	1	17813	0	-4.3246
Wdr46	4	0.012113	0.040225	0.531202	1559	4	-4.5427	0.96534	0.9652	0.0153827	1	19227	0	-4.5427
Necap2	4	0.01215	0.040344	0.532431	1561	4	-2.4343	0.98785	0.98784	0.00531339	1	19774	0	-2.4343
Plaur	4	0.012197	0.040489	0.533665	1562	4	-2.1761	0.9878	0.9878	0.00533098	1	19772	0	-2.1761
Enpp2	4	0.012222	0.04056	0.534265	1563	3	-3.9873	0.80827	0.80785	0.0926693	1	16129	0	-3.9873
Mthfd1l	4	0.012309	0.040823	0.537094	1564	3	-4.3507	0.664	0.66361	0.178087	1	13296	0	-4.3507
Nfkb2	4	0.012314	0.040842	0.537094	1565	4	-1.792	0.98769	0.98767	0.00538814	1	19770	0	-1.792
Rbmx	4	0.012319	0.040853	0.537094	1566	4	-1.5902	0.98768	0.98767	0.00538814	1	19769	0	-1.5902
Coq4	4	0.012359	0.040981	0.538433	1567	4	-3.7854	0.98764	0.98763	0.00540573	1	19768	0	-3.7854
Olfr70	4	0.012381	0.041032	0.538758	1568	4	-2.75	0.98762	0.98761	0.00541452	1	19766	0	-2.75
Exoc4	4	0.012439	0.041209	0.540725	1569	4	-4.2548	0.98756	0.98755	0.00544091	1	19764	0	-4.2548
Narfl	4	0.012447	0.041234	0.540725	1570	4	-3.2532	0.98755	0.98754	0.0054453	1	19763	0	-3.2532
Slc22a3	4	0.012456	0.041262	0.540747	1571	3	-3.0803	0.42188	0.42411	0.372521	1	8667	1	-3.0803
Anks4b	4	0.012476	0.04131	0.541038	1572	4	-1.5175	0.98752	0.98752	0.0054541	1	19761	0	-1.5175
Mkrn3	4	0.012486	0.041341	0.541103	1573	3	-3.9216	0.92522	0.92498	0.0338677	1	18365	0	-3.9216
Ascc3	4	0.012505	0.041409	0.54165	1574	4	-2.6442	0.98749	0.98749	0.00546729	1	19760	0	-2.6442
Got2	4	0.012515	0.041438	0.541677	1575	4	-2.8659	0.98749	0.98748	0.00547169	1	19759	0	-2.8659
Pet100	4	0.012539	0.041505	0.541874	1576	3	-3.884	0.87654	0.87613	0.0574314	1	17399	0	-3.884
Cabp1	4	0.012539	0.041505	0.541874	1577	4	-4.7894	0.94824	0.94815	0.023123	1	18848	0	-4.7894
Prlr	4	0.012548	0.041535	0.541926	1578	3	-0.87989	0.34486	0.35661	0.447806	1	7263	1	-0.87989
Prmt7	4	0.012571	0.041607	0.542235	1579	4	-3.6158	0.98743	0.98743	0.00549368	1	19758	0	-3.6158
Ppil1	4	0.012572	0.041612	0.542235	1580	3	-2.7726	0.46632	0.46606	0.331558	1	9450	1	-2.7726
Isca1	4	0.012584	0.041646	0.542343	1581	3	-4.2189	0.38162	0.3882	0.410944	1	7906	1	-4.2189
Mettl11b	4	0.012596	0.041678	0.542419	1582	4	-3.8219	0.9874	0.98739	0.00551128	1	19757	0	-3.8219
Mrpl18	4	0.012631	0.041795	0.543604	1583	4	-2.6671	0.98737	0.98736	0.00552447	1	19756	0	-2.6671
Zfp804b	4	0.012655	0.041873	0.544271	1584	4	-2.0484	0.98735	0.98734	0.00553327	1	19755	0	-2.0484
Mrpl19	4	0.012685	0.041964	0.545111	1585	4	-3.4086	0.98732	0.9873	0.00555086	1	19754	0	-3.4086
Atp6v1c1	4	0.012725	0.042093	0.546436	1586	2	-2.4485	0.90929	0.90893	0.0414696	1	18018	0	-2.4485
Fam209	4	0.012777	0.042241	0.548013	1587	4	-2.4782	0.98722	0.98721	0.00559045	1	19753	0	-2.4782
Kpnb1	4	0.012805	0.042332	0.548225	1588	4	-3.7007	0.98719	0.98718	0.00560365	1	19752	0	-3.7007
Mis12	4	0.012824	0.042391	0.548225	1589	3	-4.1953	0.86172	0.86126	0.0648657	1	17144	0	-4.1953
Lin52	4	0.012832	0.042421	0.548225	1590	2	-1.5055	0.098486	0.16324	0.787173	0.964325	3405	1	-1.5055
Arpc3	4	0.012848	0.042469	0.548225	1594	3	-1.5132	0.020551	0.045545	1.34156	0.896626	1016	1	-1.5132
Tango6	4	0.012848	0.042469	0.548225	1591	3	-1.3194	0.60005	0.59975	0.22203	1	12055	0	-1.3194
Ctdnep1	4	0.012848	0.042469	0.548225	1592	2	-1.316	0.66227	0.66186	0.179234	1	13266	0	-1.316
Dhx15	4	0.012848	0.042469	0.548225	1593	2	-2.3953	0.89657	0.89622	0.0475854	1	17781	0	-2.3953
Gm4861	4	0.012848	0.042469	0.548225	1595	3	-2.8992	0.92871	0.92843	0.0322508	1	18443	0	-2.8992
Dhx37	4	0.012862	0.042509	0.548402	1596	3	-4.2397	0.92274	0.92252	0.0350242	1	18314	0	-4.2397
CAGE.control.g54929	1	0.012872	0.012779	0.285668	1597	1	-5.7498	0.98713	0.98713	0.00562565	1	19751	0	-5.7498
Atf4	4	0.012948	0.042773	0.551187	1598	4	-2.3299	0.98705	0.98703	0.00566965	1	19750	0	-2.3299
Add3	4	0.01295	0.042779	0.551187	1599	4	-2.566	0.98705	0.98703	0.00566965	1	19749	0	-2.566
Gnl3	4	0.01301	0.042969	0.552604	1602	3	-4.7671	0.062476	0.10951	0.960546	0.955635	2305	1	-4.7671
Stmnd1	4	0.01301	0.042969	0.552604	1601	3	-3.9055	0.23683	0.27176	0.565814	0.993302	5595	1	-3.9055
Trp53tg5	4	0.01301	0.042969	0.552604	1600	3	-4.4801	0.88786	0.88751	0.0518267	1	17620	0	-4.4801
Alg6	3	0.013045	0.03448	0.494634	1603	3	-4.0423	0.98696	0.98708	0.00564765	1	19746	0	-4.0423
Mybl2	4	0.013072	0.043157	0.553991	1604	2	-2.3933	0.35911	0.36865	0.433386	1	7492	1	-2.3933
Rab6a	4	0.013072	0.043157	0.553991	1606	2	-2.1019	0.69453	0.69412	0.158565	1	13916	0	-2.1019
Mnt	4	0.013072	0.043157	0.553991	1605	4	-4.1586	0.96102	0.96087	0.0173354	1	19123	0	-4.1586
Eif4e	4	0.013091	0.043208	0.554305	1607	3	-4.6755	0.50987	0.50915	0.293154	1	10299	0	-4.6755
Abca16	4	0.013107	0.04327	0.554753	1608	4	-1.4857	0.98689	0.98686	0.00574445	1	19744	0	-1.4857
Nutf2	4	0.013165	0.043435	0.555838	1609	3	-5.0569	0.22771	0.26512	0.576558	0.990336	5461	1	-5.0569
Hist2h2ab	4	0.013165	0.043435	0.555838	1611	3	-3.6203	0.83691	0.8363	0.0776379	1	16670	0	-3.6203
Ddx11	4	0.013165	0.043435	0.555838	1610	3	-2.4755	0.86448	0.86404	0.0634662	1	17189	0	-2.4755
Iqch	4	0.01321	0.043566	0.556564	1612	3	-3.7628	0.85003	0.84948	0.0708468	1	16895	0	-3.7628
Mtx2	4	0.013219	0.043597	0.556564	1613	4	-3.7086	0.9744	0.97429	0.0113118	1	19426	0	-3.7086
Rpl8	4	0.013232	0.043638	0.556564	1614	3	-3.6677	0.864	0.86356	0.0637075	1	17180	0	-3.6677
Socs5	4	0.013246	0.043678	0.556564	1615	1	0.30164	0.57993	0.57948	0.236962	1	11651	0	0.30164
Pafah1b1	4	0.013246	0.043678	0.556564	1617	2	-2.3325	0.79295	0.79259	0.100951	1	15815	0	-2.3325
Stag2	4	0.013246	0.043678	0.556564	1616	4	-3.1539	0.93908	0.93896	0.0273529	1	18641	0	-3.1539
Vmn1r200	4	0.013247	0.043681	0.556564	1618	4	-3.1409	0.98675	0.98671	0.00581047	1	19742	0	-3.1409
Dnm2	4	0.013271	0.043755	0.557167	1619	2	-2.2647	0.69035	0.68991	0.161208	1	13835	0	-2.2647
Adsl	4	0.013294	0.04383	0.557775	1620	3	-2.8039	0.88078	0.88032	0.0553594	1	17480	0	-2.8039
Actr10	4	0.01336	0.04405	0.56014	1621	3	-4.1746	0.79757	0.79721	0.0984273	1	15908	0	-4.1746
Capn10	4	0.013367	0.04407	0.56014	1622	4	-3.7526	0.9628	0.96268	0.0165181	1	19163	0	-3.7526
Vmn1r135	4	0.013378	0.044101	0.560197	1623	4	-4.1359	0.98662	0.98658	0.00586769	1	19740	0	-4.1359
Ptpn1	4	0.013392	0.044151	0.560269	1624	4	-3.5458	0.98661	0.98657	0.00587209	1	19739	0	-3.5458
Hist1h4n	4	0.013394	0.044161	0.560269	1625	4	-3.6343	0.98661	0.98656	0.0058765	1	19738	0	-3.6343
Hax1	4	0.013443	0.044296	0.561047	1626	4	-4.1529	0.9824	0.98237	0.00772491	1	19620	0	-4.1529
Gm21498	4	0.013464	0.044351	0.561047	1627	4	-2.4156	0.98654	0.98649	0.00590731	1	19737	0	-2.4156
Polr3f	4	0.013476	0.044382	0.561047	1629	3	-4.7498	0.85782	0.85736	0.0668368	1	17063	0	-4.7498
Lias	4	0.013476	0.044382	0.561047	1628	3	-4.1758	0.91981	0.91956	0.0364199	1	18258	0	-4.1758
Rps8	4	0.013476	0.044382	0.561047	1630	4	-4.231	0.93796	0.93781	0.0278851	1	18622	0	-4.231
Ppp6r1	4	0.013477	0.044385	0.561047	1631	4	-2.4652	0.98652	0.98648	0.00591172	1	19736	0	-2.4652
Psmc2	4	0.013523	0.044536	0.562604	1632	3	-4.38	0.12013	0.18968	0.721978	0.970032	3932	1	-4.38
Lpar2	4	0.013538	0.044569	0.562684	1633	3	-3.6808	0.93395	0.9337	0.0297926	1	18539	0	-3.6808
Vmn2r47	4	0.013552	0.044614	0.562903	1634	4	-4.3854	0.98645	0.98641	0.00594253	1	19734	0	-4.3854
2010005H15Rik	4	0.013576	0.044685	0.562945	1635	4	-3.4209	0.98642	0.98639	0.00595134	1	19732	0	-3.4209
Gnb2	4	0.013587	0.044714	0.562945	1636	4	-2.8995	0.98641	0.98638	0.00595574	1	19731	0	-2.8995
Gabra3	4	0.013597	0.044748	0.562945	1637	4	-2.7883	0.9864	0.98637	0.00596015	1	19730	0	-2.7883
Gm21950	4	0.013598	0.044748	0.562945	1638	4	-3.7108	0.95488	0.95469	0.0201376	1	18990	0	-3.7108
Txn1	4	0.013601	0.044761	0.562945	1639	4	-3.2529	0.9864	0.98636	0.00596455	1	19729	0	-3.2529
Myh10	4	0.013614	0.044797	0.562945	1640	4	-2.4217	0.98639	0.98635	0.00596895	1	19728	0	-2.4217
CAGE.control.g52709	1	0.013615	0.01351	0.295766	1641	1	-5.7193	0.98639	0.9864	0.00594694	1	19727	0	-5.7193
Gm10406	4	0.013633	0.04487	0.562945	1642	4	-2.6382	0.98637	0.98633	0.00597776	1	19725	0	-2.6382
Rhot1	4	0.013635	0.044876	0.562945	1643	4	-3.7129	0.94348	0.94331	0.0253456	1	18747	0	-3.7129
Snai3	4	0.013645	0.0449	0.562945	1644	3	-2.5731	0.79468	0.79432	0.100005	1	15855	0	-2.5731
Isca2	4	0.01367	0.044976	0.562945	1646	3	-0.94205	0.64063	0.64034	0.193589	1	12854	0	-0.94205
Shroom4	4	0.01367	0.044976	0.562945	1645	2	-0.79274	0.8181	0.81763	0.0874432	1	16328	0	-0.79274
Actr3	4	0.013673	0.044987	0.562945	1647	3	-3.9768	0.80735	0.80696	0.093148	1	16107	0	-3.9768
Otor	4	0.013677	0.044999	0.562945	1648	4	-2.5611	0.98632	0.98628	0.00599977	1	19724	0	-2.5611
Minos1	4	0.013733	0.04516	0.564276	1649	3	-3.7725	0.57632	0.57584	0.239698	1	11583	0	-3.7725
Rhox3g	4	0.013746	0.045207	0.564288	1650	4	-4.0228	0.98625	0.98621	0.0060306	1	19723	0	-4.0228
Usp10	4	0.013752	0.045224	0.564288	1651	4	-2.4338	0.98625	0.98621	0.0060306	1	19722	0	-2.4338
Gan	4	0.013769	0.045278	0.564288	1652	2	1.1037	0.057047	0.10136	0.994133	0.947013	2145	2	1.1037
Gars	4	0.013769	0.045278	0.564288	1653	2	-2.5884	0.52524	0.52468	0.280105	1	10588	0	-2.5884
Nme6	4	0.013778	0.045298	0.564288	1654	4	-4.0524	0.97808	0.97806	0.0096345	1	19504	0	-4.0524
Nosip	4	0.013787	0.045324	0.564288	1655	3	-3.3321	0.75836	0.75805	0.120302	1	15145	0	-3.3321
Ppp3r1	4	0.013816	0.045421	0.564573	1656	4	-2.3339	0.98618	0.98614	0.00606142	1	19721	0	-2.3339
Commd6	4	0.013818	0.045425	0.564573	1657	3	-3.8883	0.93122	0.93094	0.0310783	1	18489	0	-3.8883
Ston2	4	0.013835	0.045485	0.564573	1658	4	-3.114	0.98616	0.98613	0.00606583	1	19720	0	-3.114
Olfr461	4	0.01384	0.045502	0.564573	1659	3	-3.8579	0.36102	0.37028	0.43147	1	7528	1	-3.8579
Tmem42	4	0.013843	0.045509	0.564573	1660	4	-3.491	0.98616	0.98612	0.00607023	1	19719	0	-3.491
Dusp16	4	0.013844	0.045511	0.564573	1661	3	-3.6361	0.91769	0.91745	0.0374176	1	18217	0	-3.6361
Atl2	4	0.013863	0.045575	0.565031	1662	4	-2.0653	0.98614	0.9861	0.00607904	1	19717	0	-2.0653
Cpsf3l	4	0.013932	0.04578	0.565613	1663	3	-3.8912	0.63816	0.63779	0.195322	1	12808	0	-3.8912
Pex1	4	0.013932	0.04578	0.565613	1666	3	-4.0854	0.9109	0.9106	0.0406724	1	18060	0	-4.0854
Utp6	4	0.013932	0.04578	0.565613	1665	3	-3.9735	0.91247	0.91219	0.0399147	1	18094	0	-3.9735
Foxa2	4	0.013932	0.04578	0.565613	1664	4	-4.0909	0.97842	0.97841	0.00947912	1	19514	0	-4.0909
Rrp36	4	0.013944	0.045812	0.565613	1667	3	-2.9202	0.8815	0.88106	0.0549945	1	17494	0	-2.9202
Sptbn1	4	0.013945	0.045814	0.565613	1668	4	-3.2842	0.98606	0.98603	0.00610987	1	19715	0	-3.2842
Snrpa1	4	0.013959	0.04586	0.565849	1669	4	-4.8866	0.9595	0.95937	0.0180139	1	19079	0	-4.8866
3110009E18Rik	4	0.014118	0.04633	0.570723	1670	2	-0.80501	0.30206	0.32183	0.492373	1	6561	1	-0.80501
Acyp2	4	0.014129	0.046369	0.570723	1671	4	-1.7284	0.98587	0.98584	0.00619356	1	19713	0	-1.7284
Gnl3l	4	0.014132	0.046377	0.570723	1672	4	-3.9151	0.98587	0.98583	0.00619797	1	19712	0	-3.9151
Sgms2	4	0.014134	0.046379	0.570723	1673	4	-2.6584	0.98587	0.98583	0.00619797	1	19711	0	-2.6584
4932411E22Rik	4	0.014144	0.046405	0.570723	1674	4	-1.2517	0.98586	0.98582	0.00620238	1	19710	0	-1.2517
Il18r1	4	0.014152	0.046432	0.570723	1675	3	-3.7533	0.71542	0.71491	0.145749	1	14302	0	-3.7533
Dnaja2	4	0.014159	0.046449	0.570723	1676	4	-3.0223	0.98584	0.98581	0.00620678	1	19709	0	-3.0223
Ndufs1	4	0.014227	0.046648	0.572526	1677	4	-2.5205	0.98577	0.98574	0.00623762	1	19708	0	-2.5205
Tjap1	4	0.014228	0.046651	0.572526	1678	3	-3.8208	0.88865	0.88829	0.0514452	1	17639	0	-3.8208
Nme1	4	0.014274	0.046798	0.573283	1679	3	-3.8769	0.32653	0.34153	0.466571	1	6952	1	-3.8769
Snrpb	4	0.014285	0.046835	0.573283	1680	4	-3.7113	0.98571	0.98569	0.00625965	1	19707	0	-3.7113
Fh1	4	0.014288	0.046844	0.573283	1681	4	-4.2325	0.9673	0.96716	0.0145017	1	19275	0	-4.2325
Tm7sf3	4	0.014291	0.046852	0.573283	1682	3	-3.9279	0.54722	0.54647	0.262434	1	11016	0	-3.9279
Mrpl43	4	0.01431	0.046909	0.573283	1683	4	-3.002	0.98569	0.98566	0.00627287	1	19706	0	-3.002
Ttf1	4	0.014317	0.046934	0.573283	1684	3	-2.6355	0.15548	0.21376	0.670074	0.982492	4393	1	-2.6355
Cntnap1	4	0.014317	0.046934	0.573283	1685	1	0.98295	0.52467	0.5241	0.280586	1	10577	0	0.98295
Hnrnpc	4	0.014317	0.046934	0.573283	1686	3	-3.7539	0.72924	0.72887	0.13735	1	14551	0	-3.7539
Taf5	4	0.014432	0.047316	0.575999	1687	4	-3.2326	0.98557	0.98556	0.00631693	1	19705	0	-3.2326
Pax2	4	0.014441	0.047342	0.575999	1688	4	-2.9591	0.98556	0.98555	0.00632134	1	19704	0	-2.9591
Sprr2d	4	0.014444	0.047354	0.575999	1689	4	-1.7569	0.98556	0.98555	0.00632134	1	19703	0	-1.7569
Vmn1r176	4	0.014446	0.04736	0.575999	1690	2	-1.7404	0.60481	0.60448	0.218618	1	12160	0	-1.7404
Ttc30a2	4	0.014446	0.04736	0.575999	1691	4	-3.4522	0.94617	0.94604	0.0240905	1	18805	0	-3.4522
G6pc	4	0.014463	0.04741	0.575999	1692	4	-3.4927	0.98554	0.98553	0.00633015	1	19702	0	-3.4927
Psma3	4	0.014472	0.047444	0.575999	1695	3	-4.7574	0.11228	0.18367	0.735962	0.968117	3809	1	-4.7574
Gm10471	4	0.014472	0.047444	0.575999	1693	3	-4.725	0.3085	0.32699	0.485466	1	6661	1	-4.725
C330021F23Rik	4	0.014472	0.047444	0.575999	1696	3	-4.0105	0.70883	0.70833	0.149764	1	14179	0	-4.0105
Fbl	4	0.014472	0.047444	0.575999	1694	3	-4.5216	0.8874	0.88705	0.0520519	1	17610	0	-4.5216
Ash1l	4	0.014478	0.047463	0.575999	1697	4	-1.4585	0.98552	0.98551	0.00633896	1	19701	0	-1.4585
Sprr2e	4	0.014492	0.047501	0.576114	1698	4	-2.6226	0.98551	0.9855	0.00634337	1	19700	0	-2.6226
Rhox4e	4	0.014518	0.047577	0.576408	1699	3	-4.1134	0.34368	0.35561	0.449026	1	7249	1	-4.1134
Rpp14	4	0.014518	0.047581	0.576408	1700	4	-3.5249	0.98548	0.98547	0.00635659	1	19699	0	-3.5249
Psmb7	4	0.014569	0.047744	0.577825	1701	4	-3.6918	0.98543	0.98541	0.00638303	1	19698	0	-3.6918
Mdn1	4	0.014573	0.047754	0.577825	1702	3	-3.9946	0.22613	0.26397	0.578445	0.990086	5440	1	-3.9946
Spesp1	4	0.014591	0.047806	0.577862	1703	3	-3.6272	0.58501	0.58456	0.233171	1	11754	0	-3.6272
Nkap	4	0.014593	0.047813	0.577862	1704	3	-3.5787	0.65689	0.65647	0.182785	1	13168	0	-3.5787
Pin1rt1	4	0.014672	0.048054	0.580435	1705	4	-2.0354	0.98533	0.98531	0.00642711	1	19696	0	-2.0354
Cfdp1	4	0.014695	0.04812	0.5809	1706	4	-3.47	0.98531	0.98529	0.00643592	1	19695	0	-3.47
Vmn1r72	4	0.014717	0.048192	0.581427	1707	3	-3.7554	0.93228	0.93197	0.0305981	1	18509	0	-3.7554
Cd3eap	4	0.014804	0.048474	0.583746	1708	4	-2.1998	0.9852	0.98518	0.00648441	1	19693	0	-2.1998
Irx5	4	0.014811	0.048495	0.583746	1709	3	-4.1903	0.91752	0.91728	0.0374981	1	18215	0	-4.1903
Mrpl46	4	0.014812	0.048497	0.583746	1710	4	-2.7062	0.98519	0.98517	0.00648882	1	19692	0	-2.7062
Suco	4	0.014836	0.048566	0.58423	1711	3	-3.5949	0.9026	0.90218	0.0447068	1	17889	0	-3.5949
Ccdc84	4	0.01486	0.048652	0.584564	1712	4	-2.9699	0.96361	0.9635	0.0161483	1	19181	0	-2.9699
Chchd4	4	0.014868	0.048678	0.584564	1713	3	-3.7923	0.11724	0.18775	0.72642	0.970032	3885	1	-3.7923
Smc5	4	0.014868	0.048678	0.584564	1714	3	-3.8807	0.32127	0.33726	0.472035	1	6874	1	-3.8807
Cyp4f15	4	0.014933	0.048876	0.58635	1715	4	-1.6839	0.98507	0.98505	0.00654172	1	19691	0	-1.6839
Sin3a	4	0.014946	0.048915	0.58635	1716	4	-1.9384	0.98505	0.98503	0.00655054	1	19690	0	-1.9384
Pds5b	4	0.014952	0.048935	0.58635	1717	4	-2.133	0.98505	0.98503	0.00655054	1	19689	0	-2.133
Ints4	4	0.014959	0.048963	0.58635	1718	3	-4.0031	0.72502	0.72462	0.13989	1	14473	0	-4.0031
Eif2s2	4	0.014969	0.048994	0.58635	1719	4	-3.0502	0.98503	0.98501	0.00655936	1	19688	0	-3.0502
9030624J02Rik	4	0.014972	0.049	0.58635	1720	4	-2.6221	0.98503	0.985	0.00656377	1	19687	0	-2.6221
Dld	4	0.01498	0.049026	0.58635	1721	4	-2.6447	0.98502	0.985	0.00656377	1	19686	0	-2.6447
Med29	4	0.015	0.049084	0.586704	1722	2	-2.0126	0.69779	0.6973	0.15658	1	13967	0	-2.0126
Supt6	4	0.015017	0.049142	0.586932	1723	3	-4.3896	0.88832	0.88797	0.0516017	1	17633	0	-4.3896
Zfp119b	4	0.015039	0.049207	0.586932	1725	3	-2.5543	0.36087	0.37018	0.431587	1	7523	1	-2.5543
Gpn1	4	0.015039	0.049207	0.586932	1724	3	-4.5019	0.40153	0.40579	0.391699	1	8272	1	-4.5019
Card10	4	0.015041	0.049216	0.586932	1726	4	-2.7765	0.98496	0.98494	0.00659022	1	19685	0	-2.7765
Frs3	4	0.015069	0.049298	0.587564	1727	4	-2.3627	0.98493	0.9849	0.00660786	1	19684	0	-2.3627
Ddx1	4	0.015085	0.049343	0.587636	1728	3	-3.9032	0.8053	0.80493	0.0942419	1	16070	0	-3.9032
Ccdc50	4	0.015104	0.049401	0.587636	1729	3	-4.252	0.75553	0.75528	0.121892	1	15093	0	-4.252
Mboat1	4	0.015106	0.049408	0.587636	1730	4	-3.1371	0.98489	0.98487	0.00662109	1	19683	0	-3.1371
Stk39	4	0.015109	0.049418	0.587636	1731	3	-2.7523	0.58067	0.58023	0.2364	1	11670	0	-2.7523
Rfc3	4	0.015141	0.049517	0.588483	1732	3	-3.3703	0.75354	0.75332	0.123021	1	15051	0	-3.3703
Kdm4d	4	0.015188	0.049641	0.589612	1733	2	0.70677	0.51713	0.51647	0.286955	1	10437	0	0.70677
Ticrr	4	0.015242	0.049805	0.590827	1734	4	-3.6073	0.98476	0.98472	0.00668724	1	19681	0	-3.6073
Prps1l3	4	0.015261	0.049863	0.590827	1735	4	-3.5623	0.98474	0.9847	0.00669606	1	19680	0	-3.5623
Cbx4	4	0.015272	0.049893	0.590827	1736	4	-4.0549	0.95007	0.94995	0.0222993	1	18884	0	-4.0549
Hsd17b12	4	0.015279	0.049915	0.590827	1738	3	-4.1941	0.32948	0.34403	0.463404	1	7007	1	-4.1941
Gm8882	4	0.015279	0.049915	0.590827	1739	2	-2.5051	0.90511	0.90472	0.0434858	1	17930	0	-2.5051
Slc22a29	4	0.015279	0.049914	0.590827	1737	4	-3.037	0.98472	0.98468	0.00670488	1	19679	0	-3.037
Cmpk1	4	0.015317	0.05003	0.591216	1740	3	-3.9563	0.47233	0.47194	0.326113	1	9560	1	-3.9563
Rbbp8	4	0.015317	0.05003	0.591216	1741	3	-4.1008	0.85649	0.85602	0.0675161	1	17028	0	-4.1008
Olfr1130	4	0.015328	0.05006	0.591216	1742	4	-3.1491	0.98467	0.98464	0.00672253	1	19678	0	-3.1491
Hemt1	4	0.015329	0.050062	0.591216	1743	4	-3.6136	0.98206	0.98204	0.00787082	1	19610	0	-3.6136
Mical1	4	0.015358	0.050147	0.59188	1744	4	-1.3763	0.98464	0.98462	0.00673135	1	19677	0	-1.3763
Olfr609	4	0.015391	0.050237	0.592492	1745	4	-2.7074	0.98461	0.98458	0.00674899	1	19676	0	-2.7074
Hdac8	4	0.015399	0.050256	0.592492	1746	4	-1.6366	0.9846	0.98458	0.00674899	1	19675	0	-1.6366
Arl6ip6	3	0.015414	0.040377	0.532527	1747	3	-2.574	0.98459	0.98474	0.00667842	1	19674	0	-2.574
Kpna6	4	0.015419	0.050316	0.592866	1748	4	-3.7745	0.96436	0.96426	0.0158058	1	19201	0	-3.7745
Olfr220	4	0.015439	0.050386	0.593351	1749	3	-3.5864	0.85243	0.85189	0.0696165	1	16948	0	-3.5864
Mtif2	4	0.015455	0.050427	0.593498	1750	4	-2.4043	0.98455	0.98452	0.00677546	1	19672	0	-2.4043
Mon2	4	0.015507	0.050592	0.595093	1751	3	-3.8667	0.87261	0.87219	0.0593889	1	17336	0	-3.8667
Krt12	4	0.015546	0.050705	0.595514	1753	2	-2.5187	0.27465	0.30035	0.522372	1	6151	1	-2.5187
Aamp	4	0.015546	0.050705	0.595514	1752	3	-2.7782	0.84399	0.84338	0.0739767	1	16792	0	-2.7782
Kcnq1	4	0.015549	0.050714	0.595514	1754	3	-3.6394	0.68	0.67961	0.16774	1	13626	0	-3.6394
Mcm6	4	0.015566	0.050768	0.595805	1755	3	-4.3394	0.60691	0.60658	0.217112	1	12203	0	-4.3394
Zfp746	4	0.015588	0.05083	0.595865	1756	4	-2.9642	0.98441	0.98438	0.00683722	1	19671	0	-2.9642
Zfp53	4	0.015632	0.050961	0.597054	1757	4	-3.2907	0.98437	0.98434	0.00685487	1	19670	0	-3.2907
Prkab1	4	0.015661	0.051046	0.597482	1758	4	-3.2706	0.96061	0.96047	0.0175162	1	19114	0	-3.2706
Zfp36l2	4	0.015664	0.051055	0.597482	1759	2	-2.4238	0.83068	0.83012	0.0808591	1	16552	0	-2.4238
1700030F18Rik	4	0.015673	0.051086	0.597503	1760	4	-3.8985	0.98433	0.98429	0.00687693	1	19669	0	-3.8985
Hint2	4	0.015691	0.051143	0.597521	1761	4	-3.2854	0.98431	0.98428	0.00688134	1	19668	0	-3.2854
Mrpl53	4	0.015693	0.051145	0.597521	1762	3	-4.2498	0.90884	0.90847	0.0416894	1	18003	0	-4.2498
Olfr267	4	0.015773	0.051381	0.599737	1763	4	-3.4864	0.98423	0.9842	0.00691664	1	19667	0	-3.4864
Dctn2	4	0.015777	0.051393	0.599737	1764	4	-3.1962	0.98422	0.98419	0.00692105	1	19666	0	-3.1962
Vmn2r2	4	0.01586	0.051633	0.602203	1765	2	0.8782	0.057961	0.10272	0.988345	0.947013	2177	2	0.8782
Calcr	4	0.015885	0.051718	0.602846	1766	4	-3.1192	0.98411	0.98408	0.00696959	1	19665	0	-3.1192
Sgsm2	4	0.01592	0.051816	0.603656	1767	3	-3.1374	0.22384	0.26231	0.581185	0.989979	5409	1	-3.1374
Elp2	4	0.015942	0.051882	0.60408	1768	3	-3.1149	0.14398	0.20588	0.686386	0.982437	4239	1	-3.1149
Adat3	4	0.01596	0.05195	0.604537	1769	3	-3.0105	0.14863	0.20904	0.679771	0.982492	4302	1	-3.0105
Olfr1156	4	0.015992	0.052052	0.605384	1770	3	-2.7096	0.44802	0.44849	0.348247	1	9135	1	-2.7096
1700047I17Rik2	4	0.016039	0.052197	0.60672	1771	3	-4.0138	0.62225	0.62202	0.206196	1	12495	0	-4.0138
Zdhhc4	4	0.016083	0.05234	0.607977	1772	1	0.68334	0.5626	0.56205	0.250225	1	11312	0	0.68334
Cdt1	4	0.016096	0.052371	0.607977	1773	4	-4.3919	0.9839	0.98387	0.00706228	1	19661	0	-4.3919
Mipep	4	0.016104	0.052393	0.607977	1774	3	-3.8517	0.30333	0.32282	0.49104	1	6579	1	-3.8517
Tnfsf9	4	0.016145	0.052515	0.60867	1775	3	-2.627	0.61109	0.61073	0.214151	1	12281	0	-2.627
BC055324	4	0.016145	0.052515	0.60867	1776	4	-3.3311	0.9507	0.95057	0.0220159	1	18900	0	-3.3311
Tdpoz2	4	0.016152	0.052544	0.60867	1777	4	-2.6297	0.98385	0.9838	0.00709318	1	19660	0	-2.6297
Rps6	4	0.016173	0.0526	0.60867	1778	3	-3.9829	0.80158	0.80122	0.0962482	1	15990	0	-3.9829
Psmc3	4	0.016173	0.0526	0.60867	1779	4	-4.3804	0.98183	0.98183	0.0079637	1	19602	0	-4.3804
Cdk12	4	0.016238	0.052806	0.610623	1780	4	-3.5781	0.97337	0.97325	0.0117756	1	19405	0	-3.5781
Tex10	4	0.016259	0.052872	0.610623	1781	3	-3.8761	0.54763	0.54693	0.262068	1	11028	0	-3.8761
Rpp25l	4	0.016259	0.052872	0.610623	1782	4	-3.5887	0.96909	0.96894	0.0137031	1	19310	0	-3.5887
Brca2	4	0.016265	0.052887	0.610623	1783	4	-1.7544	0.98374	0.9837	0.00713733	1	19659	0	-1.7544
Rad17	4	0.016319	0.053046	0.612112	1784	4	-3.9239	0.94454	0.94435	0.024867	1	18767	0	-3.9239
Ipo5	4	0.016387	0.053246	0.613737	1785	3	-3.6235	0.37092	0.37886	0.421521	1	7709	1	-3.6235
Map3k4	4	0.016414	0.053319	0.614234	1786	4	-2.2124	0.98359	0.98356	0.00719914	1	19657	0	-2.2124
Ing1	4	0.016453	0.05345	0.615409	1787	4	-2.6814	0.98355	0.98352	0.0072168	1	19655	0	-2.6814
Cenpn	4	0.016605	0.053902	0.620032	1788	3	-1.9367	0.705	0.70451	0.152113	1	14104	0	-1.9367
Gdf7	4	0.016634	0.053988	0.620032	1789	4	-1.6812	0.98337	0.98334	0.00729629	1	19653	0	-1.6812
Olfr1129	4	0.016637	0.053992	0.620032	1790	4	-4.7314	0.96296	0.96284	0.0164459	1	19168	0	-4.7314
Gm5935	4	0.016641	0.054011	0.620032	1791	4	-2.5891	0.98336	0.98334	0.00729629	1	19652	0	-2.5891
Spcs2	4	0.01665	0.054032	0.620032	1792	3	-4.1888	0.92711	0.92684	0.0329952	1	18406	0	-4.1888
Taf11	4	0.016667	0.05408	0.620238	1793	4	-2.8876	0.98333	0.98331	0.00730954	1	19651	0	-2.8876
Gnrhr	4	0.016723	0.054238	0.621711	1794	4	-1.6733	0.98328	0.98325	0.00733604	1	19650	0	-1.6733
Chaf1b	4	0.016768	0.054388	0.622368	1795	3	-4.3887	0.9302	0.92993	0.0315497	1	18470	0	-4.3887
Zwint	4	0.016779	0.054416	0.622368	1796	2	-2.2815	0.90063	0.9002	0.045661	1	17862	0	-2.2815
Mgme1	4	0.016801	0.054478	0.622736	1797	3	-3.9578	0.12528	0.19314	0.714128	0.971978	4002	1	-3.9578
Scnm1	4	0.016812	0.054511	0.622769	1798	4	-2.0253	0.98319	0.98316	0.0073758	1	19647	0	-2.0253
Rev1	4	0.016824	0.05455	0.622863	1799	3	-3.9131	0.7018	0.70129	0.154102	1	14044	0	-3.9131
Hist2h2ac	4	0.016845	0.05461	0.622864	1800	4	-4.0339	0.95514	0.95497	0.0200103	1	18996	0	-4.0339
Ddx39b	4	0.016845	0.05461	0.622864	1801	4	-3.7232	0.96101	0.96085	0.0173444	1	19122	0	-3.7232
Gm13277	4	0.016917	0.054825	0.624337	1802	3	-3.5486	0.47469	0.47427	0.323974	1	9605	1	-3.5486
0610009O20Rik	4	0.016928	0.054866	0.624337	1803	4	-2.136	0.98307	0.98305	0.00742439	1	19644	0	-2.136
Cnot7	4	0.016928	0.054866	0.624337	1804	4	-1.9987	0.98307	0.98305	0.00742439	1	19643	0	-1.9987
Taar7b	4	0.016931	0.054878	0.624337	1805	3	-2.9072	0.82991	0.82935	0.0812622	1	16539	0	-2.9072
Prr22	4	0.016937	0.054891	0.624337	1806	4	-2.0159	0.98306	0.98304	0.00742881	1	19642	0	-2.0159
Mfap1b	4	0.016947	0.054921	0.624337	1807	4	-4.7101	0.98305	0.98303	0.00743323	1	19641	0	-4.7101
Nup160	4	0.016991	0.05506	0.625572	1808	4	-3.863	0.95574	0.9556	0.0197239	1	19008	0	-3.863
Txn2	4	0.017002	0.05509	0.625577	1809	3	-4.0425	0.5649	0.56435	0.248451	1	11357	0	-4.0425
Osbp	4	0.017028	0.055171	0.626152	1810	3	-3.5078	0.78617	0.78579	0.104694	1	15673	0	-3.5078
Atad5	4	0.017067	0.055276	0.626998	1811	3	-4.0738	0.37468	0.38209	0.417834	1	7787	1	-4.0738
Asph	4	0.017096	0.055374	0.627768	1812	4	-2.2632	0.9829	0.98289	0.00749508	1	19638	0	-2.2632
Nupr1	4	0.017147	0.055532	0.628914	1813	4	-3.3473	0.98285	0.98284	0.00751718	1	19637	0	-3.3473
Gins1	4	0.01715	0.055536	0.628914	1814	4	-4.6055	0.94186	0.9417	0.0260874	1	18706	0	-4.6055
Gm21541	4	0.017175	0.055607	0.629372	1815	4	-3.7683	0.96124	0.96109	0.0172359	1	19128	0	-3.7683
Ramp2	4	0.017208	0.055706	0.629902	1816	4	-2.4992	0.98279	0.98278	0.00754369	1	19636	0	-2.4992
Olfr1246	4	0.017212	0.055715	0.629902	1817	4	-2.2874	0.98279	0.98277	0.00754811	1	19635	0	-2.2874
Atad2b	3	0.017222	0.044853	0.562945	1818	2	-4.6615	0.85001	0.8501	0.07053	1	16894	0	-4.6615
Gm2927	4	0.017235	0.055778	0.629922	1819	3	-4.0966	0.36985	0.37792	0.4226	1	7692	1	-4.0966
Ier5l	4	0.017254	0.055838	0.630259	1820	4	-3.0176	0.98275	0.98272	0.00757021	1	19633	0	-3.0176
Myh11	4	0.017327	0.056065	0.632127	1821	4	-3.0963	0.98267	0.98265	0.00760114	1	19632	0	-3.0963
Taar8a	4	0.017376	0.056203	0.632767	1823	2	-1.5529	0.33149	0.34565	0.461363	1	7037	1	-1.5529
Sos1	4	0.017376	0.056203	0.632767	1822	4	-2.0233	0.95483	0.95464	0.0201604	1	18985	0	-2.0233
Mup6	4	0.017392	0.056246	0.632767	1824	4	-3.4945	0.94826	0.94817	0.0231138	1	18850	0	-3.4945
Yap1	4	0.017392	0.056246	0.632767	1825	4	-5.1684	0.96576	0.96563	0.0151893	1	19243	0	-5.1684
Cog5	4	0.017403	0.05628	0.632767	1826	4	-2.5156	0.9826	0.98257	0.0076365	1	19629	0	-2.5156
Tmem69	4	0.01742	0.056331	0.632767	1827	4	-1.4297	0.98258	0.98255	0.00764534	1	19628	0	-1.4297
Taf6l	4	0.017421	0.056336	0.632767	1828	3	-4.1066	0.30295	0.32251	0.491457	1	6575	1	-4.1066
Chaf1a	4	0.017439	0.056388	0.633005	1829	4	-2.4221	0.98256	0.98253	0.00765418	1	19627	0	-2.4221
Kcnj14	4	0.017462	0.056448	0.633338	1830	4	-2.5041	0.98254	0.98252	0.0076586	1	19626	0	-2.5041
Flot2	4	0.017478	0.056492	0.633494	1831	4	-3.2156	0.98252	0.9825	0.00766744	1	19625	0	-3.2156
Gm7978	4	0.017529	0.056635	0.634751	1832	4	-4.045	0.97203	0.97193	0.012365	1	19375	0	-4.045
Gm8765	3	0.017543	0.045644	0.565547	1833	2	-4.6942	0.77297	0.77317	0.111725	1	15430	0	-4.6942
H60c	4	0.017565	0.056746	0.635085	1834	2	-2.0879	0.63636	0.63598	0.196557	1	12778	0	-2.0879
Ndufa1	4	0.017566	0.05675	0.635085	1835	4	-3.5961	0.97753	0.97751	0.00987879	1	19493	0	-3.5961
Scgb3a1	4	0.01757	0.056762	0.635085	1836	4	-3.3291	0.98243	0.98241	0.00770723	1	19623	0	-3.3291
Actl7b	4	0.017582	0.056807	0.635085	1837	4	-2.8377	0.98242	0.9824	0.00771165	1	19622	0	-2.8377
Sfn	4	0.017587	0.056819	0.635085	1838	4	-2.1788	0.98241	0.98239	0.00771607	1	19621	0	-2.1788
Cdc37	4	0.017624	0.056923	0.635565	1840	2	-1.1121	0.46682	0.46655	0.331102	1	9460	1	-1.1121
Lrrn3	4	0.017624	0.056923	0.635565	1839	2	-0.10979	0.69501	0.69457	0.158284	1	13925	0	-0.10979
Fndc3b	4	0.017655	0.056996	0.635809	1841	4	-2.7474	0.98235	0.98232	0.00774701	1	19619	0	-2.7474
Rars	4	0.017659	0.057007	0.635809	1842	2	-1.631	0.47323	0.47282	0.325304	1	9577	1	-1.631
Acsl3	4	0.01771	0.057151	0.636252	1843	3	-3.5302	0.68138	0.68101	0.166847	1	13659	0	-3.5302
Ubr5	4	0.017716	0.05717	0.636252	1844	2	-2.2574	0.78143	0.78104	0.107327	1	15589	0	-2.2574
Ptdss1	4	0.017726	0.057196	0.636252	1845	4	-2.5493	0.98227	0.98226	0.00777354	1	19618	0	-2.5493
Hist1h4h	4	0.017731	0.057209	0.636252	1846	4	-3.7263	0.98227	0.98225	0.00777796	1	19617	0	-3.7263
Anp32e	4	0.017748	0.057256	0.636252	1847	3	-3.6278	0.90842	0.90806	0.0418855	1	17996	0	-3.6278
Med7	4	0.01775	0.057265	0.636252	1849	3	-4.0137	0.61948	0.61926	0.208127	1	12451	0	-4.0137
Lce1m	4	0.01775	0.057265	0.636252	1848	2	-1.9809	0.64457	0.64424	0.190952	1	12930	0	-1.9809
Cnot6l	4	0.017789	0.057378	0.636862	1850	4	-2.8195	0.98221	0.98219	0.00780449	1	19615	0	-2.8195
Calcb	4	0.017806	0.057433	0.637079	1851	4	-1.6948	0.98219	0.98217	0.00781334	1	19614	0	-1.6948
Tbl3	4	0.017821	0.057479	0.637079	1852	3	-4.5986	0.83815	0.83755	0.0769893	1	16689	0	-4.5986
Naa25	4	0.017861	0.057594	0.637079	1853	3	-3.7644	0.41484	0.41769	0.379146	1	8522	1	-3.7644
Med4	4	0.017861	0.057594	0.637079	1854	2	-2.6999	0.76371	0.76347	0.117208	1	15247	0	-2.6999
Nav2	4	0.017872	0.05763	0.637079	1856	3	-2.0975	0.052269	0.094138	1.02624	0.947013	1982	1	-2.0975
Mcrs1	4	0.017872	0.05763	0.637079	1855	3	-4.1461	0.92896	0.92869	0.0321292	1	18447	0	-4.1461
Fsd1	4	0.017873	0.057631	0.637079	1857	4	-2.7813	0.98213	0.98211	0.00783987	1	19613	0	-2.7813
Strn4	4	0.017885	0.057668	0.637079	1858	4	-1.2766	0.98211	0.9821	0.00784429	1	19612	0	-1.2766
Xrn1	4	0.017888	0.057675	0.637079	1859	4	-3.6786	0.96739	0.96725	0.0144613	1	19280	0	-3.6786
Smn1	4	0.017926	0.057785	0.63795	1860	4	-3.8801	0.98207	0.98206	0.00786198	1	19611	0	-3.8801
2810004N23Rik	4	0.017954	0.057863	0.638466	1861	4	-2.2703	0.98205	0.98203	0.00787524	1	19609	0	-2.2703
Ppp1r16a	4	0.018028	0.058086	0.639746	1862	4	-1.6682	0.98197	0.98196	0.0079062	1	19607	0	-1.6682
H2-M10.6	4	0.018063	0.058188	0.639746	1863	4	-2.8627	0.98194	0.98192	0.00792389	1	19605	0	-2.8627
Srsf7	4	0.01808	0.058232	0.639746	1868	3	-5.0615	0.76477	0.76452	0.116611	1	15268	0	-5.0615
Hist1h2bj	4	0.01808	0.058232	0.639746	1865	3	-4.4988	0.81289	0.8125	0.0901766	1	16219	0	-4.4988
Olfr1281	4	0.01808	0.058232	0.639746	1864	3	-3.7729	0.86844	0.86799	0.0614853	1	17258	0	-3.7729
Lage3	4	0.01808	0.058232	0.639746	1867	3	-4.561	0.86863	0.86816	0.0614002	1	17262	0	-4.561
Rps15a	4	0.01808	0.058232	0.639746	1866	4	-4.3321	0.97165	0.97155	0.0125348	1	19368	0	-4.3321
Mvd	4	0.018096	0.058278	0.639746	1869	2	-1.1172	0.095835	0.15936	0.797621	0.964325	3316	2	-1.1172
Cstf2	4	0.018096	0.058278	0.639746	1870	3	-3.3436	0.79743	0.79708	0.0984981	1	15904	0	-3.3436
Prnd	4	0.018101	0.058298	0.639746	1871	3	-3.2429	0.48499	0.48451	0.314697	1	9814	1	-3.2429
Ido1	4	0.018108	0.058319	0.639746	1872	4	-2.0888	0.98189	0.98189	0.00793716	1	19603	0	-2.0888
Tmem208	4	0.018121	0.058354	0.63979	1873	4	-4.0247	0.97969	0.9797	0.00890689	1	19546	0	-4.0247
Cct8	4	0.018195	0.058579	0.641578	1874	4	-4.6266	0.98181	0.9818	0.00797697	1	19600	0	-4.6266
Gid4	4	0.018195	0.058579	0.641578	1875	4	-3.9283	0.98181	0.9818	0.00797697	1	19599	0	-3.9283
Sdccag8	4	0.018262	0.058792	0.643567	1876	4	-1.6674	0.98174	0.98172	0.00801236	1	19598	0	-1.6674
Vmn2r69	4	0.018286	0.058868	0.64406	1877	4	-1.9295	0.98171	0.9817	0.00802121	1	19597	0	-1.9295
Trip13	4	0.018319	0.058971	0.644499	1879	1	0.73612	0.1975	0.24318	0.614072	0.985362	5026	1	0.73612
Dhx29	4	0.018319	0.058969	0.644499	1878	4	-2.0827	0.98168	0.98167	0.00803448	1	19596	0	-2.0827
Nars	4	0.018399	0.05921	0.64677	1880	4	-3.7896	0.9816	0.98159	0.00806987	1	19595	0	-3.7896
Ccdc6	4	0.018415	0.059255	0.646913	1881	4	-3.0117	0.98158	0.98157	0.00807872	1	19594	0	-3.0117
Naa50	4	0.018425	0.059285	0.646913	1882	3	-2.9254	0.59098	0.59056	0.228736	1	11881	0	-2.9254
Bop1	4	0.01859	0.059774	0.651194	1883	3	-4.1161	0.4722	0.47181	0.326233	1	9558	1	-4.1161
H2-Ab1	4	0.018592	0.059784	0.651194	1884	4	-2.9929	0.94029	0.94017	0.0267936	1	18666	0	-2.9929
Pdcd5	4	0.018594	0.059788	0.651194	1885	4	-3.1089	0.98141	0.98139	0.00815837	1	19592	0	-3.1089
Tubb6	4	0.018598	0.059804	0.651194	1886	4	-1.5637	0.9814	0.98139	0.00815837	1	19591	0	-1.5637
Elp3	4	0.018624	0.059875	0.651627	1887	4	-4.1116	0.97032	0.97019	0.0131432	1	19343	0	-4.1116
Vmn2r34	4	0.018654	0.05996	0.652202	1888	4	-3.7311	0.98135	0.98133	0.00818492	1	19590	0	-3.7311
Sfpq	4	0.018668	0.059994	0.652239	1889	3	-3.7549	0.67378	0.67342	0.171714	1	13497	0	-3.7549
Naa35	3	0.01868	0.0484	0.583601	1890	2	-5.6394	0.056959	0.099444	1.00242	0.947013	2141	1	-5.6394
Cox15	4	0.018683	0.060028	0.652265	1891	4	-3.841	0.97237	0.97227	0.0122131	1	19381	0	-3.841
Nudt13	4	0.018748	0.060222	0.654014	1892	4	-2.0136	0.98125	0.98124	0.00822476	1	19588	0	-2.0136
Tnfsf11	4	0.018758	0.060253	0.654014	1893	4	-1.0623	0.98124	0.98123	0.00822918	1	19587	0	-1.0623
Crtc3	4	0.018793	0.060352	0.654746	1894	4	-2.3149	0.98121	0.98119	0.00824689	1	19586	0	-2.3149
Mamdc2	4	0.018837	0.060489	0.655453	1895	3	-3.9865	0.17006	0.22378	0.650179	0.985362	4609	1	-3.9865
Max	4	0.018837	0.060489	0.655453	1896	3	-4.0162	0.59619	0.59584	0.22487	1	11984	0	-4.0162
Hrsp12	4	0.018854	0.060541	0.655453	1897	4	-1.642	0.98115	0.98113	0.00827344	1	19585	0	-1.642
Tmem213	4	0.018865	0.06057	0.655453	1898	2	-1.488	0.74151	0.74114	0.1301	1	14794	0	-1.488
Orm2	4	0.018867	0.060576	0.655453	1899	4	-4.1568	0.98113	0.98112	0.00827787	1	19584	0	-4.1568
Klf6	4	0.018881	0.060618	0.655571	1900	3	-4.0529	0.91284	0.91255	0.0397433	1	18101	0	-4.0529
Slc5a2	4	0.018942	0.060806	0.657258	1901	3	-3.8904	0.83277	0.8322	0.0797723	1	16594	0	-3.8904
Smc2	4	0.018954	0.060841	0.657293	1902	3	-3.6052	0.90284	0.90243	0.0445865	1	17893	0	-3.6052
D17Wsu92e	4	0.018974	0.0609	0.657346	1903	4	-2.483	0.98103	0.981	0.00833099	1	19583	0	-2.483
Sco2	4	0.018977	0.06091	0.657346	1904	3	-3.707	0.74439	0.74403	0.12841	1	14854	0	-3.707
Fam43a	4	0.018994	0.060953	0.657438	1905	4	-1.6965	0.98101	0.98098	0.00833985	1	19582	0	-1.6965
Rragc	4	0.019014	0.061008	0.657438	1906	4	-2.0927	0.98099	0.98096	0.0083487	1	19581	0	-2.0927
Gtf2h1	4	0.019016	0.061013	0.657438	1907	3	-3.57	0.92653	0.92627	0.0332624	1	18394	0	-3.57
Tpm2	4	0.019031	0.061063	0.657459	1908	4	-3.5237	0.96977	0.96965	0.013385	1	19331	0	-3.5237
Ankle2	4	0.019036	0.061079	0.657459	1909	4	-3.6732	0.98096	0.98095	0.00835313	1	19580	0	-3.6732
Rprm	4	0.019088	0.061242	0.657557	1911	3	-1.779	0.32765	0.34244	0.465416	1	6972	1	-1.779
Chst15	4	0.019088	0.061242	0.657557	1910	2	-0.28595	0.45696	0.45702	0.340065	1	9288	1	-0.28595
Rbm39	4	0.019091	0.061247	0.657557	1912	2	-1.1414	0.055046	0.098342	1.00726	0.947013	2075	2	-1.1414
Erap1	4	0.019091	0.061247	0.657557	1913	3	-2.8562	0.91855	0.91829	0.0370201	1	18233	0	-2.8562
Ifi204	4	0.019091	0.061247	0.657557	1914	4	-3.0237	0.97637	0.97629	0.0104212	1	19466	0	-3.0237
Vmn1r57	4	0.019109	0.061296	0.657735	1915	3	-3.318	0.66513	0.6648	0.177309	1	13319	0	-3.318
Tsr1	4	0.019125	0.061349	0.657936	1916	4	-4.1693	0.98088	0.98085	0.0083974	1	19578	0	-4.1693
Dnpep	4	0.019135	0.061378	0.657936	1917	4	-1.6292	0.98086	0.98084	0.00840183	1	19577	0	-1.6292
Dnaja1	4	0.019209	0.061581	0.659652	1918	4	-2.289	0.98079	0.98077	0.00843283	1	19576	0	-2.289
Zbed5	4	0.01922	0.061619	0.659652	1919	2	-2.1255	0.50815	0.50748	0.294581	1	10268	0	-2.1255
Tpgs2	4	0.019226	0.061634	0.659652	1920	4	-2.7374	0.98077	0.98076	0.00843726	1	19575	0	-2.7374
Gmfb	4	0.019251	0.06171	0.66012	1921	4	-2.2343	0.98075	0.98073	0.00845054	1	19574	0	-2.2343
Tcl1b2	4	0.019286	0.061809	0.660844	1922	3	-4.0481	0.81335	0.81296	0.0899308	1	16228	0	-4.0481
Ap2s1	4	0.019295	0.061843	0.66086	1923	3	-2.6633	0.59583	0.59548	0.225133	1	11977	0	-2.6633
Sf3b4	4	0.019335	0.061969	0.66102	1924	2	-2.4645	0.92788	0.92759	0.0326439	1	18424	0	-2.4645
Sectm1b	4	0.019336	0.061976	0.66102	1925	2	-0.055399	0.57109	0.57054	0.243714	1	11473	0	-0.055399
Il1f9	4	0.019336	0.061976	0.66102	1926	2	-2.0937	0.79433	0.79398	0.10019	1	15848	0	-2.0937
Mrpl42	4	0.019348	0.062006	0.66102	1927	4	-2.0668	0.98065	0.98064	0.0084904	1	19572	0	-2.0668
Hectd1	4	0.019373	0.062083	0.661378	1928	4	-4.0805	0.97975	0.97977	0.00887586	1	19549	0	-4.0805
Dcaf7	4	0.019387	0.062126	0.661497	1929	3	-3.9092	0.75465	0.75441	0.122393	1	15074	0	-3.9092
Kank1	4	0.01942	0.062223	0.661776	1930	4	-3.0876	0.98058	0.98057	0.0085214	1	19570	0	-3.0876
Olfr228	4	0.019442	0.06227	0.661776	1931	2	-2.3869	0.85455	0.85403	0.0685269	1	16992	0	-2.3869
Ptger4	4	0.019456	0.062311	0.661776	1932	4	-2.6806	0.98054	0.98053	0.00853911	1	19568	0	-2.6806
Plk1	4	0.019471	0.062362	0.661776	1935	3	-4.5412	0.6005	0.60021	0.221697	1	12068	0	-4.5412
Eif3i	4	0.019471	0.062362	0.661776	1934	3	-3.8966	0.68385	0.68349	0.165268	1	13709	0	-3.8966
Ran	4	0.019471	0.062362	0.661776	1933	4	-4.8423	0.96983	0.9697	0.0133626	1	19333	0	-4.8423
Wap	4	0.019509	0.062464	0.661776	1936	4	-0.94018	0.98049	0.98048	0.00856126	1	19567	0	-0.94018
Dnttip2	4	0.019516	0.062477	0.661776	1937	4	-2.0108	0.98048	0.98048	0.00856126	1	19566	0	-2.0108
Ntn3	4	0.01954	0.062545	0.661776	1938	4	-2.4075	0.98046	0.98045	0.00857455	1	19565	0	-2.4075
Foxi3	4	0.019541	0.062549	0.661776	1939	3	-3.2809	0.17255	0.22557	0.646719	0.985362	4644	1	-3.2809
Exoc1	4	0.019559	0.0626	0.661776	1941	2	-0.18717	0.52605	0.52548	0.279444	1	10606	0	-0.18717
Parp12	4	0.019559	0.0626	0.661776	1940	3	-3.8731	0.85838	0.85792	0.0665532	1	17085	0	-3.8731
Ostc	4	0.019559	0.0626	0.661776	1942	4	-4.4485	0.96165	0.9615	0.0170507	1	19141	0	-4.4485
Cygb	4	0.01956	0.062601	0.661776	1943	3	-3.5715	0.4444	0.44509	0.351552	1	9070	1	-3.5715
Gclc	4	0.01962	0.062764	0.662838	1944	3	-2.5584	0.73683	0.73643	0.132869	1	14691	0	-2.5584
Supt5	4	0.019621	0.062765	0.662838	1945	3	-4.477	0.048492	0.088369	1.0537	0.947013	1867	1	-4.477
Dnajb13	4	0.01964	0.06283	0.663182	1946	3	-3.2661	0.80286	0.80246	0.0955766	1	16017	0	-3.2661
Fhdc1	4	0.01967	0.062908	0.663667	1947	4	-3.4967	0.96026	0.96011	0.017679	1	19102	0	-3.4967
Cnep1r1	4	0.019691	0.062967	0.663752	1948	4	-2.1579	0.98031	0.98031	0.00863657	1	19562	0	-2.1579
Vps18	4	0.019697	0.062981	0.663752	1949	4	-3.7756	0.9803	0.9803	0.008641	1	19561	0	-3.7756
Selk	4	0.019718	0.063042	0.663752	1950	4	-2.7888	0.98028	0.98029	0.00864543	1	19560	0	-2.7888
2410015M20Rik	4	0.019719	0.063045	0.663752	1951	3	-3.4721	0.05014	0.09086	1.04163	0.947013	1909	1	-3.4721
Zfp369	4	0.019736	0.063094	0.663928	1952	2	-2.5036	0.34449	0.3563	0.448184	1	7257	1	-2.5036
Ptch1	4	0.019772	0.06319	0.664323	1953	4	-3.1139	0.98023	0.98023	0.00867201	1	19559	0	-3.1139
Myoc	4	0.019807	0.063299	0.664323	1956	3	-0.84421	0.71458	0.71406	0.146265	1	14292	0	-0.84421
Eif5b	4	0.019807	0.063299	0.664323	1954	3	-3.8921	0.83488	0.83433	0.0786621	1	16636	0	-3.8921
Mmachc	4	0.019807	0.063299	0.664323	1955	3	-1.1448	0.85212	0.85155	0.0697898	1	16942	0	-1.1448
Lrriq3	4	0.019813	0.063317	0.664323	1957	4	-2.1937	0.98019	0.9802	0.0086853	1	19558	0	-2.1937
1700011H14Rik	4	0.01982	0.063341	0.664323	1958	3	-3.619	0.82127	0.82078	0.0857732	1	16399	0	-3.619
Ccl1	4	0.019828	0.063356	0.664323	1959	4	-3.4897	0.98017	0.98019	0.00868973	1	19557	0	-3.4897
C1qtnf3	4	0.019867	0.063475	0.665232	1960	3	-2.7914	0.60007	0.59978	0.222008	1	12056	0	-2.7914
Cenpc1	4	0.019896	0.063563	0.665516	1961	4	-3.4817	0.94727	0.94718	0.0235675	1	18825	0	-3.4817
Arhgef7	4	0.019897	0.063566	0.665516	1962	4	-2.4893	0.9801	0.98012	0.00872075	1	19556	0	-2.4893
Mcat	4	0.019932	0.063674	0.666302	1963	4	-3.0134	0.98007	0.98008	0.00873847	1	19555	0	-3.0134
Calr4	4	0.019975	0.063788	0.667162	1964	3	-3.9552	0.87338	0.87296	0.0590057	1	17351	0	-3.9552
Mis18a	4	0.020055	0.064011	0.66881	1966	2	-0.29396	0.44105	0.44197	0.354607	1	9007	1	-0.29396
Papolg	4	0.020055	0.064011	0.66881	1965	4	-3.0138	0.97605	0.97598	0.0105591	1	19461	0	-3.0138
Ddx51	4	0.020095	0.064144	0.669319	1967	4	-2.3184	0.9799	0.97992	0.00880938	1	19551	0	-2.3184
Gm3139	4	0.020103	0.064172	0.669319	1968	3	-3.4381	0.67752	0.67713	0.169328	1	13571	0	-3.4381
Cand1	4	0.020131	0.064259	0.669319	1969	3	-4.0857	0.90535	0.90496	0.0433706	1	17937	0	-4.0857
Rfc2	4	0.02014	0.064286	0.669319	1972	3	-3.5634	0.70997	0.70947	0.149066	1	14203	0	-3.5634
Magoh	4	0.02014	0.064286	0.669319	1973	3	-2.5933	0.83341	0.83284	0.0794384	1	16605	0	-2.5933
Pam16	4	0.02014	0.064286	0.669319	1971	3	-2.5058	0.89056	0.8902	0.0505124	1	17673	0	-2.5058
Aars	4	0.02014	0.064286	0.669319	1970	4	-4.4879	0.9663	0.96615	0.0149554	1	19261	0	-4.4879
Pstpip2	4	0.020171	0.064365	0.6698	1974	3	-3.6393	0.85922	0.85873	0.0661434	1	17106	0	-3.6393
Rtp1	4	0.020224	0.064515	0.671023	1975	4	-2.6493	0.97978	0.9798	0.00886256	1	19550	0	-2.6493
Secisbp2	4	0.020281	0.064681	0.671645	1976	4	-2.2745	0.97972	0.97973	0.00889359	1	19547	0	-2.2745
Armc7	4	0.020288	0.064701	0.671645	1977	3	-3.5842	0.91831	0.91805	0.0371337	1	18230	0	-3.5842
Gm21119	4	0.02031	0.064759	0.671645	1979	3	-4.7419	0.18988	0.23779	0.623806	0.985362	4908	1	-4.7419
Ly6f	4	0.02031	0.064759	0.671645	1978	4	-3.5425	0.97411	0.97398	0.01145	1	19418	0	-3.5425
Ccnk	4	0.02033	0.064814	0.671645	1980	4	-4.0564	0.97967	0.97969	0.00891132	1	19545	0	-4.0564
Sprr3	4	0.020336	0.064838	0.671645	1981	3	-3.4423	0.88559	0.88522	0.0529488	1	17574	0	-3.4423
Pgm3	4	0.020356	0.064895	0.671645	1982	3	-3.2137	0.4948	0.49422	0.30608	1	10004	0	-3.2137
Hsp90aa1	4	0.020362	0.064916	0.671645	1983	3	-3.4736	0.87802	0.87761	0.0566984	1	17434	0	-3.4736
Glra4	4	0.020374	0.064955	0.671645	1984	4	-3.208	0.95877	0.95868	0.0183263	1	19065	0	-3.208
Ccdc93	4	0.020377	0.064964	0.671645	1987	2	-0.31695	0.5506	0.5499	0.259716	1	11083	0	-0.31695
Crlf1	4	0.020377	0.064964	0.671645	1986	2	-1.3705	0.57344	0.57291	0.241914	1	11524	0	-1.3705
Arf5	4	0.020377	0.064964	0.671645	1985	3	-1.0726	0.81245	0.81207	0.0904065	1	16213	0	-1.0726
Wipf3	4	0.020452	0.065176	0.673493	1988	4	-1.1473	0.97955	0.97955	0.00897339	1	19543	0	-1.1473
Lao1	4	0.020489	0.065283	0.673937	1989	4	-1.517	0.97951	0.97952	0.00898669	1	19542	0	-1.517
Olfr768	4	0.020512	0.065349	0.673937	1991	2	-1.4503	0.038953	0.073958	1.13101	0.934976	1597	1	-1.4503
Yipf5	4	0.020512	0.065349	0.673937	1990	3	-3.1742	0.84817	0.84762	0.0717988	1	16865	0	-3.1742
Fbxw11	4	0.020512	0.065349	0.673937	1992	4	-2.9075	0.95331	0.95311	0.020857	1	18954	0	-2.9075
Llgl2	4	0.020589	0.065573	0.675912	1993	3	-3.4447	0.46902	0.4687	0.329105	1	9501	1	-3.4447
Ssr4	4	0.020612	0.065636	0.676221	1994	3	-3.6269	0.93012	0.92986	0.0315824	1	18467	0	-3.6269
Vmn1r120	4	0.020628	0.065683	0.676368	1995	4	-4.052	0.96132	0.96118	0.0171953	1	19131	0	-4.052
Nhp2l1	4	0.020643	0.065722	0.676435	1996	4	-4.1468	0.97936	0.97935	0.00906207	1	19540	0	-4.1468
Otud5	4	0.020709	0.065911	0.677905	1997	4	-3.0182	0.97929	0.97927	0.00909755	1	19539	0	-3.0182
Olfr688	4	0.020717	0.065931	0.677905	1998	3	-3.5889	0.8077	0.8073	0.092965	1	16112	0	-3.5889
Ttc14	4	0.020744	0.06599	0.678178	1999	3	-3.4763	0.71956	0.71909	0.143217	1	14380	0	-3.4763
[truncated: 18,668 more rows]

## Sheet: d20-gRNA
sgrna	Gene	control_count	treatment_count	control_mean	treat_mean	LFC	control_var	adj_var	score	p.low	p.high	p.twosided	FDR	high_in_treatment
CAGE.Wdr72.g67908	Wdr72	15.129	7750.2	15.129	7750.2	8.9086	29916000	1014.5	242.86	1	0	0	0	TRUE
CAGE.Zfp948.g25000	Zfp948	171.61	119360	171.61	119360	9.4337	7103300000	480320	171.98	1	0	0	0	TRUE
CAGE.Tlx1.g43532	Tlx1	22.91	7973.8	22.91	7973.8	8.3817	31609000	2893	147.82	1	0	0	0	TRUE
CAGE.Olfr382.g17155	Olfr382	210.94	125420	210.94	125420	9.2089	7838100000	811670	138.97	1	0	0	0	TRUE
CAGE.Phex.g2045	Phex	103.74	36696	103.74	36696	8.4527	669500000	133650	100.09	1	0	0	0	TRUE
CAGE.Nxt1.g32297	Nxt1	104.17	36176	104.17	36176	8.4262	650590000	135070	98.15	1	0	0	0	TRUE
CAGE.Ahi1.g16726	Ahi1	102.44	34374	102.44	34374	8.3764	587280000	129450	95.257	1	0	0	0	TRUE
CAGE.Vmn2r73.g60467	Vmn2r73	194.08	74507	194.08	74507	8.5772	2761200000	656780	91.697	1	0	0	0	TRUE
CAGE.Serinc5.g28116	Serinc5	63.109	16303	63.109	16303	7.9904	131860000	37803	83.523	1	0	0	0	TRUE
CAGE.Olfr1039.g18823	Olfr1039	316.41	119230	316.41	119230	8.5531	7069700000	2275300	78.83	1	0	0	0	TRUE
CAGE.E230008N13Rik.g16780	E230008N13Rik	70.458	16882	70.458	16882	7.8843	141320000	50008	75.179	1	0	0	0	TRUE
CAGE.Kalrn.g35260	Kalrn	95.961	24076	95.961	24076	7.9561	287530000	109630	72.425	1	0	0	0	TRUE
CAGE.control.g32350	CAGE.control.g32350	21.613	3585.2	21.613	3585.2	7.3092	6349700	2496.5	71.323	1	0	0	0	TRUE
CAGE.Arhgap42.g79010	Arhgap42	146.53	40231	146.53	40231	8.0911	803370000	321500	70.694	1	0	0	0	TRUE
CAGE.Ptp4a2.g20583	Ptp4a2	321.17	107790	321.17	107790	8.3862	5774900000	2363300	69.909	1	0	0	0	TRUE
CAGE.Olfr52.g78640	Olfr52	136.16	36185	136.16	36185	8.0434	649770000	266760	69.796	1	0	0	0	TRUE
CAGE.Fgfr1.g67820	Fgfr1	0	51.998	0.43226	51.998	5.2096	1351.9	0.55079	69.481	1	0	0	0	TRUE
CAGE.Htra2.g33095	Htra2	116.28	28744	116.28	28744	7.9373	409780000	178600	67.741	1	0	0	0	TRUE
CAGE.Erv3.g4528	Erv3	81.696	16813	81.696	16813	7.6677	139980000	72834	61.998	1	0	0	0	TRUE
CAGE.Kctd5.g64115	Kctd5	223.91	60354	223.91	60354	8.068	1807800000	944590	61.868	1	0	0	0	TRUE
CAGE.4930467E23Rik.g19959	4930467E23Rik	217.86	57771	217.86	57771	8.0442	1656200000	881040	61.315	1	0	0	0	TRUE
CAGE.Syt13.g60641	Syt13	206.62	52658	206.62	52658	7.9866	1375600000	770050	59.772	1	0	0	0	TRUE
CAGE.Rcor1.g11147	Rcor1	313.39	88596	313.39	88596	8.1386	3896900000	2220400	59.246	1	0	0	0	TRUE
CAGE.Catip.g59026	Catip	120.6	25517	120.6	25517	7.7132	322480000	195960	57.37	1	0	0	0	TRUE
CAGE.42982.g8832	2022-09-04	280.1	73935	280.1	73935	8.0391	2712600000	1669000	57.013	1	0	0	0	TRUE
CAGE.Ssx2ip.g57513	Ssx2ip	111.52	22706	111.52	22706	7.6568	255260000	160620	56.378	1	0	0	0	TRUE
CAGE.Napepld.g17088	Napepld	86.883	16215	86.883	16215	7.5277	130070000	85165	55.267	1	0	0	0	TRUE
CAGE.Ube2q1.g10024	Ube2q1	12.103	1286.9	12.103	1286.9	6.619	812610	578.75	52.992	1	0	0	0	TRUE
CAGE.Gpr21.g39473	Gpr21	188.03	40749	188.03	40749	7.752	822610000	605970	52.106	1	0	0	0	TRUE
CAGE.Olfr1280.g4392	Olfr1280	104.17	18566	104.17	18566	7.4638	170420000	135070	50.233	1	0	0	0	TRUE
CAGE.Ank2.g25492	Ank2	156.04	30818	156.04	30818	7.6165	470070000	377220	49.923	1	0	0	0	TRUE
CAGE.Mxi1.g21060	Mxi1	49.709	7087.3	49.709	7087.3	7.127	24764000	20621	49.008	1	0	0	0	TRUE
CAGE.Apbb1ip.g43499	Apbb1ip	129.24	22979	129.24	22979	7.463	261060000	233660	47.271	1	0	0	0	TRUE
CAGE.Supt20.g69636	Supt20	68.729	10240	68.729	10240	7.1983	51724000	46949	46.94	1	0	0	0	TRUE
CAGE.Ccr9.g67720	Ccr9	2.1613	144.29	2.1613	144.29	5.5223	10101	9.2573	46.714	1	0	0	0	TRUE
CAGE.Klk4.g11699	Klk4	209.21	41095	209.21	41095	7.611	835830000	794860	45.859	1	0	0	0	TRUE
CAGE.Nxf2.g60574	Nxf2	217.86	43202	217.86	43202	7.625	923830000	881040	45.795	1	0	0	0	TRUE
CAGE.Ccdc73.g5129	Ccdc73	137.89	23429	137.89	23429	7.3983	271230000	275460	44.377	1	0	0	0	TRUE
CAGE.Gk5.g50056	Gk5	92.07	13553	92.07	13553	7.1862	90601000	98686	42.85	1	0	0	0	TRUE
CAGE.Olfr93.g20752	Olfr93	22.91	2274.9	22.91	2274.9	6.5727	2535700	2893	41.869	1	0	0	0	TRUE
CAGE.Cdh18.g2306	Cdh18	248.98	46235	248.98	46235	7.5311	1057400000	1237100	41.344	1	0	0	0	TRUE
CAGE.Ifna7.g21654	Ifna7	212.67	37793	212.67	37793	7.4666	706150000	828690	41.283	1	0	0	0	TRUE
CAGE.Inppl1.g10581	Inppl1	310.79	60946	310.79	60946	7.6108	1838300000	2174000	41.124	1	0	0	0	TRUE
CAGE.Ldb2.g4253	Ldb2	63.109	7901	63.109	7901	6.9455	30717000	37803	40.312	1	0	0	0	TRUE
CAGE.Olfr346.g20369	Olfr346	259.35	47252	259.35	47252	7.5038	1104100000	1372400	40.113	1	0	0	0	TRUE
CAGE.Myo7a.g67434	Myo7a	126.65	19017	126.65	19017	7.219	178420000	221930	40.099	1	0	0	0	TRUE
CAGE.Pwwp2b.g2663	Pwwp2b	297.82	55545	297.82	55545	7.5382	1526100000	1950700	39.556	1	0	0	0	TRUE
CAGE.Dbx2.g21225	Dbx2	163.39	25877	163.39	25877	7.2984	330590000	424030	39.488	1	0	0	0	TRUE
CAGE.Cbfb.g48204	Cbfb	514.82	110810	514.82	110810	7.7471	6083000000	7843400	39.384	1	0	0	0	TRUE
CAGE.Arhgef10.g67352	Arhgef10	75.645	9633.9	75.645	9633.9	6.9739	45680000	59898	39.054	1	0	0	0	TRUE
CAGE.Tbc1d25.g60462	Tbc1d25	91.206	12079	91.206	12079	7.0336	71854000	96348	38.621	1	0	0	0	TRUE
CAGE.Ndufa9.g56845	Ndufa9	215.7	35795	215.7	35795	7.368	632950000	858990	38.389	1	1.6798e-322	3.3596e-322	5.1449e-319	TRUE
CAGE.Pdlim1.g58740	Pdlim1	185.44	29327	185.44	29327	7.2974	424610000	584950	38.102	1	9.8799e-318	1.976e-317	2.9689e-314	TRUE
CAGE.Vmn2r71.g68929	Vmn2r71	57.922	6673.9	57.922	6673.9	6.8238	21886000	30404	37.943	1	4.0193e-315	8.0385e-315	1.1854e-311	TRUE
CAGE.Olfr231.g51534	Olfr231	138.75	19822	138.75	19822	7.1481	193710000	279870	37.206	1	4.5891e-303	9.1783e-303	1.3289e-299	TRUE
CAGE.B3gntl1.g14287	B3gntl1	175.93	26668	175.93	26668	7.2359	350920000	511680	37.036	1	2.5427e-300	5.0854e-300	7.2315e-297	TRUE
CAGE.Tnik.g35324	Tnik	177.22	26866	177.22	26866	7.236	356140000	521320	36.964	1	3.6887e-299	7.3773e-299	1.0307e-295	TRUE
CAGE.Dmtf1.g62579	Dmtf1	229.53	36441	229.53	36441	7.3045	655640000	1006000	36.103	1	1.7195e-285	3.439e-285	4.7216e-282	TRUE
CAGE.Cxcr2.g67340	Cxcr2	174.63	25743	174.63	25743	7.1955	326860000	502150	36.081	1	3.7137e-285	7.4273e-285	1.0025e-281	TRUE
CAGE.Vmn2r36.g17710	Vmn2r36	121.03	15781	121.03	15781	7.0149	122620000	197750	35.216	1	9.3117e-272	1.8623e-271	2.4717e-268	TRUE
CAGE.Kdm1b.g55044	Kdm1b	155.18	21235	155.18	21235	7.0871	222170000	371930	34.564	1	7.2556e-262	1.4511e-261	1.8944e-258	TRUE
CAGE.Olfr204.g26299	Olfr204	178.95	25407	178.95	25407	7.1415	318240000	534350	34.513	1	4.3461e-261	8.6922e-261	1.1164e-257	TRUE
CAGE.Pi4kb.g27940	Pi4kb	140.05	18585	140.05	18585	7.0419	170110000	286570	34.457	1	2.9777e-260	5.9553e-260	7.5275e-257	TRUE
CAGE.Adamts12.g49793	Adamts12	34.148	3091.3	34.148	3091.3	6.4591	4673000	7952.7	34.281	1	1.1565e-257	2.3131e-257	2.878e-254	TRUE
CAGE.AU019823.g72281	AU019823	77.806	8682.3	77.806	8682.3	6.7838	37019000	64342	33.922	1	2.5723e-252	5.1445e-252	6.3026e-249	TRUE
CAGE.Irf7.g38531	Irf7	128.81	16240	128.81	16240	6.9671	129790000	231680	33.473	1	9.975e-246	1.995e-245	2.4071e-242	TRUE
CAGE.Wbp1l.g76742	Wbp1l	128.81	16076	128.81	16076	6.9525	127160000	231680	33.132	1	8.414e-241	1.6828e-240	1.9808e-237	TRUE
CAGE.Hsp90b1.g2688	Hsp90b1	15.561	1108.8	15.561	1108.8	6.0664	597640	1089.1	33.129	1	8.4573e-241	1.6915e-240	1.9808e-237	TRUE
CAGE.Kctd5.g29503	Kctd5	339.32	54782	339.32	54782	7.3307	1482000000	2717800	33.024	1	3.1742e-239	6.3483e-239	7.3265e-236	TRUE
CAGE.Hyal5.g74883	Hyal5	176.36	23689	176.36	23689	7.0614	276420000	514880	32.768	1	1.4265e-235	2.853e-235	3.2456e-232	TRUE
CAGE.Gm8298.g37878	Gm8298	72.619	7661.9	72.619	7661.9	6.7017	28798000	53997	32.66	1	4.6954e-234	9.3908e-234	1.0532e-230	TRUE
CAGE.control.g67146	CAGE.control.g67146	186.73	25276	186.73	25276	7.073	314740000	595400	32.515	1	5.484e-232	1.0968e-231	1.2131e-228	TRUE
CAGE.Srgap3.g66473	Srgap3	74.348	7733.4	74.348	7733.4	6.6816	29330000	57324	31.989	1	1.235e-224	2.47e-224	2.6944e-221	TRUE
CAGE.Glis2.g15698	Glis2	251.14	36190	251.14	36190	7.1653	645810000	1264600	31.959	1	3.496e-224	6.992e-224	7.5241e-221	TRUE
CAGE.Slfn9.g10173	Slfn9	61.813	6096.7	61.813	6096.7	6.6011	18210000	35861	31.868	1	5.8767e-223	1.1753e-222	1.2479e-219	TRUE
CAGE.Mbtd1.g70502	Mbtd1	82.993	8856.5	82.993	8856.5	6.7205	38487000	75807	31.865	1	6.5388e-223	1.3078e-222	1.3703e-219	TRUE
CAGE.Gm5878.g41167	Gm5878	128.38	15363	128.38	15363	6.8918	116040000	229710	31.786	1	8.3487e-222	1.6697e-221	1.7268e-218	TRUE
CAGE.Celsr2.g57261	Celsr2	185.87	24532	185.87	24532	7.0366	296380000	588420	31.739	1	3.7579e-221	7.5159e-221	7.6731e-218	TRUE
CAGE.Olfr1161.g39202	Olfr1161	170.31	21950	170.31	21950	7.0015	237170000	471150	31.729	1	5.1071e-221	1.0214e-220	1.0296e-217	TRUE
CAGE.Hmgxb4.g39195	Hmgxb4	92.935	10123	92.935	10123	6.7519	50298000	101060	31.55	1	1.4419e-218	2.8838e-218	2.8705e-215	TRUE
CAGE.Lats1.g31301	Lats1	147.4	18108	147.4	18108	6.9311	161290000	326340	31.44	1	4.7243e-217	9.4486e-217	9.289e-214	TRUE
CAGE.Esp8.g79257	Esp8	60.084	5786	60.084	5786	6.5659	16393000	33368	31.346	1	8.7997e-216	1.7599e-215	1.7091e-212	TRUE
CAGE.Scamp3.g66650	Scamp3	95.096	10336	95.096	10336	6.7491	52436000	107140	31.287	1	5.7396e-215	1.1479e-214	1.1013e-211	TRUE
CAGE.Serpine2.g62331	Serpine2	150.86	18554	150.86	18554	6.933	169340000	346160	31.279	1	7.4373e-215	1.4875e-214	1.4101e-211	TRUE
CAGE.Flcn.g60123	Flcn	133.57	15845	133.57	15845	6.8796	123420000	254040	31.172	1	2.1032e-213	4.2065e-213	3.9408e-210	TRUE
CAGE.Trim72.g45958	Trim72	106.33	11749	106.33	11749	6.7744	67774000	142310	30.863	1	3.0831e-209	6.1661e-209	5.7095e-206	TRUE
CAGE.Hamp.g23058	Hamp	198.41	25784	198.41	25784	7.0147	327320000	694610	30.7	1	4.8603e-207	9.7205e-207	8.8973e-204	TRUE
CAGE.Bsnd.g29520	Bsnd	119.3	13517	119.3	13517	6.812	89746000	190650	30.684	1	7.7269e-207	1.5454e-206	1.3984e-203	TRUE
CAGE.Cnot4.g7540	Cnot4	133.57	15311	133.57	15311	6.8302	115170000	254040	30.112	1	2.7823e-199	5.5646e-199	4.9788e-196	TRUE
CAGE.Olfr811.g2230	Olfr811	86.019	8740.8	86.019	8740.8	6.6505	37453000	83028	30.036	1	2.6893e-198	5.3785e-198	4.7589e-195	TRUE
CAGE.Mthfsd.g70873	Mthfsd	206.19	26460	206.19	26460	6.9968	344640000	765960	29.998	1	8.7522e-198	1.7504e-197	1.5318e-194	TRUE
CAGE.Rab36.g26556	Rab36	122.33	13463	122.33	13463	6.7705	88993000	203180	29.598	1	1.325e-192	2.6501e-192	2.2938e-189	TRUE
CAGE.4933436I01Rik.g69267	4933436I01Rik	93.799	9594.9	93.799	9594.9	6.6614	45135000	103460	29.538	1	7.6501e-192	1.53e-191	1.3101e-188	TRUE
CAGE.Nlrp4b.g61404	Nlrp4b	24.206	1723.7	24.206	1723.7	6.0964	1444200	3325.5	29.471	1	5.1245e-191	1.0249e-190	8.6825e-188	TRUE
CAGE.Dhrs4.g1368	Dhrs4	57.922	5189.4	57.922	5189.4	6.4609	13166000	30404	29.429	1	1.8556e-190	3.7111e-190	3.1108e-187	TRUE
CAGE.Gsr.g33209	Gsr	262.38	35018	262.38	35018	7.0548	603970000	1413500	29.233	1	6.2866e-188	1.2573e-187	1.0429e-184	TRUE
CAGE.Olfr1436.g46570	Olfr1436	93.367	9401.2	93.367	9401.2	6.6386	43318000	102260	29.107	1	2.3562e-186	4.7124e-186	3.8686e-183	TRUE
CAGE.Cyct.g8329	Cyct	67.432	6221.5	67.432	6221.5	6.5067	18936000	44731	29.098	1	3.0803e-186	6.1605e-186	5.0059e-183	TRUE
CAGE.Epyc.g37108	Epyc	190.62	23005	190.62	23005	6.9076	260250000	627440	28.802	1	1.6987e-182	3.3973e-182	2.7327e-179	TRUE
CAGE.Olfr467.g13921	Olfr467	249.84	32202	249.84	32202	7.0043	510470000	1248100	28.601	1	5.5817e-180	1.1163e-179	8.8897e-177	TRUE
CAGE.Plekhh2.g18195	Plekhh2	276.64	36596	276.64	36596	7.0423	659550000	1617100	28.56	1	1.7833e-179	3.5666e-179	2.812e-176	TRUE
CAGE.Tdpoz4.g79318	Tdpoz4	93.367	9158.1	93.367	9158.1	6.6008	41085000	102260	28.347	1	7.3763e-177	1.4753e-176	1.1518e-173	TRUE
CAGE.Flcn.g12178	Flcn	321.6	43956	321.6	43956	7.0902	951990000	2371400	28.336	1	1.0803e-176	2.1607e-176	1.6705e-173	TRUE
CAGE.Ccdc66.g60347	Ccdc66	354.45	49643	354.45	49643	7.1258	1214700000	3036600	28.285	1	4.5529e-176	9.1058e-176	6.9722e-173	TRUE
CAGE.Iqsec1.g70631	Iqsec1	191.06	22653	191.06	22653	6.8821	252260000	631060	28.275	1	5.8542e-176	1.1708e-175	8.8796e-173	TRUE
CAGE.Zfp280b.g76461	Zfp280b	212.24	25593	212.24	25593	6.9072	322100000	824410	27.954	1	5.038e-172	1.0076e-171	7.5695e-169	TRUE
CAGE.Gm1123.g13975	Gm1123	58.354	4969.7	58.354	4969.7	6.3879	12061000	30983	27.902	1	2.0077e-171	4.0155e-171	2.9884e-168	TRUE
CAGE.Gm21975.g65484	Gm21975	103.74	10293	103.74	10293	6.6188	51910000	133650	27.871	1	4.8811e-171	9.7621e-171	7.1979e-168	TRUE
CAGE.Tagln3.g42865	Tagln3	143.94	15528	143.94	15528	6.7433	118330000	307230	27.754	1	1.2822e-169	2.5644e-169	1.8735e-166	TRUE
CAGE.Gpatch1.g79456	Gpatch1	118.01	11995	118.01	11995	6.6553	70526000	185420	27.581	1	1.5563e-167	3.1126e-167	2.2533e-164	TRUE
CAGE.Spata1.g52055	Spata1	181.98	20754	181.98	20754	6.8256	211600000	557610	27.549	1	3.8483e-167	7.6966e-167	5.5216e-164	TRUE
CAGE.Gas6.g60693	Gas6	120.6	12312	120.6	12312	6.6619	74312000	195960	27.54	1	4.8131e-167	9.6263e-167	6.8443e-164	TRUE
CAGE.Fermt2.g74554	Fermt2	154.75	16843	154.75	16843	6.7569	139250000	369300	27.462	1	4.1836e-166	8.3672e-166	5.8965e-163	TRUE
CAGE.Zmynd8.g23444	Zmynd8	306.04	39630	306.04	39630	7.0121	773190000	2090400	27.198	1	5.8514e-163	1.1703e-162	8.1747e-160	TRUE
CAGE.Cpeb3.g16378	Cpeb3	211.81	24599	211.81	24599	6.853	297360000	820150	26.928	1	8.606e-160	1.7212e-159	1.1918e-156	TRUE
CAGE.Foxj3.g11644	Foxj3	188.9	21199	188.9	21199	6.8027	220720000	613070	26.834	1	1.0976e-158	2.1952e-158	1.507e-155	TRUE
CAGE.Tas2r114.g1223	Tas2r114	129.68	13145	129.68	13145	6.6525	84699000	235650	26.811	1	1.9618e-158	3.9237e-158	2.6705e-155	TRUE
CAGE.Bin2.g63222	Bin2	169.88	18458	169.88	18458	6.7552	167230000	468120	26.729	1	1.7934e-157	3.5869e-157	2.4206e-154	TRUE
CAGE.Lrrd1.g25352	Lrrd1	121.46	12039	121.46	12039	6.6193	71011000	199550	26.678	1	6.9774e-157	1.3955e-156	9.3382e-154	TRUE
CAGE.Uhrf2.g43684	Uhrf2	118.44	11637	118.44	11637	6.6064	66339000	187160	26.626	1	2.8229e-156	5.6457e-156	3.7465e-153	TRUE
CAGE.Olfr907.g1042	Olfr907	95.528	8822.7	95.528	8822.7	6.5143	38082000	108380	26.509	1	6.1349e-155	1.227e-154	8.075e-152	TRUE
CAGE.Mapk12.g24796	Mapk12	156.91	16538	156.91	16538	6.7106	134170000	382550	26.485	1	1.2171e-154	2.4342e-154	1.5889e-151	TRUE
CAGE.AW209491.g359	AW209491	114.12	10999	114.12	10999	6.5783	59238000	170280	26.377	1	2.0417e-153	4.0833e-153	2.6223e-150	TRUE
CAGE.Tspan15.g17900	Tspan15	68.296	5737.9	68.296	5737.9	6.3719	16072000	46203	26.377	1	2.024e-153	4.048e-153	2.6207e-150	TRUE
CAGE.Adgrf1.g46725	Adgrf1	273.19	32922	273.19	32922	6.9078	532980000	1566200	26.088	1	4.2493e-150	8.4987e-150	5.4141e-147	TRUE
CAGE.Glyat.g3133	Glyat	113.25	10727	113.25	10727	6.553	56327000	167020	25.971	1	8.6656e-149	1.7331e-148	1.0953e-145	TRUE
CAGE.Ror1.g65589	Ror1	48.413	3654.1	48.413	3654.1	6.2089	6500600	19282	25.966	1	9.3344e-149	1.8669e-148	1.1706e-145	TRUE
CAGE.Clhc1.g24640	Clhc1	223.04	25215	223.04	25215	6.8144	312300000	935350	25.841	1	2.5837e-147	5.1673e-147	3.2147e-144	TRUE
CAGE.Ccdc170.g34127	Ccdc170	148.7	15074	148.7	15074	6.654	111380000	333690	25.838	1	2.7789e-147	5.5578e-147	3.4309e-144	TRUE
CAGE.Defb14.g68206	Defb14	184.14	19754	184.14	19754	6.7374	191490000	574600	25.817	1	4.8248e-147	9.6496e-147	5.9109e-144	TRUE
CAGE.Pcnp.g66564	Pcnp	120.17	11471	120.17	11471	6.5649	64417000	194180	25.758	1	2.1486e-146	4.2972e-146	2.6122e-143	TRUE
CAGE.Vmn1r129.g60504	Vmn1r129	285.29	34342	285.29	34342	6.9064	579920000	1748700	25.754	1	2.5047e-146	5.0094e-146	3.022e-143	TRUE
CAGE.Tspan15.g35878	Tspan15	253.3	29276	253.3	29276	6.8471	421160000	1292500	25.528	1	8.0937e-144	1.6187e-143	9.692e-141	TRUE
CAGE.Ccdc138.g22120	Ccdc138	103.31	9355.7	103.31	9355.7	6.4871	42803000	132240	25.443	1	6.8574e-143	1.3715e-142	8.1503e-140	TRUE
CAGE.Tlr2.g24994	Tlr2	129.68	12446	129.68	12446	6.5736	75841000	235650	25.371	1	4.3793e-142	8.7585e-142	5.1664e-139	TRUE
CAGE.Soga3.g77465	Soga3	79.103	6631	79.103	6631	6.3714	21464000	67102	25.293	1	3.0804e-141	6.1609e-141	3.6074e-138	TRUE
CAGE.Prtg.g33316	Prtg	163.39	16595	163.39	16595	6.6576	135000000	424030	25.234	1	1.4194e-140	2.8389e-140	1.6501e-137	TRUE
CAGE.Aox2.g50630	Aox2	22.045	1303.8	22.045	1303.8	5.8233	821500	2624.7	25.019	1	2.8143e-138	5.6286e-138	3.2479e-135	TRUE
CAGE.Fkbp3.g1909	Fkbp3	47.548	3422.7	47.548	3422.7	6.14	5696000	18420	24.869	1	1.2781e-136	2.5562e-136	1.4645e-133	TRUE
CAGE.Spin2d.g42450	Spin2d	43.226	3032.8	43.226	3032.8	6.1001	4468700	14462	24.859	1	1.6032e-136	3.2065e-136	1.8238e-133	TRUE
CAGE.Zfp82.g30524	Zfp82	143.08	13749	143.08	13749	6.5765	92567000	302570	24.736	1	3.6171e-135	7.2341e-135	4.0856e-132	TRUE
CAGE.Cnot1.g20556	Cnot1	62.677	4821.5	62.677	4821.5	6.2429	11323000	37149	24.69	1	1.0878e-134	2.1756e-134	1.22e-131	TRUE
CAGE.Steap4.g43920	Steap4	153.45	14957	153.45	14957	6.5976	109570000	361490	24.622	1	6.1112e-134	1.2222e-133	6.8062e-131	TRUE
CAGE.Mrgprh.g64821	Mrgprh	730.51	108140	730.51	108140	7.2078	5768600000	19094000	24.581	1	1.7714e-133	3.5428e-133	1.9592e-130	TRUE
CAGE.Il17a.g35117	Il17a	185.01	18828	185.01	18828	6.6615	173790000	581490	24.449	1	4.3684e-132	8.7367e-132	4.7981e-129	TRUE
CAGE.4930447A16Rik.g55995	4930447A16Rik	72.187	5695	72.187	5695	6.2822	15808000	53185	24.382	1	2.1473e-131	4.2946e-131	2.3424e-128	TRUE
CAGE.Mrgprx2.g45120	Mrgprx2	26.368	1585.9	26.368	1585.9	5.8576	1216100	4129.6	24.269	1	3.1727e-130	6.3454e-130	3.4374e-127	TRUE
CAGE.Yipf1.g55333	Yipf1	106.33	9201	106.33	9201	6.4218	41356000	142310	24.109	1	1.6568e-128	3.3136e-128	1.7829e-125	TRUE
CAGE.Tnpo2.g35997	Tnpo2	33.284	2109.8	33.284	2109.8	5.9441	2156000	7452	24.055	1	5.7378e-128	1.1476e-127	6.133e-125	TRUE
CAGE.Tmprss11f.g5960	Tmprss11f	17.29	921.66	17.29	921.66	5.6567	408940	1420.6	23.994	1	2.3531e-127	4.7062e-127	2.4984e-124	TRUE
CAGE.Gtf2h4.g54985	Gtf2h4	212.24	21641	212.24	21641	6.6653	229600000	824410	23.601	1	3.1633e-123	6.3265e-123	3.3364e-120	TRUE
CAGE.Vmn1r76.g64055	Vmn1r76	63.542	4683.7	63.542	4683.7	6.1816	10673000	38464	23.557	1	8.424e-123	1.6848e-122	8.8266e-120	TRUE
CAGE.S100a3.g45845	S100a3	124.06	10900	124.06	10900	6.4457	58061000	210560	23.484	1	4.9066e-122	9.8131e-122	5.1074e-119	TRUE
CAGE.Pgam2.g50506	Pgam2	191.92	18909	191.92	18909	6.615	175160000	638350	23.427	1	1.9275e-121	3.8549e-121	1.9933e-118	TRUE
CAGE.Prph.g51892	Prph	105.04	8794.1	105.04	8794.1	6.374	37750000	137940	23.396	1	3.8823e-121	7.7646e-121	3.9891e-118	TRUE
CAGE.Rbm42.g8285	Rbm42	102.88	8514.6	102.88	8514.6	6.3572	35379000	130840	23.255	1	1.0314e-119	2.0628e-119	1.053e-116	TRUE
CAGE.Tubg2.g34776	Tubg2	262.81	27951	262.81	27951	6.7273	383330000	1419400	23.24	1	1.5178e-119	3.0357e-119	1.5397e-116	TRUE
CAGE.Rabl6.g28645	Rabl6	207.05	20639	207.05	20639	6.6324	208740000	774150	23.222	1	2.2996e-119	4.5993e-119	2.318e-116	TRUE
CAGE.Ptch2.g77062	Ptch2	152.59	14012	152.59	14012	6.5116	96043000	356330	23.218	1	2.5099e-119	5.0198e-119	2.5141e-116	TRUE
CAGE.Dpf1.g28409	Dpf1	222.18	22536	222.18	22536	6.6579	248950000	926160	23.186	1	5.3246e-119	1.0649e-118	5.3001e-116	TRUE
CAGE.Actl6b.g45961	Actl6b	168.15	15725	168.15	15725	6.5388	121010000	456100	23.036	1	1.708e-117	3.4161e-117	1.6896e-114	TRUE
CAGE.Rmdn2.g63349	Rmdn2	85.587	6628.4	85.587	6628.4	6.2586	21404000	81972	22.852	1	1.1214e-115	2.2427e-115	1.1024e-112	TRUE
CAGE.Ggt5.g50142	Ggt5	213.53	21060	213.53	21060	6.6172	217290000	837280	22.783	1	5.7458e-115	1.1492e-114	5.6141e-112	TRUE
CAGE.Nox3.g64625	Nox3	99.419	7966	99.419	7966	6.3099	30942000	119950	22.714	1	2.6716e-114	5.3432e-114	2.5945e-111	TRUE
CAGE.Rexo2.g17926	Rexo2	171.17	15858	171.17	15858	6.5253	123040000	477250	22.707	1	3.1949e-114	6.3898e-114	3.0838e-111	TRUE
CAGE.Trim41.g17071	Trim41	63.542	4480.9	63.542	4480.9	6.1177	9756500	38464	22.523	1	1.9561e-112	3.9121e-112	1.8767e-109	TRUE
CAGE.Rhox2c.g23402	Rhox2c	195.38	18522	195.38	18522	6.5595	167920000	667990	22.423	1	1.9932e-111	3.9864e-111	1.9009e-108	TRUE
CAGE.Shox2.g1318	Shox2	44.09	2806.6	44.09	2806.6	5.9604	3815700	15208	22.401	1	2.9982e-111	5.9964e-111	2.8423e-108	TRUE
CAGE.Lce1l.g42435	Lce1l	144.37	12576	144.37	12576	6.4348	77268000	309580	22.342	1	1.194e-110	2.3879e-110	1.1252e-107	TRUE
CAGE.Ces2e.g9037	Ces2e	197.11	18644	197.11	18644	6.5563	170140000	683120	22.319	1	2.0495e-110	4.0991e-110	1.9201e-107	TRUE
CAGE.Kcnq4.g52939	Kcnq4	283.56	29481	283.56	29481	6.695	426260000	1721900	22.251	1	9.4734e-110	1.8947e-109	8.8232e-107	TRUE
CAGE.Rwdd4a.g3600	Rwdd4a	149.13	12906	149.13	12906	6.4258	81367000	336160	22.002	1	2.2877e-107	4.5754e-107	2.1183e-104	TRUE
CAGE.Lpcat1.g16032	Lpcat1	142.21	12139	142.21	12139	6.4055	71960000	297940	21.978	1	3.8483e-107	7.6966e-107	3.5428e-104	TRUE
CAGE.Prn.g46868	Prn	82.129	6042.1	82.129	6042.1	6.1838	17761000	73817	21.937	1	9.4097e-107	1.8819e-106	8.6128e-104	TRUE
CAGE.Olfr429.g57237	Olfr429	71.754	5082.8	71.754	5082.8	6.1267	12555000	52379	21.895	1	2.3241e-106	4.6483e-106	2.1152e-103	TRUE
CAGE.Klhl35.g3797	Klhl35	124.49	10212	124.49	10212	6.3467	50882000	212430	21.887	1	2.8235e-106	5.647e-106	2.555e-103	TRUE
CAGE.Olfr617.g18561	Olfr617	531.24	63906	531.24	63906	6.9078	2008200000	8495400	21.743	1	6.9748e-105	1.395e-104	6.2759e-102	TRUE
CAGE.Gm4951.g18293	Gm4951	211.81	19901	211.81	19901	6.5472	193830000	820150	21.741	1	7.1119e-105	1.4224e-104	6.3633e-102	TRUE
CAGE.Klk1b16.g20792	Klk1b16	37.606	2225.5	37.606	2225.5	5.8498	2393400	10157	21.709	1	1.3033e-104	2.6067e-104	1.1596e-101	TRUE
CAGE.Smpx.g27560	Smpx	76.077	5420.8	76.077	5420.8	6.1363	14283000	60772	21.681	1	2.5177e-104	5.0354e-104	2.2277e-101	TRUE
CAGE.Arfgef2.g43950	Arfgef2	114.55	9091.8	114.55	9091.8	6.2982	40295000	171930	21.651	1	4.9095e-104	9.8191e-104	4.32e-101	TRUE
CAGE.Tmem101.g21554	Tmem101	92.935	6971.6	92.935	6971.6	6.2139	23658000	101060	21.638	1	6.397e-104	1.2794e-103	5.5979e-101	TRUE
CAGE.Ap3d1.g68726	Ap3d1	220.45	20770	220.45	20770	6.5515	211150000	907950	21.567	1	3.1265e-103	6.253e-103	2.721e-100	TRUE
CAGE.Gm4788.g61675	Gm4788	44.09	2694.8	44.09	2694.8	5.9017	3513100	15208	21.495	1	1.3672e-102	2.7344e-102	1.1834e-99	TRUE
CAGE.Rc3h2.g47816	Rc3h2	41.929	2524.5	41.929	2524.5	5.8785	3081500	13386	21.457	1	3.0622e-102	6.1243e-102	2.6362e-99	TRUE
CAGE.Man2c1.g3677	Man2c1	176.79	15585	176.79	15585	6.4539	118710000	518090	21.407	1	9.7149e-102	1.943e-101	8.3184e-99	TRUE
CAGE.Tril.g47095	Tril	158.64	13582	158.64	13582	6.4108	90090000	393360	21.402	1	1.0619e-101	2.1239e-101	9.0444e-99	TRUE
CAGE.Colgalt1.g18188	Colgalt1	62.677	4179.3	62.677	4179.3	6.0367	8473300	37149	21.358	1	2.5985e-101	5.1971e-101	2.2013e-98	TRUE
CAGE.Mcmdc2.g6014	Mcmdc2	99.851	7529.3	99.851	7529.3	6.2224	27598000	121280	21.333	1	4.5324e-101	9.0648e-101	3.8193e-98	TRUE
CAGE.Hp1bp3.g27866	Hp1bp3	246.39	23482	246.39	23482	6.5687	269950000	1204600	21.17	1	1.5242e-99	3.0484e-99	1.2776e-96	TRUE
CAGE.Ces2f.g55126	Ces2f	160.8	13657	160.8	13657	6.3994	91076000	407130	21.152	1	2.2034e-99	4.4069e-99	1.8373e-96	TRUE
CAGE.Oca2.g3443	Oca2	174.2	15107	174.2	15107	6.4301	111490000	498990	21.139	1	2.9194e-99	5.8388e-99	2.4216e-96	TRUE
CAGE.Umod.g5597	Umod	119.73	9332.3	119.73	9332.3	6.2725	42435000	192410	21.002	1	5.1365e-98	1.0273e-97	4.2387e-95	TRUE
CAGE.Arl14epl.g78980	Arl14epl	39.335	2273.6	39.335	2273.6	5.8174	2496000	11384	20.94	1	1.7804e-97	3.5609e-97	1.4616e-94	TRUE
CAGE.Rcor1.g45289	Rcor1	134.43	10715	134.43	10715	6.3061	55979000	258240	20.822	1	2.2768e-96	4.5536e-96	1.8595e-93	TRUE
CAGE.Ltbp1.g55402	Ltbp1	132.7	10522	132.7	10522	6.2983	53966000	249880	20.783	1	5.0923e-96	1.0185e-95	4.1378e-93	TRUE
CAGE.Ggnbp1.g57125	Ggnbp1	150.86	12320	150.86	12320	6.3422	74038000	346160	20.683	1	4.1277e-95	8.2554e-95	3.337e-92	TRUE
CAGE.Olfr491.g47011	Olfr491	84.722	5906.9	84.722	5906.9	6.1068	16949000	79885	20.599	1	2.2461e-94	4.4921e-94	1.8066e-91	TRUE
CAGE.Bbs10.g27658	Bbs10	187.6	16150	187.6	16150	6.4202	127410000	602430	20.566	1	4.6151e-94	9.2302e-94	3.6935e-91	TRUE
CAGE.Gria3.g74960	Gria3	183.28	15578	183.28	15578	6.4016	118510000	567770	20.431	1	7.3671e-93	1.4734e-92	5.8665e-90	TRUE
CAGE.Ocel1.g53716	Ocel1	343.64	34178	343.64	34178	6.6319	572380000	2806700	20.196	1	9.1968e-91	1.8394e-90	7.2871e-88	TRUE
CAGE.Pias1.g63218	Pias1	236.44	21268	236.44	21268	6.485	221170000	1084900	20.192	1	9.705e-91	1.941e-90	7.6518e-88	TRUE
CAGE.Rab11fip5.g9853	Rab11fip5	235.58	21097	235.58	21097	6.4786	217590000	1074800	20.122	1	4.028e-90	8.0561e-90	3.1602e-87	TRUE
CAGE.Sppl2c.g37245	Sppl2c	82.993	5610.5	82.993	5610.5	6.062	15277000	75807	20.076	1	9.6716e-90	1.9343e-89	7.5507e-87	TRUE
CAGE.Chkb.g23838	Chkb	241.2	21671	241.2	21671	6.4835	229630000	1141200	20.06	1	1.3884e-89	2.7769e-89	1.0787e-86	TRUE
CAGE.Gstm5.g33956	Gstm5	160.8	12932	160.8	12932	6.3207	81549000	407130	20.015	1	3.3842e-89	6.7685e-89	2.6164e-86	TRUE
CAGE.Scube2.g65152	Scube2	199.7	16999	199.7	16999	6.4044	141110000	706210	19.991	1	5.5554e-89	1.1111e-88	4.2743e-86	TRUE
CAGE.Faah.g79028	Faah	91.206	6283.9	91.206	6283.9	6.0909	19175000	96348	19.951	1	1.1994e-88	2.3987e-88	9.1834e-86	TRUE
CAGE.Slc1a3.g41885	Slc1a3	98.987	6930	98.987	6930	6.1152	23331000	118630	19.833	1	1.2588e-87	2.5177e-87	9.5927e-85	TRUE
CAGE.Katna1.g9057	Katna1	51.871	3054.9	51.871	3054.9	5.853	4509000	22974	19.812	1	1.836e-87	3.672e-87	1.3924e-84	TRUE
CAGE.Smarca2.g74312	Smarca2	215.7	18472	215.7	18472	6.4136	166650000	858990	19.698	1	1.8927e-86	3.7853e-86	1.4286e-83	TRUE
CAGE.Olfr272.g18721	Olfr272	50.142	2908	50.142	2908	5.8299	4083600	21079	19.684	1	2.3359e-86	4.6719e-86	1.7549e-83	TRUE
CAGE.Sulf1.g36969	Sulf1	279.24	25606	279.24	25606	6.5138	320730000	1656000	19.682	1	2.651e-86	5.3021e-86	1.9822e-83	TRUE
CAGE.Man1a.g13108	Man1a	148.26	11454	148.26	11454	6.2619	63907000	331230	19.644	1	5.4316e-86	1.0863e-85	4.0423e-83	TRUE
CAGE.Lrg1.g22927	Lrg1	322.03	30543	322.03	30543	6.5631	456670000	2379500	19.592	1	1.5587e-85	3.1175e-85	1.1546e-82	TRUE
CAGE.Fshb.g46879	Fshb	51.006	2949.6	51.006	2949.6	5.8262	4200800	22014	19.536	1	4.2922e-85	8.5843e-85	3.1648e-82	TRUE
CAGE.Ptpn12.g79602	Ptpn12	164.69	12997	164.69	12997	6.2936	82332000	432630	19.509	1	7.664e-85	1.5328e-84	5.6249e-82	TRUE
CAGE.Rasl12.g32928	Rasl12	207.48	17398	207.48	17398	6.383	147760000	778270	19.487	1	1.2038e-84	2.4077e-84	8.7949e-82	TRUE
CAGE.Usp8.g55252	Usp8	57.922	3451.3	57.922	3451.3	5.8726	5757700	30404	19.461	1	1.8521e-84	3.7041e-84	1.3469e-81	TRUE
CAGE.Cnot2.g49045	Cnot2	42.793	2329.5	42.793	2329.5	5.7338	2614500	14098	19.259	1	9.2692e-83	1.8538e-82	6.7102e-80	TRUE
CAGE.Npcd.g31533	Npcd	142.21	10635	142.21	10635	6.2146	55047000	297940	19.223	1	1.9746e-82	3.9492e-82	1.423e-79	TRUE
CAGE.Fcgr4.g45293	Fcgr4	178.09	14129	178.09	14129	6.3019	97315000	527810	19.203	1	2.9345e-82	5.8689e-82	2.1052e-79	TRUE
CAGE.Dock4.g28792	Dock4	90.774	6013.5	90.774	6013.5	6.0342	17540000	95192	19.197	1	3.2108e-82	6.4217e-82	2.2932e-79	TRUE
CAGE.Aim1.g17918	Aim1	216.99	18139	216.99	18139	6.3788	160610000	872180	19.191	1	3.731e-82	7.4621e-82	2.6528e-79	TRUE
CAGE.Fbxw7.g60332	Fbxw7	264.54	23309	264.54	23309	6.4559	265530000	1443300	19.182	1	4.4588e-82	8.9175e-82	3.1561e-79	TRUE
CAGE.Snai1.g9544	Snai1	134	9784.7	134	9784.7	6.1796	46568000	256130	19.069	1	3.79e-81	7.5799e-81	2.6708e-78	TRUE
CAGE.Itga5.g79443	Itga5	156.04	11865	156.04	11865	6.2395	68545000	377220	19.064	1	4.22e-81	8.44e-81	2.9608e-78	TRUE
CAGE.Trappc1.g53210	Trappc1	79.967	5082.8	79.967	5082.8	5.9724	12514000	68981	19.048	1	5.5113e-81	1.1023e-80	3.8498e-78	TRUE
CAGE.Olfr1099.g70899	Olfr1099	193.22	15434	193.22	15434	6.3124	116140000	649370	18.913	1	7.4527e-80	1.4905e-79	5.1832e-77	TRUE
CAGE.control.g15270	CAGE.control.g15270	329.38	30280	329.38	30280	6.5181	448510000	2519900	18.867	1	1.8292e-79	3.6585e-79	1.2667e-76	TRUE
CAGE.Vmn1r7.g27300	Vmn1r7	20.748	913.86	20.748	913.86	5.3946	398820	2251.6	18.822	1	3.7529e-79	7.5058e-79	2.5875e-76	TRUE
CAGE.Cdkn2a.g54850	Cdkn2a	1611	225970	1611	225970	7.1312	25169000000	142620000	18.787	1	8.6734e-79	1.7347e-78	5.9542e-76	TRUE
CAGE.Pcif1.g24468	Pcif1	148.7	10982	148.7	10982	6.1971	58679000	333690	18.754	1	1.5038e-78	3.0075e-78	1.0279e-75	TRUE
CAGE.Acpt.g15978	Acpt	246.39	20808	246.39	20808	6.3943	211390000	1204600	18.734	1	2.2208e-78	4.4417e-78	1.5115e-75	TRUE
CAGE.Bri3.g53544	Bri3	207.05	16608	207.05	16608	6.3189	134500000	774150	18.64	1	1.272e-77	2.5439e-77	8.6203e-75	TRUE
CAGE.Ddx56.g21975	Ddx56	48.413	2633.7	48.413	2633.7	5.7366	3341800	19282	18.618	1	1.8165e-77	3.6329e-77	1.2258e-74	TRUE
CAGE.Coro2b.g40237	Coro2b	144.81	10539	144.81	10539	6.1756	54016000	311950	18.61	1	2.2326e-77	4.4653e-77	1.5003e-74	TRUE
CAGE.Cdnf.g58711	Cdnf	320.3	28750	320.3	28750	6.4835	404110000	2347100	18.557	1	6.1967e-77	1.2393e-76	4.1467e-74	TRUE
CAGE.Odf3l2.g61462	Odf3l2	158.64	11784	158.64	11784	6.206	67574000	393360	18.536	1	8.8639e-77	1.7728e-76	5.9067e-74	TRUE
CAGE.Bri3.g75246	Bri3	205.75	16356	205.75	16356	6.3058	130410000	761890	18.503	1	1.6614e-76	3.3227e-76	1.1025e-73	TRUE
CAGE.Cyp3a11.g75490	Cyp3a11	238.61	19660	238.61	19660	6.3586	188600000	1110300	18.432	1	6.1759e-76	1.2352e-75	4.0813e-73	TRUE
CAGE.Slc35d2.g5085	Slc35d2	120.17	8239	120.17	8239	6.0876	32958000	194180	18.424	1	6.8833e-76	1.3767e-75	4.53e-73	TRUE
CAGE.Gstk1.g56915	Gstk1	212.67	16882	212.67	16882	6.3041	138940000	828690	18.312	1	5.6203e-75	1.1241e-74	3.6685e-72	TRUE
CAGE.Grasp.g52126	Grasp	121.46	8301.4	121.46	8301.4	6.0831	33456000	199550	18.312	1	5.5043e-75	1.1009e-74	3.6075e-72	TRUE
CAGE.Gjb4.g10830	Gjb4	232.99	18844	232.99	18844	6.3316	173180000	1045000	18.206	1	3.936e-74	7.872e-74	2.5586e-71	TRUE
CAGE.Olfr94.g8573	Olfr94	181.98	13747	181.98	13747	6.2314	92003000	557610	18.166	1	8.1045e-74	1.6209e-73	5.247e-71	TRUE
CAGE.Pabpc5.g19937	Pabpc5	117.57	7894.5	117.57	7894.5	6.0572	30241000	183700	18.145	1	1.1609e-73	2.3219e-73	7.4856e-71	TRUE
CAGE.Aimp1.g62062	Aimp1	111.95	7409.7	111.95	7409.7	6.0358	26628000	162200	18.12	1	1.821e-73	3.6419e-73	1.1694e-70	TRUE
CAGE.Eda.g16808	Eda	249.84	20457	249.84	20457	6.3497	204170000	1248100	18.088	1	3.3811e-73	6.7621e-73	2.1626e-70	TRUE
CAGE.Lace1.g20739	Lace1	190.62	14513	190.62	14513	6.243	102560000	627440	18.081	1	3.8012e-73	7.6024e-73	2.4216e-70	TRUE
CAGE.Stx6.g3862	Stx6	241.2	19508	241.2	19508	6.3318	185610000	1141200	18.036	1	8.6885e-73	1.7377e-72	5.513e-70	TRUE
CAGE.Slc38a11.g18439	Slc38a11	64.406	3661.9	64.406	3661.9	5.8074	6471100	39808	18.031	1	8.8732e-73	1.7746e-72	5.6078e-70	TRUE
CAGE.Pik3ca.g12592	Pik3ca	263.24	21696	263.24	21696	6.3595	229680000	1425400	17.952	1	3.9404e-72	7.8808e-72	2.4805e-69	TRUE
CAGE.Slco2b1.g49944	Slco2b1	411.08	37935	411.08	37935	6.5245	704020000	4426200	17.836	1	3.2311e-71	6.4623e-71	2.0181e-68	TRUE
CAGE.Crebbp.g69262	Crebbp	60.948	3378.5	60.948	3378.5	5.7696	5503200	34601	17.835	1	2.9977e-71	5.9953e-71	1.8796e-68	TRUE
CAGE.Fam122c.g31581	Fam122c	162.96	11724	162.96	11724	6.1601	66831000	421180	17.814	1	4.568e-71	9.1359e-71	2.8418e-68	TRUE
CAGE.Fam81a.g62043	Fam81a	123.19	8205.2	123.19	8205.2	6.0461	32660000	206850	17.77	1	9.8859e-71	1.9772e-70	6.1263e-68	TRUE
CAGE.Dlg4.g26492	Dlg4	226.07	17686	226.07	17686	6.2834	152420000	967940	17.746	1	1.5554e-70	3.1108e-70	9.6016e-68	TRUE
CAGE.Fam78a.g40663	Fam78a	177.22	12977	177.22	12977	6.1863	81921000	521320	17.728	1	2.1342e-70	4.2684e-70	1.3124e-67	TRUE
CAGE.Ncald.g5233	Ncald	138.32	9450.6	138.32	9450.6	6.0841	43359000	277660	17.673	1	5.6527e-70	1.1305e-69	3.4626e-67	TRUE
CAGE.Pcnt.g50502	Pcnt	154.32	10843	154.32	10843	6.1255	57122000	366690	17.651	1	8.321e-70	1.6642e-69	5.0775e-67	TRUE
CAGE.Pibf1.g65603	Pibf1	23.774	1017.9	23.774	1017.9	5.362	494100	3177.3	17.636	1	9.8729e-70	1.9746e-69	6.0015e-67	TRUE
CAGE.Zfp941.g75859	Zfp941	182.84	13413	182.84	13413	6.1891	87516000	564370	17.611	1	1.7119e-69	3.4239e-69	1.0367e-66	TRUE
CAGE.Ctag2.g53138	Ctag2	153.02	10689	153.02	10689	6.1171	55508000	358900	17.587	1	2.5577e-69	5.1153e-69	1.543e-66	TRUE
CAGE.Vmn1r204.g61255	Vmn1r204	140.48	9574.1	140.48	9574.1	6.0806	44496000	288820	17.554	1	4.6352e-69	9.2705e-69	2.7858e-66	TRUE
CAGE.Olfr552.g14495	Olfr552	400.27	36071	400.27	36071	6.4902	636190000	4136400	17.539	1	6.2649e-69	1.253e-68	3.751e-66	TRUE
CAGE.Hsh2d.g75736	Hsh2d	244.22	19066	244.22	19066	6.2808	177130000	1178000	17.342	1	1.9238e-67	3.8475e-67	1.1475e-64	TRUE
CAGE.Vwa1.g78423	Vwa1	160.37	11185	160.37	11185	6.1152	60768000	404350	17.337	1	2.0638e-67	4.1276e-67	1.2264e-64	TRUE
CAGE.Cflar.g18873	Cflar	35.877	1680.8	35.877	1680.8	5.5112	1352900	9014	17.326	1	2.3208e-67	4.6416e-67	1.3741e-64	TRUE
CAGE.Pfn4.g62740	Pfn4	902.55	99925	902.55	99925	6.7891	4902700000	32689000	17.319	1	2.9885e-67	5.977e-67	1.7628e-64	TRUE
CAGE.Tm6sf2.g38031	Tm6sf2	84.29	4937.2	84.29	4937.2	5.8555	11775000	78853	17.282	1	5.2142e-67	1.0428e-66	3.0643e-64	TRUE
CAGE.Vmn2r63.g60532	Vmn2r63	270.16	21587	270.16	21587	6.3149	227200000	1522500	17.276	1	6.1023e-67	1.2205e-66	3.5731e-64	TRUE
CAGE.Zfp526.g53230	Zfp526	37.174	1752.3	37.174	1752.3	5.5214	1470900	9863.5	17.27	1	6.1545e-67	1.2309e-66	3.5905e-64	TRUE
CAGE.Tex38.g72193	Tex38	124.92	8116.8	124.92	8116.8	6.0105	31935000	214310	17.264	1	7.2814e-67	1.4563e-66	4.2324e-64	TRUE
CAGE.Shmt2.g33172	Shmt2	126.65	8249.4	126.65	8249.4	6.0142	32990000	221930	17.243	1	1.051e-66	2.1019e-66	6.0866e-64	TRUE
CAGE.Zc3h3.g142	Zc3h3	152.15	10374	152.15	10374	6.0819	52238000	353770	17.185	1	2.8653e-66	5.7305e-66	1.6534e-63	TRUE
CAGE.Mal.g52906	Mal	239.04	18362	239.04	18362	6.2574	164210000	1115400	17.16	1	4.5229e-66	9.0458e-66	2.6005e-63	TRUE
CAGE.Klhl25.g39682	Klhl25	215.26	16059	215.26	16059	6.2146	125520000	854620	17.139	1	6.4185e-66	1.2837e-65	3.6771e-63	TRUE
CAGE.Dmkn.g3770	Dmkn	138.32	9117.8	138.32	9117.8	6.0323	40315000	277660	17.041	1	3.3772e-65	6.7545e-65	1.9279e-62	TRUE
CAGE.Mfsd7c.g23717	Mfsd7c	88.18	5149.1	88.18	5149.1	5.8517	12806000	88432	17.018	1	4.8566e-65	9.7132e-65	2.7624e-62	TRUE
CAGE.Trub1.g16974	Trub1	100.72	6059	100.72	6059	5.8967	17751000	123970	16.923	1	2.493e-64	4.9859e-64	1.4129e-61	TRUE
CAGE.Tmem180.g75497	Tmem180	355.75	29974	355.75	29974	6.3927	438620000	3064900	16.918	1	2.8533e-64	5.7065e-64	1.6057e-61	TRUE
CAGE.Gm11595.g24506	Gm11595	51.871	2615.5	51.871	2615.5	5.629	3286100	22974	16.914	1	2.8196e-64	5.6391e-64	1.5924e-61	TRUE
CAGE.Ppp1r3a.g39895	Ppp1r3a	266.27	20744	266.27	20744	6.2784	209680000	1467400	16.905	1	3.5158e-64	7.0317e-64	1.9716e-61	TRUE
CAGE.1700020N15Rik.g1204	1700020N15Rik	81.696	4636.9	81.696	4636.9	5.8095	10375000	72834	16.879	1	5.2103e-64	1.0421e-63	2.9117e-61	TRUE
CAGE.Slc4a10.g11128	Slc4a10	71.754	3927.1	71.754	3927.1	5.7547	7431900	52379	16.846	1	9.0729e-64	1.8146e-63	5.0524e-61	TRUE
CAGE.Zfp105.g66201	Zfp105	169.44	11647	169.44	11647	6.0947	65873000	465100	16.83	1	1.2198e-63	2.4396e-63	6.769e-61	TRUE
CAGE.Herc1.g7114	Herc1	214.4	15668	214.4	15668	6.1848	119410000	845920	16.802	1	1.9803e-63	3.9605e-63	1.0951e-60	TRUE
CAGE.Tbkbp1.g67745	Tbkbp1	9.5096	308.09	9.5096	308.09	4.8782	44574	316.42	16.785	1	2.2335e-63	4.467e-63	1.2308e-60	TRUE
CAGE.Cd200r4.g16720	Cd200r4	173.77	11983	173.77	11983	6.0995	69727000	495850	16.77	1	3.3678e-63	6.7357e-63	1.8496e-60	TRUE
CAGE.Cdk14.g58558	Cdk14	264.11	20296	264.11	20296	6.2585	200640000	1437300	16.709	1	9.6227e-63	1.9245e-62	5.2665e-60	TRUE
CAGE.Cox18.g6076	Cox18	96.825	5687.2	96.825	5687.2	5.8616	15626000	112160	16.693	1	1.2027e-62	2.4055e-62	6.56e-60	TRUE
CAGE.Esam.g7783	Esam	131.84	8396.3	131.84	8396.3	5.9822	34151000	245760	16.671	1	1.7647e-62	3.5293e-62	9.592e-60	TRUE
CAGE.Braf.g30548	Braf	67.864	3621.6	67.864	3621.6	5.7171	6314600	45463	16.667	1	1.8212e-62	3.6425e-62	9.8658e-60	TRUE
CAGE.control.g12776	CAGE.control.g12776	341.05	27979	341.05	27979	6.354	381920000	2753200	16.656	1	2.3376e-62	4.6752e-62	1.262e-59	TRUE
CAGE.4833420G17Rik.g78731	4833420G17Rik	207.48	14893	207.48	14893	6.1587	107840000	778270	16.647	1	2.6799e-62	5.3599e-62	1.442e-59	TRUE
CAGE.Aebp2.g15685	Aebp2	133.13	8479.5	133.13	8479.5	5.9824	34831000	251950	16.628	1	3.6169e-62	7.2339e-62	1.9396e-59	TRUE
CAGE.Kbtbd12.g78895	Kbtbd12	186.3	12940	186.3	12940	6.1104	81323000	591900	16.577	1	8.6231e-62	1.7246e-61	4.6086e-59	TRUE
CAGE.Olfr389.g1407	Olfr389	66.567	3499.4	66.567	3499.4	5.6951	5892300	43289	16.499	1	2.9609e-61	5.9218e-61	1.5771e-58	TRUE
CAGE.Kcnt2.g31768	Kcnt2	69.593	3699.6	69.593	3699.6	5.7121	6588600	48464	16.489	1	3.5091e-61	7.0181e-61	1.8629e-58	TRUE
CAGE.Nek1.g69032	Nek1	70.89	3786.7	70.89	3786.7	5.7194	6903700	50791	16.488	1	3.5989e-61	7.1979e-61	1.9043e-58	TRUE
CAGE.Vmn1r148.g12420	Vmn1r148	203.59	14397	203.59	14397	6.137	100720000	741710	16.48	1	4.2796e-61	8.5591e-61	2.2569e-58	TRUE
CAGE.1110012L19Rik.g27726	1110012L19Rik	270.16	20598	270.16	20598	6.2473	206600000	1522500	16.474	1	4.8039e-61	9.6079e-61	2.5251e-58	TRUE
CAGE.Kcne2.g70260	Kcne2	242.06	17908	242.06	17908	6.2032	156040000	1151600	16.462	1	5.8575e-61	1.1715e-60	3.0687e-58	TRUE
CAGE.Ube2l6.g33712	Ube2l6	210.94	15021	210.94	15021	6.1473	109670000	811670	16.439	1	8.5524e-61	1.7105e-60	4.4659e-58	TRUE
CAGE.Atp4a.g45346	Atp4a	128.81	8032.3	128.81	8032.3	5.9515	31233000	231680	16.42	1	1.1325e-60	2.265e-60	5.8944e-58	TRUE
CAGE.Ppp2r2b.g18995	Ppp2r2b	108.5	6460.7	108.5	6460.7	5.883	20175000	149770	16.414	1	1.248e-60	2.496e-60	6.4744e-58	TRUE
CAGE.Gorasp1.g6522	Gorasp1	24.639	987.96	24.639	987.96	5.2695	463990	3477.9	16.335	1	4.2305e-60	8.461e-60	2.1876e-57	TRUE
CAGE.Stard4.g59765	Stard4	194.51	13453	194.51	13453	6.1046	87895000	660510	16.314	1	6.6071e-60	1.3214e-59	3.4054e-57	TRUE
CAGE.control.g3948	CAGE.control.g3948	226.07	16183	226.07	16183	6.1553	127310000	967940	16.219	1	3.1338e-59	6.2676e-59	1.61e-56	TRUE
CAGE.Dhodh.g55891	Dhodh	114.55	6828.6	114.55	6828.6	5.8852	22539000	171930	16.193	1	4.6767e-59	9.3535e-59	2.395e-56	TRUE
CAGE.Olfr1408.g14507	Olfr1408	44.09	2025.3	44.09	2025.3	5.4899	1962600	15208	16.066	1	3.4623e-58	6.9246e-58	1.7674e-55	TRUE
CAGE.Ccnc.g73912	Ccnc	229.1	16291	229.1	16291	6.1458	128990000	1001200	16.052	1	4.6876e-58	9.3753e-58	2.3852e-55	TRUE
CAGE.Tigd3.g23879	Tigd3	69.593	3591.7	69.593	3591.7	5.6694	6202800	48464	15.999	1	1.0371e-57	2.0742e-57	5.2602e-55	TRUE
CAGE.Fbxl5.g57085	Fbxl5	38.038	1667.8	38.038	1667.8	5.4178	1328100	10456	15.939	1	2.6493e-57	5.2985e-57	1.3395e-54	TRUE
CAGE.Spag11a.g53192	Spag11a	144.81	9021.6	144.81	9021.6	5.9514	39399000	311950	15.893	1	5.8467e-57	1.1693e-56	2.9467e-54	TRUE
CAGE.Map7d2.g18497	Map7d2	168.15	10851	168.15	10851	6.0035	57057000	456100	15.818	1	1.9657e-56	3.9314e-56	9.8759e-54	TRUE
CAGE.Lrrc28.g23665	Lrrc28	77.806	4088.3	77.806	4088.3	5.6974	8042100	64342	15.811	1	2.1156e-56	4.2311e-56	1.0595e-53	TRUE
CAGE.Aebp2.g29506	Aebp2	98.987	5542.9	98.987	5542.9	5.793	14818000	118630	15.806	1	2.3087e-56	4.6174e-56	1.1527e-53	TRUE
CAGE.Abhd6.g33189	Abhd6	114.55	6667.4	114.55	6667.4	5.8508	21470000	171930	15.804	1	2.4068e-56	4.8137e-56	1.1979e-53	TRUE
CAGE.Cyp4f18.g56556	Cyp4f18	115.41	6725.9	115.41	6725.9	5.8526	21849000	175240	15.791	1	2.9406e-56	5.8812e-56	1.459e-53	TRUE
CAGE.Efhd2.g33268	Efhd2	301.71	22720	301.71	22720	6.2299	251300000	2016200	15.789	1	3.1892e-56	6.3784e-56	1.5774e-53	TRUE
CAGE.Bloc1s4.g49330	Bloc1s4	118.01	6901.4	118.01	6901.4	5.858	23007000	185420	15.753	1	5.3893e-56	1.0779e-55	2.6573e-53	TRUE
CAGE.Rbp7.g31431	Rbp7	57.058	2750.7	57.058	2750.7	5.5667	3627800	29265	15.746	1	5.8197e-56	1.1639e-55	2.8607e-53	TRUE
CAGE.1700024P04Rik.g55432	1700024P04Rik	177.66	11575	177.66	11575	6.0178	64946000	524560	15.736	1	7.1791e-56	1.4358e-55	3.5181e-53	TRUE
CAGE.Mzf1.g63097	Mzf1	257.62	18533	257.62	18533	6.1632	167000000	1349300	15.733	1	7.6106e-56	1.5221e-55	3.7181e-53	TRUE
CAGE.Csad.g20131	Csad	81.264	4293.7	81.264	4293.7	5.7062	8872300	71859	15.714	1	9.7531e-56	1.9506e-55	4.7502e-53	TRUE
CAGE.Sstr2.g27837	Sstr2	247.68	17586	247.68	17586	6.144	150300000	1220800	15.692	1	1.4649e-55	2.9297e-55	7.1128e-53	TRUE
CAGE.4930505A04Rik.g5347	4930505A04Rik	82.129	4321	82.129	4321	5.7002	8984000	73817	15.602	1	5.7255e-55	1.1451e-54	2.7716e-52	TRUE
CAGE.Zfp583.g58413	Zfp583	147.83	9091.8	147.83	9091.8	5.933	39997000	328780	15.598	1	6.2175e-55	1.2435e-54	3.0007e-52	TRUE
CAGE.Ehhadh.g27706	Ehhadh	107.63	6075.9	107.63	6075.9	5.8058	17810000	146760	15.579	1	8.2352e-55	1.647e-54	3.9624e-52	TRUE
CAGE.control.g14435	CAGE.control.g14435	245.95	17255	245.95	17255	6.1268	144660000	1199300	15.532	1	1.7866e-54	3.5733e-54	8.5707e-52	TRUE
CAGE.Gm14431.g55672	Gm14431	41.064	1788.7	41.064	1788.7	5.411	1527100	12697	15.51	1	2.319e-54	4.6381e-54	1.1091e-51	TRUE
CAGE.Tex16.g10986	Tex16	32.419	1324.6	32.419	1324.6	5.3099	834920	6971	15.477	1	3.8037e-54	7.6074e-54	1.8138e-51	TRUE
CAGE.Tsc2.g22653	Tsc2	306.04	22683	306.04	22683	6.2071	250360000	2090400	15.477	1	4.2724e-54	8.5448e-54	2.0312e-51	TRUE
CAGE.Mcc.g4907	Mcc	170.74	10826	170.74	10826	5.9782	56766000	474200	15.473	1	4.398e-54	8.796e-54	2.0847e-51	TRUE
CAGE.Galnt9.g17430	Galnt9	80.4	4168.9	80.4	4168.9	5.6789	8358000	69932	15.461	1	5.1657e-54	1.0331e-53	2.4413e-51	TRUE
CAGE.Cipc.g49552	Cipc	178.09	11356	178.09	11356	5.9868	62476000	527810	15.386	1	1.6955e-53	3.391e-53	7.9891e-51	TRUE
CAGE.Hbq1a.g55831	Hbq1a	225.21	15229	225.21	15229	6.0731	112550000	958560	15.324	1	4.44e-53	8.88e-53	2.0859e-50	TRUE
CAGE.Rab3gap1.g32107	Rab3gap1	193.65	12572	193.65	12572	6.0133	76608000	653070	15.317	1	4.9494e-53	9.8989e-53	2.3184e-50	TRUE
CAGE.Nes.g32787	Nes	233.42	15918	233.42	15918	6.0855	123000000	1049900	15.307	1	5.8379e-53	1.1676e-52	2.7266e-50	TRUE
CAGE.Phf8.g31264	Phf8	107.2	5931.6	107.2	5931.6	5.7769	16962000	145260	15.282	1	8.2819e-53	1.6564e-52	3.8568e-50	TRUE
CAGE.Fkbp5.g32569	Fkbp5	116.71	6571.2	116.71	6571.2	5.8031	20830000	180290	15.201	1	2.8558e-52	5.7117e-52	1.326e-49	TRUE
CAGE.Ino80c.g76675	Ino80c	244.66	16752	244.66	16752	6.0917	136250000	1183300	15.176	1	4.3608e-52	8.7215e-52	2.0189e-49	TRUE
CAGE.Nol4l.g69008	Nol4l	173.33	10825	173.33	10825	5.9564	56725000	492720	15.174	1	4.3972e-52	8.7943e-52	2.0299e-49	TRUE
CAGE.C2cd2l.g41524	C2cd2l	201	13048	201	13048	6.0134	82516000	717920	15.162	1	5.343e-52	1.0686e-51	2.4594e-49	TRUE
CAGE.Kcnk18.g52755	Kcnk18	297.82	21424	297.82	21424	6.1639	223160000	1950700	15.126	1	9.3222e-52	1.8644e-51	4.2786e-49	TRUE
CAGE.Nf2.g21655	Nf2	137.89	8075.2	137.89	8075.2	5.8617	31501000	275460	15.123	1	9.4134e-52	1.8827e-51	4.3081e-49	TRUE
CAGE.Gprasp1.g35542	Gprasp1	194.95	12481	194.95	12481	5.9932	75470000	664240	15.074	1	2.0079e-51	4.0158e-51	9.163e-49	TRUE
CAGE.Kdf1.g38209	Kdf1	319	23291	319	23291	6.1856	263860000	2323000	15.072	1	2.1227e-51	4.2454e-51	9.6592e-49	TRUE
CAGE.Fancl.g69198	Fancl	256.76	17683	256.76	17683	6.1003	151840000	1337800	15.066	1	2.2928e-51	4.5856e-51	1.0374e-48	TRUE
CAGE.Gng5.g78973	Gng5	41.497	1761.4	41.497	1761.4	5.3741	1479100	13039	15.062	1	2.2352e-51	4.4704e-51	1.0142e-48	TRUE
CAGE.Armcx2.g11340	Armcx2	149.56	8889	149.56	8889	5.8838	38189000	338640	15.018	1	4.6553e-51	9.3105e-51	2.1003e-48	TRUE
CAGE.AF251705.g6553	AF251705	197.54	12621	197.54	12621	5.9904	77173000	686940	14.99	1	7.233e-51	1.4466e-50	3.2449e-48	TRUE
CAGE.Gdap1.g9995	Gdap1	38.903	1615.8	38.903	1615.8	5.3405	1243300	11069	14.988	1	6.8026e-51	1.3605e-50	3.0605e-48	TRUE
CAGE.Zfp11.g16978	Zfp11	178.52	11034	178.52	11034	5.9418	58920000	531070	14.896	1	2.9338e-50	5.8676e-50	1.3125e-47	TRUE
CAGE.Olfr214.g24770	Olfr214	328.08	23807	328.08	23807	6.1769	275630000	2494800	14.865	1	4.7821e-50	9.5641e-50	2.1334e-47	TRUE
CAGE.2810007J24Rik.g5177	2810007J24Rik	178.09	10970	178.09	10970	5.9369	58235000	527810	14.855	1	5.4222e-50	1.0844e-49	2.4122e-47	TRUE
CAGE.Fbxw17.g40823	Fbxw17	257.62	17504	257.62	17504	6.0807	148710000	1349300	14.847	1	6.1942e-50	1.2388e-49	2.748e-47	TRUE
CAGE.Dao.g33106	Dao	133.13	7576.1	133.13	7576.1	5.8199	27699000	251950	14.828	1	7.9813e-50	1.5963e-49	3.5309e-47	TRUE
CAGE.Cfap70.g64472	Cfap70	115.41	6317.7	115.41	6317.7	5.7623	19234000	175240	14.816	1	9.4721e-50	1.8944e-49	4.1788e-47	TRUE
CAGE.Lefty2.g22703	Lefty2	265.84	18146	265.84	18146	6.0876	159850000	1461400	14.791	1	1.4309e-49	2.8618e-49	6.2953e-47	TRUE
CAGE.Crip3.g9288	Crip3	373.9	27957	373.9	27957	6.2206	380400000	3478400	14.789	1	1.482e-49	2.9639e-49	6.502e-47	TRUE
CAGE.Rnf6.g1276	Rnf6	121.03	6681.7	121.03	6681.7	5.7751	21521000	197750	14.753	1	2.4098e-49	4.8196e-49	1.0544e-46	TRUE
CAGE.Gucy2e.g33828	Gucy2e	138.32	7911.4	138.32	7911.4	5.8276	30211000	277660	14.752	1	2.4879e-49	4.9758e-49	1.0856e-46	TRUE
CAGE.Ift52.g76330	Ift52	48.845	2118.9	48.845	2118.9	5.4104	2142600	19723	14.74	1	2.799e-49	5.598e-49	1.218e-46	TRUE
CAGE.Trim52.g25806	Trim52	121.46	6705.1	121.46	6705.1	5.775	21672000	199550	14.738	1	3.0222e-49	6.0443e-49	1.3115e-46	TRUE
CAGE.AI429214.g8903	AI429214	104.17	5515.7	104.17	5515.7	5.7129	14642000	135070	14.724	1	3.6769e-49	7.3538e-49	1.5913e-46	TRUE
CAGE.Ppp1r37.g56221	Ppp1r37	339.75	24594	339.75	24594	6.1735	294120000	2726700	14.688	1	6.6088e-49	1.3218e-48	2.8524e-46	TRUE
CAGE.Mgat4d.g79272	Mgat4d	36.742	1471.5	36.742	1471.5	5.286	1029300	9575.2	14.663	1	8.6359e-49	1.7272e-48	3.7173e-46	TRUE
CAGE.Bcr.g2067	Bcr	190.19	11746	190.19	11746	5.9412	66771000	623830	14.631	1	1.4943e-48	2.9886e-48	6.4147e-46	TRUE
CAGE.Chst1.g38620	Chst1	69.593	3288.9	69.593	3288.9	5.5424	5181800	48464	14.623	1	1.5973e-48	3.1946e-48	6.8384e-46	TRUE
CAGE.Flt1.g30970	Flt1	197.97	12290	197.97	12290	5.9488	73104000	690770	14.549	1	5.0176e-48	1.0035e-47	2.1424e-45	TRUE
CAGE.Phf1.g75474	Phf1	207.91	13074	207.91	13074	5.9677	82762000	782400	14.545	1	5.2906e-48	1.0581e-47	2.253e-45	TRUE
CAGE.Cdv3.g65312	Cdv3	151.72	8769.4	151.72	8769.4	5.8437	37132000	351220	14.541	1	5.5286e-48	1.1057e-47	2.348e-45	TRUE
CAGE.Ehd2.g45257	Ehd2	120.17	6511.4	120.17	6511.4	5.7481	20424000	194180	14.504	1	9.4217e-48	1.8843e-47	3.9908e-45	TRUE
CAGE.Pon3.g588	Pon3	111.95	5951.1	111.95	5951.1	5.7196	17048000	162200	14.498	1	1.0169e-47	2.0338e-47	4.2958e-45	TRUE
CAGE.Lyzl1.g25286	Lyzl1	165.55	9765.2	165.55	9765.2	5.8737	46076000	438430	14.498	1	1.0441e-47	2.0882e-47	4.3991e-45	TRUE
CAGE.Ilf2.g65379	Ilf2	323.76	22819	323.76	22819	6.1348	253020000	2412100	14.484	1	1.3067e-47	2.6135e-47	5.4912e-45	TRUE
CAGE.Rusc1.g13615	Rusc1	241.2	15701	241.2	15701	6.0186	119500000	1141200	14.471	1	1.5583e-47	3.1165e-47	6.5309e-45	TRUE
CAGE.Akr7a5.g65441	Akr7a5	106.77	5588.4	106.77	5588.4	5.6967	15024000	143780	14.457	1	1.8669e-47	3.7338e-47	7.804e-45	TRUE
CAGE.Cbfb.g1992	Cbfb	95.096	4825.4	95.096	4825.4	5.6503	11188000	107140	14.452	1	1.992e-47	3.984e-47	8.305e-45	TRUE
CAGE.Mtnr1b.g3753	Mtnr1b	293.93	20105	293.93	20105	6.0911	196240000	1886600	14.423	1	3.1594e-47	6.3188e-47	1.3138e-44	TRUE
CAGE.Olfr186.g57279	Olfr186	39.768	1596.3	39.768	1596.3	5.2921	1211400	11704	14.388	1	4.792e-47	9.584e-47	1.9875e-44	TRUE
CAGE.Cib2.g45237	Cib2	322.46	22549	322.46	22549	6.1234	247000000	2387600	14.384	1	5.5768e-47	1.1154e-46	2.307e-44	TRUE
CAGE.Lemd2.g55191	Lemd2	223.91	14199	223.91	14199	5.9804	97655000	944590	14.379	1	5.8964e-47	1.1793e-46	2.4328e-44	TRUE
CAGE.Defb10.g5865	Defb10	283.56	19130	283.56	19130	6.071	177590000	1721900	14.362	1	7.6252e-47	1.525e-46	3.138e-44	TRUE
CAGE.Smap1.g4941	Smap1	139.62	7776.2	139.62	7776.2	5.7894	29159000	284320	14.322	1	1.3264e-46	2.6528e-46	5.4445e-44	TRUE
CAGE.Dnaic2.g54008	Dnaic2	108.06	5610.5	108.06	5610.5	5.6852	15139000	148260	14.29	1	2.0555e-46	4.1109e-46	8.4155e-44	TRUE
CAGE.Slc7a13.g3831	Slc7a13	169.44	9905.6	169.44	9905.6	5.861	47396000	465100	14.276	1	2.572e-46	5.1439e-46	1.0503e-43	TRUE
CAGE.Tbc1d10c.g46942	Tbc1d10c	171.61	10065	171.61	10065	5.8659	48944000	480320	14.276	1	2.5936e-46	5.1872e-46	1.0564e-43	TRUE
CAGE.Mettl23.g66973	Mettl23	124.92	6718.1	124.92	6718.1	5.7377	21735000	214310	14.242	1	4.1329e-46	8.2657e-46	1.6791e-43	TRUE
CAGE.Gls2.g33748	Gls2	177.22	10441	177.22	10441	5.8726	52674000	521320	14.215	1	6.156e-46	1.2312e-45	2.4947e-43	TRUE
CAGE.Zfp81.g39294	Zfp81	38.903	1532.6	38.903	1532.6	5.2643	1115600	11069	14.197	1	7.3706e-46	1.4741e-45	2.9794e-43	TRUE
CAGE.Xiap.g19273	Xiap	132.27	7152.3	132.27	7152.3	5.7462	24640000	247820	14.102	1	3.0623e-45	6.1246e-45	1.2347e-42	TRUE
CAGE.Krt82.g20247	Krt82	68.296	3083.5	68.296	3083.5	5.4761	4545600	46203	14.027	1	8.4807e-45	1.6961e-44	3.4108e-42	TRUE
CAGE.Vmn1r6.g494	Vmn1r6	45.387	1838.1	45.387	1838.1	5.3092	1606900	16369	14.012	1	1.0266e-44	2.0532e-44	4.1184e-42	TRUE
CAGE.Vmn1r44.g76988	Vmn1r44	254.17	16228	254.17	16228	5.991	127590000	1303700	13.99	1	1.518e-44	3.036e-44	6.0744e-42	TRUE
CAGE.Trp53i13.g7127	Trp53i13	120.17	6267	120.17	6267	5.6929	18892000	194180	13.949	1	2.6153e-44	5.2306e-44	1.0439e-41	TRUE
CAGE.Lhfp.g11980	Lhfp	252.87	16071	252.87	16071	5.9843	125110000	1286900	13.944	1	2.9052e-44	5.8103e-44	1.1567e-41	TRUE
CAGE.Svs4.g67356	Svs4	206.62	12403	206.62	12403	5.9007	74373000	770050	13.898	1	5.4668e-44	1.0934e-43	2.1713e-41	TRUE
CAGE.Smpd5.g77683	Smpd5	117.57	6073.3	117.57	6073.3	5.6789	17735000	183700	13.896	1	5.5367e-44	1.1073e-43	2.1935e-41	TRUE
CAGE.Slc6a5.g54677	Slc6a5	128.81	6815.6	128.81	6815.6	5.7146	22357000	231680	13.892	1	5.8241e-44	1.1648e-43	2.3017e-41	TRUE
CAGE.Slc16a14.g4162	Slc16a14	152.59	8444.4	152.59	8444.4	5.781	34377000	356330	13.891	1	6.005e-44	1.201e-43	2.3673e-41	TRUE
CAGE.Grin2c.g59585	Grin2c	301.71	20019	301.71	20019	6.0473	194390000	2016200	13.886	1	6.5723e-44	1.3145e-43	2.5845e-41	TRUE
CAGE.Atp8b2.g17949	Atp8b2	229.53	14151	229.53	14151	5.9399	96906000	1006000	13.88	1	7.1052e-44	1.421e-43	2.7872e-41	TRUE
CAGE.Olfr1197.g76989	Olfr1197	156.48	8707	156.48	8707	5.7891	36556000	379880	13.873	1	7.696e-44	1.5392e-43	3.0116e-41	TRUE
CAGE.Rasa2.g56141	Rasa2	146.97	8038.8	146.97	8038.8	5.7638	31141000	323920	13.866	1	8.4117e-44	1.6823e-43	3.2835e-41	TRUE
CAGE.Klk15.g61421	Klk15	150.42	8275.4	150.42	8275.4	5.7723	33008000	343640	13.86	1	9.1763e-44	1.8353e-43	3.5645e-41	TRUE
CAGE.Nptx1.g54837	Nptx1	55.761	2358.1	55.761	2358.1	5.3772	2650400	27605	13.857	1	9.1186e-44	1.8237e-43	3.5508e-41	TRUE
CAGE.Pawr.g51027	Pawr	255.9	16196	255.9	16196	5.9784	127040000	1326400	13.841	1	1.2334e-43	2.4669e-43	4.7796e-41	TRUE
CAGE.Arpc3.g60138	Arpc3	33.284	1227.1	33.284	1227.1	5.1628	712650	7452	13.83	1	1.2954e-43	2.5908e-43	5.0076e-41	TRUE
CAGE.Slc27a5.g59864	Slc27a5	146.97	7999.8	146.97	7999.8	5.7568	30834000	323920	13.798	1	2.1809e-43	4.3618e-43	8.4102e-41	TRUE
CAGE.Cyp4f37.g77391	Cyp4f37	35.013	1303.8	35.013	1303.8	5.1792	804960	8473.2	13.784	1	2.4511e-43	4.9022e-43	9.4293e-41	TRUE
CAGE.Ccr8.g38008	Ccr8	297.39	19504	297.39	19504	6.0305	184450000	1943600	13.777	1	2.9931e-43	5.9863e-43	1.1487e-40	TRUE
CAGE.Sqstm1.g19594	Sqstm1	236.44	14562	236.44	14562	5.9386	102610000	1084900	13.754	1	4.1078e-43	8.2156e-43	1.5726e-40	TRUE
CAGE.Ctbs.g35047	Ctbs	175.93	10008	175.93	10008	5.822	48337000	511680	13.745	1	4.5445e-43	9.089e-43	1.7357e-40	TRUE
CAGE.Kcnj9.g1679	Kcnj9	125.79	6529.6	125.79	6529.6	5.6867	20504000	218100	13.712	1	7.0532e-43	1.4106e-42	2.6874e-40	TRUE
CAGE.Tigar.g32059	Tigar	34.58	1276.5	34.58	1276.5	5.1661	771230	8210.5	13.706	1	7.1616e-43	1.4323e-42	2.7222e-40	TRUE
CAGE.Cfap52.g18821	Cfap52	121.46	6233.2	121.46	6233.2	5.6698	18677000	199550	13.682	1	1.0748e-42	2.1496e-42	4.0756e-40	TRUE
CAGE.Il2.g35273	Il2	61.813	2642.8	61.813	2642.8	5.3954	3330700	35861	13.629	1	2.1398e-42	4.2795e-42	8.0947e-40	TRUE
CAGE.control.g36211	CAGE.control.g36211	205.75	12091	205.75	12091	5.87	70627000	761890	13.616	1	2.7062e-42	5.4124e-42	1.0213e-39	TRUE
CAGE.Serpina3a.g49614	Serpina3a	184.57	10535	184.57	10535	5.8272	53563000	578040	13.613	1	2.795e-42	5.59e-42	1.0523e-39	TRUE
CAGE.Siglecg.g39590	Siglecg	151.29	8183.1	151.29	8183.1	5.7479	32255000	348680	13.602	1	3.2469e-42	6.4939e-42	1.2196e-39	TRUE
CAGE.Clca1.g14363	Clca1	89.477	4204	89.477	4204	5.5384	8464700	91774	13.582	1	4.1626e-42	8.3251e-42	1.5599e-39	TRUE
CAGE.B3galt4.g65040	B3galt4	113.25	5657.3	113.25	5657.3	5.6301	15368000	167020	13.566	1	5.246e-42	1.0492e-41	1.9613e-39	TRUE
CAGE.Pon3.g68082	Pon3	45.819	1801.7	45.819	1801.7	5.2669	1541600	16767	13.56	1	5.3941e-42	1.0788e-41	2.0119e-39	TRUE
CAGE.Olfr116.g64784	Olfr116	125.35	6428.2	125.35	6428.2	5.6691	19863000	216200	13.555	1	6.0676e-42	1.2135e-41	2.2578e-39	TRUE
CAGE.control.g60389	CAGE.control.g60389	145.67	7771	145.67	7771	5.7276	29073000	316700	13.55	1	6.5873e-42	1.3175e-41	2.4455e-39	TRUE
CAGE.Got1.g10887	Got1	80.4	3658	80.4	3658	5.4903	6399700	69932	13.529	1	8.5423e-42	1.7085e-41	3.1639e-39	TRUE
CAGE.Olfr618.g11894	Olfr618	81.696	3717.8	81.696	3717.8	5.4909	6610700	72834	13.473	1	1.8148e-41	3.6296e-41	6.7061e-39	TRUE
CAGE.Sgsm3.g37621	Sgsm3	177.22	9904.3	177.22	9904.3	5.7964	47308000	521320	13.472	1	1.9182e-41	3.8364e-41	7.0718e-39	TRUE
CAGE.Krcc1.g70787	Krcc1	101.15	4861.8	101.15	4861.8	5.5731	11332000	125320	13.448	1	2.5895e-41	5.1791e-41	9.5247e-39	TRUE
CAGE.Ldb1.g33886	Ldb1	280.97	17721	280.97	17721	5.9739	152070000	1682200	13.446	1	2.7556e-41	5.5112e-41	1.0112e-38	TRUE
CAGE.Slc35a2.g53518	Slc35a2	193.65	11055	193.65	11055	5.8278	58981000	653070	13.44	1	2.9718e-41	5.9436e-41	1.088e-38	TRUE
CAGE.Dnajb5.g65355	Dnajb5	175.5	9754.8	175.5	9754.8	5.7885	45881000	508490	13.434	1	3.2187e-41	6.4373e-41	1.1757e-38	TRUE
CAGE.Vmn2r114.g72755	Vmn2r114	230.39	13762	230.39	13762	5.8944	91559000	1015700	13.427	1	3.5498e-41	7.0996e-41	1.2937e-38	TRUE
CAGE.Dmd.g13974	Dmd	178.52	9956.2	178.52	9956.2	5.7935	47802000	531070	13.417	1	4.0185e-41	8.0371e-41	1.4579e-38	TRUE
CAGE.Tnfsf4.g40825	Tnfsf4	102.01	4903.4	102.01	4903.4	5.5732	11527000	128060	13.417	1	3.9279e-41	7.8557e-41	1.4282e-38	TRUE
CAGE.Olfr1200.g44498	Olfr1200	165.12	8982.6	165.12	8982.6	5.757	38874000	435530	13.361	1	8.5389e-41	1.7078e-40	3.0838e-38	TRUE
CAGE.Fech.g27172	Fech	105.04	5067.2	105.04	5067.2	5.5788	12311000	137940	13.361	1	8.3949e-41	1.679e-40	3.0387e-38	TRUE
CAGE.E2f6.g7348	E2f6	147.4	7738.6	147.4	7738.6	5.7047	28813000	326340	13.288	1	2.2483e-40	4.4966e-40	8.1013e-38	TRUE
CAGE.Sap30bp.g34416	Sap30bp	72.619	3157.6	72.619	3157.6	5.423	4758400	53997	13.276	1	2.5691e-40	5.1382e-40	9.2362e-38	TRUE
CAGE.Mypn.g18608	Mypn	231.26	13652	231.26	13652	5.8774	90058000	1025400	13.253	1	3.6514e-40	7.3028e-40	1.3098e-37	TRUE
CAGE.Olfr314.g60499	Olfr314	201.43	11434	201.43	11434	5.8199	63088000	721850	13.221	1	5.5869e-40	1.1174e-39	1.9995e-37	TRUE
CAGE.Olfr1234.g5676	Olfr1234	50.574	1990.2	50.574	1990.2	5.2709	1881100	21544	13.215	1	5.6749e-40	1.135e-39	2.0265e-37	TRUE
CAGE.Olfr1431.g67495	Olfr1431	85.587	3862.1	85.587	3862.1	5.4795	7131100	81972	13.19	1	8.0619e-40	1.6124e-39	2.8724e-37	TRUE
CAGE.Dio2.g53366	Dio2	214.4	12336	214.4	12336	5.8399	73472000	845920	13.18	1	9.6759e-40	1.9352e-39	3.4321e-37	TRUE
CAGE.Gm11710.g2039	Gm11710	56.625	2289.2	56.625	2289.2	5.3126	2492200	28705	13.177	1	9.3922e-40	1.8784e-39	3.3389e-37	TRUE
CAGE.control.g34195	CAGE.control.g34195	123.19	6107.1	123.19	6107.1	5.6201	17904000	206850	13.157	1	1.276e-39	2.5519e-39	4.5159e-37	TRUE
CAGE.Irf8.g48786	Irf8	114.98	5593.6	114.98	5593.6	5.5921	15008000	173580	13.15	1	1.3973e-39	2.7947e-39	4.9345e-37	TRUE
CAGE.Trpc1.g38325	Trpc1	231.26	13544	231.26	13544	5.8659	88616000	1025400	13.147	1	1.5023e-39	3.0046e-39	5.2933e-37	TRUE
CAGE.Odf3.g45584	Odf3	232.99	13660	232.99	13660	5.8675	90139000	1045000	13.134	1	1.7704e-39	3.5409e-39	6.2244e-37	TRUE
CAGE.Otud7b.g47928	Otud7b	44.522	1683.4	44.522	1683.4	5.2095	1343000	15589	13.126	1	1.8173e-39	3.6347e-39	6.3753e-37	TRUE
CAGE.Kif13b.g61694	Kif13b	92.503	4219.6	92.503	4219.6	5.4963	8516500	99867	13.06	1	4.5461e-39	9.0922e-39	1.5913e-36	TRUE
CAGE.Lim2.g52391	Lim2	79.103	3461.7	79.103	3461.7	5.4339	5721100	67102	13.058	1	4.5932e-39	9.1864e-39	1.6007e-36	TRUE
CAGE.Klra17.g75913	Klra17	48.413	1861.5	48.413	1861.5	5.2362	1643700	19282	13.057	1	4.5582e-39	9.1163e-39	1.592e-36	TRUE
CAGE.P2rx7.g7868	P2rx7	77.806	3378.5	77.806	3378.5	5.4224	5447400	64342	13.013	1	8.3639e-39	1.6728e-38	2.9084e-36	TRUE
CAGE.Hhip.g71851	Hhip	102.44	4782.5	102.44	4782.5	5.5311	10951000	129450	13.008	1	9.0171e-39	1.8034e-38	3.1288e-36	TRUE
CAGE.Gm5108.g22292	Gm5108	191.06	10500	191.06	10500	5.7728	53133000	631060	12.977	1	1.3952e-38	2.7904e-38	4.8305e-36	TRUE
CAGE.Map1s.g67753	Map1s	14.697	410.78	14.697	410.78	4.7133	78442	943.02	12.898	1	3.3703e-38	6.7406e-38	1.1644e-35	TRUE
CAGE.Nacc1.g74863	Nacc1	73.051	3091.3	73.051	3091.3	5.384	4554800	54818	12.891	1	4.0596e-38	8.1193e-38	1.3995e-35	TRUE
CAGE.1700009N14Rik.g9422	1700009N14Rik	226.5	12918	226.5	12918	5.8274	80531000	972660	12.868	1	5.7544e-38	1.1509e-37	1.9794e-35	TRUE
CAGE.Ckm.g33968	Ckm	209.64	11706	209.64	11706	5.7964	66083000	799040	12.861	1	6.2943e-38	1.2589e-37	2.1605e-35	TRUE
CAGE.4930579F01Rik.g79383	4930579F01Rik	234.71	13505	234.71	13505	5.8404	88051000	1064800	12.86	1	6.4036e-38	1.2807e-37	2.1933e-35	TRUE
CAGE.4933409G03Rik.g71399	4933409G03Rik	104.17	4826.7	104.17	4826.7	5.5205	11151000	135070	12.85	1	7.0586e-38	1.4117e-37	2.4124e-35	TRUE
CAGE.Rgs18.g39234	Rgs18	62.245	2514.1	62.245	2514.1	5.3135	3005800	36502	12.833	1	8.5123e-38	1.7025e-37	2.903e-35	TRUE
CAGE.Olfr935.g668	Olfr935	45.387	1686	45.387	1686	5.1846	1345800	16369	12.823	1	9.4823e-38	1.8965e-37	3.2269e-35	TRUE
CAGE.Ddias.g62414	Ddias	237.74	13622	237.74	13622	5.8345	89570000	1100100	12.761	1	2.2956e-37	4.5912e-37	7.7954e-35	TRUE
CAGE.Slc17a7.g41084	Slc17a7	156.04	7989.4	156.04	7989.4	5.669	30681000	377220	12.754	1	2.4607e-37	4.9213e-37	8.3382e-35	TRUE
CAGE.Chrna9.g11430	Chrna9	181.12	9623.5	181.12	9623.5	5.7238	44579000	550900	12.722	1	3.7607e-37	7.5215e-37	1.2717e-34	TRUE
CAGE.2310057N15Rik.g28249	2310057N15Rik	179.82	9526	179.82	9526	5.7194	43675000	540930	12.708	1	4.5014e-37	9.0028e-37	1.5189e-34	TRUE
CAGE.Ccdc94.g56107	Ccdc94	87.316	3812.7	87.316	3812.7	5.4324	6939300	86246	12.685	1	5.7731e-37	1.1546e-36	1.9439e-34	TRUE
CAGE.Btaf1.g45291	Btaf1	109.36	5062	109.36	5062	5.5197	12264000	152820	12.669	1	7.2072e-37	1.4414e-36	2.4216e-34	TRUE
CAGE.Anxa5.g17839	Anxa5	228.66	12872	228.66	12872	5.8087	79927000	996420	12.666	1	7.7231e-37	1.5446e-36	2.5895e-34	TRUE
CAGE.Fli1.g64797	Fli1	125.79	6030.4	125.79	6030.4	5.572	17432000	218100	12.644	1	1.0014e-36	2.0028e-36	3.3436e-34	TRUE
CAGE.Ifitm3.g4367	Ifitm3	51.438	1947.3	51.438	1947.3	5.2155	1797200	22491	12.642	1	9.8009e-37	1.9602e-36	3.2793e-34	TRUE
CAGE.Nipa1.g724	Nipa1	279.24	16529	279.24	16529	5.8823	132020000	1656000	12.627	1	1.2722e-36	2.5444e-36	4.2388e-34	TRUE
CAGE.Klrg1.g54035	Klrg1	351.42	22072	351.42	22072	5.9688	235890000	2971100	12.601	1	1.7953e-36	3.5906e-36	5.9692e-34	TRUE
CAGE.Gm9992.g26456	Gm9992	106.77	4874.8	106.77	4874.8	5.4996	11367000	143780	12.574	1	2.3904e-36	4.7807e-36	7.9312e-34	TRUE
CAGE.Rpusd1.g27127	Rpusd1	166.85	8558.8	166.85	8558.8	5.6723	35213000	447210	12.549	1	3.366e-36	6.7319e-36	1.1145e-33	TRUE
CAGE.Gm8909.g24968	Gm8909	112.39	5189.4	112.39	5189.4	5.5165	12888000	163800	12.544	1	3.503e-36	7.0061e-36	1.1575e-33	TRUE
CAGE.1700019N19Rik.g29318	1700019N19Rik	155.18	7802.2	155.18	7802.2	5.6428	29239000	371930	12.539	1	3.8012e-36	7.6025e-36	1.2534e-33	TRUE
CAGE.Gm4858.g71875	Gm4858	177.66	9258.2	177.66	9258.2	5.6956	41228000	524560	12.538	1	3.895e-36	7.7899e-36	1.2817e-33	TRUE
CAGE.Kctd5.g29469	Kctd5	281.83	16587	281.83	16587	5.8741	132930000	1695300	12.523	1	4.7806e-36	9.5611e-36	1.5698e-33	TRUE
CAGE.Olfr772.g60800	Olfr772	90.341	3918	90.341	3918	5.4231	7325600	94044	12.482	1	7.6403e-36	1.5281e-35	2.5038e-33	TRUE
CAGE.Tmem212.g43216	Tmem212	155.18	7767.1	155.18	7767.1	5.6363	28971000	371930	12.481	1	7.8448e-36	1.569e-35	2.5655e-33	TRUE
CAGE.Rnf216.g48025	Rnf216	86.019	3680.1	86.019	3680.1	5.4027	6458800	83028	12.473	1	8.4649e-36	1.693e-35	2.7626e-33	TRUE
CAGE.Ebf3.g64768	Ebf3	190.19	10039	190.19	10039	5.7147	48504000	623830	12.47	1	9.1306e-36	1.8261e-35	2.9738e-33	TRUE
CAGE.Il6.g30619	Il6	178.52	9264.7	178.52	9264.7	5.6897	41279000	531070	12.468	1	9.3268e-36	1.8654e-35	3.0315e-33	TRUE
CAGE.Gm5617.g31687	Gm5617	180.25	9377.8	180.25	9377.8	5.6933	42297000	544240	12.467	1	9.4314e-36	1.8863e-35	3.0592e-33	TRUE
CAGE.Zfp938.g18160	Zfp938	142.64	6971.6	142.64	6971.6	5.6011	23317000	300250	12.463	1	9.888e-36	1.9776e-35	3.2008e-33	TRUE
CAGE.Mmp10.g10698	Mmp10	76.077	3143.3	76.077	3143.3	5.3503	4703800	60772	12.442	1	1.2448e-35	2.4895e-35	4.0212e-33	TRUE
CAGE.Dpf3.g32701	Dpf3	127.95	6065.5	127.95	6065.5	5.556	17627000	227750	12.442	1	1.2793e-35	2.5586e-35	4.1244e-33	TRUE
CAGE.Olfr948.g64933	Olfr948	162.1	8172.7	162.1	8172.7	5.6472	32085000	415520	12.427	1	1.5548e-35	3.1097e-35	5.0027e-33	TRUE
CAGE.Rhbdl1.g20948	Rhbdl1	63.542	2499.8	63.542	2499.8	5.276	2967600	38464	12.422	1	1.5834e-35	3.1669e-35	5.0844e-33	TRUE
CAGE.Mbl2.g63931	Mbl2	177.66	9172.4	177.66	9172.4	5.6822	40453000	524560	12.419	1	1.724e-35	3.448e-35	5.5246e-33	TRUE
CAGE.Tspyl1.g68823	Tspyl1	125.35	5897.8	125.35	5897.8	5.5449	16661000	216200	12.415	1	1.7922e-35	3.5845e-35	5.7317e-33	TRUE
CAGE.Ano6.g56376	Ano6	89.909	3871.2	89.909	3871.2	5.4126	7149200	92905	12.406	1	1.9742e-35	3.9485e-35	6.3011e-33	TRUE
CAGE.Olfr1093.g2479	Olfr1093	179.39	9258.2	179.39	9258.2	5.6817	41212000	537630	12.382	1	2.7469e-35	5.4938e-35	8.7496e-33	TRUE
CAGE.Rsad1.g3745	Rsad1	84.29	3559.2	84.29	3559.2	5.3835	6037600	78853	12.375	1	2.8944e-35	5.7888e-35	9.2011e-33	TRUE
CAGE.Panx2.g42126	Panx2	138.75	6680.4	138.75	6680.4	5.5792	21397000	279870	12.365	1	3.331e-35	6.6619e-35	1.0568e-32	TRUE
CAGE.Cadm3.g37233	Cadm3	149.13	7316.1	149.13	7316.1	5.607	25683000	336160	12.361	1	3.5246e-35	7.0491e-35	1.116e-32	TRUE
CAGE.Cbfb.g32579	Cbfb	232.55	12811	232.55	12811	5.7776	79108000	1040100	12.334	1	5.0601e-35	1.012e-34	1.599e-32	TRUE
CAGE.Asb17.g9360	Asb17	76.941	3160.2	76.941	3160.2	5.3419	4753100	62541	12.329	1	5.1066e-35	1.0213e-34	1.6105e-32	TRUE
CAGE.Usp13.g64754	Usp13	161.23	8054.4	161.23	8054.4	5.6338	31151000	409910	12.328	1	5.3135e-35	1.0627e-34	1.6724e-32	TRUE
CAGE.control.g29656	CAGE.control.g29656	184.57	9497.4	184.57	9497.4	5.6776	43364000	578040	12.249	1	1.4264e-34	2.8529e-34	4.4809e-32	TRUE
CAGE.Dcdc2c.g75806	Dcdc2c	211.81	11296	211.81	11296	5.7303	61435000	820150	12.24	1	1.6063e-34	3.2126e-34	5.026e-32	TRUE
CAGE.Fabp6.g61693	Fabp6	68.729	2720.8	68.729	2720.8	5.2867	3516700	46949	12.24	1	1.5288e-34	3.0577e-34	4.7931e-32	TRUE
CAGE.control.g63825	CAGE.control.g63825	295.66	17210	295.66	17210	5.8584	143050000	1915000	12.223	1	2.0071e-34	4.0141e-34	6.2677e-32	TRUE
CAGE.Olfr156.g61742	Olfr156	104.17	4582.3	104.17	4582.3	5.4455	10027000	135070	12.185	1	3.0647e-34	6.1295e-34	9.5519e-32	TRUE
CAGE.Scpep1.g53031	Scpep1	130.11	6035.6	130.11	6035.6	5.5249	17438000	237650	12.114	1	7.3582e-34	1.4716e-33	2.2889e-31	TRUE
CAGE.Ssbp4.g53804	Ssbp4	172.47	8613.4	172.47	8613.4	5.634	35625000	486500	12.102	1	8.6435e-34	1.7287e-33	2.6834e-31	TRUE
CAGE.Art5.g72793	Art5	178.95	9000.8	178.95	9000.8	5.6445	38912000	534350	12.068	1	1.3008e-33	2.6016e-33	4.0306e-31	TRUE
CAGE.Tmem98.g64796	Tmem98	216.13	11417	216.13	11417	5.7167	62734000	863370	12.055	1	1.5414e-33	3.0827e-33	4.7667e-31	TRUE
CAGE.Ccnc.g20660	Ccnc	145.24	6894.9	145.24	6894.9	5.5593	22779000	314320	12.039	1	1.8363e-33	3.6726e-33	5.6678e-31	TRUE
CAGE.Veph1.g74126	Veph1	119.3	5368.8	119.3	5368.8	5.4801	13778000	190650	12.023	1	2.2242e-33	4.4483e-33	6.8384e-31	TRUE
CAGE.Olfr770.g7358	Olfr770	42.793	1470.2	42.793	1470.2	5.0702	1018800	14098	12.022	1	2.1219e-33	4.2439e-33	6.5367e-31	TRUE
CAGE.Ceacam18.g77390	Ceacam18	155.18	7468.2	155.18	7468.2	5.5797	26740000	371930	11.991	1	3.289e-33	6.578e-33	1.0093e-30	TRUE
CAGE.Mgat5.g31716	Mgat5	293.07	16698	293.07	16698	5.8274	134560000	1872500	11.988	1	3.5057e-33	7.0115e-33	1.0717e-30	TRUE
CAGE.Krt35.g51284	Krt35	115.84	5156.9	115.84	5156.9	5.4641	12706000	176910	11.985	1	3.5011e-33	7.0023e-33	1.0717e-30	TRUE
CAGE.Ubxn2b.g17602	Ubxn2b	145.67	6887.1	145.67	6887.1	5.5535	22723000	316700	11.979	1	3.7944e-33	7.5888e-33	1.1577e-30	TRUE
CAGE.Srp72.g56323	Srp72	165.99	8122	165.99	8122	5.6042	31649000	441350	11.976	1	3.9697e-33	7.9393e-33	1.2088e-30	TRUE
CAGE.Ggact.g74945	Ggact	171.61	8470.4	171.61	8470.4	5.6171	34435000	480320	11.974	1	4.0541e-33	8.1083e-33	1.2322e-30	TRUE
CAGE.Tmem222.g23310	Tmem222	181.12	9037.2	181.12	9037.2	5.6331	39215000	550900	11.932	1	6.7812e-33	1.3562e-32	2.0572e-30	TRUE
CAGE.Acad9.g51818	Acad9	105.47	4558.9	105.47	4558.9	5.4205	9916500	139380	11.929	1	6.8742e-33	1.3748e-32	2.0814e-30	TRUE
CAGE.Zdhhc25.g60184	Zdhhc25	120.6	5377.9	120.6	5377.9	5.4671	13819000	195960	11.876	1	1.2956e-32	2.5912e-32	3.9154e-30	TRUE
CAGE.Mdc1.g56820	Mdc1	131.84	6018.7	131.84	6018.7	5.502	17328000	245760	11.875	1	1.3218e-32	2.6437e-32	3.9871e-30	TRUE
CAGE.Hsh2d.g29703	Hsh2d	175.93	8669.3	175.93	8669.3	5.6148	36069000	511680	11.874	1	1.3595e-32	2.7189e-32	4.0929e-30	TRUE
CAGE.Pdcd1.g22105	Pdcd1	123.19	5519.6	123.19	5519.6	5.4742	14560000	206850	11.865	1	1.4787e-32	2.9574e-32	4.4434e-30	TRUE
CAGE.Dock8.g9765	Dock8	153.45	7279.7	153.45	7279.7	5.5589	25392000	361490	11.853	1	1.7366e-32	3.4732e-32	5.2086e-30	TRUE
CAGE.Cpa5.g43525	Cpa5	262.38	14345	262.38	14345	5.7673	99158000	1413500	11.845	1	1.948e-32	3.896e-32	5.8316e-30	TRUE
CAGE.Olfr859.g24265	Olfr859	141.78	6575.1	141.78	6575.1	5.5254	20694000	295640	11.832	1	2.217e-32	4.4341e-32	6.6247e-30	TRUE
CAGE.Tnfsf10.g35323	Tnfsf10	122.76	5470.2	122.76	5470.2	5.4662	14297000	205010	11.81	1	2.849e-32	5.698e-32	8.497e-30	TRUE
CAGE.Erich6.g38051	Erich6	46.251	1592.4	46.251	1592.4	5.0756	1195300	17172	11.799	1	3.0879e-32	6.1758e-32	9.1924e-30	TRUE
CAGE.Npr2.g6421	Npr2	85.154	3439.6	85.154	3439.6	5.3196	5626300	80925	11.792	1	3.4757e-32	6.9514e-32	1.0328e-29	TRUE
CAGE.Olfr518.g19508	Olfr518	120.6	5338.9	120.6	5338.9	5.4566	13615000	195960	11.788	1	3.7013e-32	7.4026e-32	1.0977e-29	TRUE
CAGE.Fmo6.g2591	Fmo6	90.341	3686.6	90.341	3686.6	5.3353	6466700	94044	11.727	1	7.5211e-32	1.5042e-31	2.2265e-29	TRUE
CAGE.Rhd.g50392	Rhd	226.93	11798	226.93	11798	5.6939	66948000	977380	11.704	1	1.0235e-31	2.047e-31	3.0186e-29	TRUE
CAGE.Catsperb.g21703	Catsperb	12.968	319.79	12.968	319.79	4.5214	47069	688.26	11.695	1	9.7924e-32	1.9585e-31	2.8935e-29	TRUE
CAGE.Pygo2.g79160	Pygo2	169.44	8137.6	169.44	8137.6	5.5774	31746000	465100	11.684	1	1.2875e-31	2.5751e-31	3.7903e-29	TRUE
CAGE.Bcl2a1c.g38859	Bcl2a1c	85.154	3405.8	85.154	3405.8	5.3054	5513500	80925	11.673	1	1.415e-31	2.8301e-31	4.158e-29	TRUE
CAGE.Fubp1.g51790	Fubp1	172.47	8310.5	172.47	8310.5	5.5824	33114000	486500	11.668	1	1.5621e-31	3.1241e-31	4.5816e-29	TRUE
CAGE.D1Ertd622e.g15720	D1Ertd622e	324.62	18429	324.62	18429	5.8227	163890000	2428500	11.618	1	2.8745e-31	5.749e-31	8.4155e-29	TRUE
CAGE.Mr1.g32232	Mr1	177.22	8560.1	177.22	8560.1	5.586	35136000	521320	11.61	1	3.0621e-31	6.1243e-31	8.9484e-29	TRUE
CAGE.Ubtfl1.g3219	Ubtfl1	136.59	6155.2	136.59	6155.2	5.4836	18112000	268920	11.606	1	3.1784e-31	6.3569e-31	9.2713e-29	TRUE
CAGE.Ptpn12.g77614	Ptpn12	359.64	20951	359.64	20951	5.8604	212010000	3150900	11.6	1	3.5331e-31	7.0663e-31	1.0287e-28	TRUE
CAGE.Strn.g46606	Strn	158.21	7401.9	158.21	7401.9	5.5391	26235000	390640	11.59	1	3.878e-31	7.756e-31	1.127e-28	TRUE
CAGE.Mitd1.g43964	Mitd1	80.832	3161.5	80.832	3161.5	5.2722	4745100	70892	11.57	1	4.7096e-31	9.4193e-31	1.3663e-28	TRUE
CAGE.Bricd5.g33512	Bricd5	294.37	16196	294.37	16196	5.7771	126430000	1893700	11.555	1	5.9235e-31	1.1847e-30	1.7153e-28	TRUE
CAGE.A1cf.g22178	A1cf	364.82	21241	364.82	21241	5.8596	217910000	3267700	11.549	1	6.464e-31	1.2928e-30	1.8684e-28	TRUE
CAGE.Slc31a2.g21708	Slc31a2	220.02	11183	220.02	11183	5.6612	60098000	903430	11.534	1	7.475e-31	1.495e-30	2.1567e-28	TRUE
CAGE.Rin1.g69666	Rin1	182.84	8843.5	182.84	8843.5	5.5882	37503000	564370	11.528	1	7.9617e-31	1.5923e-30	2.293e-28	TRUE
CAGE.Gpr139.g48056	Gpr139	240.77	12515	240.77	12515	5.694	75323000	1136000	11.516	1	9.3478e-31	1.8696e-30	2.6825e-28	TRUE
CAGE.Tor1aip2.g77370	Tor1aip2	118.87	5123.1	118.87	5123.1	5.4177	12521000	188900	11.514	1	9.2381e-31	1.8476e-30	2.6558e-28	TRUE
CAGE.Gm884.g15708	Gm884	78.238	3014.6	78.238	3014.6	5.2501	4311000	65254	11.495	1	1.1301e-30	2.2602e-30	3.2371e-28	TRUE
CAGE.Olfr1362.g43388	Olfr1362	185.01	8941	185.01	8941	5.5872	38334000	581490	11.482	1	1.3558e-30	2.7117e-30	3.8768e-28	TRUE
CAGE.Dmtn.g57455	Dmtn	157.34	7273.2	157.34	7273.2	5.5217	25318000	385240	11.465	1	1.6546e-30	3.3093e-30	4.7227e-28	TRUE
CAGE.Rnf138rt1.g48896	Rnf138rt1	172.9	8188.3	172.9	8188.3	5.5574	32124000	489600	11.455	1	1.852e-30	3.704e-30	5.2765e-28	TRUE
CAGE.Synj1.g54436	Synj1	154.32	7083.4	154.32	7083.4	5.5114	24006000	366690	11.443	1	2.1301e-30	4.2603e-30	6.0581e-28	TRUE
CAGE.Nox3.g69612	Nox3	145.24	6537.4	145.24	6537.4	5.4825	20430000	314320	11.402	1	3.4109e-30	6.8217e-30	9.6659e-28	TRUE
CAGE.Zc3h11a.g56451	Zc3h11a	25.071	712.37	25.071	712.37	4.7741	236190	3634.5	11.4	1	3.1451e-30	6.2902e-30	8.9288e-28	TRUE
CAGE.Hormad2.g21567	Hormad2	93.367	3737.3	93.367	3737.3	5.308	6639200	102260	11.395	1	3.5848e-30	7.1696e-30	1.0141e-27	TRUE
CAGE.Clrn1.g62750	Clrn1	108.06	4483.5	108.06	4483.5	5.3617	9572200	148260	11.363	1	5.2102e-30	1.042e-29	1.4713e-27	TRUE
CAGE.Defa-rs7.g70454	Defa-rs7	235.15	11926	235.15	11926	5.6584	68334000	1069800	11.303	1	1.0804e-29	2.1607e-29	3.0454e-27	TRUE
CAGE.Casp9.g39870	Casp9	319.44	17560	319.44	17560	5.7762	148610000	2331100	11.292	1	1.2349e-29	2.4698e-29	3.4748e-27	TRUE
CAGE.H2afb2.g15365	H2afb2	229.53	11554	229.53	11554	5.6474	64120000	1006000	11.29	1	1.2398e-29	2.4796e-29	3.4825e-27	TRUE
CAGE.Nrsn2.g26931	Nrsn2	217.42	10784	217.42	10784	5.6258	55830000	876600	11.286	1	1.2977e-29	2.5955e-29	3.6388e-27	TRUE
CAGE.Kcnk2.g1853	Kcnk2	81.696	3126.4	81.696	3126.4	5.241	4635000	72834	11.282	1	1.3062e-29	2.6124e-29	3.656e-27	TRUE
CAGE.Atp5g1.g22637	Atp5g1	203.59	9917.3	203.59	9917.3	5.5993	47178000	741710	11.279	1	1.4054e-29	2.8107e-29	3.9267e-27	TRUE
CAGE.Tacc2.g51798	Tacc2	134.86	5887.4	134.86	5887.4	5.4377	16546000	260350	11.274	1	1.4584e-29	2.9169e-29	4.0679e-27	TRUE
CAGE.Mab21l2.g12267	Mab21l2	251.14	12916	251.14	12916	5.6789	80202000	1264600	11.262	1	1.7125e-29	3.425e-29	4.7681e-27	TRUE
CAGE.Nup62cl.g61063	Nup62cl	322.46	17721	322.46	17721	5.7758	151350000	2387600	11.26	1	1.7802e-29	3.5603e-29	4.9393e-27	TRUE
CAGE.Zfp658.g46975	Zfp658	82.993	3182.3	82.993	3182.3	5.2441	4802700	75807	11.256	1	1.7395e-29	3.4791e-29	4.835e-27	TRUE
CAGE.Mdk.g2359	Mdk	50.574	1699	50.574	1699	5.0428	1358700	21544	11.231	1	2.2632e-29	4.5264e-29	6.2687e-27	TRUE
CAGE.Nsun7.g76961	Nsun7	54.464	1865.4	54.464	1865.4	5.0726	1639800	26004	11.23	1	2.2918e-29	4.5837e-29	6.3369e-27	TRUE
CAGE.control.g13083	CAGE.control.g13083	180.68	8489.9	180.68	8489.9	5.5464	34522000	547570	11.229	1	2.4624e-29	4.9248e-29	6.7967e-27	TRUE
CAGE.Fbxw7.g8532	Fbxw7	174.2	8088.2	174.2	8088.2	5.5289	31316000	498990	11.203	1	3.2829e-29	6.5658e-29	9.0302e-27	TRUE
CAGE.Ano4.g4041	Ano4	84.722	3251.2	84.722	3251.2	5.2456	5013100	79885	11.203	1	3.1866e-29	6.3732e-29	8.7805e-27	TRUE
CAGE.Treh.g14995	Treh	168.15	7710	168.15	7710	5.5106	28439000	456100	11.167	1	4.9305e-29	9.861e-29	1.3539e-26	TRUE
CAGE.Pde1b.g26190	Pde1b	258.92	13292	258.92	13292	5.6764	84929000	1366600	11.149	1	6.1927e-29	1.2385e-28	1.6946e-26	TRUE
CAGE.Lnx2.g1933	Lnx2	119.73	5008.7	119.73	5008.7	5.3748	11951000	192410	11.146	1	6.1924e-29	1.2385e-28	1.6946e-26	TRUE
CAGE.Tead3.g56420	Tead3	188.03	8861.7	188.03	8861.7	5.5511	37616000	605970	11.142	1	6.5497e-29	1.3099e-28	1.7893e-26	TRUE
CAGE.Sdhaf1.g33023	Sdhaf1	194.08	9223.1	194.08	9223.1	5.5632	40761000	656780	11.141	1	6.6516e-29	1.3303e-28	1.814e-26	TRUE
CAGE.Vmn2r77.g58927	Vmn2r77	224.34	11075	224.34	11075	5.6193	58874000	949240	11.138	1	6.9676e-29	1.3935e-28	1.8969e-26	TRUE
CAGE.Cx3cl1.g9178	Cx3cl1	162.96	7388.9	162.96	7388.9	5.4941	26107000	421180	11.134	1	7.1385e-29	1.4277e-28	1.9401e-26	TRUE
CAGE.Vmn1r213.g15191	Vmn1r213	233.85	11664	233.85	11664	5.6343	65328000	1054900	11.129	1	7.6694e-29	1.5339e-28	2.0808e-26	TRUE
CAGE.Trpm4.g69873	Trpm4	322.46	17512	322.46	17512	5.7586	147730000	2387600	11.124	1	8.2033e-29	1.6407e-28	2.2219e-26	TRUE
CAGE.Gtpbp10.g50852	Gtpbp10	97.257	3838.7	97.257	3838.7	5.2883	6999300	113430	11.109	1	9.2511e-29	1.8502e-28	2.5015e-26	TRUE
CAGE.Ccdc183.g67412	Ccdc183	84.29	3201.8	84.29	3201.8	5.2308	4859300	78853	11.102	1	9.9519e-29	1.9904e-28	2.6864e-26	TRUE
CAGE.Tgif2lx2.g12036	Tgif2lx2	229.1	11335	229.1	11335	5.6226	61676000	1001200	11.1	1	1.0665e-28	2.1331e-28	2.8741e-26	TRUE
CAGE.Mrgprx2.g21213	Mrgprx2	115.84	4776	115.84	4776	5.3534	10858000	176910	11.079	1	1.2975e-28	2.5951e-28	3.4848e-26	TRUE
CAGE.Nagk.g69085	Nagk	59.219	2046.1	59.219	2046.1	5.0872	1973900	32162	11.079	1	1.2608e-28	2.5216e-28	3.3919e-26	TRUE
CAGE.Cdkn2a.g38883	Cdkn2a	1401.4	112170	1401.4	112170	6.3217	6135300000	100050000	11.074	1	1.5041e-28	3.0082e-28	4.0328e-26	TRUE
CAGE.Cd1d1.g73307	Cd1d1	208.35	10024	208.35	10024	5.5815	48172000	786540	11.068	1	1.5197e-28	3.0393e-28	4.0677e-26	TRUE
CAGE.Zfp229.g63617	Zfp229	266.7	13692	266.7	13692	5.6767	90123000	1473500	11.06	1	1.6666e-28	3.3333e-28	4.4536e-26	TRUE
CAGE.Luzp1.g37563	Luzp1	125.35	5258.3	125.35	5258.3	5.3793	13173000	216200	11.039	1	2.0377e-28	4.0754e-28	5.436e-26	TRUE
CAGE.Abhd3.g24198	Abhd3	134	5705.4	134	5705.4	5.4016	15520000	256130	11.009	1	2.8707e-28	5.7414e-28	7.6455e-26	TRUE
CAGE.Exd2.g36560	Exd2	129.68	5470.2	129.68	5470.2	5.3878	14260000	235650	11.001	1	3.1101e-28	6.2201e-28	8.2691e-26	TRUE
CAGE.Cldn9.g21138	Cldn9	203.16	9640.4	203.16	9640.4	5.5615	44530000	737710	10.988	1	3.6957e-28	7.3914e-28	9.8098e-26	TRUE
CAGE.Ralgps2.g41858	Ralgps2	104.61	4149.4	104.61	4149.4	5.2965	8180200	136500	10.948	1	5.5574e-28	1.1115e-27	1.4727e-25	TRUE
CAGE.Vmac.g53789	Vmac	165.12	7385	165.12	7385	5.4745	26063000	435530	10.94	1	6.1898e-28	1.238e-27	1.6376e-25	TRUE
CAGE.Olfr450.g74348	Olfr450	79.103	2910.6	79.103	2910.6	5.1838	4008600	67102	10.931	1	6.6385e-28	1.3277e-27	1.7534e-25	TRUE
CAGE.Gnptab.g14201	Gnptab	130.97	5502.7	130.97	5502.7	5.3821	14427000	241690	10.927	1	7.1107e-28	1.4221e-27	1.875e-25	TRUE
CAGE.Tsnax.g15201	Tsnax	213.1	10185	213.1	10185	5.5722	49720000	832970	10.926	1	7.3037e-28	1.4607e-27	1.9227e-25	TRUE
CAGE.Dpy19l3.g1487	Dpy19l3	130.97	5485.8	130.97	5485.8	5.3776	14337000	241690	10.892	1	1.0378e-27	2.0757e-27	2.7275e-25	TRUE
CAGE.Tulp1.g56939	Tulp1	108.06	4297.6	108.06	4297.6	5.3006	8776100	148260	10.881	1	1.1677e-27	2.3355e-27	3.0589e-25	TRUE
CAGE.6330416G13Rik.g30992	6330416G13Rik	47.98	1541.7	47.98	1541.7	4.9771	1115600	18848	10.88	1	1.1238e-27	2.2475e-27	2.9485e-25	TRUE
CAGE.Vmn2r109.g39093	Vmn2r109	81.696	3014.6	81.696	3014.6	5.1885	4300900	72834	10.867	1	1.3315e-27	2.663e-27	3.4821e-25	TRUE
CAGE.Sh3pxd2a.g41729	Sh3pxd2a	205.32	9663.8	205.32	9663.8	5.5498	44731000	757820	10.865	1	1.424e-27	2.848e-27	3.7178e-25	TRUE
CAGE.Cuedc2.g36118	Cuedc2	114.55	4596.6	114.55	4596.6	5.3143	10044000	171930	10.81	1	2.5482e-27	5.0964e-27	6.6313e-25	TRUE
CAGE.Fam208b.g8554	Fam208b	139.62	5903	139.62	5903	5.3918	16608000	284320	10.809	1	2.5942e-27	5.1884e-27	6.7401e-25	TRUE
CAGE.Angpt4.g32455	Angpt4	32.851	950.26	32.851	950.26	4.8125	420820	7209.1	10.805	1	2.5071e-27	5.0142e-27	6.535e-25	TRUE
CAGE.Hist2h2aa2.g30307	Hist2h2aa2	96.825	3711.3	96.825	3711.3	5.246	6532300	112160	10.793	1	3.0308e-27	6.0616e-27	7.8616e-25	TRUE
CAGE.Oog2.g71096	Oog2	95.096	3625.5	95.096	3625.5	5.238	6232000	107140	10.786	1	3.264e-27	6.5279e-27	8.4526e-25	TRUE
CAGE.Lin28a.g23073	Lin28a	146.53	6260.5	146.53	6260.5	5.4074	18690000	321500	10.783	1	3.446e-27	6.892e-27	8.9094e-25	TRUE
CAGE.Naif1.g41424	Naif1	279.24	14152	279.24	14152	5.6584	96233000	1656000	10.781	1	3.6191e-27	7.2383e-27	9.3268e-25	TRUE
CAGE.Snip1.g14582	Snip1	112.82	4496.5	112.82	4496.5	5.3043	9608300	165410	10.779	1	3.565e-27	7.13e-27	9.2022e-25	TRUE
CAGE.Adam20.g62342	Adam20	69.161	2420.5	69.161	2420.5	5.1091	2764400	47703	10.766	1	4.0042e-27	8.0083e-27	1.0302e-24	TRUE
CAGE.Cckbr.g13085	Cckbr	157.77	6861.1	157.77	6861.1	5.4336	22467000	387930	10.762	1	4.3156e-27	8.6312e-27	1.1086e-24	TRUE
CAGE.Map3k2.g51109	Map3k2	191.49	8762.9	191.49	8762.9	5.5087	36735000	634700	10.759	1	4.5212e-27	9.0424e-27	1.1577e-24	TRUE
CAGE.1700066M21Rik.g44461	1700066M21Rik	136.16	5692.4	136.16	5692.4	5.3754	15436000	266760	10.758	1	4.5109e-27	9.0219e-27	1.1569e-24	TRUE
CAGE.Fank1.g66181	Fank1	94.664	3591.7	94.664	3591.7	5.231	6114800	105900	10.746	1	5.0333e-27	1.0067e-26	1.2867e-24	TRUE
CAGE.Spty2d1.g78752	Spty2d1	214.83	10120	214.83	10120	5.5513	49057000	850260	10.742	1	5.4546e-27	1.0909e-26	1.39e-24	TRUE
CAGE.Akr1b7.g18070	Akr1b7	64.406	2207.3	64.406	2207.3	5.0774	2296000	39808	10.74	1	5.2522e-27	1.0504e-26	1.3405e-24	TRUE
CAGE.Tlr2.g64869	Tlr2	136.59	5695	136.59	5695	5.3715	15448000	268920	10.719	1	6.8877e-27	1.3775e-26	1.7523e-24	TRUE
CAGE.Tmem68.g16958	Tmem68	53.6	1745.8	53.6	1745.8	4.9997	1431800	24969	10.709	1	7.2746e-27	1.4549e-26	1.8478e-24	TRUE
CAGE.Cln3.g24788	Cln3	103.31	3996	103.31	3996	5.26	7576600	132240	10.705	1	7.9129e-27	1.5826e-26	2.0068e-24	TRUE
CAGE.Pilrb2.g31705	Pilrb2	63.974	2180	63.974	2180	5.069	2238800	39133	10.697	1	8.4084e-27	1.6817e-26	2.129e-24	TRUE
CAGE.Ube2q2.g35305	Ube2q2	145.67	6161.7	145.67	6161.7	5.3929	18096000	316700	10.69	1	9.3922e-27	1.8784e-26	2.3706e-24	TRUE
CAGE.Zmynd11.g4677	Zmynd11	52.735	1706.8	52.735	1706.8	4.9901	1368000	23959	10.686	1	9.3136e-27	1.8627e-26	2.3545e-24	TRUE
CAGE.Icmt.g39762	Icmt	117.57	4687.6	117.57	4687.6	5.3053	10443000	183700	10.662	1	1.2535e-26	2.507e-26	3.1588e-24	TRUE
CAGE.Tram1.g22276	Tram1	255.9	12518	255.9	12518	5.6068	75185000	1326400	10.647	1	1.5246e-26	3.0491e-26	3.8359e-24	TRUE
CAGE.Dcc.g45366	Dcc	81.264	2930.1	81.264	2930.1	5.155	4057800	71859	10.627	1	1.7967e-26	3.5934e-26	4.5134e-24	TRUE
CAGE.Olfr1475.g25965	Olfr1475	128.38	5215.4	128.38	5215.4	5.3334	12939000	229710	10.614	1	2.1214e-26	4.2429e-26	5.3208e-24	TRUE
CAGE.Ube3a.g5132	Ube3a	62.677	2107.2	62.677	2107.2	5.0491	2090000	37149	10.608	1	2.1882e-26	4.3765e-26	5.4797e-24	TRUE
CAGE.Morc1.g60501	Morc1	145.67	6114.9	145.67	6114.9	5.3819	17816000	316700	10.607	1	2.2944e-26	4.5889e-26	5.7366e-24	TRUE
CAGE.Mapk8.g67141	Mapk8	97.257	3654.1	97.257	3654.1	5.2172	6325700	113430	10.561	1	3.688e-26	7.3761e-26	9.2065e-24	TRUE
CAGE.Thap7.g8824	Thap7	181.12	8002.4	181.12	8002.4	5.4577	30587000	550900	10.538	1	4.8589e-26	9.7178e-26	1.211e-23	TRUE
CAGE.Gpr15.g17447	Gpr15	142.64	5890	142.64	5890	5.3579	16516000	300250	10.489	1	8.0573e-26	1.6115e-25	2.0051e-23	TRUE
CAGE.Spag9.g24115	Spag9	81.696	2906.7	81.696	2906.7	5.1359	3990200	72834	10.468	1	9.8293e-26	1.9659e-25	2.4422e-23	TRUE
CAGE.Ggh.g26875	Ggh	156.91	6621.9	156.91	6621.9	5.3903	20898000	382550	10.453	1	1.1886e-25	2.3773e-25	2.9487e-23	TRUE
CAGE.Snx13.g40507	Snx13	166.85	7143.2	166.85	7143.2	5.4115	24335000	447210	10.432	1	1.4788e-25	2.9575e-25	3.6628e-23	TRUE
CAGE.Zfp128.g54633	Zfp128	32.851	917.76	32.851	917.76	4.7624	391530	7209.1	10.422	1	1.5096e-25	3.0191e-25	3.7332e-23	TRUE
CAGE.Nkapl.g45517	Nkapl	108.5	4132.5	108.5	4132.5	5.2384	8096400	149770	10.398	1	2.077e-25	4.154e-25	5.1286e-23	TRUE
CAGE.Dynlt1b.g19407	Dynlt1b	145.67	5996.6	145.67	5996.6	5.3537	17117000	316700	10.397	1	2.1279e-25	4.2557e-25	5.246e-23	TRUE
CAGE.Kcnd3.g60248	Kcnd3	152.59	6355.4	152.59	6355.4	5.3711	19238000	356330	10.391	1	2.2647e-25	4.5293e-25	5.5747e-23	TRUE
CAGE.Lamp5.g53873	Lamp5	123.63	4857.9	123.63	4857.9	5.285	11207000	208700	10.363	1	3.005e-25	6.01e-25	7.3856e-23	TRUE
CAGE.Gm12253.g78410	Gm12253	175.93	7583.9	175.93	7583.9	5.4219	27439000	511680	10.356	1	3.2862e-25	6.5724e-25	8.0642e-23	TRUE
CAGE.Stx5a.g29791	Stx5a	79.103	2758.5	79.103	2758.5	5.1064	3589500	67102	10.343	1	3.6141e-25	7.2281e-25	8.8552e-23	TRUE
CAGE.Ak8.g73812	Ak8	159.93	6711.6	159.93	6711.6	5.3823	21462000	401590	10.339	1	3.9301e-25	7.8602e-25	9.6148e-23	TRUE
CAGE.Nynrin.g7238	Nynrin	168.58	7173.1	168.58	7173.1	5.4028	24531000	459090	10.338	1	3.9713e-25	7.9426e-25	9.7007e-23	TRUE
CAGE.Upf2.g51043	Upf2	63.109	2069.5	63.109	2069.5	5.0133	2012800	37803	10.319	1	4.5931e-25	9.1862e-25	1.1202e-22	TRUE
CAGE.Exosc7.g7147	Exosc7	230.82	10636	230.82	10636	5.5199	54135000	1020500	10.3	1	5.9648e-25	1.193e-24	1.4526e-22	TRUE
CAGE.Flcn.g44941	Flcn	261.08	12422	261.08	12422	5.5669	73947000	1395800	10.293	1	6.42e-25	1.284e-24	1.561e-22	TRUE
CAGE.Prss16.g60317	Prss16	203.59	9064.5	203.59	9064.5	5.4696	39258000	741710	10.289	1	6.6738e-25	1.3348e-24	1.6203e-22	TRUE
CAGE.Epsti1.g36228	Epsti1	328.08	16529	328.08	16529	5.6505	131230000	2494800	10.257	1	9.4646e-25	1.8929e-24	2.2908e-22	TRUE
CAGE.Tspan15.g37165	Tspan15	130.54	5151.7	130.54	5151.7	5.2917	12606000	239660	10.257	1	9.142e-25	1.8284e-24	2.2161e-22	TRUE
CAGE.Tmem151b.g15686	Tmem151b	134.86	5363.6	134.86	5363.6	5.3032	13670000	260350	10.247	1	1.0065e-24	2.0129e-24	2.4324e-22	TRUE
CAGE.Vmn2r107.g7196	Vmn2r107	89.045	3173.2	89.045	3173.2	5.1396	4755900	90652	10.243	1	1.0286e-24	2.0573e-24	2.4822e-22	TRUE
CAGE.Cebpzos.g58	Cebpzos	75.212	2563.5	75.212	2563.5	5.0725	3095700	59032	10.241	1	1.0423e-24	2.0846e-24	2.5113e-22	TRUE
CAGE.2610002J02Rik.g54587	2610002J02Rik	131.41	5186.8	131.41	5186.8	5.2921	12778000	243720	10.24	1	1.0828e-24	2.1656e-24	2.605e-22	TRUE
CAGE.Fbxl5.g1423	Fbxl5	191.06	8287.1	191.06	8287.1	5.4314	32773000	631060	10.191	1	1.8186e-24	3.6372e-24	4.3686e-22	TRUE
CAGE.Olfr951.g26749	Olfr951	147.83	5979.7	147.83	5979.7	5.3286	17006000	328780	10.171	1	2.224e-24	4.448e-24	5.3344e-22	TRUE
CAGE.Fxyd6.g43144	Fxyd6	200.57	8787.6	200.57	8787.6	5.4463	36869000	714000	10.162	1	2.4589e-24	4.9178e-24	5.8889e-22	TRUE
CAGE.B3glct.g71534	B3glct	189.76	8185.7	189.76	8185.7	5.4235	31968000	620230	10.153	1	2.6996e-24	5.3992e-24	6.446e-22	TRUE
CAGE.Ceacam15.g76018	Ceacam15	37.606	1060.8	37.606	1060.8	4.7815	523410	10157	10.152	1	2.5135e-24	5.0271e-24	6.0107e-22	TRUE
CAGE.Itfg2.g50313	Itfg2	117.14	4447.1	117.14	4447.1	5.2346	9374300	181990	10.15	1	2.7296e-24	5.4591e-24	6.5078e-22	TRUE
CAGE.2700049A03Rik.g16865	2700049A03Rik	214.4	9549.4	214.4	9549.4	5.4705	43571000	845920	10.15	1	2.81e-24	5.62e-24	6.6895e-22	TRUE
CAGE.Pou5f1.g3981	Pou5f1	149.13	6023.9	149.13	6023.9	5.3267	17257000	336160	10.133	1	3.2936e-24	6.5872e-24	7.8291e-22	TRUE
CAGE.4930435E12Rik.g2754	4930435E12Rik	132.27	5164.7	132.27	5164.7	5.2765	12663000	247820	10.109	1	4.164e-24	8.3281e-24	9.8835e-22	TRUE
CAGE.Nck1.g72790	Nck1	113.25	4243	113.25	4243	5.2151	8527400	167020	10.105	1	4.307e-24	8.614e-24	1.0208e-21	TRUE
CAGE.Itgb2l.g1342	Itgb2l	169.01	7037.9	169.01	7037.9	5.3716	23591000	462080	10.105	1	4.4004e-24	8.8008e-24	1.0398e-21	TRUE
CAGE.Nr1i3.g5703	Nr1i3	200.13	8714.8	200.13	8714.8	5.4374	36250000	710100	10.104	1	4.4489e-24	8.8978e-24	1.0497e-21	TRUE
CAGE.Diexf.g45266	Diexf	93.799	3343.4	93.799	3343.4	5.1407	5280100	103460	10.103	1	4.3655e-24	8.7309e-24	1.0331e-21	TRUE
CAGE.Gm906.g12719	Gm906	156.91	6403.5	156.91	6403.5	5.3419	19510000	382550	10.099	1	4.6289e-24	9.2578e-24	1.0906e-21	TRUE
CAGE.Glipr1l1.g4986	Glipr1l1	159.07	6512.7	159.07	6512.7	5.3467	20184000	396090	10.095	1	4.825e-24	9.65e-24	1.1351e-21	TRUE
CAGE.5730455P16Rik.g73818	5730455P16Rik	110.66	4106.5	110.66	4106.5	5.2011	7983400	157470	10.07	1	6.1774e-24	1.2355e-23	1.4511e-21	TRUE
CAGE.Apitd1.g40366	Apitd1	172.47	7188.7	172.47	7188.7	5.3732	24614000	486500	10.059	1	7.0035e-24	1.4007e-23	1.6427e-21	TRUE
CAGE.8430419L09Rik.g31630	8430419L09Rik	173.33	7234.2	173.33	7234.2	5.3751	24928000	492720	10.059	1	7.0148e-24	1.403e-23	1.643e-21	TRUE
CAGE.Krtap27-1.g46661	Krtap27-1	92.503	3266.8	92.503	3266.8	5.1271	5037900	99867	10.045	1	7.8937e-24	1.5787e-23	1.8461e-21	TRUE
CAGE.Lyzl1.g62224	Lyzl1	152.15	6125.3	152.15	6125.3	5.322	17839000	353770	10.043	1	8.2452e-24	1.649e-23	1.9255e-21	TRUE
CAGE.Chd3.g55946	Chd3	174.2	7268	174.2	7268	5.3747	25161000	498990	10.042	1	8.3192e-24	1.6638e-23	1.9399e-21	TRUE
CAGE.Olfr979.g52072	Olfr979	329.81	16291	329.81	16291	5.622	127380000	2528400	10.038	1	8.9229e-24	1.7846e-23	2.0746e-21	TRUE
CAGE.Ccdc70.g19951	Ccdc70	98.122	3516.3	98.122	3516.3	5.1491	5842100	116010	10.036	1	8.6611e-24	1.7322e-23	2.0167e-21	TRUE
CAGE.Utp14b.g42430	Utp14b	310.36	15075	310.36	15075	5.5976	109000000	2166300	10.032	1	9.4777e-24	1.8955e-23	2.2004e-21	TRUE
CAGE.Nsg1.g58925	Nsg1	255.46	11777	255.46	11777	5.5213	66378000	1320700	10.026	1	9.9695e-24	1.9939e-23	2.3112e-21	TRUE
CAGE.Cic.g23228	Cic	267.13	12456	267.13	12456	5.5379	74285000	1479500	10.021	1	1.0525e-23	2.105e-23	2.4364e-21	TRUE
CAGE.Cpox.g73511	Cpox	166.85	6853.3	166.85	6853.3	5.3518	22354000	447210	9.9986	1	1.2916e-23	2.5832e-23	2.9855e-21	TRUE
CAGE.Olfr686.g1598	Olfr686	153.45	6160.4	153.45	6160.4	5.318	18042000	361490	9.991	1	1.3889e-23	2.7778e-23	3.2017e-21	TRUE
CAGE.Rgmb.g16231	Rgmb	78.671	2648	78.671	2648	5.0552	3300700	66174	9.9878	1	1.3891e-23	2.7782e-23	3.2017e-21	TRUE
CAGE.4921504E06Rik.g50638	4921504E06Rik	223.91	9908.2	223.91	9908.2	5.4614	46892000	944590	9.9642	1	1.8489e-23	3.6978e-23	4.2552e-21	TRUE
CAGE.Trove2.g57244	Trove2	141.35	5533.8	141.35	5533.8	5.2811	14540000	293360	9.9562	1	1.9659e-23	3.9317e-23	4.5114e-21	TRUE
CAGE.Rhoc.g24052	Rhoc	76.941	2566.1	76.941	2566.1	5.0416	3097900	62541	9.9533	1	1.9654e-23	3.9309e-23	4.5114e-21	TRUE
CAGE.Golim4.g377	Golim4	227.37	10078	227.37	10078	5.4639	48522000	982120	9.9403	1	2.352e-23	4.704e-23	5.3898e-21	TRUE
CAGE.Nek3.g31704	Nek3	105.04	3781.5	105.04	3781.5	5.1567	6758300	137940	9.899	1	3.4374e-23	6.8747e-23	7.8656e-21	TRUE
CAGE.Pms2.g8561	Pms2	82.993	2805.3	82.993	2805.3	5.0622	3705400	75807	9.8873	1	3.8212e-23	7.6424e-23	8.7315e-21	TRUE
CAGE.Sox4.g27482	Sox4	77.806	2585.6	77.806	2585.6	5.0366	3144500	64342	9.8865	1	3.8407e-23	7.6814e-23	8.7634e-21	TRUE
CAGE.4933402N03Rik.g60606	4933402N03Rik	176.79	7292.7	176.79	7292.7	5.3584	25318000	518090	9.8861	1	4.0067e-23	8.0134e-23	9.1291e-21	TRUE
CAGE.Olfr803.g34163	Olfr803	55.761	1696.4	55.761	1696.4	4.9023	1345900	27605	9.8747	1	4.2427e-23	8.4853e-23	9.6529e-21	TRUE
CAGE.Zdhhc17.g38091	Zdhhc17	111.95	4087	111.95	4087	5.1776	7900600	162200	9.8699	1	4.6118e-23	9.2235e-23	1.0463e-20	TRUE
CAGE.Cbfb.g3964	Cbfb	254.6	11547	254.6	11547	5.4977	63763000	1309400	9.8689	1	4.8275e-23	9.655e-23	1.0921e-20	TRUE
CAGE.Olfr1143.g16938	Olfr1143	83.858	2836.5	83.858	2836.5	5.0634	3788400	77830	9.8667	1	4.6947e-23	9.3894e-23	1.0636e-20	TRUE
CAGE.Pde3b.g33342	Pde3b	40.632	1137.4	40.632	1137.4	4.7732	601500	12361	9.8654	1	4.5747e-23	9.1494e-23	1.0393e-20	TRUE
CAGE.Fbxo17.g33478	Fbxo17	82.561	2779.3	82.561	2779.3	5.0563	3636100	74808	9.8596	1	5.0339e-23	1.0068e-22	1.1372e-20	TRUE
CAGE.control.g32166	CAGE.control.g32166	177.66	7317.4	177.66	7317.4	5.3563	25488000	524560	9.8579	1	5.3086e-23	1.0617e-22	1.1976e-20	TRUE
CAGE.Psmd10.g19782	Psmd10	122.33	4564.1	122.33	4564.1	5.2101	9864600	203180	9.8541	1	5.4206e-23	1.0841e-22	1.2211e-20	TRUE
CAGE.Fabp3.g50113	Fabp3	93.799	3259	93.799	3259	5.1038	5009100	103460	9.8401	1	6.1496e-23	1.2299e-22	1.3834e-20	TRUE
CAGE.Med1.g59121	Med1	151.72	5974.5	151.72	5974.5	5.2901	16953000	351220	9.8252	1	7.2963e-23	1.4593e-22	1.639e-20	TRUE
CAGE.Mettl7a1.g5450	Mettl7a1	311.66	14805	311.66	14805	5.5655	105030000	2189400	9.795	1	1.0133e-22	2.0267e-22	2.2731e-20	TRUE
CAGE.Popdc3.g56244	Popdc3	132.27	4990.5	132.27	4990.5	5.227	11801000	247820	9.7591	1	1.3937e-22	2.7874e-22	3.1219e-20	TRUE
CAGE.Apbb1ip.g4875	Apbb1ip	76.941	2515.4	76.941	2515.4	5.0128	2973000	62541	9.7505	1	1.4777e-22	2.9555e-22	3.3055e-20	TRUE
CAGE.Etv6.g40231	Etv6	183.71	7550.1	183.71	7550.1	5.3534	27132000	571180	9.7469	1	1.5958e-22	3.1915e-22	3.5645e-20	TRUE
CAGE.Srr.g7210	Srr	201.43	8479.5	201.43	8479.5	5.3886	34263000	721850	9.7433	1	1.6597e-22	3.3194e-22	3.7021e-20	TRUE
CAGE.Glipr1l2.g79185	Glipr1l2	231.26	10091	231.26	10091	5.4414	48612000	1025400	9.7373	1	1.7711e-22	3.5421e-22	3.945e-20	TRUE
CAGE.Spast.g19262	Spast	242.93	10739	242.93	10739	5.4604	55082000	1162100	9.7363	1	1.7925e-22	3.5849e-22	3.9871e-20	TRUE
CAGE.Gpr50.g51619	Gpr50	175.93	7138	175.93	7138	5.3345	24235000	511680	9.7328	1	1.8293e-22	3.6585e-22	4.0633e-20	TRUE
CAGE.Reln.g21551	Reln	154.75	6048.6	154.75	6048.6	5.2796	17369000	369300	9.6986	1	2.5444e-22	5.0887e-22	5.6438e-20	TRUE
CAGE.Tmco3.g60250	Tmco3	101.58	3552.7	101.58	3552.7	5.1145	5955300	126690	9.6961	1	2.5572e-22	5.1144e-22	5.6644e-20	TRUE
CAGE.Pomp.g10374	Pomp	118.01	4291.1	118.01	4291.1	5.1726	8707400	185420	9.6911	1	2.7043e-22	5.4086e-22	5.982e-20	TRUE
CAGE.Timmdc1.g22960	Timmdc1	138.75	5263.5	138.75	5263.5	5.2353	13131000	279870	9.6871	1	2.8358e-22	5.6717e-22	6.2642e-20	TRUE
CAGE.Klf14.g33311	Klf14	236.44	10319	236.44	10319	5.4417	50828000	1084900	9.68	1	3.1094e-22	6.2188e-22	6.8589e-20	TRUE
CAGE.Zmat3.g11596	Zmat3	188.03	7720.4	188.03	7720.4	5.3522	28368000	605970	9.6762	1	3.1964e-22	6.3928e-22	7.0411e-20	TRUE
CAGE.Usp21.g48252	Usp21	233.85	10164	233.85	10164	5.4358	49306000	1054900	9.6686	1	3.4752e-22	6.9504e-22	7.6342e-20	TRUE
CAGE.Zbtb18.g38909	Zbtb18	244.22	10735	244.22	10735	5.4522	55027000	1178000	9.6658	1	3.5765e-22	7.153e-22	7.8243e-20	TRUE
CAGE.Tnfrsf1b.g47564	Tnfrsf1b	127.52	4720.1	127.52	4720.1	5.1991	10546000	225800	9.6649	1	3.508e-22	7.0161e-22	7.685e-20	TRUE
CAGE.Ttbk2.g1409	Ttbk2	102.01	3560.5	102.01	3560.5	5.1116	5980700	128060	9.6645	1	3.4837e-22	6.9674e-22	7.6423e-20	TRUE
CAGE.Set.g3823	Set	43.226	1205	43.226	1205	4.7693	674910	14462	9.661	1	3.4467e-22	6.8935e-22	7.5821e-20	TRUE
CAGE.Dlgap4.g53679	Dlgap4	93.367	3182.3	93.367	3182.3	5.0761	4770600	102260	9.6596	1	3.6412e-22	7.2824e-22	7.9549e-20	TRUE
CAGE.Fchsd2.g50960	Fchsd2	48.413	1387	48.413	1387	4.812	895960	19282	9.64	1	4.2571e-22	8.5143e-22	9.2878e-20	TRUE
CAGE.Gpbar1.g49900	Gpbar1	269.73	12130	269.73	12130	5.4857	70330000	1516300	9.6314	1	5.0231e-22	1.0046e-21	1.0944e-19	TRUE
CAGE.BC089491.g29863	BC089491	212.67	8960.5	212.67	8960.5	5.3903	38262000	828690	9.6096	1	6.1479e-22	1.2296e-21	1.3376e-19	TRUE
CAGE.Coro6.g30316	Coro6	209.64	8795.4	209.64	8795.4	5.384	36858000	799040	9.6049	1	6.4292e-22	1.2858e-21	1.3969e-19	TRUE
CAGE.Fgfbp1.g6863	Fgfbp1	150.86	5795.1	150.86	5795.1	5.2543	15929000	346160	9.5934	1	7.0904e-22	1.4181e-21	1.5364e-19	TRUE
CAGE.Vmn2r3.g65438	Vmn2r3	178.95	7190	178.95	7190	5.3205	24577000	534350	9.5911	1	7.3009e-22	1.4602e-21	1.5798e-19	TRUE
CAGE.Chchd7.g52848	Chchd7	51.438	1489.7	51.438	1489.7	4.8293	1034300	22491	9.5906	1	6.9065e-22	1.3813e-21	1.4986e-19	TRUE
CAGE.Kctd12b.g63792	Kctd12b	276.64	12470	276.64	12470	5.4892	74343000	1617100	9.5887	1	7.6076e-22	1.5215e-21	1.644e-19	TRUE
CAGE.Spata16.g40451	Spata16	181.55	7318.7	181.55	7318.7	5.3254	25469000	554250	9.5867	1	7.6259e-22	1.5252e-21	1.6457e-19	TRUE
CAGE.Tfap2e.g48463	Tfap2e	120.17	4339.2	120.17	4339.2	5.1627	8900100	194180	9.5744	1	8.4303e-22	1.6861e-21	1.8144e-19	TRUE
CAGE.Secisbp2l.g63640	Secisbp2l	47.116	1331.1	47.116	1331.1	4.7911	824360	17998	9.571	1	8.3038e-22	1.6608e-21	1.7896e-19	TRUE
CAGE.Fam198a.g67384	Fam198a	102.44	3544.9	102.44	3544.9	5.0992	5925400	129450	9.5682	1	8.8871e-22	1.7774e-21	1.9101e-19	TRUE
CAGE.Ppp6r2.g35747	Ppp6r2	222.61	9449.3	222.61	9449.3	5.4013	42566000	930750	9.5638	1	9.603e-22	1.9206e-21	2.0612e-19	TRUE
CAGE.Rpgrip1l.g34840	Rpgrip1l	172.04	6814.3	172.04	6814.3	5.2996	22060000	483410	9.5534	1	1.0495e-21	2.0989e-21	2.2495e-19	TRUE
CAGE.Nfil3.g45267	Nfil3	252.44	11051	252.44	11051	5.4465	58302000	1281300	9.5397	1	1.2181e-21	2.4362e-21	2.6075e-19	TRUE
CAGE.Trp53.g1730	Trp53	3944.8	358650	3944.8	358650	6.5061	62909000000	1390000000	9.514	1	1.6922e-21	3.3845e-21	3.6079e-19	TRUE
CAGE.Lrp2.g72811	Lrp2	177.22	7043.1	177.22	7043.1	5.3046	23570000	521320	9.5092	1	1.6099e-21	3.2198e-21	3.4416e-19	TRUE
CAGE.Tgfb1.g48751	Tgfb1	77.374	2471.2	77.374	2471.2	4.9793	2865200	63438	9.5042	1	1.624e-21	3.248e-21	3.4671e-19	TRUE
CAGE.Vmn1r15.g63569	Vmn1r15	44.522	1228.4	44.522	1228.4	4.7553	700840	15589	9.4824	1	1.9441e-21	3.8883e-21	4.1395e-19	TRUE
CAGE.Ldb1.g364	Ldb1	174.2	6871.5	174.2	6871.5	5.2938	22427000	498990	9.481	1	2.1088e-21	4.2176e-21	4.4841e-19	TRUE
CAGE.Olfr1048.g1640	Olfr1048	38.903	1033.5	38.903	1033.5	4.6962	494570	11069	9.4529	1	2.5571e-21	5.1142e-21	5.4301e-19	TRUE
CAGE.Olfr1250.g79303	Olfr1250	60.084	1786.1	60.084	1786.1	4.8707	1489600	33368	9.4489	1	2.7216e-21	5.4433e-21	5.7718e-19	TRUE
CAGE.AI607873.g71687	AI607873	251.57	10897	251.57	10897	5.4313	56667000	1270200	9.446	1	2.9916e-21	5.9831e-21	6.3289e-19	TRUE
CAGE.Smad9.g58709	Smad9	141.78	5275.2	141.78	5275.2	5.2076	13176000	295640	9.441	1	3.0615e-21	6.123e-21	6.4667e-19	TRUE
CAGE.Tmprss11c.g32278	Tmprss11c	83.425	2700	83.425	2700	4.9997	3423200	76815	9.4408	1	2.9923e-21	5.9846e-21	6.3289e-19	TRUE
CAGE.Car9.g44328	Car9	225.64	9489.6	225.64	9489.6	5.388	42910000	963250	9.439	1	3.1839e-21	6.3679e-21	6.7075e-19	TRUE
CAGE.Ggt6.g29010	Ggt6	101.15	3442.2	101.15	3442.2	5.075	5581500	125320	9.4379	1	3.1049e-21	6.2098e-21	6.5496e-19	TRUE
CAGE.Trp53.g60016	Trp53	9756.4	1122300	9756.4	1122300	6.8458	618890000000	13897000000	9.4376	1	3.5782e-21	7.1564e-21	7.4984e-19	TRUE
CAGE.BC094916.g65213	BC094916	59.651	1766.6	59.651	1766.6	4.8651	1456900	32762	9.4306	1	3.2399e-21	6.4799e-21	6.8165e-19	TRUE
CAGE.Slc2a4.g1948	Slc2a4	98.122	3309.7	98.122	3309.7	5.0618	5157000	116010	9.4288	1	3.3805e-21	6.761e-21	7.1028e-19	TRUE
CAGE.Hdc.g61324	Hdc	103.74	3550.1	103.74	3550.1	5.0834	5938800	133650	9.4272	1	3.4443e-21	6.8886e-21	7.2273e-19	TRUE
CAGE.Morf4l1.g57620	Morf4l1	153.45	5813.3	153.45	5813.3	5.2344	16017000	361490	9.4137	1	3.9855e-21	7.971e-21	8.33e-19	TRUE
CAGE.Hsd3b6.g35690	Hsd3b6	64.838	1959	64.838	1959	4.8958	1793900	40490	9.4134	1	3.8343e-21	7.6686e-21	8.0245e-19	TRUE
CAGE.Atp2b1.g75546	Atp2b1	92.07	3045.8	92.07	3045.8	5.0328	4362100	98686	9.4024	1	4.3346e-21	8.6693e-21	9.0479e-19	TRUE
CAGE.Vstm2a.g29845	Vstm2a	60.948	1806.9	60.948	1806.9	4.8671	1524200	34601	9.3862	1	4.9484e-21	9.8968e-21	1.0315e-18	TRUE
CAGE.Coro6.g16413	Coro6	132.7	4822.8	132.7	4822.8	5.1731	10998000	249880	9.3824	1	5.3309e-21	1.0662e-20	1.1098e-18	TRUE
CAGE.Trip11.g18274	Trip11	143.08	5293.4	143.08	5293.4	5.1995	13263000	302570	9.3631	1	6.4219e-21	1.2844e-20	1.3352e-18	TRUE
CAGE.Lgr5.g1916	Lgr5	35.445	909.96	35.445	909.96	4.6436	382390	8741.1	9.3537	1	6.5321e-21	1.3064e-20	1.3564e-18	TRUE
CAGE.Olfr669.g25846	Olfr669	54.032	1546.9	54.032	1546.9	4.8139	1114400	25483	9.352	1	6.7984e-21	1.3597e-20	1.4098e-18	TRUE
CAGE.4930557A04Rik.g63153	4930557A04Rik	243.79	10370	243.79	10370	5.4048	51266000	1172700	9.3507	1	7.3929e-21	1.4786e-20	1.5311e-18	TRUE
CAGE.Elf5.g15106	Elf5	156.91	5916	156.91	5916	5.2277	16584000	382550	9.3113	1	1.0522e-20	2.1044e-20	2.1763e-18	TRUE
CAGE.Tmed7.g71021	Tmed7	158.21	5974.5	158.21	5974.5	5.2301	16915000	390640	9.3059	1	1.1072e-20	2.2144e-20	2.2871e-18	TRUE
CAGE.Wdr91.g46093	Wdr91	51.871	1461.1	51.871	1461.1	4.7895	993010	22974	9.2977	1	1.1321e-20	2.2643e-20	2.3356e-18	TRUE
CAGE.Cct8l1.g19337	Cct8l1	102.88	3463	102.88	3463	5.0595	5645400	130840	9.2895	1	1.2662e-20	2.5324e-20	2.6088e-18	TRUE
CAGE.Rock2.g265	Rock2	106.77	3628.1	106.77	3628.1	5.0736	6200000	143780	9.2867	1	1.3027e-20	2.6054e-20	2.6805e-18	TRUE
CAGE.Sumf1.g13356	Sumf1	85.587	2742.9	85.587	2742.9	4.9859	3530600	81972	9.2812	1	1.3566e-20	2.7133e-20	2.7879e-18	TRUE
CAGE.Cyp7b1.g9527	Cyp7b1	165.99	6330.7	165.99	6330.7	5.2448	19002000	441350	9.2795	1	1.4222e-20	2.8444e-20	2.9189e-18	TRUE
CAGE.Slc36a2.g69986	Slc36a2	161.66	6118.8	161.66	6118.8	5.2335	17744000	412710	9.2729	1	1.5115e-20	3.023e-20	3.0982e-18	TRUE
CAGE.Fn3krp.g72583	Fn3krp	163.39	6198.1	163.39	6198.1	5.2368	18209000	424030	9.2675	1	1.591e-20	3.182e-20	3.2569e-18	TRUE
CAGE.Apc.g58821	Apc	118.87	4140.3	118.87	4140.3	5.1105	8086000	188900	9.2527	1	1.8004e-20	3.6008e-20	3.6761e-18	TRUE
CAGE.Btg1-ps1.g62806	Btg1-ps1	36.309	928.16	36.309	928.16	4.6383	397700	9292	9.252	1	1.7029e-20	3.4059e-20	3.4816e-18	TRUE
CAGE.Itpa.g70714	Itpa	263.24	11307	263.24	11307	5.4193	60981000	1425400	9.2501	1	1.9093e-20	3.8186e-20	3.8935e-18	TRUE
CAGE.Lct.g37656	Lct	115.84	4003.8	115.84	4003.8	5.0991	7558200	176910	9.2436	1	1.9584e-20	3.9169e-20	3.9886e-18	TRUE
CAGE.1700017D01Rik.g25079	1700017D01Rik	215.7	8778.5	215.7	8778.5	5.3404	36661000	858990	9.2389	1	2.1024e-20	4.2048e-20	4.2763e-18	TRUE
CAGE.Slc6a9.g19599	Slc6a9	248.55	10497	248.55	10497	5.3947	52516000	1231700	9.2344	1	2.2067e-20	4.4134e-20	4.4828e-18	TRUE
CAGE.Nes.g34910	Nes	162.96	6152.6	162.96	6152.6	5.23	17938000	421180	9.2293	1	2.2738e-20	4.5475e-20	4.6072e-18	TRUE
CAGE.Olfr768.g66337	Olfr768	68.296	2051.3	68.296	2051.3	4.8883	1966200	46203	9.2255	1	2.2584e-20	4.5168e-20	4.5819e-18	TRUE
CAGE.Vwa5b1.g70403	Vwa5b1	239.47	9999.1	239.47	9999.1	5.378	47626000	1120500	9.2198	1	2.5241e-20	5.0482e-20	5.108e-18	TRUE
CAGE.Slc26a7.g62885	Slc26a7	110.23	3749	110.23	3749	5.0753	6620500	155910	9.2155	1	2.5405e-20	5.0809e-20	5.1346e-18	TRUE
CAGE.Mdm4.g60098	Mdm4	187.17	7305.7	187.17	7305.7	5.2791	25337000	598910	9.1983	1	3.0529e-20	6.1058e-20	6.1546e-18	TRUE
CAGE.Akap12.g32189	Akap12	86.451	2753.3	86.451	2753.3	4.9771	3556000	84093	9.1963	1	3.0001e-20	6.0002e-20	6.0558e-18	TRUE
CAGE.Gypa.g68712	Gypa	173.33	6621.9	173.33	6621.9	5.2475	20792000	492720	9.1868	1	3.3877e-20	6.7754e-20	6.8123e-18	TRUE
CAGE.Smtnl1.g11206	Smtnl1	86.883	2767.6	86.883	2767.6	4.9774	3593100	85165	9.1858	1	3.3107e-20	6.6215e-20	6.666e-18	TRUE
CAGE.Pfkfb2.g73668	Pfkfb2	260.22	11052	260.22	11052	5.4031	58232000	1384100	9.1731	1	3.913e-20	7.8259e-20	7.8587e-18	TRUE
CAGE.8030462N17Rik.g18462	8030462N17Rik	113.25	3856.9	113.25	3856.9	5.0775	7007600	167020	9.1603	1	4.2463e-20	8.4925e-20	8.5173e-18	TRUE
CAGE.Inppl1.g31433	Inppl1	139.62	5023	139.62	5023	5.159	11924000	284320	9.1583	1	4.3715e-20	8.7429e-20	8.7574e-18	TRUE
CAGE.Klk1b11.g4420	Klk1b11	231.69	9527.3	231.69	9527.3	5.3557	43204000	1030300	9.1579	1	4.4809e-20	8.9618e-20	8.9654e-18	TRUE
CAGE.Zscan4f.g4775	Zscan4f	88.612	2827.4	88.612	2827.4	4.9801	3750400	89538	9.1527	1	4.503e-20	9.006e-20	8.9983e-18	TRUE
CAGE.Rbm4b.g24621	Rbm4b	86.019	2722.1	86.019	2722.1	4.9678	3474400	83028	9.1483	1	4.6832e-20	9.3663e-20	9.3232e-18	TRUE
CAGE.Crh.g66603	Crh	56.193	1591.1	56.193	1591.1	4.799	1178000	28152	9.1482	1	4.5842e-20	9.1684e-20	9.1376e-18	TRUE
CAGE.Hrh3.g30853	Hrh3	33.284	822.86	33.284	822.86	4.5868	311720	7452	9.1466	1	4.5198e-20	9.0396e-20	9.0205e-18	TRUE
CAGE.Rab18.g17299	Rab18	131.41	4646	131.41	4646	5.1333	10191000	243720	9.1448	1	4.9389e-20	9.8779e-20	9.8201e-18	TRUE
CAGE.Trex2.g49130	Trex2	33.284	821.56	33.284	821.56	4.5845	310690	7452	9.1315	1	5.195e-20	1.039e-19	1.0316e-17	TRUE
CAGE.Cldn7.g42908	Cldn7	168.15	6333.3	168.15	6333.3	5.2268	19005000	456100	9.1288	1	5.7872e-20	1.1574e-19	1.1478e-17	TRUE
CAGE.Wwc1.g3530	Wwc1	100.28	3294.1	100.28	3294.1	5.0238	5100100	122620	9.1207	1	6.093e-20	1.2186e-19	1.207e-17	TRUE
CAGE.Sec11a.g9939	Sec11a	101.15	3327.8	101.15	3327.8	5.0263	5205800	125320	9.1148	1	6.4368e-20	1.2874e-19	1.2735e-17	TRUE
CAGE.Skint2.g17399	Skint2	144.81	5227.1	144.81	5227.1	5.1642	12915000	311950	9.0995	1	7.5342e-20	1.5068e-19	1.4888e-17	TRUE
CAGE.Ppic.g43134	Ppic	226.5	9167.2	226.5	9167.2	5.3327	39968000	972660	9.0655	1	1.0498e-19	2.0996e-19	2.0718e-17	TRUE
CAGE.Slc1a6.g6205	Slc1a6	267.57	11315	267.57	11315	5.3969	61019000	1485600	9.0634	1	1.0769e-19	2.1539e-19	2.1201e-17	TRUE
CAGE.Gprc6a.g66440	Gprc6a	170.31	6390.5	170.31	6390.5	5.2215	19345000	471150	9.062	1	1.0708e-19	2.1417e-19	2.1107e-17	TRUE
CAGE.control.g33883	CAGE.control.g33883	130.97	4584.9	130.97	4584.9	5.1189	9918700	241690	9.0597	1	1.0806e-19	2.1611e-19	2.1246e-17	TRUE
CAGE.Cyp2d10.g21044	Cyp2d10	201.86	7911.4	201.86	7911.4	5.2855	29719000	725800	9.0495	1	1.21e-19	2.4201e-19	2.3763e-17	TRUE
CAGE.Gm17677.g78507	Gm17677	127.95	4444.5	127.95	4444.5	5.1075	9316300	227750	9.045	1	1.235e-19	2.4699e-19	2.4222e-17	TRUE
CAGE.Bloc1s5.g66290	Bloc1s5	146.97	5289.5	146.97	5289.5	5.16	13223000	323920	9.0356	1	1.3549e-19	2.7099e-19	2.6543e-17	TRUE
CAGE.Bmper.g48127	Bmper	271.89	11503	271.89	11503	5.3977	63071000	1547400	9.0287	1	1.4807e-19	2.9614e-19	2.8971e-17	TRUE
CAGE.Sesn3.g11327	Sesn3	206.19	8105.1	206.19	8105.1	5.29	31197000	765960	9.0254	1	1.5095e-19	3.0189e-19	2.9497e-17	TRUE
CAGE.Snrpn.g52410	Snrpn	215.26	8557.5	215.26	8557.5	5.3065	34797000	854620	9.024	1	1.5321e-19	3.0642e-19	2.9903e-17	TRUE
CAGE.Gipr.g36152	Gipr	152.15	5517	152.15	5517	5.1711	14391000	353770	9.0197	1	1.5694e-19	3.1388e-19	3.0593e-17	TRUE
CAGE.Alox12.g63305	Alox12	169.88	6337.2	169.88	6337.2	5.2131	19018000	468120	9.0141	1	1.6601e-19	3.3202e-19	3.2322e-17	TRUE
CAGE.Apoc1.g22287	Apoc1	257.19	10697	257.19	10697	5.3728	54497000	1343500	9.0069	1	1.8031e-19	3.6062e-19	3.5021e-17	TRUE
CAGE.Rbm12b2.g4490	Rbm12b2	53.167	1461.1	53.167	1461.1	4.7545	991180	24460	9.0024	1	1.7435e-19	3.487e-19	3.3904e-17	TRUE
CAGE.Atp12a.g37250	Atp12a	170.31	6348.9	170.31	6348.9	5.2121	19088000	471150	9.0014	1	1.8633e-19	3.7266e-19	3.6145e-17	TRUE
CAGE.Pbrm1.g112	Pbrm1	89.909	2831.3	89.909	2831.3	4.9614	3757500	92905	8.9939	1	1.9373e-19	3.8746e-19	3.7536e-17	TRUE
CAGE.Tcerg1.g55819	Tcerg1	121.9	4155.9	121.9	4155.9	5.08	8136600	201360	8.9899	1	2.039e-19	4.0779e-19	3.9457e-17	TRUE
CAGE.Wrap73.g72925	Wrap73	112.82	3763.3	112.82	3763.3	5.0476	6663100	165410	8.9759	1	2.3065e-19	4.6131e-19	4.4527e-17	TRUE
CAGE.Acvr2a.g11182	Acvr2a	77.806	2354.2	77.806	2354.2	4.9014	2591000	64342	8.9742	1	2.2991e-19	4.5982e-19	4.4437e-17	TRUE
CAGE.Ebi3.g58023	Ebi3	178.52	6714.2	178.52	6714.2	5.2252	21358000	531070	8.9684	1	2.5213e-19	5.0426e-19	4.8556e-17	TRUE
CAGE.Cdkn2a.g48575	Cdkn2a	214.4	8458.7	214.4	8458.7	5.2955	33984000	845920	8.9638	1	2.6497e-19	5.2994e-19	5.0966e-17	TRUE
CAGE.Phactr3.g32454	Phactr3	367.85	16739	367.85	16739	5.5042	134010000	3337000	8.9621	1	2.7479e-19	5.4957e-19	5.2664e-17	TRUE
CAGE.Hist1h2bf.g33195	Hist1h2bf	44.522	1163.4	44.522	1163.4	4.6769	626000	15589	8.9618	1	2.4985e-19	4.997e-19	4.8174e-17	TRUE
CAGE.Scgb1c1.g21955	Scgb1c1	112.39	3738.6	112.39	3738.6	5.0436	6574800	163800	8.9598	1	2.6682e-19	5.3363e-19	5.126e-17	TRUE
CAGE.Vwa7.g19577	Vwa7	174.63	6521.8	174.63	6521.8	5.2149	20143000	502150	8.9571	1	2.7912e-19	5.5823e-19	5.3429e-17	TRUE
CAGE.Dnajb8.g51156	Dnajb8	112.82	3755.5	112.82	3755.5	5.0446	6634700	165410	8.9567	1	2.745e-19	5.49e-19	5.2664e-17	TRUE
CAGE.AI987944.g71525	AI987944	306.9	13292	306.9	13292	5.432	84305000	2105500	8.9488	1	3.0771e-19	6.1543e-19	5.8762e-17	TRUE
CAGE.Klf13.g48684	Klf13	171.61	6373.6	171.61	6373.6	5.2068	19232000	480320	8.9488	1	3.0056e-19	6.0112e-19	5.7465e-17	TRUE
CAGE.Cbx1.g40710	Cbx1	74.78	2229.4	74.78	2229.4	4.8793	2321200	58174	8.9332	1	3.3296e-19	6.6592e-19	6.3507e-17	TRUE
CAGE.Fam132b.g1746	Fam132b	108.93	3568.3	108.93	3568.3	5.021	5983800	151290	8.8939	1	4.8341e-19	9.6682e-19	9.2093e-17	TRUE
CAGE.Derl2.g39939	Derl2	102.01	3279.8	102.01	3279.8	4.9931	5049000	128060	8.8799	1	5.4655e-19	1.0931e-18	1.04e-16	TRUE
CAGE.Mtfr1l.g51324	Mtfr1l	199.7	7658	199.7	7658	5.254	27813000	706210	8.8751	1	5.8842e-19	1.1768e-18	1.1163e-16	TRUE
CAGE.Ly75.g66872	Ly75	101.15	3242.1	101.15	3242.1	4.9886	4932600	125320	8.8724	1	5.844e-19	1.1688e-18	1.1107e-16	TRUE
CAGE.Erg.g79234	Erg	70.458	2053.9	70.458	2053.9	4.8458	1967000	50008	8.8696	1	5.8879e-19	1.1776e-18	1.1163e-16	TRUE
CAGE.Fbxo15.g75253	Fbxo15	114.98	3810.1	114.98	3810.1	5.0383	6827100	173580	8.8692	1	6.0526e-19	1.2105e-18	1.1462e-16	TRUE
CAGE.Mei4.g56926	Mei4	215.7	8435.3	215.7	8435.3	5.2829	33781000	858990	8.8687	1	6.2522e-19	1.2504e-18	1.1812e-16	TRUE
CAGE.Ostf1.g25289	Ostf1	191.49	7256.3	191.49	7256.3	5.2366	24956000	634700	8.8678	1	6.2709e-19	1.2542e-18	1.1833e-16	TRUE
CAGE.Mdh2.g64806	Mdh2	145.24	5116.6	145.24	5116.6	5.1291	12357000	314320	8.8672	1	6.2262e-19	1.2452e-18	1.1777e-16	TRUE
CAGE.Immp1l.g79477	Immp1l	140.05	4883.9	140.05	4883.9	5.114	11252000	286570	8.8617	1	6.532e-19	1.3064e-18	1.2311e-16	TRUE
CAGE.Imp3.g34228	Imp3	98.554	3130.3	98.554	3130.3	4.9751	4595600	117320	8.8513	1	7.0531e-19	1.4106e-18	1.3278e-16	TRUE
CAGE.Oit3.g43944	Oit3	249.84	10134	249.84	10134	5.3365	48852000	1248100	8.8477	1	7.5908e-19	1.5182e-18	1.4256e-16	TRUE
CAGE.Itgb1.g50936	Itgb1	108.5	3530.6	108.5	3530.6	5.0114	5855500	149770	8.8427	1	7.6567e-19	1.5313e-18	1.4363e-16	TRUE
CAGE.Tmem259.g51066	Tmem259	35.445	861.86	35.445	861.86	4.5653	341480	8741.1	8.8393	1	7.4375e-19	1.4875e-18	1.3985e-16	TRUE
CAGE.Nop14.g25470	Nop14	90.774	2815.7	90.774	2815.7	4.9398	3712500	95192	8.8318	1	8.3633e-19	1.6727e-18	1.567e-16	TRUE
CAGE.Rnase2b.g21968	Rnase2b	102.44	3279.8	102.44	3279.8	4.9871	5047600	129450	8.8311	1	8.4657e-19	1.6931e-18	1.5844e-16	TRUE
CAGE.Lsm14a.g64331	Lsm14a	106.77	3455.2	106.77	3455.2	5.0032	5606100	143780	8.8307	1	8.5116e-19	1.7023e-18	1.5911e-16	TRUE
CAGE.Tas2r130.g69530	Tas2r130	24.639	544.68	24.639	544.68	4.4117	135220	3477.9	8.8181	1	8.7965e-19	1.7593e-18	1.6424e-16	TRUE
CAGE.Mynn.g76071	Mynn	175.06	6439.9	175.06	6439.9	5.1931	19624000	505310	8.8131	1	1.0187e-18	2.0374e-18	1.8998e-16	TRUE
CAGE.Trappc9.g38057	Trappc9	100.28	3182.3	100.28	3182.3	4.974	4749300	122620	8.8014	1	1.1026e-18	2.2052e-18	2.0514e-16	TRUE
CAGE.Fbxw15.g19312	Fbxw15	289.18	12130	289.18	12130	5.3856	70100000	1810000	8.801	1	1.1584e-18	2.3168e-18	2.1528e-16	TRUE
CAGE.Trim42.g44258	Trim42	238.61	9505.2	238.61	9505.2	5.3101	42935000	1110300	8.7943	1	1.2205e-18	2.4409e-18	2.2628e-16	TRUE
CAGE.Olfr536.g13445	Olfr536	26.368	591.47	26.368	591.47	4.4362	159670	4129.6	8.7938	1	1.0967e-18	2.1933e-18	2.0428e-16	TRUE
CAGE.Hcn1.g23832	Hcn1	86.883	2653.2	86.883	2653.2	4.9165	3292900	85165	8.7938	1	1.1718e-18	2.3435e-18	2.175e-16	TRUE
CAGE.Naalad2.g74513	Naalad2	267.13	10962	267.13	10962	5.3536	57194000	1479500	8.7928	1	1.2426e-18	2.4852e-18	2.3011e-16	TRUE
CAGE.Zfp182.g5213	Zfp182	89.477	2748.1	89.477	2748.1	4.9253	3534100	91774	8.7759	1	1.3757e-18	2.7515e-18	2.5448e-16	TRUE
CAGE.Ap5m1.g4112	Ap5m1	103.31	3291.5	103.31	3291.5	4.9802	5082100	132240	8.7671	1	1.4979e-18	2.9959e-18	2.7676e-16	TRUE
CAGE.Btbd2.g15318	Btbd2	47.98	1250.5	47.98	1250.5	4.6754	723080	18848	8.7593	1	1.5426e-18	3.0851e-18	2.8468e-16	TRUE
CAGE.Exoc6b.g52021	Exoc6b	179.39	6590.7	179.39	6590.7	5.1915	20552000	537630	8.7439	1	1.8877e-18	3.7754e-18	3.4797e-16	TRUE
CAGE.Zfp607.g45984	Zfp607	164.69	5913.4	164.69	5913.4	5.1577	16524000	432630	8.74	1	1.9458e-18	3.8917e-18	3.5827e-16	TRUE
CAGE.Fgf16.g33226	Fgf16	135.3	4610.9	135.3	4610.9	5.0805	10015000	262480	8.7358	1	2.0022e-18	4.0043e-18	3.6779e-16	TRUE
CAGE.Lmtk3.g16552	Lmtk3	82.993	2488.1	82.993	2488.1	4.8892	2892200	75807	8.7353	1	1.9651e-18	3.9302e-18	3.6139e-16	TRUE
CAGE.Tbc1d22a.g9682	Tbc1d22a	276.64	11384	276.64	11384	5.3577	61682000	1617100	8.7341	1	2.0944e-18	4.1888e-18	3.8385e-16	TRUE
CAGE.Ankrd40.g75647	Ankrd40	98.987	3105.6	98.987	3105.6	4.9574	4519700	118630	8.7293	1	2.0907e-18	4.1813e-18	3.836e-16	TRUE
CAGE.Olfr623.g74308	Olfr623	171.17	6190.3	171.17	6190.3	5.1683	18115000	477250	8.7128	1	2.4783e-18	4.9567e-18	4.5369e-16	TRUE
CAGE.Sgsm1.g8170	Sgsm1	104.17	3301.9	104.17	3301.9	4.9729	5112600	135070	8.7007	1	2.6962e-18	5.3924e-18	4.9301e-16	TRUE
CAGE.Rufy1.g3266	Rufy1	170.74	6161.7	170.74	6161.7	5.1653	17946000	474200	8.7	1	2.7756e-18	5.5512e-18	5.0694e-16	TRUE
CAGE.Peg10.g2911	Peg10	202.3	7633.3	202.3	7633.3	5.2308	27610000	729750	8.6987	1	2.8267e-18	5.6534e-18	5.1569e-16	TRUE
CAGE.Rilp.g74651	Rilp	147.4	5114	147.4	5114	5.1072	12333000	326340	8.694	1	2.9075e-18	5.815e-18	5.2982e-16	TRUE
CAGE.Mtmr2.g59726	Mtmr2	193.22	7197.8	193.22	7197.8	5.212	24532000	649370	8.6923	1	2.9859e-18	5.9719e-18	5.4349e-16	TRUE
CAGE.Nme3.g72241	Nme3	236.88	9305	236.88	9305	5.2899	41115000	1089900	8.6859	1	3.1857e-18	6.3713e-18	5.7918e-16	TRUE
CAGE.E230019M04Rik.g64648	E230019M04Rik	208.35	7891.9	208.35	7891.9	5.2366	29519000	786540	8.6637	1	3.8505e-18	7.701e-18	6.9926e-16	TRUE
CAGE.Pik3r1.g73225	Pik3r1	149.56	5186.8	149.56	5186.8	5.1067	12687000	338640	8.656	1	4.062e-18	8.1241e-18	7.3683e-16	TRUE
CAGE.Gpr84.g30849	Gpr84	138.32	4698	138.32	4698	5.0759	10395000	277660	8.6532	1	4.1478e-18	8.2955e-18	7.5153e-16	TRUE
CAGE.Plp2.g26306	Plp2	113.68	3664.5	113.68	3664.5	4.9983	6304300	168650	8.6466	1	4.357e-18	8.714e-18	7.8853e-16	TRUE
CAGE.Vmn1r86.g43692	Vmn1r86	94.664	2908	94.664	2908	4.9264	3957300	105900	8.6449	1	4.3816e-18	8.7632e-18	7.9209e-16	TRUE
CAGE.Rnd3.g68669	Rnd3	161.66	5709.3	161.66	5709.3	5.1336	15388000	412710	8.6355	1	4.8785e-18	9.7571e-18	8.8092e-16	TRUE
CAGE.Tgfb1.g27941	Tgfb1	129.68	4319.7	129.68	4319.7	5.0472	8778200	235650	8.6314	1	5.0051e-18	1.001e-17	9.0276e-16	TRUE
CAGE.Tcaf2.g3464	Tcaf2	420.15	19090	420.15	19090	5.5024	174270000	4679000	8.6309	1	5.2731e-18	1.0546e-17	9.4786e-16	TRUE
CAGE.Apba1.g47407	Apba1	253.73	10086	253.73	10086	5.3074	48339000	1298100	8.63	1	5.2161e-18	1.0432e-17	9.3868e-16	TRUE
CAGE.E2f3.g12186	E2f3	333.27	14236	333.27	14236	5.4125	96638000	2596300	8.628	1	5.3633e-18	1.0727e-17	9.6299e-16	TRUE
CAGE.Gm5640.g20867	Gm5640	54.896	1459.8	54.896	1459.8	4.7079	986920	26531	8.6254	1	5.0534e-18	1.0107e-17	9.1044e-16	TRUE
CAGE.Zfp54.g25327	Zfp54	214.83	8146.7	214.83	8146.7	5.2384	31458000	850260	8.602	1	6.6139e-18	1.3228e-17	1.1862e-15	TRUE
CAGE.Mapk7.g56740	Mapk7	283.13	11549	283.13	11549	5.3452	63456000	1715200	8.6018	1	6.7013e-18	1.3403e-17	1.2005e-15	TRUE
CAGE.Rnf19a.g19056	Rnf19a	272.32	10992	272.32	10992	5.3299	57459000	1553700	8.6003	1	6.7784e-18	1.3557e-17	1.2116e-15	TRUE
CAGE.Fam171b.g76830	Fam171b	155.61	5415.6	155.61	5415.6	5.1121	13834000	374570	8.5944	1	6.9715e-18	1.3943e-17	1.2447e-15	TRUE
CAGE.Syt4.g8498	Syt4	73.916	2116.3	73.916	2116.3	4.8208	2085700	56481	8.5938	1	6.7597e-18	1.3519e-17	1.2096e-15	TRUE
CAGE.Alpk2.g29930	Alpk2	102.44	3190.1	102.44	3190.1	4.9471	4766700	129450	8.5818	1	7.6288e-18	1.5258e-17	1.3606e-15	TRUE
CAGE.Smarcd3.g60609	Smarcd3	48.413	1238.8	48.413	1238.8	4.6491	708560	19282	8.5728	1	7.9352e-18	1.587e-17	1.4136e-15	TRUE
CAGE.Klrd1.g79043	Klrd1	79.535	2315.2	79.535	2315.2	4.846	2499100	68038	8.571	1	8.2763e-18	1.6553e-17	1.4727e-15	TRUE
CAGE.Sncb.g63412	Sncb	347.97	14925	347.97	14925	5.4186	106240000	2897400	8.5636	1	9.4148e-18	1.883e-17	1.6716e-15	TRUE
CAGE.Itch.g5354	Itch	57.058	1520.9	57.058	1520.9	4.7123	1071500	29265	8.5572	1	9.1679e-18	1.8336e-17	1.6296e-15	TRUE
CAGE.Krt10.g36165	Krt10	175.93	6294.3	175.93	6294.3	5.153	18717000	511680	8.5534	1	1.0008e-17	2.0016e-17	1.773e-15	TRUE
CAGE.Cbr1.g79231	Cbr1	74.78	2137.1	74.78	2137.1	4.8184	2126600	58174	8.5505	1	9.8566e-18	1.9713e-17	1.7481e-15	TRUE
CAGE.Alkbh1.g18755	Alkbh1	148.7	5085.4	148.7	5085.4	5.0865	12185000	333690	8.546	1	1.0593e-17	2.1186e-17	1.8745e-15	TRUE
CAGE.1600012H06Rik.g52925	1600012H06Rik	142.64	4824.1	142.64	4824.1	5.07	10958000	300250	8.5436	1	1.0796e-17	2.1591e-17	1.9061e-15	TRUE
CAGE.Angptl3.g62169	Angptl3	63.109	1723.7	63.109	1723.7	4.7497	1378800	37803	8.5409	1	1.0617e-17	2.1234e-17	1.8767e-15	TRUE
CAGE.Slc25a25.g38415	Slc25a25	141.78	4785.1	141.78	4785.1	5.067	10780000	295640	8.5397	1	1.116e-17	2.2321e-17	1.9684e-15	TRUE
CAGE.Calm2.g48167	Calm2	108.5	3412.3	108.5	3412.3	4.9622	5457700	149770	8.537	1	1.1285e-17	2.2571e-17	1.9882e-15	TRUE
CAGE.control.g4292	CAGE.control.g4292	86.019	2545.3	86.019	2545.3	4.8709	3024000	83028	8.5348	1	1.1373e-17	2.2747e-17	2.0015e-15	TRUE
CAGE.Plxnb2.g46719	Plxnb2	143.08	4837.1	143.08	4837.1	5.0695	11017000	302570	8.5336	1	1.1767e-17	2.3534e-17	2.0685e-15	TRUE
CAGE.Defb7.g39398	Defb7	44.522	1108.8	44.522	1108.8	4.6076	566400	15589	8.5245	1	1.2003e-17	2.4006e-17	2.1077e-15	TRUE
CAGE.control.g77413	CAGE.control.g77413	73.483	2081.2	73.483	2081.2	4.805	2015500	55646	8.5112	1	1.3837e-17	2.7673e-17	2.427e-15	TRUE
CAGE.Lctl.g53449	Lctl	50.574	1296	50.574	1296	4.6524	775590	21544	8.4854	1	1.6929e-17	3.3858e-17	2.9661e-15	TRUE
CAGE.Fsip1.g10138	Fsip1	153.45	5254.4	153.45	5254.4	5.0886	13010000	361490	8.484	1	1.8106e-17	3.6213e-17	3.1689e-15	TRUE
CAGE.Psap.g58004	Psap	195.81	7148.4	195.81	7148.4	5.1829	24169000	671760	8.4828	1	1.8493e-17	3.6986e-17	3.233e-15	TRUE
CAGE.Gpc4.g74406	Gpc4	170.74	6007	170.74	6007	5.1286	17031000	474200	8.4753	1	1.96e-17	3.9199e-17	3.419e-15	TRUE
CAGE.Mrpl47.g62964	Mrpl47	105.9	3286.3	105.9	3286.3	4.9425	5057300	140840	8.4744	1	1.9327e-17	3.8653e-17	3.3751e-15	TRUE
CAGE.Lamp1.g35813	Lamp1	127.52	4153.3	127.52	4153.3	5.0146	8103500	225800	8.4721	1	1.9884e-17	3.9769e-17	3.4648e-15	TRUE
CAGE.Fzd9.g43794	Fzd9	266.27	10518	266.27	10518	5.2985	52547000	1467400	8.4628	1	2.223e-17	4.446e-17	3.8651e-15	TRUE
CAGE.Tmem200a.g71299	Tmem200a	103.74	3196.6	103.74	3196.6	4.9321	4782700	133650	8.46	1	2.1861e-17	4.3721e-17	3.805e-15	TRUE
CAGE.Olfr820.g19967	Olfr820	71.322	1991.5	71.322	1991.5	4.784	1843600	51581	8.4547	1	2.2452e-17	4.4903e-17	3.8994e-15	TRUE
CAGE.Barx2.g73696	Barx2	121.46	3897.2	121.46	3897.2	4.9924	7128200	199550	8.4524	1	2.3501e-17	4.7001e-17	4.0771e-15	TRUE
CAGE.Gm20822.g69731	Gm20822	190.62	6884.5	190.62	6884.5	5.1672	22404000	627440	8.4507	1	2.4338e-17	4.8676e-17	4.2178e-15	TRUE
CAGE.Uncx.g61843	Uncx	193.65	7019.7	193.65	7019.7	5.1727	23297000	653070	8.4467	1	2.5186e-17	5.0373e-17	4.3601e-15	TRUE
CAGE.Plxnb1.g50554	Plxnb1	163.82	5676.8	163.82	5676.8	5.1063	15197000	426880	8.4379	1	2.6969e-17	5.3938e-17	4.6636e-15	TRUE
CAGE.Skint6.g3888	Skint6	66.135	1805.6	66.135	1805.6	4.7501	1512900	42579	8.4299	1	2.7636e-17	5.5272e-17	4.7737e-15	TRUE
CAGE.Pcdhb2.g41559	Pcdhb2	68.729	1894	68.729	1894	4.7643	1665800	46949	8.424	1	2.9139e-17	5.8278e-17	5.0279e-15	TRUE
CAGE.Art1.g65322	Art1	87.748	2576.5	87.748	2576.5	4.8601	3096900	87335	8.4214	1	3.0158e-17	6.0316e-17	5.1813e-15	TRUE
CAGE.Aldh6a1.g4999	Aldh6a1	68.296	1878.4	68.296	1878.4	4.7614	1638300	46203	8.4212	1	2.983e-17	5.966e-17	5.1361e-15	TRUE
CAGE.Fabp5.g73164	Fabp5	53.167	1370.1	53.167	1370.1	4.6618	867210	24460	8.4206	1	2.9578e-17	5.9155e-17	5.0981e-15	TRUE
CAGE.Arhgef12.g18002	Arhgef12	55.329	1440.3	55.329	1440.3	4.6774	959120	27065	8.4188	1	3.0113e-17	6.0226e-17	5.1792e-15	TRUE
CAGE.Spin2c.g65624	Spin2c	199.27	7247.2	199.27	7247.2	5.1776	24836000	702330	8.4099	1	3.4546e-17	6.9093e-17	5.9289e-15	TRUE
CAGE.Gas2l2.g69811	Gas2l2	52.735	1353.2	52.735	1353.2	4.6555	845650	23959	8.402	1	3.4664e-17	6.9327e-17	5.9426e-15	TRUE
CAGE.Cntfr.g1987	Cntfr	234.28	8878.6	234.28	8878.6	5.238	37362000	1059900	8.3967	1	3.8928e-17	7.7855e-17	6.6593e-15	TRUE
CAGE.Inip.g32996	Inip	111.52	3476	111.52	3476	4.9496	5660000	160620	8.3951	1	3.8171e-17	7.6342e-17	6.5368e-15	TRUE
CAGE.Pcdha7.g4377	Pcdha7	95.961	2871.6	95.961	2871.6	4.8888	3852000	109630	8.3829	1	4.2047e-17	8.4093e-17	7.1851e-15	TRUE
CAGE.Atp13a3.g75987	Atp13a3	87.748	2564.8	87.748	2564.8	4.8535	3067900	87335	8.3818	1	4.2251e-17	8.4503e-17	7.2124e-15	TRUE
CAGE.Rhag.g31250	Rhag	301.28	12174	301.28	12174	5.3319	70480000	2008800	8.3767	1	4.6577e-17	9.3154e-17	7.9253e-15	TRUE
CAGE.Gm597.g21790	Gm597	98.987	2983.4	98.987	2983.4	4.8995	4159800	118630	8.3745	1	4.5237e-17	9.0475e-17	7.7055e-15	TRUE
CAGE.Gm14479.g65766	Gm14479	60.516	1604.1	60.516	1604.1	4.7056	1191400	33981	8.3737	1	4.4411e-17	8.8822e-17	7.5728e-15	TRUE
CAGE.Cd40lg.g64257	Cd40lg	122.33	3893.3	122.33	3893.3	4.9808	7110200	203180	8.366	1	4.9106e-17	9.8212e-17	8.3466e-15	TRUE
CAGE.Camta2.g52966	Camta2	104.61	3194	104.61	3194	4.919	4772000	136500	8.3619	1	5.0487e-17	1.0097e-16	8.5722e-15	TRUE
CAGE.Cyb561d2.g59439	Cyb561d2	207.05	7563.1	207.05	7563.1	5.1842	27055000	774150	8.3604	1	5.2683e-17	1.0537e-16	8.9356e-15	TRUE
CAGE.Eef1b2.g71065	Eef1b2	125.35	4010.3	125.35	4010.3	4.9885	7546500	216200	8.3553	1	5.3816e-17	1.0763e-16	9.118e-15	TRUE
CAGE.Amer1.g31514	Amer1	172.9	6004.4	172.9	6004.4	5.1099	17003000	489600	8.3341	1	6.5326e-17	1.3065e-16	1.1056e-14	TRUE
CAGE.Bcl2a1a.g19228	Bcl2a1a	93.367	2757.2	93.367	2757.2	4.8693	3547900	102260	8.3303	1	6.56e-17	1.312e-16	1.1091e-14	TRUE
CAGE.Pifo.g1146	Pifo	101.15	3045.8	101.15	3045.8	4.8985	4335400	125320	8.3179	1	7.3082e-17	1.4616e-16	1.2343e-14	TRUE
CAGE.Zfyve1.g74199	Zfyve1	85.587	2466	85.587	2466	4.8325	2833200	81972	8.3141	1	7.4843e-17	1.4969e-16	1.2627e-14	TRUE
CAGE.Smad7.g31848	Smad7	150.42	5021.7	150.42	5021.7	5.0518	11865000	343640	8.3097	1	7.9769e-17	1.5954e-16	1.3444e-14	TRUE
CAGE.6030419C18Rik.g28333	6030419C18Rik	236.01	8869.5	236.01	8869.5	5.226	37269000	1079900	8.3081	1	8.2416e-17	1.6483e-16	1.3875e-14	TRUE
CAGE.Zfp623.g56525	Zfp623	194.95	6961.2	194.95	6961.2	5.151	22891000	664240	8.302	1	8.6084e-17	1.7217e-16	1.4477e-14	TRUE
CAGE.Gm8909.g35905	Gm8909	214.83	7869.8	214.83	7869.8	5.1885	29300000	850260	8.3017	1	8.6635e-17	1.7327e-16	1.4555e-14	TRUE
CAGE.Qsox2.g10526	Qsox2	150.86	5033.4	150.86	5033.4	5.051	11919000	346160	8.2986	1	8.7595e-17	1.7519e-16	1.4685e-14	TRUE
CAGE.Dlk1.g30497	Dlk1	82.993	2367.2	82.993	2367.2	4.8174	2608800	75807	8.2962	1	8.6915e-17	1.7383e-16	1.4586e-14	TRUE
CAGE.Olfr26.g26301	Olfr26	224.77	8326.1	224.77	8326.1	5.2049	32816000	953890	8.2948	1	9.1989e-17	1.8398e-16	1.5405e-14	TRUE
CAGE.Tead4.g14359	Tead4	204.46	7383.7	204.46	7383.7	5.1676	25771000	749740	8.2913	1	9.4409e-17	1.8882e-16	1.5794e-14	TRUE
CAGE.Olig3.g61260	Olig3	112.82	3474.7	112.82	3474.7	4.9325	5651300	165410	8.2663	1	1.1338e-16	2.2677e-16	1.8949e-14	TRUE
CAGE.9130204L05Rik.g5253	9130204L05Rik	267.13	10315	267.13	10315	5.2658	50480000	1479500	8.2606	1	1.2348e-16	2.4696e-16	2.0593e-14	TRUE
CAGE.Nans.g67387	Nans	130.54	4172.8	130.54	4172.8	4.9878	8170000	239660	8.257	1	1.234e-16	2.4681e-16	2.0593e-14	TRUE
CAGE.Gpatch8.g44522	Gpatch8	124.49	3929.7	124.49	3929.7	4.9692	7239900	212430	8.2561	1	1.2405e-16	2.481e-16	2.0666e-14	TRUE
CAGE.Fcrls.g39892	Fcrls	154.75	5168.6	154.75	5168.6	5.0528	12569000	369300	8.2505	1	1.3139e-16	2.6277e-16	2.1843e-14	TRUE
CAGE.Hspb8.g71542	Hspb8	133.13	4274.2	133.13	4274.2	4.9942	8574200	251950	8.25	1	1.3101e-16	2.6202e-16	2.1803e-14	TRUE
CAGE.Vmn1r83.g19718	Vmn1r83	137.03	4431.5	137.03	4431.5	5.0051	9221300	271090	8.2481	1	1.3328e-16	2.6655e-16	2.2133e-14	TRUE
CAGE.Bhlhe40.g38700	Bhlhe40	146.53	4822.8	146.53	4822.8	5.031	10934000	321500	8.2472	1	1.3468e-16	2.6937e-16	2.2344e-14	TRUE
CAGE.Ppp1cc.g21672	Ppp1cc	171.17	5866.6	171.17	5866.6	5.0908	16219000	477250	8.2443	1	1.3893e-16	2.7786e-16	2.3025e-14	TRUE
CAGE.Gm8677.g47567	Gm8677	67	1795.2	67	1795.2	4.7233	1493400	44007	8.2383	1	1.3963e-16	2.7927e-16	2.3117e-14	TRUE
CAGE.Ssbp2.g21611	Ssbp2	69.161	1868	69.161	1868	4.7355	1617900	47703	8.2361	1	1.4245e-16	2.849e-16	2.3559e-14	TRUE
CAGE.control.g17002	CAGE.control.g17002	61.38	1606.7	61.38	1606.7	4.6878	1194000	35228	8.2335	1	1.4477e-16	2.8955e-16	2.3918e-14	TRUE
CAGE.Rassf2.g50236	Rassf2	167.28	5691.1	167.28	5691.1	5.08	15257000	450160	8.233	1	1.5256e-16	3.0512e-16	2.5178e-14	TRUE
CAGE.Tmem243.g18116	Tmem243	305.6	12175	305.6	12175	5.3115	70444000	2082900	8.2243	1	1.6811e-16	3.3623e-16	2.7717e-14	TRUE
CAGE.control.g41859	CAGE.control.g41859	216.56	7872.4	216.56	7872.4	5.1775	29306000	867770	8.2185	1	1.7404e-16	3.4807e-16	2.8663e-14	TRUE
CAGE.Cldn1.g68618	Cldn1	165.99	5622.2	165.99	5622.2	5.0736	14885000	441350	8.2131	1	1.8007e-16	3.6014e-16	2.9627e-14	TRUE
CAGE.Katnal1.g5502	Katnal1	95.528	2797.5	95.528	2797.5	4.8575	3650300	108380	8.2074	1	1.8406e-16	3.6811e-16	3.0251e-14	TRUE
CAGE.Gm2a.g27734	Gm2a	200.57	7135.4	200.57	7135.4	5.1459	24046000	714000	8.207	1	1.9095e-16	3.8191e-16	3.1321e-14	TRUE
CAGE.Gstt2.g1215	Gstt2	36.309	826.76	36.309	826.76	4.4716	312410	9292	8.2001	1	1.856e-16	3.7121e-16	3.0474e-14	TRUE
CAGE.Cyp7a1.g56272	Cyp7a1	254.6	9637.8	254.6	9637.8	5.2369	44022000	1309400	8.2001	1	2.0427e-16	4.0853e-16	3.3469e-14	TRUE
CAGE.4930453N24Rik.g11410	4930453N24Rik	122.33	3815.3	122.33	3815.3	4.9516	6819100	203180	8.193	1	2.0997e-16	4.1994e-16	3.4368e-14	TRUE
CAGE.Adssl1.g62097	Adssl1	76.077	2094.2	76.077	2094.2	4.7646	2036400	60772	8.1865	1	2.1646e-16	4.3292e-16	3.5394e-14	TRUE
CAGE.Dbh.g33867	Dbh	145.67	4750	145.67	4750	5.0176	10600000	316700	8.1816	1	2.3253e-16	4.6505e-16	3.7983e-14	TRUE
CAGE.Gstm7.g12340	Gstm7	115.84	3552.7	115.84	3552.7	4.9267	5906100	176910	8.1712	1	2.5097e-16	5.0193e-16	4.0911e-14	TRUE
CAGE.Pik3r1.g66265	Pik3r1	79.103	2195.6	79.103	2195.6	4.7773	2239800	67102	8.1705	1	2.4763e-16	4.9526e-16	4.0409e-14	TRUE
CAGE.Olfr854.g9759	Olfr854	117.57	3619	117.57	3619	4.9322	6130100	183700	8.1694	1	2.5481e-16	5.0962e-16	4.1471e-14	TRUE
CAGE.Tmem125.g42509	Tmem125	114.12	3485.1	114.12	3485.1	4.9205	5681900	170280	8.1692	1	2.5492e-16	5.0985e-16	4.1471e-14	TRUE
CAGE.Rhox6.g28299	Rhox6	123.63	3854.3	123.63	3854.3	4.9512	6959100	208700	8.1664	1	2.6181e-16	5.2361e-16	4.2547e-14	TRUE
CAGE.Glt8d1.g61470	Glt8d1	443.49	19343	443.49	19343	5.4436	178600000	5368400	8.157	1	2.9822e-16	5.9644e-16	4.8317e-14	TRUE
CAGE.Supt5.g50043	Supt5	56.193	1424.7	56.193	1424.7	4.6397	936450	28152	8.1565	1	2.7311e-16	5.4623e-16	4.434e-14	TRUE
CAGE.Plgrkt.g16722	Plgrkt	322.89	12942	322.89	12942	5.3205	79624000	2395700	8.153	1	3.0474e-16	6.0947e-16	4.9323e-14	TRUE
CAGE.Pcdhgc3.g14796	Pcdhgc3	155.61	5145.2	155.61	5145.2	5.0382	12448000	374570	8.1526	1	2.9665e-16	5.9331e-16	4.8112e-14	TRUE
CAGE.Ccdc166.g13316	Ccdc166	266.7	10154	266.7	10154	5.2454	48878000	1473500	8.1452	1	3.2261e-16	6.4521e-16	5.2162e-14	TRUE
CAGE.Abhd15.g27033	Abhd15	181.55	6241	181.55	6241	5.0957	18359000	554250	8.1392	1	3.3368e-16	6.6737e-16	5.3844e-14	TRUE
CAGE.Ret.g20617	Ret	82.129	2293.1	82.129	2293.1	4.7864	2444200	73817	8.1377	1	3.254e-16	6.5079e-16	5.256e-14	TRUE
CAGE.Kctd12b.g44032	Kctd12b	336.29	13590	336.29	13590	5.3325	87825000	2656700	8.1312	1	3.6526e-16	7.3052e-16	5.8879e-14	TRUE
CAGE.Rgs4.g13941	Rgs4	309.06	12210	309.06	12210	5.2995	70820000	2143400	8.1291	1	3.7043e-16	7.4086e-16	5.9653e-14	TRUE
CAGE.Edar.g26868	Edar	132.7	4192.3	132.7	4192.3	4.971	8240200	249880	8.1212	1	3.8174e-16	7.6349e-16	6.1412e-14	TRUE
CAGE.Rnf128.g64605	Rnf128	273.19	10435	273.19	10435	5.2502	51627000	1566200	8.1194	1	3.9939e-16	7.9878e-16	6.4186e-14	TRUE
CAGE.Def8.g47716	Def8	168.15	5649.5	168.15	5649.5	5.062	15023000	456100	8.1164	1	4.0146e-16	8.0292e-16	6.4454e-14	TRUE
CAGE.Spag9.g1039	Spag9	110.23	3313.6	110.23	3313.6	4.8973	5130600	155910	8.1126	1	4.0618e-16	8.1237e-16	6.5146e-14	TRUE
CAGE.Olfr318.g58846	Olfr318	297.39	11605	297.39	11605	5.2815	63926000	1943600	8.1106	1	4.3074e-16	8.6149e-16	6.9016e-14	TRUE
CAGE.Sipa1.g32583	Sipa1	185.44	6374.9	185.44	6374.9	5.0959	19155000	584950	8.0927	1	4.8955e-16	9.7909e-16	7.8359e-14	TRUE
CAGE.Alg3.g2592	Alg3	79.535	2187.8	79.535	2187.8	4.7644	2222400	68038	8.0826	1	5.1147e-16	1.0229e-15	8.1786e-14	TRUE
CAGE.Ogfrl1.g5376	Ogfrl1	93.799	2689.6	93.799	2689.6	4.8269	3369000	103460	8.07	1	5.7173e-16	1.1435e-15	9.1331e-14	TRUE
CAGE.Hydin.g8377	Hydin	54.464	1354.5	54.464	1354.5	4.6112	845100	26004	8.0621	1	5.93e-16	1.186e-15	9.4633e-14	TRUE
CAGE.Tcam1.g23216	Tcam1	111.09	3325.2	111.09	3325.2	4.8912	5165400	159040	8.0596	1	6.2758e-16	1.2552e-15	1.0005e-13	TRUE
CAGE.Rxra.g13987	Rxra	344.94	13894	344.94	13894	5.3279	91785000	2833700	8.0486	1	7.2034e-16	1.4407e-15	1.1438e-13	TRUE
CAGE.Rasa3.g77162	Rasa3	207.05	7287.5	207.05	7287.5	5.1306	25066000	774150	8.0472	1	7.1409e-16	1.4282e-15	1.1373e-13	TRUE
CAGE.Pigh.g70884	Pigh	183.28	6244.9	183.28	6244.9	5.083	18372000	567770	8.0446	1	7.2586e-16	1.4517e-15	1.1514e-13	TRUE
CAGE.Spin4.g47412	Spin4	109.36	3253.8	109.36	3253.8	4.8823	4943600	152820	8.0434	1	7.1588e-16	1.4318e-15	1.139e-13	TRUE
CAGE.Frmd6.g29489	Frmd6	101.15	2948.3	101.15	2948.3	4.8516	4053000	125320	8.0425	1	7.1852e-16	1.437e-15	1.1421e-13	TRUE
CAGE.C2cd4c.g63827	C2cd4c	324.19	12830	324.19	12830	5.3022	78203000	2420300	8.0388	1	7.7841e-16	1.5568e-15	1.2336e-13	TRUE
CAGE.2900026A02Rik.g46114	2900026A02Rik	153.45	4982.7	153.45	4982.7	5.012	11661000	361490	8.0321	1	7.9725e-16	1.5945e-15	1.2622e-13	TRUE
CAGE.Slc6a8.g8951	Slc6a8	148.7	4786.4	148.7	4786.4	4.9991	10754000	333690	8.0284	1	8.2078e-16	1.6416e-15	1.2981e-13	TRUE
CAGE.1810055G02Rik.g39141	1810055G02Rik	34.58	760.47	34.58	760.47	4.4196	263450	8210.5	8.011	1	8.7738e-16	1.7548e-15	1.3863e-13	TRUE
CAGE.Foxf2.g47674	Foxf2	133.13	4153.3	133.13	4153.3	4.9529	8080900	251950	8.0091	1	9.5536e-16	1.9107e-15	1.508e-13	TRUE
CAGE.Cdk17.g36400	Cdk17	139.62	4406.8	139.62	4406.8	4.9702	9104400	284320	8.0027	1	1.009e-15	2.0179e-15	1.5894e-13	TRUE
CAGE.Rexo1.g26130	Rexo1	74.348	1990.2	74.348	1990.2	4.7239	1835300	57324	8.002	1	9.8443e-16	1.9689e-15	1.5523e-13	TRUE
CAGE.Lrrk1.g68999	Lrrk1	203.59	7093.8	203.59	7093.8	5.1159	23737000	741710	8.0005	1	1.0443e-15	2.0887e-15	1.6435e-13	TRUE
CAGE.Atg9b.g44197	Atg9b	209.64	7348.6	209.64	7348.6	5.1248	25482000	799040	7.9863	1	1.1726e-15	2.3451e-15	1.8399e-13	TRUE
CAGE.Egflam.g22566	Egflam	130.54	4040.2	130.54	4040.2	4.9412	7642800	239660	7.9862	1	1.1501e-15	2.3001e-15	1.8081e-13	TRUE
CAGE.Ssna1.g30336	Ssna1	205.75	7175.7	205.75	7175.7	5.1173	24290000	761890	7.9851	1	1.1831e-15	2.3661e-15	1.8545e-13	TRUE
CAGE.2410015M20Rik.g55194	2410015M20Rik	136.16	4259.9	136.16	4259.9	4.9572	8502600	266760	7.9842	1	1.1713e-15	2.3427e-15	1.8398e-13	TRUE
CAGE.Trim68.g8039	Trim68	129.68	4003.8	129.68	4003.8	4.9377	7504500	235650	7.9807	1	1.2019e-15	2.4038e-15	1.8822e-13	TRUE
CAGE.Tspan9.g5345	Tspan9	98.122	2814.4	98.122	2814.4	4.828	3689000	116010	7.9747	1	1.2449e-15	2.4899e-15	1.9477e-13	TRUE
CAGE.Pstpip1.g75871	Pstpip1	172.47	5724.9	172.47	5724.9	5.0448	15415000	486500	7.9606	1	1.4324e-15	2.8648e-15	2.2365e-13	TRUE
CAGE.Gria4.g8457	Gria4	33.284	720.17	33.284	720.17	4.3947	235900	7452	7.9569	1	1.3563e-15	2.7126e-15	2.1198e-13	TRUE
CAGE.Tob2.g34172	Tob2	400.7	16590	400.7	16590	5.3681	131040000	4147700	7.9491	1	1.6249e-15	3.2499e-15	2.5322e-13	TRUE
CAGE.Lypla2.g73601	Lypla2	130.54	4020.7	130.54	4020.7	4.9342	7566700	239660	7.9463	1	1.5872e-15	3.1744e-15	2.4758e-13	TRUE
CAGE.Fam193b.g14963	Fam193b	443.06	18830	443.06	18830	5.4062	169030000	5355100	7.9454	1	1.6805e-15	3.3609e-15	2.6137e-13	TRUE
CAGE.Dhx8.g68099	Dhx8	89.477	2494.6	89.477	2494.6	4.7857	2892300	91774	7.9392	1	1.6519e-15	3.3039e-15	2.5718e-13	TRUE
CAGE.Milr1.g68068	Milr1	142.21	4475.7	142.21	4475.7	4.9662	9389500	297940	7.9391	1	1.6889e-15	3.3777e-15	2.6241e-13	TRUE
CAGE.Asl.g35615	Asl	183.71	6179.9	183.71	6179.9	5.0645	17977000	571180	7.934	1	1.7806e-15	3.5612e-15	2.764e-13	TRUE
CAGE.Zfp735.g21852	Zfp735	71.322	1871.9	71.322	1871.9	4.6947	1621100	51581	7.9281	1	1.7852e-15	3.5705e-15	2.7685e-13	TRUE
CAGE.Ptov1.g13799	Ptov1	211.81	7373.3	211.81	7373.3	5.1149	25643000	820150	7.9078	1	2.2111e-15	4.4222e-15	3.4222e-13	TRUE
CAGE.Cd2.g30006	Cd2	105.04	3041.9	105.04	3041.9	4.8428	4312500	137940	7.9075	1	2.1483e-15	4.2966e-15	3.3283e-13	TRUE
CAGE.Ugt2b34.g11948	Ugt2b34	146.1	4610.9	146.1	4610.9	4.9705	9967200	319100	7.9039	1	2.2452e-15	4.4904e-15	3.4717e-13	TRUE
CAGE.Abcb9.g5968	Abcb9	105.47	3052.3	105.47	3052.3	4.8418	4341800	139380	7.893	1	2.413e-15	4.826e-15	3.7275e-13	TRUE
CAGE.Stard13.g68617	Stard13	101.15	2895	101.15	2895	4.8253	3902700	125320	7.892	1	2.4285e-15	4.857e-15	3.7478e-13	TRUE
CAGE.Rasgrp4.g36996	Rasgrp4	342.78	13505	342.78	13505	5.296	86623000	2788800	7.8817	1	2.777e-15	5.554e-15	4.2815e-13	TRUE
CAGE.Gm9733.g69865	Gm9733	381.68	15465	381.68	15465	5.3368	113760000	3665400	7.8786	1	2.8586e-15	5.7171e-15	4.403e-13	TRUE
CAGE.Olfr512.g70701	Olfr512	140.92	4387.3	140.92	4387.3	4.9506	9015900	291080	7.8707	1	2.925e-15	5.8501e-15	4.4966e-13	TRUE
CAGE.Sprr1b.g21622	Sprr1b	82.561	2234.6	82.561	2234.6	4.7417	2315600	74808	7.8682	1	2.9079e-15	5.8157e-15	4.4746e-13	TRUE
CAGE.Rps29.g25087	Rps29	76.509	2029.2	76.509	2029.2	4.7111	1906500	61653	7.8643	1	2.9888e-15	5.9775e-15	4.5902e-13	TRUE
CAGE.Mptx1.g35342	Mptx1	124.49	3749	124.49	3749	4.9013	6568600	212430	7.8641	1	3.0651e-15	6.1303e-15	4.703e-13	TRUE
CAGE.Cd53.g49761	Cd53	128.81	3912.8	128.81	3912.8	4.9141	7159400	231680	7.8616	1	3.1324e-15	6.2647e-15	4.7968e-13	TRUE
CAGE.Tex36.g34441	Tex36	89.045	2455.6	89.045	2455.6	4.7699	2800300	90652	7.8601	1	3.115e-15	6.2299e-15	4.7748e-13	TRUE
CAGE.Gm5634.g25785	Gm5634	139.19	4310.6	139.19	4310.6	4.9428	8700400	282090	7.854	1	3.34e-15	6.68e-15	5.1099e-13	TRUE
CAGE.Sharpin.g7756	Sharpin	115.84	3414.9	115.84	3414.9	4.8696	5442000	176910	7.8436	1	3.5985e-15	7.1971e-15	5.5002e-13	TRUE
CAGE.Med15.g50723	Med15	126.65	3819.2	126.65	3819.2	4.9034	6817600	221930	7.8384	1	3.7662e-15	7.5323e-15	5.7509e-13	TRUE
CAGE.Ubxn2a.g31695	Ubxn2a	214.4	7420.1	214.4	7420.1	5.1065	25961000	845920	7.8345	1	3.9757e-15	7.9513e-15	6.0649e-13	TRUE
CAGE.Cfhr2.g9718	Cfhr2	130.11	3940.1	130.11	3940.1	4.9098	7258100	237650	7.8155	1	4.5237e-15	9.0475e-15	6.8944e-13	TRUE
CAGE.Tslp.g66400	Tslp	156.48	4972.3	156.48	4972.3	4.981	11596000	379880	7.8135	1	4.6343e-15	9.2686e-15	7.0562e-13	TRUE
CAGE.Slitrk5.g56681	Slitrk5	134.86	4120.8	134.86	4120.8	4.923	7943900	260350	7.8118	1	4.6657e-15	9.3314e-15	7.0972e-13	TRUE
CAGE.Grin1.g37408	Grin1	164.69	5299.9	164.69	5299.9	4.9997	13185000	432630	7.8072	1	4.8824e-15	9.7648e-15	7.4127e-13	TRUE
CAGE.Zfp383.g20512	Zfp383	75.645	1986.3	75.645	1986.3	4.6965	1825300	59898	7.8069	1	4.7168e-15	9.4337e-15	7.1682e-13	TRUE
CAGE.Trim47.g70922	Trim47	256.33	9263.4	256.33	9263.4	5.17	40564000	1332100	7.804	1	5.1026e-15	1.0205e-14	7.7396e-13	TRUE
CAGE.Exosc1.g78278	Exosc1	258.49	9354.4	258.49	9354.4	5.1721	41368000	1360800	7.7973	1	5.3825e-15	1.0765e-14	8.1486e-13	TRUE
CAGE.Uqcrh.g4484	Uqcrh	183.71	6072	183.71	6072	5.0391	17336000	571180	7.7912	1	5.5681e-15	1.1136e-14	8.4217e-13	TRUE
CAGE.Lhfpl2.g53493	Lhfpl2	76.941	2025.3	76.941	2025.3	4.7003	1898100	62541	7.7909	1	5.3592e-15	1.0718e-14	8.1211e-13	TRUE
CAGE.Timp2.g47130	Timp2	218.29	7548.8	218.29	7548.8	5.1055	26868000	885490	7.7901	1	5.66e-15	1.132e-14	8.5444e-13	TRUE
CAGE.Hoxa7.g1024	Hoxa7	222.18	7719.1	222.18	7719.1	5.1123	28102000	926160	7.79	1	5.6666e-15	1.1333e-14	8.5463e-13	TRUE
CAGE.Sncg.g41400	Sncg	235.15	8285.8	235.15	8285.8	5.1331	32407000	1069800	7.7835	1	5.979e-15	1.1958e-14	9.0003e-13	TRUE
CAGE.H2-T24.g73226	H2-T24	61.38	1522.2	61.38	1522.2	4.6099	1067000	35228	7.7833	1	5.6253e-15	1.1251e-14	8.5001e-13	TRUE
CAGE.Trp53i11.g26263	Trp53i11	126.22	3776.3	126.22	3776.3	4.892	6661700	220010	7.782	1	5.8911e-15	1.1782e-14	8.8765e-13	TRUE
CAGE.Porcn.g40325	Porcn	198.84	6697.3	198.84	6697.3	5.0669	21115000	698460	7.7757	1	6.3154e-15	1.2631e-14	9.4798e-13	TRUE
CAGE.Nav2.g32143	Nav2	94.232	2609	94.232	2609	4.7765	3162000	104680	7.7726	1	6.2573e-15	1.2515e-14	9.4016e-13	TRUE
CAGE.H60b.g76654	H60b	46.251	1064.7	46.251	1064.7	4.4952	518570	17172	7.7716	1	6.0725e-15	1.2145e-14	9.1325e-13	TRUE
CAGE.Pla2g4d.g13691	Pla2g4d	547.24	24031	547.24	24031	5.454	275740000	9160900	7.7588	1	7.4982e-15	1.4996e-14	1.1234e-12	TRUE
CAGE.Thra.g74553	Thra	276.21	10115	276.21	10115	5.1895	48399000	1610700	7.7522	1	7.7054e-15	1.5411e-14	1.1534e-12	TRUE
CAGE.Ptpn4.g10675	Ptpn4	16.426	289.89	16.426	289.89	4.0612	37391	1248.2	7.7404	1	7.2999e-15	1.46e-14	1.0947e-12	TRUE
CAGE.Slc37a3.g7375	Slc37a3	181.98	5960.2	181.98	5960.2	5.0259	16694000	557610	7.738	1	8.4678e-15	1.6936e-14	1.2651e-12	TRUE
CAGE.4833427G06Rik.g76532	4833427G06Rik	38.471	841.06	38.471	841.06	4.4151	322080	10760	7.7373	1	7.8762e-15	1.5752e-14	1.1778e-12	TRUE
CAGE.Nkx3-2.g48737	Nkx3-2	124.92	3702.2	124.92	3702.2	4.8782	6398600	214310	7.7275	1	9.0436e-15	1.8087e-14	1.3499e-12	TRUE
CAGE.Gon4l.g15315	Gon4l	166.85	5328.5	166.85	5328.5	4.9887	13321000	447210	7.7184	1	9.8397e-15	1.9679e-14	1.4673e-12	TRUE
CAGE.Exoc3l.g54756	Exoc3l	273.62	9945.9	273.62	9945.9	5.1787	46776000	1572600	7.713	1	1.0479e-14	2.0957e-14	1.5597e-12	TRUE
CAGE.Fstl5.g11924	Fstl5	72.187	1849.8	72.187	1849.8	4.6604	1580000	53185	7.7081	1	1.025e-14	2.05e-14	1.5271e-12	TRUE
CAGE.4921530L21Rik.g39797	4921530L21Rik	270.59	9797.7	270.59	9797.7	5.1731	45382000	1528700	7.7054	1	1.1118e-14	2.2236e-14	1.6517e-12	TRUE
CAGE.Flcn.g59072	Flcn	89.045	2408.8	89.045	2408.8	4.7421	2690600	90652	7.7046	1	1.0646e-14	2.1292e-14	1.5831e-12	TRUE
CAGE.1700056E22Rik.g54099	1700056E22Rik	81.264	2143.6	81.264	2143.6	4.7043	2126600	71859	7.6934	1	1.1568e-14	2.3136e-14	1.7154e-12	TRUE
CAGE.Fam166b.g34669	Fam166b	37.174	800.76	37.174	800.76	4.3925	291530	9863.5	7.6886	1	1.1519e-14	2.3039e-14	1.7098e-12	TRUE
CAGE.Tenm1.g65643	Tenm1	121.46	3555.3	121.46	3555.3	4.86	5895800	199550	7.6871	1	1.2398e-14	2.4797e-14	1.8368e-12	TRUE
CAGE.Cyp19a1.g3663	Cyp19a1	216.56	7370.7	216.56	7370.7	5.0825	25591000	867770	7.6799	1	1.3452e-14	2.6905e-14	1.9875e-12	TRUE
CAGE.Acaa2.g49701	Acaa2	247.25	8713.5	247.25	8713.5	5.1336	35839000	1215400	7.6794	1	1.3574e-14	2.7148e-14	2.0036e-12	TRUE
CAGE.Sgcz.g40458	Sgcz	141.78	4317.1	141.78	4317.1	4.9185	8716700	295640	7.679	1	1.3295e-14	2.659e-14	1.9661e-12	TRUE
CAGE.Gstz1.g58126	Gstz1	60.948	1488.4	60.948	1488.4	4.5876	1018900	34601	7.6741	1	1.3258e-14	2.6517e-14	1.9624e-12	TRUE
CAGE.Psmd6.g17758	Psmd6	137.46	4137.7	137.46	4137.7	4.9017	8001000	273270	7.6523	1	1.6348e-14	3.2697e-14	2.4064e-12	TRUE
CAGE.Traip.g20954	Traip	14.697	249.59	14.697	249.59	3.9968	27587	943.02	7.6491	1	1.4802e-14	2.9604e-14	2.1828e-12	TRUE
CAGE.Gm10377.g10604	Gm10377	15.129	258.69	15.129	258.69	4.0091	29661	1014.5	7.647	1	1.5075e-14	3.0149e-14	2.2209e-12	TRUE
CAGE.Adra1a.g8774	Adra1a	206.62	6917	206.62	6917	5.0583	22515000	770050	7.6469	1	1.7353e-14	3.4707e-14	2.552e-12	TRUE
CAGE.Ucp1.g9101	Ucp1	169.88	5394.8	169.88	5394.8	4.9808	13650000	468120	7.6366	1	1.8649e-14	3.7298e-14	2.74e-12	TRUE
CAGE.Zbbx.g36051	Zbbx	255.9	9048.9	255.9	9048.9	5.1386	38658000	1326400	7.6349	1	1.9227e-14	3.8453e-14	2.8196e-12	TRUE
CAGE.4930402H24Rik.g27903	4930402H24Rik	199.7	6612.8	199.7	6612.8	5.0424	20564000	706210	7.6314	1	1.9555e-14	3.911e-14	2.8651e-12	TRUE
CAGE.Lce1k.g52019	Lce1k	169.44	5371.4	169.44	5371.4	4.9782	13530000	465100	7.6277	1	1.9982e-14	3.9963e-14	2.9249e-12	TRUE
CAGE.Wnt9b.g69915	Wnt9b	116.71	3353.8	116.71	3353.8	4.833	5239500	180290	7.6239	1	2.0235e-14	4.0469e-14	2.9593e-12	TRUE
CAGE.Acp1.g57926	Acp1	267.13	9540.3	267.13	9540.3	5.1532	42996000	1479500	7.6236	1	2.1009e-14	4.2018e-14	3.0669e-12	TRUE
CAGE.1810041L15Rik.g78841	1810041L15Rik	29.393	591.47	29.393	591.47	4.2849	157970	5437.9	7.6222	1	1.9037e-14	3.8074e-14	2.7944e-12	TRUE
CAGE.Podxl.g1997	Podxl	96.825	2649.3	96.825	2649.3	4.7598	3257500	112160	7.6216	1	2.0413e-14	4.0826e-14	2.9826e-12	TRUE
CAGE.Prkar1a.g30245	Prkar1a	192.35	6290.4	192.35	6290.4	5.0241	18593000	642010	7.6106	1	2.2925e-14	4.5849e-14	3.3435e-12	TRUE
CAGE.Gata3.g65920	Gata3	223.04	7568.3	223.04	7568.3	5.0783	26976000	935350	7.5948	1	2.6067e-14	5.2134e-14	3.7983e-12	TRUE
CAGE.Itga2b.g47243	Itga2b	125.35	3654.1	125.35	3654.1	4.8544	6226100	216200	7.5893	1	2.6529e-14	5.3058e-14	3.8586e-12	TRUE
CAGE.Itsn2.g17292	Itsn2	229.53	7838.6	229.53	7838.6	5.0878	28949000	1006000	7.5863	1	2.7875e-14	5.5751e-14	4.0433e-12	TRUE
CAGE.Aven.g20307	Aven	64.838	1591.1	64.838	1591.1	4.5959	1164800	40490	7.5851	1	2.6511e-14	5.3023e-14	3.8586e-12	TRUE
CAGE.Rnf38.g46487	Rnf38	105.9	2952.2	105.9	2952.2	4.7879	4050600	140840	7.5842	1	2.7366e-14	5.4732e-14	3.9731e-12	TRUE
CAGE.Best1.g54329	Best1	162.1	5049	162.1	5049	4.9525	11941000	415520	7.5811	1	2.8585e-14	5.717e-14	4.1425e-12	TRUE
CAGE.Scn10a.g26002	Scn10a	51.438	1188.1	51.438	1188.1	4.5032	646050	22491	7.5796	1	2.7331e-14	5.4661e-14	3.9715e-12	TRUE
CAGE.Scrn3.g4723	Scrn3	210.08	6997.6	210.08	6997.6	5.0512	23035000	803240	7.5734	1	3.0683e-14	6.1366e-14	4.4424e-12	TRUE
CAGE.Gm4788.g7842	Gm4788	213.1	7119.8	213.1	7119.8	5.0557	23851000	832970	7.5675	1	3.2114e-14	6.4229e-14	4.6455e-12	TRUE
CAGE.Enah.g70531	Enah	198.84	6520.5	198.84	6520.5	5.0283	19982000	698460	7.5642	1	3.2858e-14	6.5716e-14	4.7487e-12	TRUE
CAGE.Olfr702.g22247	Olfr702	149.99	4565.4	149.99	4565.4	4.9185	9747900	341140	7.5597	1	3.359e-14	6.718e-14	4.8501e-12	TRUE
CAGE.Bloc1s1.g28894	Bloc1s1	114.55	3247.3	114.55	3247.3	4.8131	4906900	171930	7.5553	1	3.4328e-14	6.8656e-14	4.9522e-12	TRUE
CAGE.Olfr1188.g45177	Olfr1188	291.34	10549	291.34	10549	5.1735	52610000	1844600	7.5527	1	3.6454e-14	7.2908e-14	5.2529e-12	TRUE
CAGE.Slitrk2.g36190	Slitrk2	108.93	3044.5	108.93	3044.5	4.792	4308700	151290	7.547	1	3.6478e-14	7.2956e-14	5.2529e-12	TRUE
CAGE.Map3k13.g16619	Map3k13	161.23	4993.1	161.23	4993.1	4.9441	11673000	409910	7.5469	1	3.7194e-14	7.4387e-14	5.351e-12	TRUE
CAGE.Kifc2.g36259	Kifc2	134.86	3977.8	134.86	3977.8	4.8721	7384200	260350	7.5315	1	4.1494e-14	8.2989e-14	5.9644e-12	TRUE
CAGE.Serinc2.g12437	Serinc2	259.79	9097	259.79	9097	5.1246	39048000	1378300	7.5275	1	4.4021e-14	8.8041e-14	6.3161e-12	TRUE
CAGE.2410004P03Rik.g38745	2410004P03Rik	121.9	3498.1	121.9	3498.1	4.8315	5699500	201360	7.524	1	4.3754e-14	8.7508e-14	6.2835e-12	TRUE
CAGE.Aldob.g63741	Aldob	248.98	8617.3	248.98	8617.3	5.1075	35014000	1237100	7.5236	1	4.5255e-14	9.051e-14	6.4816e-12	TRUE
CAGE.Mbd6.g28212	Mbd6	232.55	7903.6	232.55	7903.6	5.0809	29423000	1040100	7.5218	1	4.5769e-14	9.1538e-14	6.5493e-12	TRUE
CAGE.Olfr64.g28725	Olfr64	39.335	841.06	39.335	841.06	4.3838	321380	11384	7.5141	1	4.4495e-14	8.899e-14	6.3784e-12	TRUE
CAGE.Fbxw7.g9515	Fbxw7	335.43	12533	335.43	12533	5.2194	74387000	2639300	7.5079	1	5.1646e-14	1.0329e-13	7.3572e-12	TRUE
CAGE.Eif4g2.g14809	Eif4g2	163.82	5068.5	163.82	5068.5	4.9428	12028000	426880	7.5068	1	5.0591e-14	1.0118e-13	7.2263e-12	TRUE
CAGE.Lipk.g1488	Lipk	153.45	4666.8	153.45	4666.8	4.9175	10185000	361490	7.5067	1	5.045e-14	1.009e-13	7.2127e-12	TRUE
CAGE.1700016H13Rik.g38603	1700016H13Rik	148.26	4467.9	148.26	4467.9	4.904	9329600	331230	7.5055	1	5.0844e-14	1.0169e-13	7.2559e-12	TRUE
CAGE.Il1rap.g79026	Il1rap	112.39	3147.2	112.39	3147.2	4.7952	4604900	163800	7.4984	1	5.3007e-14	1.0601e-13	7.5443e-12	TRUE
CAGE.Cyp2d10.g56194	Cyp2d10	58.787	1390.9	58.787	1390.9	4.5411	887310	31570	7.4975	1	5.1638e-14	1.0328e-13	7.3572e-12	TRUE
CAGE.Ppy.g65474	Ppy	258.06	8978.7	258.06	8978.7	5.1153	38025000	1355100	7.4915	1	5.7924e-14	1.1585e-13	8.2368e-12	TRUE
CAGE.Dnal4.g47830	Dnal4	175.93	5531.2	175.93	5531.2	4.9666	14340000	511680	7.4866	1	5.9165e-14	1.1833e-13	8.4058e-12	TRUE
CAGE.Ccdc59.g4491	Ccdc59	79.967	2044.8	79.967	2044.8	4.6592	1930300	68981	7.4811	1	5.9497e-14	1.1899e-13	8.4454e-12	TRUE
CAGE.Wdr86.g44950	Wdr86	140.05	4140.3	140.05	4140.3	4.8758	8001000	286570	7.4727	1	6.5132e-14	1.3026e-13	9.2371e-12	TRUE
CAGE.Sord.g75190	Sord	235.58	7977.7	235.58	7977.7	5.0758	29971000	1074800	7.4678	1	6.9137e-14	1.3827e-13	9.7962e-12	TRUE
CAGE.Wipf1.g55247	Wipf1	121.03	3438.3	121.03	3438.3	4.8168	5502300	197750	7.4598	1	7.1325e-14	1.4265e-13	1.0088e-11	TRUE
CAGE.Col5a1.g76629	Col5a1	105.04	2875.5	105.04	2875.5	4.7616	3837600	137940	7.4595	1	7.1057e-14	1.4211e-13	1.0059e-11	TRUE
CAGE.Ccnyl1.g36094	Ccnyl1	124.92	3577.4	124.92	3577.4	4.8287	5959900	214310	7.4579	1	7.2474e-14	1.4495e-13	1.0242e-11	TRUE
CAGE.Fbxo43.g10297	Fbxo43	48.413	1082.9	48.413	1082.9	4.4551	535030	19282	7.4494	1	7.3655e-14	1.4731e-13	1.0399e-11	TRUE
CAGE.Fhit.g38011	Fhit	385.57	14822	385.57	14822	5.2609	104200000	3761100	7.4439	1	8.4447e-14	1.6889e-13	1.1913e-11	TRUE
CAGE.Gm14920.g35281	Gm14920	222.61	7394.1	222.61	7394.1	5.0475	25715000	930750	7.4335	1	8.9463e-14	1.7893e-13	1.2609e-11	TRUE
CAGE.Clstn3.g15718	Clstn3	256.33	8824	256.33	8824	5.0999	36703000	1332100	7.4233	1	9.7184e-14	1.9437e-13	1.3673e-11	TRUE
CAGE.Tmpo.g17552	Tmpo	175.93	5484.5	175.93	5484.5	4.9544	14090000	511680	7.4212	1	9.7171e-14	1.9434e-13	1.3673e-11	TRUE
CAGE.Tmem151b.g33994	Tmem151b	154.32	4647.3	154.32	4647.3	4.9034	10093000	366690	7.4197	1	9.7719e-14	1.9544e-13	1.3736e-11	TRUE
CAGE.Dynlt1c.g44808	Dynlt1c	92.07	2420.5	92.07	2420.5	4.7014	2710800	98686	7.412	1	1.0112e-13	2.0223e-13	1.4201e-11	TRUE
CAGE.Trpd52l3.g13296	Trpd52l3	231.26	7736	231.26	7736	5.058	28160000	1025400	7.4111	1	1.0606e-13	2.1212e-13	1.4883e-11	TRUE
CAGE.Gm5483.g58868	Gm5483	233.85	7842.5	233.85	7842.5	5.0617	28946000	1054900	7.4081	1	1.0858e-13	2.1717e-13	1.521e-11	TRUE
CAGE.Figf.g70724	Figf	171.17	5288.2	171.17	5288.2	4.9411	13092000	477250	7.407	1	1.0808e-13	2.1617e-13	1.5153e-11	TRUE
CAGE.Gjb6.g27747	Gjb6	134	3877.7	134	3877.7	4.8446	7007700	256130	7.3973	1	1.1499e-13	2.2999e-13	1.6079e-11	TRUE
CAGE.Zfand2b.g47990	Zfand2b	159.93	4847.5	159.93	4847.5	4.913	10987000	401590	7.397	1	1.1614e-13	2.3228e-13	1.6226e-11	TRUE
CAGE.Zfp169.g59010	Zfp169	117.57	3286.3	117.57	3286.3	4.793	5020300	183700	7.393	1	1.1806e-13	2.3611e-13	1.6464e-11	TRUE
CAGE.Ppp1r21.g56341	Ppp1r21	42.361	908.66	42.361	908.66	4.3909	375240	13739	7.3907	1	1.1392e-13	2.2784e-13	1.5943e-11	TRUE
CAGE.Glb1l.g15133	Glb1l	78.671	1979.8	78.671	1979.8	4.6359	1807200	66174	7.3904	1	1.1801e-13	2.3601e-13	1.6464e-11	TRUE
CAGE.Kcnmb2.g26552	Kcnmb2	337.16	12412	337.16	12412	5.198	72899000	2674100	7.384	1	1.3205e-13	2.6411e-13	1.8375e-11	TRUE
CAGE.Vmn2r5.g5620	Vmn2r5	240.77	8109	240.77	8109	5.068	30955000	1136000	7.3822	1	1.321e-13	2.642e-13	1.8375e-11	TRUE
CAGE.Sox17.g36608	Sox17	99.851	2670.1	99.851	2670.1	4.7271	3303000	121280	7.3804	1	1.2878e-13	2.5756e-13	1.7944e-11	TRUE
CAGE.Islr.g75109	Islr	123.19	3478.6	123.19	3478.6	4.8083	5629500	206850	7.3778	1	1.3263e-13	2.6527e-13	1.8433e-11	TRUE
CAGE.Hs6st2.g46342	Hs6st2	201.43	6465.9	201.43	6465.9	4.9976	19622000	721850	7.3733	1	1.4021e-13	2.8042e-13	1.9452e-11	TRUE
CAGE.Ephb6.g14958	Ephb6	153.45	4586.2	153.45	4586.2	4.8924	9824600	361490	7.3727	1	1.3917e-13	2.7834e-13	1.9324e-11	TRUE
CAGE.Ptgir.g25830	Ptgir	93.367	2449.1	93.367	2449.1	4.6984	2774700	102260	7.3668	1	1.4212e-13	2.8423e-13	1.9699e-11	TRUE
CAGE.Tob1.g20790	Tob1	42.793	916.46	42.793	916.46	4.3889	381650	14098	7.3581	1	1.4553e-13	2.9106e-13	2.0154e-11	TRUE
CAGE.Rsph4a.g49606	Rsph4a	161.66	4887.8	161.66	4887.8	4.9095	11168000	412710	7.3566	1	1.5733e-13	3.1466e-13	2.177e-11	TRUE
CAGE.Ccser2.g44024	Ccser2	202.73	6503.6	202.73	6503.6	4.9967	19851000	733730	7.3559	1	1.5979e-13	3.1957e-13	2.209e-11	TRUE
CAGE.Myo1f.g3293	Myo1f	77.374	1927.8	77.374	1927.8	4.6212	1712100	63438	7.3468	1	1.6351e-13	3.2702e-13	2.2585e-11	TRUE
CAGE.Mus81.g13601	Mus81	218.29	7128.9	218.29	7128.9	5.023	23878000	885490	7.3438	1	1.7537e-13	3.5075e-13	2.4203e-11	TRUE
CAGE.Apcs.g51943	Apcs	47.98	1053	47.98	1053	4.4275	504980	18848	7.3201	1	1.946e-13	3.8921e-13	2.6834e-11	TRUE
CAGE.Lrrc3.g59718	Lrrc3	164.69	4977.5	164.69	4977.5	4.9092	11581000	432630	7.3171	1	2.1163e-13	4.2326e-13	2.9131e-11	TRUE
CAGE.Akap8l.g42198	Akap8l	50.142	1111.4	50.142	1111.4	4.4431	563190	21079	7.31	1	2.1038e-13	4.2075e-13	2.8984e-11	TRUE
CAGE.Klhl36.g50608	Klhl36	66.567	1587.2	66.567	1587.2	4.5549	1156200	43289	7.3088	1	2.1554e-13	4.3107e-13	2.9644e-11	TRUE
CAGE.Dpf1.g27793	Dpf1	218.72	7113.3	218.72	7113.3	5.017	23767000	889950	7.3084	1	2.2844e-13	4.5688e-13	3.1364e-11	TRUE
CAGE.Zhx1.g69115	Zhx1	218.72	7110.7	218.72	7110.7	5.0164	23750000	889950	7.3057	1	2.3317e-13	4.6635e-13	3.1986e-11	TRUE
CAGE.Tdp1.g8221	Tdp1	122.76	3430.5	122.76	3430.5	4.7932	5470700	205010	7.3055	1	2.2754e-13	4.5508e-13	3.1267e-11	TRUE
CAGE.Gdap1l1.g30796	Gdap1l1	179.82	5550.7	179.82	5550.7	4.9403	14423000	540930	7.3026	1	2.3656e-13	4.7312e-13	3.2395e-11	TRUE
CAGE.Ttc29.g70435	Ttc29	125.79	3535.8	125.79	3535.8	4.802	5814200	218100	7.3019	1	2.3399e-13	4.6797e-13	3.207e-11	TRUE
CAGE.Rassf4.g43522	Rassf4	168.15	5094.5	168.15	5094.5	4.9129	12134000	456100	7.2945	1	2.5061e-13	5.0121e-13	3.426e-11	TRUE
CAGE.Theg.g45042	Theg	152.59	4506.9	152.59	4506.9	4.8753	9480000	356330	7.2944	1	2.4956e-13	4.9912e-13	3.4146e-11	TRUE
CAGE.Krtap2-4.g55944	Krtap2-4	111.52	3031.5	111.52	3031.5	4.7522	4263000	160620	7.2858	1	2.6224e-13	5.2449e-13	3.582e-11	TRUE
CAGE.Spatc1.g6619	Spatc1	127.95	3602.1	127.95	3602.1	4.8044	6035000	227750	7.2799	1	2.7571e-13	5.5141e-13	3.7627e-11	TRUE
CAGE.Sectm1a.g18557	Sectm1a	77.374	1907	77.374	1907	4.6056	1673800	63438	7.2643	1	3.0219e-13	6.0438e-13	4.1206e-11	TRUE
CAGE.Rab33a.g24870	Rab33a	385.14	14436	385.14	14436	5.2245	98711000	3750400	7.2554	1	3.4598e-13	6.9197e-13	4.7056e-11	TRUE
CAGE.Olfr716.g8724	Olfr716	236.88	7810	236.88	7810	5.0372	28676000	1089900	7.254	1	3.4312e-13	6.8624e-13	4.6706e-11	TRUE
CAGE.B4galnt1.g67569	B4galnt1	93.799	2427	93.799	2427	4.6787	2721900	103460	7.2537	1	3.2997e-13	6.5995e-13	4.4955e-11	TRUE
CAGE.Gsta4.g26127	Gsta4	160.8	4785.1	160.8	4785.1	4.8866	10692000	407130	7.2474	1	3.5446e-13	7.0891e-13	4.8126e-11	TRUE
CAGE.Ssbp3.g57562	Ssbp3	217.42	7000.2	217.42	7000.2	5.0024	23003000	876600	7.2444	1	3.6683e-13	7.3367e-13	4.9722e-11	TRUE
CAGE.Olfr1006.g7184	Olfr1006	120.17	3312.3	120.17	3312.3	4.7732	5094700	194180	7.2439	1	3.5878e-13	7.1756e-13	4.8672e-11	TRUE
CAGE.Sult2a6.g10825	Sult2a6	83.858	2104.6	83.858	2104.6	4.633	2041700	77830	7.2433	1	3.541e-13	7.0821e-13	4.8119e-11	TRUE
CAGE.Lrrfip1.g32502	Lrrfip1	175.06	5320.7	175.06	5320.7	4.9177	13239000	505310	7.2386	1	3.7944e-13	7.5888e-13	5.1343e-11	TRUE
CAGE.Def6.g21265	Def6	72.187	1740.6	72.187	1740.6	4.5727	1391800	53185	7.2346	1	3.7473e-13	7.4946e-13	5.0749e-11	TRUE
CAGE.Vmn2r2.g38064	Vmn2r2	152.59	4470.5	152.59	4470.5	4.8636	9322200	356330	7.2335	1	3.9179e-13	7.8358e-13	5.2835e-11	TRUE
CAGE.Ecm1.g21830	Ecm1	77.806	1912.2	77.806	1912.2	4.6015	1682500	64342	7.2318	1	3.8404e-13	7.6808e-13	5.1877e-11	TRUE
CAGE.Nppb.g3052	Nppb	84.29	2115	84.29	2115	4.6328	2061900	78853	7.2317	1	3.8599e-13	7.7198e-13	5.2097e-11	TRUE
CAGE.Preb.g48748	Preb	63.109	1468.9	63.109	1468.9	4.5191	988170	37803	7.2305	1	3.8371e-13	7.6742e-13	5.1877e-11	TRUE
CAGE.Lcorl.g20379	Lcorl	139.62	3990.8	139.62	3990.8	4.8272	7415900	284320	7.2226	1	4.2287e-13	8.4574e-13	5.693e-11	TRUE
CAGE.Hba-a1.g45419	Hba-a1	209.21	6645.3	209.21	6645.3	4.9826	20712000	794860	7.219	1	4.4178e-13	8.8355e-13	5.9425e-11	TRUE
CAGE.Bpifa6.g53070	Bpifa6	201.86	6347.6	201.86	6347.6	4.9679	18885000	725800	7.2139	1	4.5811e-13	9.1622e-13	6.1518e-11	TRUE
CAGE.Vmn1r27.g5982	Vmn1r27	22.91	410.78	22.91	410.78	4.1062	75222	2893	7.2113	1	4.1664e-13	8.3328e-13	5.6138e-11	TRUE
CAGE.Olfr51.g17864	Olfr51	85.587	2148.8	85.587	2148.8	4.6339	2128400	81972	7.2063	1	4.656e-13	9.312e-13	6.2471e-11	TRUE
CAGE.Pfas.g76152	Pfas	49.277	1072.5	49.277	1072.5	4.4162	523440	20169	7.2046	1	4.5779e-13	9.1559e-13	6.1518e-11	TRUE
CAGE.Bcl2l14.g77092	Bcl2l14	228.23	7400.6	228.23	7400.6	5.013	25721000	991640	7.2025	1	5.0048e-13	1.001e-12	6.7038e-11	TRUE
CAGE.Gm13212.g25909	Gm13212	50.574	1107.5	50.574	1107.5	4.4259	558600	21544	7.2012	1	4.7002e-13	9.4005e-13	6.3012e-11	TRUE
CAGE.Cmip.g33556	Cmip	241.2	7933.5	241.2	7933.5	5.0339	29586000	1141200	7.2007	1	5.0828e-13	1.0166e-12	6.7969e-11	TRUE
CAGE.Nab1.g36989	Nab1	158.64	4673.3	158.64	4673.3	4.8719	10191000	393360	7.1983	1	5.0828e-13	1.0166e-12	6.7969e-11	TRUE
CAGE.Ubqln4.g66434	Ubqln4	134	3776.3	134	3776.3	4.8063	6633300	256130	7.1969	1	5.0946e-13	1.0189e-12	6.8069e-11	TRUE
CAGE.Naa10.g62430	Naa10	127.08	3531.9	127.08	3531.9	4.7857	5796500	223860	7.1964	1	5.1024e-13	1.0205e-12	6.8116e-11	TRUE
CAGE.Trp53.g66006	Trp53	14515	1419000	14515	1419000	6.6111	986320000000	38155000000	7.1903	1	6.103e-13	1.2206e-12	8.1202e-11	TRUE
CAGE.Oxr1.g2065	Oxr1	65.271	1522.2	65.271	1522.2	4.5226	1061400	41179	7.1798	1	5.5766e-13	1.1153e-12	7.4385e-11	TRUE
CAGE.Ube2g1.g66279	Ube2g1	82.561	2046.1	82.561	2046.1	4.6146	1927800	74808	7.179	1	5.6738e-13	1.1348e-12	7.5555e-11	TRUE
CAGE.Msmp.g34576	Msmp	259.79	8683.6	259.79	8683.6	5.0575	35480000	1378300	7.1754	1	6.1369e-13	1.2274e-12	8.1585e-11	TRUE
CAGE.Slc13a4.g35082	Slc13a4	33.284	652.57	33.284	652.57	4.2527	191760	7452	7.1739	1	5.6065e-13	1.1213e-12	7.4721e-11	TRUE
CAGE.Rsph9.g50254	Rsph9	252.87	8385.9	252.87	8385.9	5.046	33073000	1286900	7.1694	1	6.4024e-13	1.2805e-12	8.4902e-11	TRUE
CAGE.Olfr1132.g72765	Olfr1132	72.619	1738	72.619	1738	4.5621	1386800	53997	7.1669	1	6.1592e-13	1.2318e-12	8.1745e-11	TRUE
CAGE.Trip12.g72290	Trip12	126.65	3502	126.65	3502	4.7783	5696600	221930	7.1651	1	6.4152e-13	1.283e-12	8.5001e-11	TRUE
CAGE.Rnf114.g29947	Rnf114	215.26	6839	215.26	6839	4.9831	21937000	854620	7.165	1	6.5691e-13	1.3138e-12	8.6895e-11	TRUE
CAGE.Col1a1.g5950	Col1a1	286.15	9796.4	286.15	9796.4	5.0925	45222000	1762200	7.164	1	6.6915e-13	1.3383e-12	8.8441e-11	TRUE
CAGE.Chst14.g33032	Chst14	471.16	18395	471.16	18395	5.284	160640000	6261200	7.1633	1	6.8528e-13	1.3706e-12	9.0423e-11	TRUE
CAGE.Pf4.g37194	Pf4	32.851	640.87	32.851	640.87	4.245	184840	7209.1	7.1611	1	6.152e-13	1.2304e-12	8.1718e-11	TRUE
CAGE.Fcna.g54087	Fcna	66.567	1556	66.567	1556	4.5263	1109200	43289	7.1588	1	6.5056e-13	1.3011e-12	8.6127e-11	TRUE
CAGE.Syne3.g65330	Syne3	195.81	6062.9	195.81	6062.9	4.9454	17212000	671760	7.1584	1	6.8639e-13	1.3728e-12	9.0495e-11	TRUE
CAGE.Pskh1.g7206	Pskh1	170.31	5081.5	170.31	5081.5	4.8909	12060000	471150	7.1549	1	7.0008e-13	1.4002e-12	9.2223e-11	TRUE
CAGE.Olfr39.g26939	Olfr39	29.393	556.37	29.393	556.37	4.1968	138850	5437.9	7.1463	1	6.8081e-13	1.3616e-12	8.9908e-11	TRUE
CAGE.Pvrl1.g30320	Pvrl1	244.66	8018	244.66	8018	5.0287	30213000	1183300	7.1461	1	7.5806e-13	1.5161e-12	9.9696e-11	TRUE
CAGE.Fgf23.g26285	Fgf23	52.303	1146.5	52.303	1146.5	4.4282	598690	23463	7.1437	1	7.1704e-13	1.4341e-12	9.4379e-11	TRUE
CAGE.Chrna5.g27920	Chrna5	115.41	3104.3	115.41	3104.3	4.7374	4466600	175240	7.1398	1	7.6801e-13	1.536e-12	1.0092e-10	TRUE
CAGE.Foxf2.g20936	Foxf2	128.38	3550.1	128.38	3550.1	4.7786	5854200	229710	7.1394	1	7.7392e-13	1.5478e-12	1.0161e-10	TRUE
CAGE.Pcdhgb4.g44570	Pcdhgb4	302.15	10444	302.15	10444	5.1066	51426000	2023500	7.1294	1	8.6321e-13	1.7264e-12	1.1306e-10	TRUE
CAGE.Ubxn11.g61312	Ubxn11	125.79	3455.2	125.79	3455.2	4.7687	5542600	218100	7.1293	1	8.3182e-13	1.6636e-12	1.0913e-10	TRUE
CAGE.Txk.g40184	Txk	283.13	9611.8	283.13	9611.8	5.0803	43512000	1715200	7.1229	1	9.0259e-13	1.8052e-12	1.1802e-10	TRUE
CAGE.Prcp.g7792	Prcp	51.006	1107.5	51.006	1107.5	4.4138	558140	22014	7.1209	1	8.4478e-13	1.6896e-12	1.1074e-10	TRUE
CAGE.Prune2.g63076	Prune2	146.53	4183.2	146.53	4183.2	4.8258	8147400	321500	7.1192	1	9.0149e-13	1.803e-12	1.1797e-10	TRUE
CAGE.H1fnt.g23533	H1fnt	183.71	5562.4	183.71	5562.4	4.9127	14465000	571180	7.1169	1	9.2565e-13	1.8513e-12	1.2094e-10	TRUE
CAGE.Bcor.g44508	Bcor	133.57	3719.1	133.57	3719.1	4.789	6428100	254040	7.1139	1	9.3297e-13	1.8659e-12	1.2179e-10	TRUE
CAGE.Rab28.g57236	Rab28	90.341	2271	90.341	2271	4.6365	2377600	94044	7.1108	1	9.3644e-13	1.8729e-12	1.2215e-10	TRUE
CAGE.Vmn1r132.g42533	Vmn1r132	137.46	3854.3	137.46	3854.3	4.7993	6907600	273270	7.1102	1	9.5964e-13	1.9193e-12	1.2507e-10	TRUE
CAGE.Alg12.g57325	Alg12	121.03	3282.4	121.03	3282.4	4.7498	4997000	197750	7.1091	1	9.6204e-13	1.9241e-12	1.2528e-10	TRUE
CAGE.Dock1.g16568	Dock1	105.47	2755.9	105.47	2755.9	4.6945	3512300	139380	7.0991	1	1.0269e-12	2.0539e-12	1.3362e-10	TRUE
CAGE.Nf2.g41515	Nf2	291.34	9932.9	291.34	9932.9	5.0866	46479000	1844600	7.099	1	1.0744e-12	2.1487e-12	1.3968e-10	TRUE
CAGE.Rabif.g39664	Rabif	220.02	6965.1	220.02	6965.1	4.9781	22748000	903430	7.0964	1	1.0822e-12	2.1643e-12	1.4058e-10	TRUE
CAGE.Dtnbp1.g52635	Dtnbp1	201.86	6244.9	201.86	6244.9	4.9443	18259000	725800	7.0933	1	1.1029e-12	2.2057e-12	1.4304e-10	TRUE
CAGE.Kcnn2.g4811	Kcnn2	259.79	8586.1	259.79	8586.1	5.0412	34664000	1378300	7.0923	1	1.1223e-12	2.2446e-12	1.4544e-10	TRUE
CAGE.Sox1.g46407	Sox1	239.47	7743.7	239.47	7743.7	5.0093	28157000	1120500	7.0892	1	1.1443e-12	2.2885e-12	1.4792e-10	TRUE
CAGE.Tmsb15b2.g27164	Tmsb15b2	227.37	7252.4	227.37	7252.4	4.9892	24675000	982120	7.0887	1	1.1462e-12	2.2924e-12	1.4805e-10	TRUE
CAGE.Sorbs2.g51492	Sorbs2	78.238	1888.8	78.238	1888.8	4.5759	1639100	65254	7.0878	1	1.0983e-12	2.1966e-12	1.4256e-10	TRUE
CAGE.control.g2229	CAGE.control.g2229	64.838	1489.7	64.838	1489.7	4.5009	1015200	40490	7.0812	1	1.1404e-12	2.2809e-12	1.4767e-10	TRUE
CAGE.Pcdha9.g70013	Pcdha9	76.509	1834.2	76.509	1834.2	4.5654	1544800	61653	7.079	1	1.1692e-12	2.3384e-12	1.509e-10	TRUE
CAGE.Tbx18.g45600	Tbx18	189.76	5761.3	189.76	5761.3	4.9168	15521000	620230	7.0746	1	1.2592e-12	2.5184e-12	1.6238e-10	TRUE
CAGE.Tcap.g31136	Tcap	198.41	6091.5	198.41	6091.5	4.9333	17364000	694610	7.0709	1	1.2954e-12	2.5908e-12	1.6692e-10	TRUE
CAGE.Pctp.g9700	Pctp	18.155	301.59	18.155	301.59	3.9816	40167	1606.8	7.0708	1	1.1419e-12	2.2837e-12	1.4773e-10	TRUE
CAGE.Ssxb10.g62291	Ssxb10	218.72	6887.1	218.72	6887.1	4.9704	22234000	889950	7.0686	1	1.3222e-12	2.6443e-12	1.7023e-10	TRUE
CAGE.Fzd9.g62769	Fzd9	302.15	10355	302.15	10355	5.0944	50533000	2023500	7.0672	1	1.3532e-12	2.7063e-12	1.7408e-10	TRUE
CAGE.Rag1.g69120	Rag1	235.58	7556.6	235.58	7556.6	4.9975	26798000	1074800	7.0615	1	1.396e-12	2.792e-12	1.793e-10	TRUE
CAGE.Stra13.g77175	Stra13	161.66	4698	161.66	4698	4.8524	10289000	412710	7.0612	1	1.3769e-12	2.7539e-12	1.7699e-10	TRUE
CAGE.Pnma3.g26252	Pnma3	245.52	7959.5	245.52	7959.5	5.0131	29753000	1193900	7.0598	1	1.416e-12	2.8319e-12	1.8172e-10	TRUE
CAGE.Bola2.g59979	Bola2	170.74	5028.2	170.74	5028.2	4.872	11797000	474200	7.0539	1	1.4551e-12	2.9102e-12	1.8659e-10	TRUE
CAGE.Arhgap29.g45005	Arhgap29	248.11	8057	248.11	8057	5.0155	30490000	1226300	7.0518	1	1.5001e-12	3.0003e-12	1.9221e-10	TRUE
CAGE.Hcar1.g15211	Hcar1	184.57	5544.2	184.57	5544.2	4.9012	14363000	578040	7.0495	1	1.5063e-12	3.0126e-12	1.9284e-10	TRUE
CAGE.9230112D13Rik.g8666	9230112D13Rik	191.49	5806.8	191.49	5806.8	4.9152	15766000	634700	7.0484	1	1.5206e-12	3.0412e-12	1.9452e-10	TRUE
CAGE.Mill2.g36617	Mill2	218.29	6846.8	218.29	6846.8	4.9647	21969000	885490	7.0441	1	1.5776e-12	3.1552e-12	2.0165e-10	TRUE
CAGE.Mrgprd.g25125	Mrgprd	246.39	7969.9	246.39	7969.9	5.0099	29827000	1204600	7.037	1	1.6681e-12	3.3361e-12	2.1304e-10	TRUE
CAGE.Tnfrsf19.g33579	Tnfrsf19	167.72	4891.7	167.72	4891.7	4.858	11158000	453130	7.0177	1	1.8842e-12	3.7683e-12	2.4045e-10	TRUE
CAGE.Tdgf1.g37609	Tdgf1	171.17	5012.6	171.17	5012.6	4.8639	11720000	477250	7.008	1	2.0213e-12	4.0427e-12	2.5754e-10	TRUE
CAGE.Gucy2f.g10161	Gucy2f	30.69	575.87	30.69	575.87	4.1862	148610	6066.7	6.9995	1	1.9664e-12	3.9327e-12	2.5074e-10	TRUE
CAGE.2310035C23Rik.g55010	2310035C23Rik	228.66	7214.7	228.66	7214.7	4.9735	24402000	996420	6.9985	1	2.1898e-12	4.3795e-12	2.7878e-10	TRUE
CAGE.Ddit4.g36898	Ddit4	211.81	6547.8	211.81	6547.8	4.9436	20072000	820150	6.9963	1	2.2179e-12	4.4358e-12	2.8213e-10	TRUE
CAGE.Ccl2.g25699	Ccl2	102.01	2602.5	102.01	2602.5	4.6596	3126200	128060	6.9873	1	2.2881e-12	4.5762e-12	2.9083e-10	TRUE
CAGE.Zcchc4.g44890	Zcchc4	199.7	6066.8	199.7	6066.8	4.9181	17212000	706210	6.9817	1	2.4556e-12	4.9112e-12	3.1162e-10	TRUE
CAGE.Mpst.g20988	Mpst	196.24	5931.6	196.24	5931.6	4.9106	16447000	675530	6.9781	1	2.5163e-12	5.0327e-12	3.1908e-10	TRUE
CAGE.Atp2b2.g69291	Atp2b2	89.477	2203.4	89.477	2203.4	4.6067	2234300	91774	6.978	1	2.4304e-12	4.8608e-12	3.0867e-10	TRUE
CAGE.Clu.g10139	Clu	265.4	8679.7	265.4	8679.7	5.0261	35400000	1455300	6.9749	1	2.6066e-12	5.2132e-12	3.3026e-10	TRUE
CAGE.Btbd10.g66724	Btbd10	149.13	4189.7	149.13	4189.7	4.8029	8163200	336160	6.969	1	2.6538e-12	5.3075e-12	3.3597e-10	TRUE
CAGE.Atp2a1.g11646	Atp2a1	192.79	5788.6	192.79	5788.6	4.9009	15657000	645680	6.964	1	2.781e-12	5.5619e-12	3.5151e-10	TRUE
CAGE.Ccdc155.g64804	Ccdc155	172.04	5013.9	172.04	5013.9	4.8571	11722000	483410	6.9639	1	2.7681e-12	5.5362e-12	3.5016e-10	TRUE
CAGE.Defb50.g72274	Defb50	183.28	5429.9	183.28	5429.9	4.8812	13763000	567770	6.9629	1	2.7962e-12	5.5924e-12	3.5316e-10	TRUE
CAGE.Gpr37.g68877	Gpr37	262.38	8531.5	262.38	8531.5	5.0178	34189000	1413500	6.9552	1	2.9967e-12	5.9934e-12	3.7789e-10	TRUE
CAGE.Defb18.g66703	Defb18	55.329	1198.5	55.329	1198.5	4.4125	653470	27065	6.9491	1	2.9107e-12	5.8215e-12	3.6733e-10	TRUE
CAGE.Dolpp1.g21447	Dolpp1	108.93	2811.8	108.93	2811.8	4.6774	3652700	151290	6.9488	1	3.0179e-12	6.0359e-12	3.8026e-10	TRUE
CAGE.Smyd2.g15859	Smyd2	82.129	1969.4	82.129	1969.4	4.567	1780900	73817	6.9464	1	3.0283e-12	6.0566e-12	3.8126e-10	TRUE
CAGE.Tcf20.g69429	Tcf20	215.7	6646.6	215.7	6646.6	4.9391	20678000	858990	6.9387	1	3.3421e-12	6.6842e-12	4.2044e-10	TRUE
CAGE.Cops7a.g78835	Cops7a	146.53	4077.9	146.53	4077.9	4.7891	7727900	321500	6.9335	1	3.4095e-12	6.819e-12	4.2824e-10	TRUE
CAGE.Mgrn1.g51226	Mgrn1	111.95	2904.1	111.95	2904.1	4.6848	3898000	162200	6.9327	1	3.3871e-12	6.7742e-12	4.2576e-10	TRUE
CAGE.Rarb.g7694	Rarb	199.7	6025.2	199.7	6025.2	4.9081	16968000	706210	6.9322	1	3.4889e-12	6.9777e-12	4.3787e-10	TRUE
CAGE.Setd1b.g3245	Setd1b	153.45	4319.7	153.45	4319.7	4.806	8678800	361490	6.9295	1	3.516e-12	7.032e-12	4.4093e-10	TRUE
CAGE.Otud7a.g25746	Otud7a	187.6	5558.5	187.6	5558.5	4.8816	14424000	602430	6.9199	1	3.7961e-12	7.5921e-12	4.7567e-10	TRUE
CAGE.Gnl3.g70428	Gnl3	147.83	4114.3	147.83	4114.3	4.7893	7866500	328780	6.9175	1	3.8187e-12	7.6374e-12	4.7813e-10	TRUE
CAGE.Phf1.g43501	Phf1	129.24	3472.1	129.24	3472.1	4.7369	5587500	233660	6.9156	1	3.847e-12	7.694e-12	4.813e-10	TRUE
CAGE.Rgs16.g30045	Rgs16	178.95	5231	178.95	5231	4.8617	12761000	534350	6.9112	1	4.0273e-12	8.0547e-12	5.0307e-10	TRUE
CAGE.Olfr786.g64596	Olfr786	86.019	2077.3	86.019	2077.3	4.5779	1982600	83028	6.9107	1	3.9066e-12	7.8132e-12	4.8837e-10	TRUE
CAGE.Sarm1.g4363	Sarm1	123.19	3262.9	123.19	3262.9	4.7159	4928700	206850	6.9033	1	4.1865e-12	8.3731e-12	5.2254e-10	TRUE
CAGE.Tmem65.g32617	Tmem65	91.206	2232	91.206	2232	4.598	2291500	96348	6.8969	1	4.3175e-12	8.6351e-12	5.3847e-10	TRUE
CAGE.Cckbr.g32130	Cckbr	140.92	3860.8	140.92	3860.8	4.7662	6918900	291080	6.8948	1	4.4713e-12	8.9426e-12	5.5721e-10	TRUE
CAGE.1110059E24Rik.g23416	1110059E24Rik	119.3	3129	119.3	3129	4.7014	4529000	190650	6.8929	1	4.4984e-12	8.9968e-12	5.6015e-10	TRUE
CAGE.Phpt1.g19487	Phpt1	254.17	8118.1	254.17	8118.1	4.9918	30921000	1303700	6.8873	1	4.8349e-12	9.6698e-12	6.0111e-10	TRUE
CAGE.1600014K23Rik.g8232	1600014K23Rik	156.04	4382.1	156.04	4382.1	4.8027	8929800	377220	6.8808	1	4.9578e-12	9.9155e-12	6.1543e-10	TRUE
CAGE.Zxdc.g23453	Zxdc	42.361	848.86	42.361	848.86	4.2928	325220	13739	6.8805	1	4.6504e-12	9.3007e-12	5.7862e-10	TRUE
CAGE.Lrrn4.g20796	Lrrn4	58.787	1280.4	58.787	1280.4	4.4218	746220	31570	6.8757	1	4.9e-12	9.8e-12	6.0873e-10	TRUE
CAGE.Tfec.g40764	Tfec	158.64	4470.5	158.64	4470.5	4.8079	9296100	393360	6.8749	1	5.1693e-12	1.0339e-11	6.4118e-10	TRUE
CAGE.Shmt2.g1843	Shmt2	85.587	2051.3	85.587	2051.3	4.567	1932000	81972	6.8658	1	5.3556e-12	1.0711e-11	6.6378e-10	TRUE
CAGE.Dact1.g73854	Dact1	150.42	4174.1	150.42	4174.1	4.7851	8095000	343640	6.8639	1	5.5723e-12	1.1145e-11	6.8903e-10	TRUE
CAGE.Ftcd.g25212	Ftcd	256.33	8177.9	256.33	8177.9	4.9902	31376000	1332100	6.8635	1	5.7151e-12	1.143e-11	7.0614e-10	TRUE
CAGE.Pdzk1ip1.g10177	Pdzk1ip1	85.154	2037	85.154	2037	4.5641	1904900	80925	6.8613	1	5.5233e-12	1.1047e-11	6.835e-10	TRUE
CAGE.Prss44.g57114	Prss44	51.438	1080.3	51.438	1080.3	4.3659	529230	22491	6.8601	1	5.4237e-12	1.0847e-11	6.7169e-10	TRUE
CAGE.Gm4907.g44292	Gm4907	152.15	4231.3	152.15	4231.3	4.7884	8319800	353770	6.8582	1	5.803e-12	1.1606e-11	7.1619e-10	TRUE
CAGE.Tgfbr2.g7903	Tgfbr2	150.86	4185.8	150.86	4185.8	4.7851	8140400	346160	6.8581	1	5.8054e-12	1.1611e-11	7.1619e-10	TRUE
CAGE.Pglyrp2.g25848	Pglyrp2	171.17	4906	171.17	4906	4.8329	11209000	477250	6.8537	1	6.0171e-12	1.2034e-11	7.4173e-10	TRUE
CAGE.Cadm1.g17644	Cadm1	133.57	3585.2	133.57	3585.2	4.7361	5957000	254040	6.8483	1	6.1829e-12	1.2366e-11	7.6098e-10	TRUE
CAGE.Bloc1s3.g33952	Bloc1s3	287.88	9448	287.88	9448	5.0316	41954000	1789400	6.8477	1	6.4139e-12	1.2828e-11	7.882e-10	TRUE
CAGE.Mylip.g24939	Mylip	71.322	1626.2	71.322	1626.2	4.4918	1208900	51581	6.8463	1	6.0791e-12	1.2158e-11	7.4878e-10	TRUE
CAGE.Ube4a.g78537	Ube4a	216.99	6608.9	216.99	6608.9	4.9223	20428000	872180	6.8443	1	6.4929e-12	1.2986e-11	7.9729e-10	TRUE
CAGE.Ambra1.g3045	Ambra1	223.48	6858.5	223.48	6858.5	4.9335	22012000	939960	6.8436	1	6.5308e-12	1.3062e-11	8.0132e-10	TRUE
CAGE.Il17re.g68253	Il17re	193.22	5704.1	193.22	5704.1	4.8765	15185000	649370	6.8388	1	6.7148e-12	1.343e-11	8.2263e-10	TRUE
CAGE.Agtrap.g22733	Agtrap	86.019	2055.2	86.019	2055.2	4.5625	1938900	83028	6.834	1	6.689e-12	1.3378e-11	8.2011e-10	TRUE
CAGE.Nfia.g69207	Nfia	147.4	4050.6	147.4	4050.6	4.7709	7617600	326340	6.8326	1	6.929e-12	1.3858e-11	8.4757e-10	TRUE
CAGE.Fryl.g37826	Fryl	76.077	1760.1	76.077	1760.1	4.514	1418000	60772	6.8313	1	6.7735e-12	1.3547e-11	8.2918e-10	TRUE
CAGE.Tro.g53406	Tro	19.019	309.39	19.019	309.39	3.9546	42156	1807.1	6.8305	1	6.2904e-12	1.2581e-11	7.7362e-10	TRUE
CAGE.Tcl1b3.g46920	Tcl1b3	163.82	4623.9	163.82	4623.9	4.8104	9946100	426880	6.8263	1	7.2725e-12	1.4545e-11	8.8823e-10	TRUE
CAGE.Acbd6.g12396	Acbd6	87.748	2104.6	87.748	2104.6	4.5684	2033900	87335	6.8247	1	7.1452e-12	1.429e-11	8.7335e-10	TRUE
CAGE.BC117090.g64043	BC117090	189.33	5548.1	189.33	5548.1	4.8657	14358000	616650	6.8242	1	7.4274e-12	1.4855e-11	9.0645e-10	TRUE
CAGE.Ifngr1.g76864	Ifngr1	128.38	3391.5	128.38	3391.5	4.7127	5324100	229710	6.8085	1	8.1423e-12	1.6285e-11	9.9294e-10	TRUE
CAGE.Fadd.g62979	Fadd	164.69	4640.8	164.69	4640.8	4.8081	10018000	432630	6.8052	1	8.4262e-12	1.6852e-11	1.026e-09	TRUE
CAGE.Fam69a.g70222	Fam69a	91.638	2216.4	91.638	2216.4	4.5811	2257300	97513	6.8042	1	8.2532e-12	1.6506e-11	1.0057e-09	TRUE
CAGE.Abat.g49300	Abat	163.82	4607	163.82	4607	4.8051	9870900	426880	6.8004	1	8.7057e-12	1.7411e-11	1.0576e-09	TRUE
CAGE.Vax1.g56207	Vax1	84.29	1992.8	84.29	1992.8	4.547	1821200	78853	6.7965	1	8.6713e-12	1.7343e-11	1.0542e-09	TRUE
CAGE.Tlr1.g69213	Tlr1	47.548	969.76	47.548	969.76	4.3216	425230	18420	6.7949	1	8.5104e-12	1.7021e-11	1.0354e-09	TRUE
CAGE.Rabep1.g12814	Rabep1	170.74	4846.2	170.74	4846.2	4.8188	10930000	474200	6.7896	1	9.404e-12	1.8808e-11	1.1407e-09	TRUE
CAGE.control.g9889	CAGE.control.g9889	201	5953.7	201	5953.7	4.8816	16547000	717920	6.7895	1	9.4777e-12	1.8955e-11	1.1488e-09	TRUE
CAGE.Tet2.g34923	Tet2	133.57	3555.3	133.57	3555.3	4.724	5854300	254040	6.7889	1	9.343e-12	1.8686e-11	1.1341e-09	TRUE
CAGE.Mplkip.g56630	Mplkip	143.08	3875.1	143.08	3875.1	4.7497	6964100	302570	6.7848	1	9.6446e-12	1.9289e-11	1.1681e-09	TRUE
CAGE.Guca2b.g37120	Guca2b	125.79	3292.8	125.79	3292.8	4.6993	5014800	218100	6.7814	1	9.8169e-12	1.9634e-11	1.1871e-09	TRUE
CAGE.Esp24.g64105	Esp24	77.374	1784.8	77.374	1784.8	4.5101	1457700	63438	6.7791	1	9.7419e-12	1.9484e-11	1.179e-09	TRUE
CAGE.Gpatch1.g1930	Gpatch1	351.86	12044	351.86	12044	5.0932	68353000	2980400	6.7726	1	1.0893e-11	2.1786e-11	1.3153e-09	TRUE
CAGE.Fam159a.g30577	Fam159a	83.425	1959	83.425	1959	4.537	1758900	76815	6.7673	1	1.0611e-11	2.1221e-11	1.2822e-09	TRUE
CAGE.Psma5.g2228	Psma5	69.161	1544.3	69.161	1544.3	4.4611	1088100	47703	6.7541	1	1.1509e-11	2.3018e-11	1.3886e-09	TRUE
CAGE.control.g34215	CAGE.control.g34215	202.3	5971.9	202.3	5971.9	4.8768	16644000	729750	6.754	1	1.2116e-11	2.4232e-11	1.4608e-09	TRUE
CAGE.Zfyve1.g15055	Zfyve1	152.15	4166.3	152.15	4166.3	4.7661	8056700	353770	6.7489	1	1.2395e-11	2.479e-11	1.4921e-09	TRUE
CAGE.Med13.g17466	Med13	144.37	3898.5	144.37	3898.5	4.7455	7046800	309580	6.7472	1	1.2513e-11	2.5026e-11	1.5052e-09	TRUE
CAGE.Egr2.g59958	Egr2	98.987	2421.8	98.987	2421.8	4.5988	2697700	118630	6.744	1	1.2566e-11	2.5131e-11	1.5104e-09	TRUE
CAGE.Cbr2.g57726	Cbr2	44.955	896.96	44.955	896.96	4.2884	362960	15976	6.7408	1	1.2327e-11	2.4655e-11	1.4851e-09	TRUE
CAGE.Baiap2.g10113	Baiap2	169.88	4781.2	169.88	4781.2	4.8066	10632000	468120	6.7398	1	1.326e-11	2.6521e-11	1.5927e-09	TRUE
CAGE.4632428N05Rik.g57383	4632428N05Rik	177.22	5039.9	177.22	5039.9	4.8219	11823000	521320	6.7347	1	1.3756e-11	2.7512e-11	1.6497e-09	TRUE
CAGE.Hgf.g39354	Hgf	91.206	2181.3	91.206	2181.3	4.5648	2184200	96348	6.7336	1	1.3448e-11	2.6897e-11	1.614e-09	TRUE
CAGE.Slc25a16.g28596	Slc25a16	268.43	8500.3	268.43	8500.3	4.9797	33882000	1497900	6.7261	1	1.4851e-11	2.9702e-11	1.777e-09	TRUE
CAGE.Grhpr.g66083	Grhpr	100.72	2468.6	100.72	2468.6	4.6017	2803400	123970	6.7252	1	1.4308e-11	2.8616e-11	1.7146e-09	TRUE
CAGE.Sirt2.g7649	Sirt2	97.257	2360.7	97.257	2360.7	4.5871	2561600	113430	6.7204	1	1.4763e-11	2.9526e-11	1.7678e-09	TRUE
CAGE.Olfr1212.g16252	Olfr1212	149.56	4059.7	149.56	4059.7	4.7533	7644700	338640	6.7193	1	1.5184e-11	3.0369e-11	1.8156e-09	TRUE
CAGE.Rps6ka6.g31088	Rps6ka6	175.5	4963.2	175.5	4963.2	4.8138	11461000	508490	6.714	1	1.5849e-11	3.1698e-11	1.8922e-09	TRUE
CAGE.Cyp3a57.g17187	Cyp3a57	135.73	3587.8	135.73	3587.8	4.7141	5958500	264620	6.7108	1	1.6018e-11	3.2037e-11	1.911e-09	TRUE
CAGE.Tyr.g19894	Tyr	75.212	1705.5	75.212	1705.5	4.4849	1329000	59032	6.71	1	1.5652e-11	3.1304e-11	1.8701e-09	TRUE
CAGE.Tmem203.g54726	Tmem203	115.84	2936.6	115.84	2936.6	4.652	3978200	176910	6.7062	1	1.6411e-11	3.2822e-11	1.9564e-09	TRUE
CAGE.Myef2.g19757	Myef2	218.72	6542.6	218.72	6542.6	4.8963	19996000	889950	6.7035	1	1.7198e-11	3.4397e-11	2.0487e-09	TRUE
CAGE.Atp6v1e2.g42028	Atp6v1e2	333.27	11129	333.27	11129	5.0573	58272000	2596300	6.6999	1	1.7925e-11	3.5849e-11	2.1304e-09	TRUE
CAGE.Thbs3.g54874	Thbs3	100.28	2443.9	100.28	2443.9	4.5933	2746200	122620	6.6928	1	1.7867e-11	3.5733e-11	2.1251e-09	TRUE
CAGE.Dnajb8.g17635	Dnajb8	68.296	1506.6	68.296	1506.6	4.4434	1034400	46203	6.6915	1	1.7675e-11	3.535e-11	2.1039e-09	TRUE
CAGE.Umodl1.g59354	Umodl1	312.52	10242	312.52	10242	5.03	49300000	2204900	6.6872	1	1.9497e-11	3.8994e-11	2.3104e-09	TRUE
CAGE.Tacc1.g69261	Tacc1	164.26	4545.9	164.26	4545.9	4.7821	9599400	429750	6.6839	1	1.943e-11	3.8859e-11	2.3041e-09	TRUE
CAGE.Rhox4a.g18690	Rhox4a	92.503	2204.7	92.503	2204.7	4.5601	2230700	99867	6.6838	1	1.8926e-11	3.7852e-11	2.2477e-09	TRUE
CAGE.Mbl2.g14235	Mbl2	110.66	2761.1	110.66	2761.1	4.6286	3512400	157470	6.679	1	1.9721e-11	3.9443e-11	2.3353e-09	TRUE
CAGE.Clmp.g30528	Clmp	50.574	1030.9	50.574	1030.9	4.3225	480470	21544	6.6787	1	1.899e-11	3.7979e-11	2.2536e-09	TRUE
CAGE.Olfr1362.g50930	Olfr1362	243.79	7476	243.79	7476	4.9328	26152000	1172700	6.6785	1	2.0488e-11	4.0975e-11	2.4242e-09	TRUE
CAGE.Lce3f.g59501	Lce3f	251.14	7759.3	251.14	7759.3	4.9438	28187000	1264600	6.6766	1	2.0785e-11	4.1569e-11	2.4575e-09	TRUE
CAGE.Bre.g57232	Bre	187.17	5346.7	187.17	5346.7	4.8288	13310000	598910	6.6669	1	2.1929e-11	4.3859e-11	2.5871e-09	TRUE
CAGE.Amhr2.g5351	Amhr2	91.638	2172.2	91.638	2172.2	4.5521	2164400	97513	6.6627	1	2.1842e-11	4.3683e-11	2.5786e-09	TRUE
CAGE.Cdhr3.g53190	Cdhr3	40.2	770.87	40.2	770.87	4.2276	266940	12030	6.6618	1	2.1031e-11	4.2062e-11	2.4848e-09	TRUE
CAGE.Schip1.g27067	Schip1	37.174	698.07	37.174	698.07	4.1948	218390	9863.5	6.6545	1	2.2002e-11	4.4005e-11	2.5938e-09	TRUE
CAGE.Adam9.g61165	Adam9	78.671	1790	78.671	1790	4.4906	1464400	66174	6.6526	1	2.3212e-11	4.6424e-11	2.7343e-09	TRUE
CAGE.Retnla.g73915	Retnla	216.13	6397	216.13	6397	4.881	19102000	863370	6.652	1	2.4423e-11	4.8846e-11	2.8728e-09	TRUE
CAGE.Adam25.g76983	Adam25	67.864	1484.5	67.864	1484.5	4.4311	1003500	45463	6.6441	1	2.4409e-11	4.8818e-11	2.8728e-09	TRUE
CAGE.Alyref2.g24431	Alyref2	128.81	3323.9	128.81	3323.9	4.6788	5104500	231680	6.6381	1	2.6231e-11	5.2461e-11	3.0831e-09	TRUE
CAGE.Dscam.g75776	Dscam	228.23	6831.2	228.23	6831.2	4.8975	21800000	991640	6.6307	1	2.8278e-11	5.6555e-11	3.3188e-09	TRUE
CAGE.Cyp2f2.g42822	Cyp2f2	96.393	2303.5	96.393	2303.5	4.5645	2435700	110890	6.6279	1	2.7724e-11	5.5448e-11	3.2562e-09	TRUE
CAGE.Amy2a3.g41014	Amy2a3	146.1	3886.8	146.1	3886.8	4.7241	6996500	319100	6.6221	1	2.9413e-11	5.8826e-11	3.4495e-09	TRUE
CAGE.Osmr.g11678	Osmr	205.32	5969.3	205.32	5969.3	4.8548	16612000	757820	6.6213	1	3.0018e-11	6.0036e-11	3.5178e-09	TRUE
CAGE.Nbl1.g46567	Nbl1	254.6	7829.5	254.6	7829.5	4.9372	28690000	1309400	6.6199	1	3.0573e-11	6.1146e-11	3.5776e-09	TRUE
CAGE.Olfr690.g8829	Olfr690	168.15	4636.9	168.15	4636.9	4.7771	9984800	456100	6.6169	1	3.0652e-11	6.1304e-11	3.5843e-09	TRUE
CAGE.Glt8d2.g12241	Glt8d2	111.95	2776.7	111.95	2776.7	4.6201	3550400	162200	6.6164	1	3.0196e-11	6.0392e-11	3.5362e-09	TRUE
CAGE.Adamts6.g44979	Adamts6	190.62	5429.9	190.62	5429.9	4.8248	13725000	627440	6.6143	1	3.1375e-11	6.275e-11	3.6661e-09	TRUE
CAGE.Adgrl4.g4855	Adgrl4	162.96	4453.6	162.96	4453.6	4.7639	9204800	421180	6.6113	1	3.1791e-11	6.3581e-11	3.712e-09	TRUE
CAGE.Mageb4.g1159	Mageb4	139.62	3661.9	139.62	3661.9	4.7031	6203400	284320	6.6058	1	3.2778e-11	6.5556e-11	3.8217e-09	TRUE
CAGE.Klhdc2.g34736	Klhdc2	84.722	1951.2	84.722	1951.2	4.5093	1741900	79885	6.6038	1	3.2434e-11	6.4868e-11	3.7843e-09	TRUE
CAGE.control.g28341	CAGE.control.g28341	146.53	3889.4	146.53	3889.4	4.7208	7004600	321500	6.6011	1	3.39e-11	6.78e-11	3.9467e-09	TRUE
CAGE.Fbln5.g64736	Fbln5	160.8	4371.7	160.8	4371.7	4.7562	8865900	407130	6.5995	1	3.4411e-11	6.8822e-11	4.0032e-09	TRUE
CAGE.Dkk3.g62965	Dkk3	48.845	974.96	48.845	974.96	4.2913	428840	19723	6.5945	1	3.3544e-11	6.7089e-11	3.9081e-09	TRUE
CAGE.Zfp523.g22795	Zfp523	97.257	2317.8	97.257	2317.8	4.5607	2465400	113430	6.5931	1	3.5105e-11	7.0211e-11	4.081e-09	TRUE
CAGE.Bax.g51506	Bax	228.23	6792.2	228.23	6792.2	4.8892	21543000	991640	6.5916	1	3.6843e-11	7.3686e-11	4.2799e-09	TRUE
CAGE.Snx27.g45475	Snx27	247.25	7513.7	247.25	7513.7	4.9198	26400000	1215400	6.5911	1	3.7085e-11	7.417e-11	4.3049e-09	TRUE
CAGE.Gm128.g69848	Gm128	175.93	4887.8	175.93	4887.8	4.7882	11101000	511680	6.5871	1	3.7559e-11	7.5119e-11	4.3568e-09	TRUE
CAGE.Siah1a.g20599	Siah1a	223.91	6625.8	223.91	6625.8	4.8809	20492000	944590	6.587	1	3.7969e-11	7.5938e-11	4.4011e-09	TRUE
CAGE.Vip.g23612	Vip	223.91	6611.5	223.91	6611.5	4.8778	20401000	944590	6.5723	1	4.1918e-11	8.3837e-11	4.8553e-09	TRUE
CAGE.Ghrh.g57914	Ghrh	216.13	6317.7	216.13	6317.7	4.863	18615000	863370	6.5667	1	4.3465e-11	8.6929e-11	5.0271e-09	TRUE
CAGE.Olfr458.g5713	Olfr458	192.79	5468.9	192.79	5468.9	4.819	13918000	645680	6.566	1	4.3448e-11	8.6896e-11	5.0271e-09	TRUE
CAGE.Gm166.g11139	Gm166	158.21	4258.6	158.21	4258.6	4.7418	8406600	390640	6.5605	1	4.4696e-11	8.9393e-11	5.1658e-09	TRUE
CAGE.Ipo4.g27295	Ipo4	143.94	3778.9	143.94	3778.9	4.7048	6606600	307230	6.558	1	4.5274e-11	9.0548e-11	5.2288e-09	TRUE
CAGE.Abr.g41148	Abr	144.81	3803.6	144.81	3803.6	4.7056	6693500	311950	6.5509	1	4.7475e-11	9.495e-11	5.479e-09	TRUE
CAGE.Faf1.g49727	Faf1	118.01	2937.9	118.01	2937.9	4.6262	3975800	185420	6.5485	1	4.7786e-11	9.5573e-11	5.511e-09	TRUE
CAGE.Kcnn2.g5495	Kcnn2	234.71	6991.1	234.71	6991.1	4.8906	22824000	1064800	6.5474	1	4.9605e-11	9.921e-11	5.7165e-09	TRUE
CAGE.Olfr5.g62170	Olfr5	244.22	7344.7	244.22	7344.7	4.9047	25208000	1178000	6.5421	1	5.1483e-11	1.0297e-10	5.9244e-09	TRUE
CAGE.Reg1.g47332	Reg1	106.77	2586.9	106.77	2586.9	4.5858	3075500	143780	6.5407	1	5.0132e-11	1.0026e-10	5.7731e-09	TRUE
CAGE.Gja8.g55722	Gja8	220.88	6467.2	220.88	6467.2	4.8655	19508000	912480	6.539	1	5.2348e-11	1.047e-10	6.0197e-09	TRUE
CAGE.Gpr27.g53735	Gpr27	148.26	3901.1	148.26	3901.1	4.7083	7042000	331230	6.5207	1	5.8142e-11	1.1628e-10	6.6811e-09	TRUE
CAGE.Usp17la.g52068	Usp17la	91.638	2126.7	91.638	2126.7	4.5215	2070700	97513	6.517	1	5.8274e-11	1.1655e-10	6.6914e-09	TRUE
CAGE.Dbt.g65585	Dbt	158.64	4245.6	158.64	4245.6	4.7334	8351700	393360	6.5164	1	6.0039e-11	1.2008e-10	6.8792e-09	TRUE
CAGE.Oscp1.g66016	Oscp1	116.71	2883.3	116.71	2883.3	4.6149	3826900	180290	6.5156	1	5.951e-11	1.1902e-10	6.8283e-09	TRUE
CAGE.Cntn6.g59432	Cntn6	174.63	4791.6	174.63	4791.6	4.7702	10658000	502150	6.5154	1	6.0687e-11	1.2137e-10	6.9435e-09	TRUE
CAGE.Agmo.g34467	Agmo	151.72	4012.9	151.72	4012.9	4.716	7454400	351220	6.5152	1	6.0374e-11	1.2075e-10	6.9125e-09	TRUE
CAGE.Bloc1s2.g4860	Bloc1s2	340.19	11114	340.19	11114	5.0259	58043000	2735500	6.5144	1	6.2768e-11	1.2554e-10	7.1712e-09	TRUE
CAGE.Zfyve16.g24836	Zfyve16	108.93	2642.8	108.93	2642.8	4.588	3210200	151290	6.5144	1	5.9812e-11	1.1962e-10	6.8581e-09	TRUE
CAGE.Olfr284.g38191	Olfr284	296.53	9342.7	296.53	9342.7	4.9729	40916000	1929200	6.5129	1	6.3069e-11	1.2614e-10	7.2004e-09	TRUE
CAGE.Hif1a.g16994	Hif1a	107.2	2588.2	107.2	2588.2	4.5807	3077600	145260	6.5094	1	6.1753e-11	1.2351e-10	7.0603e-09	TRUE
CAGE.Npr3.g50085	Npr3	122.33	3053.6	122.33	3053.6	4.6304	4296100	203180	6.503	1	6.4871e-11	1.2974e-10	7.4009e-09	TRUE
CAGE.Gm10778.g71116	Gm10778	163.39	4396.4	163.39	4396.4	4.7414	8959200	424030	6.5006	1	6.6777e-11	1.3355e-10	7.6075e-09	TRUE
CAGE.Gm13023.g70098	Gm13023	242.5	7229	242.5	7229	4.892	24405000	1156900	6.4955	1	7.0221e-11	1.4044e-10	7.9883e-09	TRUE
CAGE.Slc40a1.g32034	Slc40a1	128.81	3253.8	128.81	3253.8	4.6481	4882600	231680	6.4923	1	6.9803e-11	1.3961e-10	7.9465e-09	TRUE
CAGE.Khdrbs1.g10987	Khdrbs1	21.613	345.78	21.613	345.78	3.9388	52544	2496.5	6.488	1	6.517e-11	1.3034e-10	7.4297e-09	TRUE
CAGE.Olfr574.g35806	Olfr574	82.993	1869.3	82.993	1869.3	4.4769	1595500	75807	6.4879	1	7.0369e-11	1.4074e-10	7.9994e-09	TRUE
CAGE.Olfr1124.g17520	Olfr1124	90.341	2079.9	90.341	2079.9	4.5098	1979200	94044	6.4877	1	7.0755e-11	1.4151e-10	8.0376e-09	TRUE
CAGE.Sorbs2.g10682	Sorbs2	223.48	6507.5	223.48	6507.5	4.8577	19745000	939960	6.4816	1	7.6758e-11	1.5352e-10	8.7125e-09	TRUE
CAGE.Acvr1b.g21593	Acvr1b	305.6	9659.9	305.6	9659.9	4.9777	43751000	2082900	6.4814	1	7.7804e-11	1.5561e-10	8.8069e-09	TRUE
CAGE.Kcnk1.g8412	Kcnk1	210.51	6034.3	210.51	6034.3	4.8346	16958000	807440	6.4811	1	7.6805e-11	1.5361e-10	8.7125e-09	TRUE
CAGE.Hes3.g70096	Hes3	235.58	6954.7	235.58	6954.7	4.8778	22573000	1074800	6.481	1	7.7246e-11	1.5449e-10	8.7562e-09	TRUE
CAGE.Klhdc7b.g9054	Klhdc7b	264.54	8050.5	264.54	8050.5	4.9223	30311000	1443300	6.4809	1	7.7638e-11	1.5528e-10	8.7944e-09	TRUE
CAGE.control.g47631	CAGE.control.g47631	346.24	11293	346.24	11293	5.0234	59911000	2860900	6.4717	1	8.3388e-11	1.6678e-10	9.4295e-09	TRUE
CAGE.Tigit.g29019	Tigit	197.54	5558.5	197.54	5558.5	4.8075	14370000	686940	6.4683	1	8.3422e-11	1.6684e-10	9.4295e-09	TRUE
CAGE.Vmn1r40.g38720	Vmn1r40	109.36	2636.3	109.36	2636.3	4.5788	3192700	152820	6.4639	1	8.3605e-11	1.6721e-10	9.4435e-09	TRUE
CAGE.Abcg2.g62021	Abcg2	258.49	7781.4	258.49	7781.4	4.9065	28297000	1360800	6.4489	1	9.5853e-11	1.9171e-10	1.081e-08	TRUE
CAGE.Gm4980.g24979	Gm4980	185.87	5132.2	185.87	5132.2	4.7797	12233000	588420	6.4482	1	9.5009e-11	1.9002e-10	1.0724e-08	TRUE
CAGE.Mapkapk2.g78886	Mapkapk2	185.01	5101	185.01	5101	4.7776	12083000	581490	6.4467	1	9.5907e-11	1.9181e-10	1.081e-08	TRUE
CAGE.Ccdc102a.g52224	Ccdc102a	132.7	3353.8	132.7	3353.8	4.6491	5187900	249880	6.4439	1	9.6315e-11	1.9263e-10	1.0848e-08	TRUE
CAGE.Cggbp1.g20135	Cggbp1	194.51	5429.9	194.51	5429.9	4.7958	13704000	660510	6.4418	1	9.9291e-11	1.9858e-10	1.1176e-08	TRUE
CAGE.Catsper1.g29510	Catsper1	166.42	4458.8	166.42	4458.8	4.7354	9212300	444270	6.4398	1	9.9921e-11	1.9984e-10	1.1239e-08	TRUE
CAGE.Gm13178.g12930	Gm13178	310.79	9805.5	310.79	9805.5	4.9751	45074000	2174000	6.4395	1	1.0274e-10	2.0548e-10	1.1539e-08	TRUE
CAGE.Mbd3.g16086	Mbd3	180.68	4943.7	180.68	4943.7	4.7664	11343000	547570	6.4367	1	1.0238e-10	2.0476e-10	1.1507e-08	TRUE
CAGE.Wt1.g29601	Wt1	120.17	2954.8	120.17	2954.8	4.6085	4017500	194180	6.4327	1	1.032e-10	2.064e-10	1.1583e-08	TRUE
CAGE.Myl6.g29963	Myl6	169.88	4568	169.88	4568	4.7409	9671700	468120	6.4282	1	1.0795e-10	2.1591e-10	1.2108e-08	TRUE
CAGE.Serpine2.g42170	Serpine2	206.62	5843.2	206.62	5843.2	4.815	15886000	770050	6.4233	1	1.1241e-10	2.2483e-10	1.2599e-08	TRUE
CAGE.Lace1.g34253	Lace1	107.63	2566.1	107.63	2566.1	4.5626	3022000	146760	6.4174	1	1.1349e-10	2.2697e-10	1.2711e-08	TRUE
CAGE.U2surp.g58877	U2surp	167.72	4486.1	167.72	4486.1	4.7331	9324200	453130	6.4152	1	1.175e-10	2.35e-10	1.3142e-08	TRUE
CAGE.Atf6b.g19994	Atf6b	95.096	2194.3	95.096	2194.3	4.5138	2203300	107140	6.4134	1	1.1587e-10	2.3174e-10	1.2968e-08	TRUE
CAGE.Olfr56.g22286	Olfr56	124.49	3078.3	124.49	3078.3	4.6169	4362400	212430	6.4087	1	1.2097e-10	2.4194e-10	1.352e-08	TRUE
CAGE.Babam1.g52978	Babam1	219.59	6290.4	219.59	6290.4	4.834	18427000	898920	6.403	1	1.2873e-10	2.5745e-10	1.4337e-08	TRUE
CAGE.Olfr1411.g46596	Olfr1411	165.55	4404.2	165.55	4404.2	4.7251	8983100	438430	6.4014	1	1.2855e-10	2.5709e-10	1.4327e-08	TRUE
CAGE.Krt1.g76534	Krt1	234.71	6840.3	234.71	6840.3	4.8592	21817000	1064800	6.4013	1	1.3055e-10	2.6111e-10	1.453e-08	TRUE
CAGE.Speer4c.g10450	Speer4c	51.438	1011.4	51.438	1011.4	4.2709	460720	22491	6.4007	1	1.2191e-10	2.4382e-10	1.3616e-08	TRUE
CAGE.Mien1.g42495	Mien1	104.61	2468.6	104.61	2468.6	4.5475	2794200	136500	6.3985	1	1.2829e-10	2.5658e-10	1.4308e-08	TRUE
CAGE.Meox1.g73384	Meox1	65.271	1363.6	65.271	1363.6	4.364	842880	41179	6.3982	1	1.2552e-10	2.5105e-10	1.4009e-08	TRUE
CAGE.Olfr115.g63029	Olfr115	138.75	3522.8	138.75	3522.8	4.6562	5726000	279870	6.3968	1	1.3145e-10	2.629e-10	1.462e-08	TRUE
CAGE.Rltpr.g21361	Rltpr	204.89	5754.8	204.89	5754.8	4.8051	15401000	753770	6.3925	1	1.3757e-10	2.7513e-10	1.5289e-08	TRUE
CAGE.Olfr429.g6521	Olfr429	165.12	4375.6	165.12	4375.6	4.7195	8864100	435530	6.3801	1	1.4782e-10	2.9563e-10	1.6417e-08	TRUE
CAGE.Gnmt.g10214	Gnmt	278.37	8450.9	278.37	8450.9	4.919	33395000	1643000	6.3759	1	1.5518e-10	3.1035e-10	1.7198e-08	TRUE
CAGE.Chrna9.g45872	Chrna9	139.62	3538.4	139.62	3538.4	4.6537	5776000	284320	6.3742	1	1.5248e-10	3.0495e-10	1.6923e-08	TRUE
CAGE.Ugt1a7c.g19073	Ugt1a7c	149.56	3858.2	149.56	3858.2	4.6799	6877100	338640	6.373	1	1.5409e-10	3.0817e-10	1.7089e-08	TRUE
CAGE.Mtmr11.g55620	Mtmr11	162.96	4296.3	162.96	4296.3	4.712	8542300	421180	6.3689	1	1.5884e-10	3.1769e-10	1.7593e-08	TRUE
CAGE.Igfbp5.g71795	Igfbp5	120.6	2934	120.6	2934	4.5931	3957500	195960	6.3554	1	1.7111e-10	3.4223e-10	1.8938e-08	TRUE
CAGE.Mon1a.g13823	Mon1a	187.6	5119.2	187.6	5119.2	4.7628	12160000	602430	6.3538	1	1.7642e-10	3.5283e-10	1.9498e-08	TRUE
CAGE.Batf.g15042	Batf	158.21	4128.6	158.21	4128.6	4.697	7882100	390640	6.3525	1	1.7655e-10	3.5309e-10	1.9499e-08	TRUE
CAGE.Cfap57.g63650	Cfap57	181.12	4895.6	181.12	4895.6	4.7489	11113000	550900	6.3518	1	1.7846e-10	3.5693e-10	1.9697e-08	TRUE
CAGE.Tmub1.g5208	Tmub1	86.451	1927.8	86.451	1927.8	4.4631	1695300	84093	6.3498	1	1.7466e-10	3.4932e-10	1.9317e-08	TRUE
CAGE.Cers5.g4804	Cers5	164.69	4340.5	164.69	4340.5	4.7116	8718700	432630	6.3486	1	1.8136e-10	3.6272e-10	1.9989e-08	TRUE
CAGE.Hhipl2.g35111	Hhipl2	105.47	2475.1	105.47	2475.1	4.5395	2807500	139380	6.347	1	1.7955e-10	3.591e-10	1.9803e-08	TRUE
CAGE.Dnmt3a.g37732	Dnmt3a	82.561	1817.3	82.561	1817.3	4.4436	1504700	74808	6.3426	1	1.8265e-10	3.6531e-10	2.0118e-08	TRUE
CAGE.Lgalsl.g67342	Lgalsl	104.61	2447.8	104.61	2447.8	4.5353	2745300	136500	6.3422	1	1.8519e-10	3.7037e-10	2.0383e-08	TRUE
CAGE.Ccna1.g64550	Ccna1	154.75	4005.1	154.75	4005.1	4.6849	7412700	369300	6.336	1	1.9641e-10	3.9281e-10	2.1587e-08	TRUE
CAGE.Olfr659.g26111	Olfr659	76.509	1648.3	76.509	1648.3	4.4114	1235300	61653	6.3303	1	1.9698e-10	3.9396e-10	2.1636e-08	TRUE
CAGE.Trpm6.g15249	Trpm6	138.32	3473.4	138.32	3473.4	4.6403	5561500	277660	6.3293	1	2.0402e-10	4.0803e-10	2.2378e-08	TRUE
CAGE.Pkd2l1.g22430	Pkd2l1	180.25	4847.5	180.25	4847.5	4.7415	10892000	544240	6.3265	1	2.1024e-10	4.2048e-10	2.3044e-08	TRUE
CAGE.Cdc6.g4512	Cdc6	42.361	783.86	42.361	783.86	4.178	274910	13739	6.326	1	1.9619e-10	3.9238e-10	2.1579e-08	TRUE
CAGE.Ldb1.g33144	Ldb1	47.548	906.06	47.548	906.06	4.2237	368520	18420	6.3255	1	1.9809e-10	3.9618e-10	2.1743e-08	TRUE
CAGE.Dll1.g15356	Dll1	217.86	6155.2	217.86	6155.2	4.814	17626000	881040	6.3255	1	2.1324e-10	4.2648e-10	2.3357e-08	TRUE
CAGE.2610002J02Rik.g8431	2610002J02Rik	159.07	4132.5	159.07	4132.5	4.6906	7894100	396090	6.3135	1	2.2743e-10	4.5486e-10	2.486e-08	TRUE
CAGE.Dnah17.g56324	Dnah17	82.993	1821.2	82.993	1821.2	4.4393	1510700	75807	6.3132	1	2.2096e-10	4.4191e-10	2.4186e-08	TRUE
CAGE.Misp.g13358	Misp	202.3	5592.3	202.3	5592.3	4.7821	14526000	729750	6.3096	1	2.3559e-10	4.7118e-10	2.5699e-08	TRUE
CAGE.Atraid.g52707	Atraid	67.864	1413	67.864	1413	4.3599	904740	45463	6.3088	1	2.2502e-10	4.5004e-10	2.4613e-08	TRUE
CAGE.Efhd2.g30713	Efhd2	95.528	2172.2	95.528	2172.2	4.4927	2156300	108380	6.3081	1	2.3003e-10	4.6007e-10	2.5128e-08	TRUE
CAGE.Tmem39a.g50576	Tmem39a	88.612	1975.9	88.612	1975.9	4.4634	1780900	89538	6.3072	1	2.3045e-10	4.6091e-10	2.5156e-08	TRUE
CAGE.Sun1.g62025	Sun1	125.79	3070.5	125.79	3070.5	4.5985	4335600	218100	6.3054	1	2.3708e-10	4.7416e-10	2.5827e-08	TRUE
CAGE.Defb7.g21200	Defb7	175.93	4685	175.93	4685	4.7271	10166000	511680	6.3036	1	2.4353e-10	4.8707e-10	2.6493e-08	TRUE
CAGE.Lhx2.g5969	Lhx2	114.55	2727.3	114.55	2727.3	4.5614	3413200	171930	6.3012	1	2.4252e-10	4.8505e-10	2.6402e-08	TRUE
CAGE.Bri3.g66812	Bri3	127.95	3131.6	127.95	3131.6	4.6025	4510800	227750	6.2939	1	2.5562e-10	5.1124e-10	2.777e-08	TRUE
CAGE.Acp6.g9529	Acp6	296.1	9021.6	296.1	9021.6	4.9245	38067000	1922100	6.2937	1	2.652e-10	5.304e-10	2.8772e-08	TRUE
CAGE.Dmc1.g73845	Dmc1	106.33	2480.3	106.33	2480.3	4.5309	2817800	142310	6.293	1	2.5476e-10	5.0952e-10	2.7696e-08	TRUE
CAGE.Kdm2a.g3851	Kdm2a	21.181	327.59	21.181	327.59	3.8889	46942	2372.1	6.2911	1	2.359e-10	4.7179e-10	2.5715e-08	TRUE
CAGE.Ube2r2.g70618	Ube2r2	182.41	4893	182.41	4893	4.7378	11095000	560990	6.2892	1	2.6758e-10	5.3516e-10	2.899e-08	TRUE
CAGE.Slc30a9.g34414	Slc30a9	80.4	1743.2	80.4	1743.2	4.4214	1382500	69932	6.2879	1	2.5971e-10	5.1942e-10	2.8195e-08	TRUE
CAGE.Olfr536.g78156	Olfr536	90.341	2017.5	90.341	2017.5	4.4659	1857000	94044	6.2842	1	2.6748e-10	5.3496e-10	2.899e-08	TRUE
CAGE.BC027231.g65109	BC027231	87.748	1944.7	87.748	1944.7	4.4544	1724200	87335	6.2836	1	2.6818e-10	5.3636e-10	2.9036e-08	TRUE
CAGE.Sp110.g1396	Sp110	165.99	4337.9	165.99	4337.9	4.6995	8702400	441350	6.2798	1	2.8313e-10	5.6626e-10	3.0613e-08	TRUE
CAGE.Cfhr1.g71463	Cfhr1	87.316	1930.4	87.316	1930.4	4.4508	1698500	86246	6.2759	1	2.8167e-10	5.6335e-10	3.0476e-08	TRUE
CAGE.Stx5a.g49027	Stx5a	173.33	4575.8	173.33	4575.8	4.7144	9690800	492720	6.2718	1	2.9858e-10	5.9716e-10	3.224e-08	TRUE
CAGE.Olfr645.g12792	Olfr645	80.832	1749.7	80.832	1749.7	4.4191	1392600	70892	6.268	1	2.9524e-10	5.9048e-10	3.19e-08	TRUE
CAGE.Kdm1a.g50200	Kdm1a	248.11	7187.4	248.11	7187.4	4.8508	24077000	1226300	6.2665	1	3.1372e-10	6.2744e-10	3.3851e-08	TRUE
CAGE.Grn.g29776	Grn	90.774	2021.4	90.774	2021.4	4.4619	1863700	95192	6.2575	1	3.1771e-10	6.3542e-10	3.4258e-08	TRUE
CAGE.Vgll4.g73573	Vgll4	212.67	5908.2	212.67	5908.2	4.7895	16220000	828690	6.2566	1	3.3201e-10	6.6403e-10	3.5776e-08	TRUE
CAGE.Rpl22.g61	Rpl22	181.55	4838.4	181.55	4838.4	4.7285	10843000	554250	6.2551	1	3.3302e-10	6.6603e-10	3.586e-08	TRUE
CAGE.Msln.g72744	Msln	108.06	2514.1	108.06	2514.1	4.5274	2894500	148260	6.2487	1	3.3905e-10	6.781e-10	3.6485e-08	TRUE
CAGE.Serpina3a.g30614	Serpina3a	297.82	9021.6	297.82	9021.6	4.9162	38052000	1950700	6.246	1	3.6022e-10	7.2043e-10	3.8711e-08	TRUE
CAGE.Hipk2.g76824	Hipk2	85.587	1873.2	85.587	1873.2	4.436	1597800	81972	6.2437	1	3.4597e-10	6.9194e-10	3.7205e-08	TRUE
CAGE.Slc35e2.g41834	Slc35e2	116.28	2749.4	116.28	2749.4	4.5516	3466600	178600	6.2306	1	3.8188e-10	7.6376e-10	4.1012e-08	TRUE
CAGE.Nkain4.g8153	Nkain4	167.72	4361.3	167.72	4361.3	4.6924	8793100	453130	6.2298	1	3.9017e-10	7.8034e-10	4.1873e-08	TRUE
CAGE.Trip10.g33055	Trip10	101.15	2303.5	101.15	2303.5	4.4957	2425200	125320	6.2212	1	4.0285e-10	8.0569e-10	4.3205e-08	TRUE
CAGE.Gm6696.g11439	Gm6696	143.08	3564.4	143.08	3564.4	4.6292	5852900	302570	6.22	1	4.1253e-10	8.2506e-10	4.4214e-08	TRUE
CAGE.Il20rb.g67648	Il20rb	171.61	4482.2	171.61	4482.2	4.699	9290600	480320	6.2197	1	4.1661e-10	8.3322e-10	4.4591e-08	TRUE
CAGE.Svop.g11839	Svop	144.37	3604.7	144.37	3604.7	4.6325	5987100	309580	6.2192	1	4.1486e-10	8.2973e-10	4.4434e-08	TRUE
CAGE.Rabep2.g50728	Rabep2	152.59	3864.7	152.59	3864.7	4.6536	6890000	356330	6.2187	1	4.1724e-10	8.3449e-10	4.4629e-08	TRUE
CAGE.Gm5592.g21349	Gm5592	171.17	4464	171.17	4464	4.6967	9214200	477250	6.214	1	4.321e-10	8.642e-10	4.6187e-08	TRUE
CAGE.Clcn1.g15079	Clcn1	300.42	9073.6	300.42	9073.6	4.912	38484000	1994200	6.2125	1	4.4618e-10	8.9236e-10	4.7659e-08	TRUE
CAGE.Ophn1.g2909	Ophn1	203.59	5542.9	203.59	5542.9	4.7601	14254000	741710	6.1997	1	4.7653e-10	9.5305e-10	5.0833e-08	TRUE
CAGE.Dnajb6.g75989	Dnajb6	49.277	929.46	49.277	929.46	4.21	387360	20169	6.1977	1	4.5051e-10	9.0103e-10	4.809e-08	TRUE
CAGE.Tradd.g30817	Tradd	183.71	4865.7	183.71	4865.7	4.7196	10960000	571180	6.195	1	4.8891e-10	9.7783e-10	5.2119e-08	TRUE
CAGE.Nox4.g75960	Nox4	216.99	6001.8	216.99	6001.8	4.7833	16732000	872180	6.1942	1	4.9474e-10	9.8947e-10	5.2705e-08	TRUE
CAGE.Lamtor1.g35009	Lamtor1	148.7	3715.2	148.7	3715.2	4.6337	6360100	333690	6.1741	1	5.5304e-10	1.1061e-09	5.8877e-08	TRUE
CAGE.Tceanc2.g23061	Tceanc2	89.909	1968.1	89.909	1968.1	4.437	1763800	92905	6.162	1	5.8302e-10	1.166e-09	6.2027e-08	TRUE
CAGE.Chrac1.g26066	Chrac1	252.44	7222.5	252.44	7222.5	4.833	24291000	1281300	6.1576	1	6.2786e-10	1.2557e-09	6.6753e-08	TRUE
CAGE.Iqcf5.g2892	Iqcf5	223.91	6199.4	223.91	6199.4	4.785	17853000	944590	6.1483	1	6.626e-10	1.3252e-09	7.0306e-08	TRUE
CAGE.Gria1.g33774	Gria1	130.11	3125.1	130.11	3125.1	4.5755	4484900	237650	6.1435	1	6.6674e-10	1.3335e-09	7.0697e-08	TRUE
CAGE.Olfr578.g65859	Olfr578	61.813	1224.5	61.813	1224.5	4.2862	675970	35861	6.14	1	6.5725e-10	1.3145e-09	6.9784e-08	TRUE
CAGE.Mettl9.g18512	Mettl9	79.535	1680.8	79.535	1680.8	4.3843	1282100	68038	6.139	1	6.7006e-10	1.3401e-09	7.1003e-08	TRUE
CAGE.Akap14.g1031	Akap14	28.529	464.08	28.529	464.08	3.9773	94852	5041.7	6.1341	1	6.5283e-10	1.3057e-09	6.9361e-08	TRUE
CAGE.Scgb2b17.g55396	Scgb2b17	259.35	7443.5	259.35	7443.5	4.8376	25806000	1372400	6.1323	1	7.3681e-10	1.4736e-09	7.792e-08	TRUE
CAGE.Ceacam9.g62544	Ceacam9	57.922	1127	57.922	1127	4.2589	571520	30404	6.1315	1	6.9087e-10	1.3817e-09	7.3159e-08	TRUE
CAGE.Ccdc158.g46172	Ccdc158	237.74	6668.7	237.74	6668.7	4.8041	20679000	1100100	6.1314	1	7.3841e-10	1.4768e-09	7.8037e-08	TRUE
CAGE.Mgat4c.g63055	Mgat4c	44.522	808.56	44.522	808.56	4.1525	291880	15589	6.1194	1	7.3452e-10	1.469e-09	7.7729e-08	TRUE
CAGE.Ces1g.g36126	Ces1g	239.04	6701.2	239.04	6701.2	4.8033	20880000	1115400	6.1187	1	7.9993e-10	1.5999e-09	8.4483e-08	TRUE
CAGE.control.g51512	CAGE.control.g51512	257.62	7356.4	257.62	7356.4	4.8303	25196000	1349300	6.1112	1	8.4109e-10	1.6822e-09	8.8595e-08	TRUE
CAGE.Ntmt1.g9593	Ntmt1	97.69	2167	97.69	2167	4.4573	2141000	114720	6.1095	1	8.1436e-10	1.6287e-09	8.5893e-08	TRUE
CAGE.Chst3.g650	Chst3	110.66	2534.9	110.66	2534.9	4.5053	2938400	157470	6.109	1	8.2186e-10	1.6437e-09	8.6626e-08	TRUE
CAGE.Ppef2.g68629	Ppef2	67.864	1370.1	67.864	1370.1	4.3155	847960	45463	6.1076	1	8.0926e-10	1.6185e-09	8.5412e-08	TRUE
CAGE.Map3k1.g17562	Map3k1	319	9613.1	319	9613.1	4.909	43190000	2323000	6.0979	1	9.2213e-10	1.8443e-09	9.6811e-08	TRUE
CAGE.Fgd1.g3760	Fgd1	149.13	3682.7	149.13	3682.7	4.6169	6243200	336160	6.0946	1	9.1214e-10	1.8243e-09	9.5888e-08	TRUE
CAGE.Eif4e3.g4020	Eif4e3	122.76	2882	122.76	2882	4.5419	3806600	205010	6.094	1	9.0757e-10	1.8151e-09	9.5535e-08	TRUE
CAGE.Fam46d.g56637	Fam46d	162.53	4103.9	162.53	4103.9	4.6497	7767300	418350	6.0937	1	9.2068e-10	1.8414e-09	9.6722e-08	TRUE
CAGE.Dok2.g960	Dok2	76.509	1588.5	76.509	1588.5	4.3581	1143100	61653	6.0895	1	9.1197e-10	1.8239e-09	9.5888e-08	TRUE
CAGE.Carhsp1.g20683	Carhsp1	216.13	5873.1	216.13	5873.1	4.7578	16001000	863370	6.0882	1	9.6456e-10	1.9291e-09	1.012e-07	TRUE
CAGE.Rab40c.g74294	Rab40c	296.1	8735.6	296.1	8735.6	4.8781	35613000	1922100	6.0874	1	9.8167e-10	1.9633e-09	1.0293e-07	TRUE
CAGE.Cep250.g54841	Cep250	258.92	7370.7	258.92	7370.7	4.8258	25288000	1366600	6.0835	1	1.0007e-09	2.0014e-09	1.0472e-07	TRUE
CAGE.Slpi.g11354	Slpi	112.82	2585.6	112.82	2585.6	4.5062	3057300	165410	6.08	1	9.8601e-10	1.972e-09	1.033e-07	TRUE
CAGE.Mrps36.g50324	Mrps36	102.01	2277.5	102.01	2277.5	4.4672	2366400	128060	6.0792	1	9.8651e-10	1.973e-09	1.033e-07	TRUE
CAGE.Prpsap1.g43272	Prpsap1	199.27	5293.4	199.27	5293.4	4.7244	12975000	702330	6.0785	1	1.0211e-09	2.0422e-09	1.0671e-07	TRUE
CAGE.Pygo1.g65877	Pygo1	83.425	1766.6	83.425	1766.6	4.388	1416600	76815	6.0731	1	1.0144e-09	2.0288e-09	1.0608e-07	TRUE
CAGE.Chd1l.g22853	Chd1l	172.47	4405.5	172.47	4405.5	4.6669	8959300	486500	6.0689	1	1.0774e-09	2.1548e-09	1.1252e-07	TRUE
CAGE.Cnga3.g28192	Cnga3	81.264	1705.5	81.264	1705.5	4.3747	1319100	71859	6.0592	1	1.1048e-09	2.2096e-09	1.153e-07	TRUE
CAGE.Ift20.g11680	Ift20	193.65	5089.3	193.65	5089.3	4.7088	11984000	653070	6.058	1	1.1589e-09	2.3178e-09	1.2079e-07	TRUE
CAGE.Prkar1a.g2658	Prkar1a	47.116	859.26	47.116	859.26	4.1602	329790	17998	6.0537	1	1.1107e-09	2.2215e-09	1.1585e-07	TRUE
CAGE.Ccl21b.g35751	Ccl21b	242.06	6732.4	242.06	6732.4	4.7919	21062000	1151600	6.0479	1	1.2449e-09	2.4898e-09	1.2959e-07	TRUE
CAGE.Ddc.g30651	Ddc	138.75	3338.2	138.75	3338.2	4.5786	5118400	279870	6.0479	1	1.216e-09	2.4319e-09	1.2666e-07	TRUE
CAGE.Olfr418.g15861	Olfr418	347.1	10609	347.1	10609	4.9297	52651000	2879100	6.0477	1	1.2642e-09	2.5284e-09	1.3142e-07	TRUE
CAGE.Nxpe5.g75556	Nxpe5	187.17	4865.7	187.17	4865.7	4.6929	10944000	598910	6.0454	1	1.251e-09	2.5021e-09	1.3014e-07	TRUE
CAGE.Ikbip.g51180	Ikbip	259.79	7355.1	259.79	7355.1	4.818	25172000	1378300	6.0437	1	1.2816e-09	2.5631e-09	1.3314e-07	TRUE
CAGE.Olfr497.g22338	Olfr497	267.57	7628.1	267.57	7628.1	4.8282	27088000	1485600	6.0388	1	1.3228e-09	2.6457e-09	1.3725e-07	TRUE
CAGE.Pcdha6.g31993	Pcdha6	127.08	2983.4	127.08	2983.4	4.5423	4079200	223860	6.0369	1	1.2962e-09	2.5923e-09	1.3457e-07	TRUE
CAGE.Lama3.g29127	Lama3	204.02	5415.6	204.02	5415.6	4.7235	13580000	745720	6.035	1	1.3393e-09	2.6786e-09	1.3878e-07	TRUE
CAGE.Olfr114.g54373	Olfr114	191.49	4998.3	191.49	4998.3	4.6989	11553000	634700	6.0335	1	1.3482e-09	2.6964e-09	1.3952e-07	TRUE
CAGE.Gna13.g42119	Gna13	163.82	4105.2	163.82	4105.2	4.6388	7767300	426880	6.0325	1	1.348e-09	2.6959e-09	1.3952e-07	TRUE
CAGE.Naa35.g20122	Naa35	102.44	2272.3	102.44	2272.3	4.4579	2354100	129450	6.031	1	1.3314e-09	2.6628e-09	1.3805e-07	TRUE
CAGE.Tnfrsf11b.g47400	Tnfrsf11b	152.15	3738.6	152.15	3738.6	4.6098	6431400	353770	6.0298	1	1.3655e-09	2.7309e-09	1.4112e-07	TRUE
CAGE.Rasa3.g76870	Rasa3	162.1	4048	162.1	4048	4.6338	7550200	415520	6.0283	1	1.3824e-09	2.7647e-09	1.4278e-07	TRUE
CAGE.Lysmd1.g54561	Lysmd1	100.28	2211.2	100.28	2211.2	4.449	2228000	122620	6.0283	1	1.3522e-09	2.7044e-09	1.3984e-07	TRUE
CAGE.Mettl3.g65375	Mettl3	173.77	4413.3	173.77	4413.3	4.6587	8986800	495850	6.0206	1	1.4539e-09	2.9078e-09	1.5007e-07	TRUE
CAGE.Chmp2a.g62574	Chmp2a	201	5299.9	201	5299.9	4.7138	12999000	717920	6.0178	1	1.4892e-09	2.9785e-09	1.5362e-07	TRUE
CAGE.4930432K21Rik.g68904	4930432K21Rik	264.97	7507.2	264.97	7507.2	4.8191	26225000	1449300	6.0158	1	1.5248e-09	3.0496e-09	1.5698e-07	TRUE
CAGE.Ccnb3.g68238	Ccnb3	121.9	2819.6	121.9	2819.6	4.5205	3638700	201360	6.0118	1	1.5111e-09	3.0222e-09	1.5567e-07	TRUE
CAGE.Lilrb4.g78894	Lilrb4	46.251	833.26	46.251	833.26	4.1421	309690	17172	6.0059	1	1.4917e-09	2.9835e-09	1.5377e-07	TRUE
CAGE.Cyp2c69.g76597	Cyp2c69	314.68	9303.7	314.68	9303.7	4.8814	40401000	2243800	6.0009	1	1.6826e-09	3.3652e-09	1.7278e-07	TRUE
CAGE.Cars.g42325	Cars	109.79	2466	109.79	2466	4.4768	2775800	154360	5.9971	1	1.6467e-09	3.2934e-09	1.6931e-07	TRUE
CAGE.Slc6a8.g46943	Slc6a8	236.44	6482.8	236.44	6482.8	4.7712	19509000	1084900	5.997	1	1.704e-09	3.4079e-09	1.7486e-07	TRUE
CAGE.Rnf138rt1.g76719	Rnf138rt1	53.167	990.56	53.167	990.56	4.1942	439350	24460	5.9936	1	1.6211e-09	3.2422e-09	1.6679e-07	TRUE
CAGE.1190003K10Rik.g66707	1190003K10Rik	68.296	1355.8	68.296	1355.8	4.2913	828880	46203	5.99	1	1.6795e-09	3.359e-09	1.7257e-07	TRUE
CAGE.Irf6.g9267	Irf6	159.07	3927.1	159.07	3927.1	4.6171	7099100	396090	5.9871	1	1.7804e-09	3.5608e-09	1.8258e-07	TRUE
CAGE.Atp10a.g11940	Atp10a	95.528	2061.7	95.528	2061.7	4.4174	1932900	108380	5.9724	1	1.903e-09	3.8061e-09	1.9504e-07	TRUE
CAGE.Appl2.g12009	Appl2	275.78	7837.3	275.78	7837.3	4.8237	28589000	1604300	5.9699	1	2.0252e-09	4.0505e-09	2.0718e-07	TRUE
CAGE.Vmn2r95.g78992	Vmn2r95	180.25	4582.3	180.25	4582.3	4.6603	9689000	544240	5.967	1	2.0254e-09	4.0508e-09	2.0718e-07	TRUE
CAGE.Las1l.g63239	Las1l	133.13	3127.7	133.13	3127.7	4.5438	4483600	251950	5.9658	1	2.0134e-09	4.0267e-09	2.0621e-07	TRUE
CAGE.Bod1.g46385	Bod1	168.58	4209.2	168.58	4209.2	4.6339	8163300	459090	5.9635	1	2.0634e-09	4.1268e-09	2.1079e-07	TRUE
CAGE.Fbxl19.g16815	Fbxl19	299.55	8687.5	299.55	8687.5	4.8534	35179000	1979700	5.9616	1	2.138e-09	4.276e-09	2.1827e-07	TRUE
CAGE.Phactr4.g11142	Phactr4	105.04	2319.1	105.04	2319.1	4.4515	2451000	137940	5.9614	1	2.0453e-09	4.0907e-09	2.0908e-07	TRUE
CAGE.Fam178b.g23401	Fam178b	235.58	6410	235.58	6410	4.7602	19062000	1074800	5.9556	1	2.1963e-09	4.3927e-09	2.238e-07	TRUE
CAGE.Gja8.g6237	Gja8	286.15	8189.6	286.15	8189.6	4.8341	31232000	1762200	5.9537	1	2.2394e-09	4.4789e-09	2.2805e-07	TRUE
CAGE.Slc43a1.g52752	Slc43a1	152.59	3706.1	152.59	3706.1	4.5932	6313800	356330	5.953	1	2.191e-09	4.382e-09	2.234e-07	TRUE
CAGE.Nckap1l.g69720	Nckap1l	55.761	1043.9	55.761	1043.9	4.2023	488160	27605	5.9471	1	2.1616e-09	4.3233e-09	2.2055e-07	TRUE
CAGE.Trp53.g40502	Trp53	11439	868690	11439	868690	6.2467	367440000000	20827000000	5.9401	1	2.6789e-09	5.3578e-09	2.7123e-07	TRUE
CAGE.Lnx2.g11476	Lnx2	178.52	4506.9	178.52	4506.9	4.6502	9367400	531070	5.9395	1	2.3957e-09	4.7915e-09	2.438e-07	TRUE
CAGE.Alpk2.g63886	Alpk2	193.65	4991.8	193.65	4991.8	4.6809	11511000	653070	5.9373	1	2.4356e-09	4.8711e-09	2.477e-07	TRUE
CAGE.Usf2.g36877	Usf2	182.84	4640.8	182.84	4640.8	4.6581	9936600	564370	5.9341	1	2.4787e-09	4.9574e-09	2.5193e-07	TRUE
CAGE.Pcdh7.g20431	Pcdh7	121.46	2770.2	121.46	2770.2	4.5001	3507800	199550	5.9294	1	2.5039e-09	5.0079e-09	2.5433e-07	TRUE
CAGE.Clgn.g33360	Clgn	291.34	8341.7	291.34	8341.7	4.8348	32404000	1844600	5.9274	1	2.6302e-09	5.2604e-09	2.6664e-07	TRUE
CAGE.Mterf1b.g27135	Mterf1b	118.87	2694.8	118.87	2694.8	4.4912	3317700	188900	5.9268	1	2.5417e-09	5.0834e-09	2.58e-07	TRUE
CAGE.Gosr2.g65122	Gosr2	117.57	2657.1	117.57	2657.1	4.4865	3224500	183700	5.925	1	2.5674e-09	5.1348e-09	2.6044e-07	TRUE
CAGE.Ttc39d.g64248	Ttc39d	221.75	5909.5	221.75	5909.5	4.7298	16175000	921590	5.9248	1	2.6435e-09	5.2869e-09	2.6782e-07	TRUE
CAGE.H2-M10.4.g70314	H2-M10.4	177.66	4462.7	177.66	4462.7	4.643	9180800	524560	5.9164	1	2.7564e-09	5.5129e-09	2.7891e-07	TRUE
CAGE.Rfpl3s.g34217	Rfpl3s	214.83	5667.7	214.83	5667.7	4.7151	14867000	850260	5.9136	1	2.8264e-09	5.6528e-09	2.8581e-07	TRUE
CAGE.control.g33514	CAGE.control.g33514	214.83	5663.8	214.83	5663.8	4.7141	14846000	850260	5.9094	1	2.8999e-09	5.7999e-09	2.9306e-07	TRUE
CAGE.Ikzf4.g4124	Ikzf4	235.58	6358	235.58	6358	4.7484	18742000	1074800	5.9054	1	2.981e-09	5.962e-09	3.0087e-07	TRUE
CAGE.Olfr8.g57235	Olfr8	115.84	2598.6	115.84	2598.6	4.4756	3082000	176910	5.9027	1	2.9389e-09	5.8778e-09	2.968e-07	TRUE
CAGE.Cpxm1.g66647	Cpxm1	239.9	6501	239.9	6501	4.7544	19601000	1125700	5.9012	1	3.0605e-09	6.121e-09	3.085e-07	TRUE
CAGE.Ift122.g51022	Ift122	118.01	2657.1	118.01	2657.1	4.4813	3223400	185420	5.8965	1	3.0542e-09	6.1085e-09	3.0806e-07	TRUE
CAGE.Plekhf1.g6851	Plekhf1	179.82	4514.7	179.82	4514.7	4.6423	9395600	540930	5.8939	1	3.1607e-09	6.3214e-09	3.1819e-07	TRUE
CAGE.Ccng2.g33115	Ccng2	146.1	3474.7	146.1	3474.7	4.5624	5539900	319100	5.8926	1	3.1574e-09	6.3148e-09	3.1807e-07	TRUE
CAGE.Col1a1.g9547	Col1a1	125.79	2871.6	125.79	2871.6	4.5019	3769700	218100	5.8795	1	3.3937e-09	6.7874e-09	3.4144e-07	TRUE
CAGE.Rnf122.g24957	Rnf122	175.5	4366.5	175.5	4366.5	4.6291	8782300	508490	5.8773	1	3.4915e-09	6.9829e-09	3.5105e-07	TRUE
CAGE.Ybx1.g47897	Ybx1	255.03	6991.1	255.03	6991.1	4.7713	22687000	1315000	5.8741	1	3.6163e-09	7.2326e-09	3.6292e-07	TRUE
CAGE.Rock1.g21740	Rock1	81.264	1654.8	81.264	1654.8	4.3311	1238000	71859	5.8701	1	3.5179e-09	7.0357e-09	3.5348e-07	TRUE
CAGE.Pmch.g64250	Pmch	226.5	6014.8	226.5	6014.8	4.7248	16752000	972660	5.8691	1	3.7075e-09	7.4151e-09	3.7137e-07	TRUE
CAGE.Gabrp.g28515	Gabrp	120.6	2718.2	120.6	2718.2	4.483	3373700	195960	5.868	1	3.6322e-09	7.2645e-09	3.6429e-07	TRUE
CAGE.Sumo3.g69786	Sumo3	80.832	1643.1	80.832	1643.1	4.3285	1220400	70892	5.8677	1	3.5684e-09	7.1368e-09	3.5833e-07	TRUE
CAGE.Aqp7.g5771	Aqp7	181.98	4562.8	181.98	4562.8	4.6405	9595800	557610	5.8666	1	3.7296e-09	7.4592e-09	3.7334e-07	TRUE
CAGE.Champ1.g72158	Champ1	159.07	3849.1	159.07	3849.1	4.5881	6808300	396090	5.8632	1	3.7848e-09	7.5697e-09	3.7864e-07	TRUE
CAGE.Olfr16.g56875	Olfr16	51.871	939.86	51.871	939.86	4.1534	394260	22974	5.8585	1	3.6832e-09	7.3663e-09	3.6916e-07	TRUE
CAGE.Atad3a.g50300	Atad3a	76.941	1541.7	76.941	1541.7	4.307	1072800	62541	5.8572	1	3.7909e-09	7.5819e-09	3.7901e-07	TRUE
CAGE.Poldip3.g19480	Poldip3	175.5	4350.9	175.5	4350.9	4.6239	8717000	508490	5.8554	1	3.9836e-09	7.9672e-09	3.9752e-07	TRUE
CAGE.Matk.g73464	Matk	183.71	4607	183.71	4607	4.6408	9782700	571180	5.8527	1	4.0568e-09	8.1135e-09	4.0432e-07	TRUE
CAGE.Prss29.g43136	Prss29	55.329	1017.9	55.329	1017.9	4.1769	463230	27065	5.8507	1	3.8741e-09	7.7483e-09	3.8708e-07	TRUE
CAGE.Ddt.g33303	Ddt	119.73	2685.7	119.73	2685.7	4.4759	3292000	192410	5.8497	1	4.0521e-09	8.1042e-09	4.0411e-07	TRUE
CAGE.Olfr810.g77829	Olfr810	31.555	503.08	31.555	503.08	3.9527	111170	6509.3	5.8443	1	3.8995e-09	7.799e-09	3.8937e-07	TRUE
CAGE.Unc5b.g46647	Unc5b	150.86	3589.1	150.86	3589.1	4.5633	5910900	346160	5.8439	1	4.2406e-09	8.4813e-09	4.2211e-07	TRUE
CAGE.Bloc1s5.g61716	Bloc1s5	60.084	1127	60.084	1127	4.2069	569210	33368	5.8409	1	4.1268e-09	8.2535e-09	4.1104e-07	TRUE
CAGE.Slc9a5.g57757	Slc9a5	211.37	5487.1	211.37	5487.1	4.6916	13916000	815900	5.8406	1	4.3885e-09	8.7769e-09	4.3628e-07	TRUE
CAGE.Olfr564.g10873	Olfr564	84.722	1734.1	84.722	1734.1	4.3392	1360300	79885	5.8357	1	4.3348e-09	8.6695e-09	4.3121e-07	TRUE
CAGE.Sox4.g27869	Sox4	331.54	9670.3	331.54	9670.3	4.8621	43606000	2562200	5.8342	1	4.6432e-09	9.2863e-09	4.6017e-07	TRUE
CAGE.Olfr619.g41201	Olfr619	210.94	5465	210.94	5465	4.6887	13802000	811670	5.8318	1	4.6268e-09	9.2537e-09	4.5884e-07	TRUE
CAGE.Khdc1a.g72469	Khdc1a	93.799	1968.1	93.799	1968.1	4.3765	1756500	103460	5.827	1	4.5889e-09	9.1779e-09	4.5536e-07	TRUE
CAGE.Lep.g16311	Lep	106.77	2315.2	106.77	2315.2	4.4258	2438600	143780	5.8242	1	4.6985e-09	9.3969e-09	4.6536e-07	TRUE
CAGE.Tlcd1.g46604	Tlcd1	39.335	660.37	39.335	660.37	4.0353	192840	11384	5.8206	1	4.5538e-09	9.1075e-09	4.5215e-07	TRUE
CAGE.6820408C15Rik.g35937	6820408C15Rik	27.664	425.08	27.664	425.08	3.8938	78970	4663.6	5.8195	1	4.49e-09	8.9799e-09	4.461e-07	TRUE
CAGE.Sp140.g46178	Sp140	99.851	2125.4	99.851	2125.4	4.3981	2051400	121280	5.8163	1	4.9072e-09	9.8145e-09	4.8573e-07	TRUE
CAGE.Sh2b1.g15544	Sh2b1	242.5	6495.8	242.5	6495.8	4.7378	19552000	1156900	5.8139	1	5.1802e-09	1.036e-08	5.1212e-07	TRUE
CAGE.Taf13.g75889	Taf13	158.64	3803.6	158.64	3803.6	4.5749	6643000	393360	5.8117	1	5.1558e-09	1.0312e-08	5.1002e-07	TRUE
CAGE.Olfr901.g4945	Olfr901	257.62	6998.9	257.62	6998.9	4.7584	22722000	1349300	5.8035	1	5.5258e-09	1.1052e-08	5.4527e-07	TRUE
CAGE.Kitl.g61969	Kitl	203.16	5186.8	203.16	5186.8	4.6673	12418000	737710	5.8023	1	5.5103e-09	1.1021e-08	5.4407e-07	TRUE
CAGE.Tro.g56680	Tro	252	6803.9	252	6803.9	4.7493	21464000	1275700	5.8008	1	5.6098e-09	1.122e-08	5.5321e-07	TRUE
CAGE.Ube2g1.g18782	Ube2g1	112.39	2459.5	112.39	2459.5	4.4396	2754400	163800	5.7993	1	5.4644e-09	1.0929e-08	5.3988e-07	TRUE
CAGE.Camkk2.g65636	Camkk2	229.96	6060.3	229.96	6060.3	4.7139	16997000	1010900	5.799	1	5.6496e-09	1.1299e-08	5.5645e-07	TRUE
CAGE.Arhgap27.g34382	Arhgap27	270.59	7430.5	270.59	7430.5	4.7741	25632000	1528700	5.7908	1	5.9696e-09	1.1939e-08	5.8761e-07	TRUE
CAGE.Lamb2.g61886	Lamb2	261.08	7096.4	261.08	7096.4	4.7592	23361000	1395800	5.7855	1	6.1523e-09	1.2305e-08	6.0522e-07	TRUE
CAGE.2700062C07Rik.g61451	2700062C07Rik	40.2	674.67	40.2	674.67	4.0356	201280	12030	5.7848	1	5.6467e-09	1.1293e-08	5.5645e-07	TRUE
CAGE.Dleu7.g33079	Dleu7	232.12	6111	232.12	6111	4.7125	17281000	1035200	5.7781	1	6.3982e-09	1.2796e-08	6.2902e-07	TRUE
CAGE.Hyls1.g69681	Hyls1	132.7	3018.5	132.7	3018.5	4.4972	4163800	249880	5.7729	1	6.4422e-09	1.2884e-08	6.3295e-07	TRUE
CAGE.1700001C02Rik.g43814	1700001C02Rik	115.41	2531	115.41	2531	4.443	2917500	175240	5.7703	1	6.4996e-09	1.2999e-08	6.3819e-07	TRUE
CAGE.Gabrg3.g39571	Gabrg3	109.36	2364.6	109.36	2364.6	4.4219	2543000	152820	5.7689	1	6.5371e-09	1.3074e-08	6.4148e-07	TRUE
CAGE.Olfr907.g19868	Olfr907	218.29	5645.6	218.29	5645.6	4.6865	14728000	885490	5.7676	1	6.7936e-09	1.3587e-08	6.6501e-07	TRUE
CAGE.C1qc.g55548	C1qc	126.22	2831.3	126.22	2831.3	4.4766	3658700	220010	5.7671	1	6.6525e-09	1.3305e-08	6.5241e-07	TRUE
CAGE.Camk2d.g44919	Camk2d	195.81	4920.3	195.81	4920.3	4.6441	11160000	671760	5.7643	1	6.8973e-09	1.3795e-08	6.7393e-07	TRUE
CAGE.Olfr1303.g10028	Olfr1303	138.75	3187.5	138.75	3187.5	4.5119	4647300	279870	5.7629	1	6.8526e-09	1.3705e-08	6.7038e-07	TRUE
CAGE.2700081O15Rik.g65759	2700081O15Rik	130.11	2939.2	130.11	2939.2	4.4871	3945400	237650	5.7622	1	6.8584e-09	1.3717e-08	6.7053e-07	TRUE
CAGE.Zscan21.g55171	Zscan21	153.45	3617.7	153.45	3617.7	4.5503	6000600	361490	5.7619	1	6.9216e-09	1.3843e-08	6.7588e-07	TRUE
CAGE.Ppfia3.g28027	Ppfia3	73.916	1442.9	73.916	1442.9	4.2686	937110	56481	5.7605	1	6.7412e-09	1.3482e-08	6.6029e-07	TRUE
CAGE.Sertm1.g32438	Sertm1	69.161	1327.2	69.161	1327.2	4.2427	791380	47703	5.7602	1	6.7302e-09	1.346e-08	6.5961e-07	TRUE
CAGE.Itch.g66441	Itch	160.37	3816.6	160.37	3816.6	4.5643	6684100	404350	5.7499	1	7.4482e-09	1.4896e-08	7.2641e-07	TRUE
CAGE.Slitrk4.g38793	Slitrk4	143.94	3330.4	143.94	3330.4	4.5226	5076900	307230	5.7488	1	7.4575e-09	1.4915e-08	7.2677e-07	TRUE
CAGE.Pkdrej.g4094	Pkdrej	207.48	5271.3	207.48	5271.3	4.6604	12821000	778270	5.74	1	7.9841e-09	1.5968e-08	7.7678e-07	TRUE
CAGE.Olfr138.g1643	Olfr138	42.361	714.97	42.361	714.97	4.0454	226200	13739	5.7382	1	7.461e-09	1.4922e-08	7.2677e-07	TRUE
CAGE.Mogat2.g16734	Mogat2	131.41	2963.9	131.41	2963.9	4.4849	4011400	243720	5.7375	1	7.9439e-09	1.5888e-08	7.7333e-07	TRUE
CAGE.Vmn2r8.g68365	Vmn2r8	29.393	452.38	29.393	452.38	3.8989	89459	5437.9	5.736	1	7.4007e-09	1.4801e-08	7.2222e-07	TRUE
CAGE.Unc13c.g55794	Unc13c	165.12	3949.2	165.12	3949.2	4.5716	7159700	435530	5.734	1	8.192e-09	1.6384e-08	7.9603e-07	TRUE
CAGE.Olfr237-ps1.g20175	Olfr237-ps1	223.04	5765.2	223.04	5765.2	4.6858	15358000	935350	5.7305	1	8.4671e-09	1.6934e-08	8.2176e-07	TRUE
CAGE.Timm17b.g43418	Timm17b	237.31	6233.2	237.31	6233.2	4.7093	17975000	1095000	5.7299	1	8.5203e-09	1.7041e-08	8.2541e-07	TRUE
CAGE.Dpp4.g62840	Dpp4	144.81	3344.7	144.81	3344.7	4.5202	5119800	311950	5.7293	1	8.3712e-09	1.6742e-08	8.1295e-07	TRUE
CAGE.Pax5.g10756	Pax5	178.95	4366.5	178.95	4366.5	4.6011	8767800	534350	5.7286	1	8.4854e-09	1.6971e-08	8.2304e-07	TRUE
CAGE.Mccc1.g46715	Mccc1	76.509	1498.8	76.509	1498.8	4.2743	1011500	61653	5.7283	1	8.1698e-09	1.634e-08	7.9435e-07	TRUE
CAGE.Dab2.g12690	Dab2	147.4	3418.8	147.4	3418.8	4.5264	5351200	326340	5.7267	1	8.5096e-09	1.7019e-08	8.2488e-07	TRUE
CAGE.Stc2.g46328	Stc2	175.5	4256	175.5	4256	4.5921	8325300	508490	5.7223	1	8.7965e-09	1.7593e-08	8.5165e-07	TRUE
CAGE.Slpi.g9858	Slpi	154.75	3630.7	154.75	3630.7	4.5434	6041200	369300	5.7199	1	8.8755e-09	1.7751e-08	8.5878e-07	TRUE
CAGE.Hk1.g52846	Hk1	197.97	4951.5	197.97	4951.5	4.6375	11298000	690770	5.7194	1	8.9979e-09	1.7996e-08	8.6956e-07	TRUE
CAGE.Satb1.g10153	Satb1	116.71	2544	116.71	2544	4.4344	2945800	180290	5.7165	1	8.9359e-09	1.7872e-08	8.6409e-07	TRUE
CAGE.Tiam1.g51900	Tiam1	202.3	5085.4	202.3	5085.4	4.645	11922000	729750	5.7162	1	9.1774e-09	1.8355e-08	8.8584e-07	TRUE
CAGE.Lrp5.g73376	Lrp5	140.48	3212.2	140.48	3212.2	4.5053	4717600	288820	5.7156	1	9.0626e-09	1.8125e-08	8.7529e-07	TRUE
CAGE.Lypd2.g71288	Lypd2	127.52	2841.7	127.52	2841.7	4.4672	3683300	225800	5.7118	1	9.2242e-09	1.8448e-08	8.8981e-07	TRUE
CAGE.Megf10.g78908	Megf10	172.47	4154.6	172.47	4154.6	4.5823	7928700	486500	5.7092	1	9.4957e-09	1.8991e-08	9.1489e-07	TRUE
CAGE.Calr3.g68675	Calr3	75.645	1471.5	75.645	1471.5	4.264	974250	59898	5.7035	1	9.4427e-09	1.8885e-08	9.1034e-07	TRUE
CAGE.Sst.g52213	Sst	137.46	3118.6	137.46	3118.6	4.4938	4443500	273270	5.7027	1	9.7656e-09	1.9531e-08	9.4034e-07	TRUE
CAGE.Myl6.g29608	Myl6	130.11	2909.3	130.11	2909.3	4.4723	3861900	237650	5.7009	1	9.8465e-09	1.9693e-08	9.4755e-07	TRUE
CAGE.Enpp7.g8200	Enpp7	146.97	3388.9	146.97	3388.9	4.5179	5255200	323920	5.6963	1	1.017e-08	2.0341e-08	9.7754e-07	TRUE
CAGE.Rab21.g60019	Rab21	73.051	1406.5	73.051	1406.5	4.2485	889090	54818	5.6954	1	9.8838e-09	1.9768e-08	9.5057e-07	TRUE
CAGE.Hps5.g55982	Hps5	219.15	5602.7	219.15	5602.7	4.6698	14492000	894430	5.6924	1	1.0584e-08	2.1168e-08	1.0161e-06	TRUE
CAGE.Vamp3.g12545	Vamp3	180.68	4391.2	180.68	4391.2	4.5955	8864200	547570	5.6901	1	1.0646e-08	2.1293e-08	1.0214e-06	TRUE
CAGE.Ppfia3.g8537	Ppfia3	168.15	4010.3	168.15	4010.3	4.5677	7381100	456100	5.6891	1	1.067e-08	2.134e-08	1.0231e-06	TRUE
CAGE.Il20.g77486	Il20	329.38	9358.3	329.38	9358.3	4.8242	40761000	2519900	5.6877	1	1.1057e-08	2.2113e-08	1.057e-06	TRUE
CAGE.Klra9.g63260	Klra9	135.73	3060.1	135.73	3060.1	4.4846	4275900	264620	5.6848	1	1.0838e-08	2.1675e-08	1.0373e-06	TRUE
CAGE.Celf6.g63286	Celf6	255.46	6788.3	255.46	6788.3	4.7264	21339000	1320700	5.6846	1	1.1151e-08	2.2303e-08	1.0648e-06	TRUE
CAGE.Fblim1.g18458	Fblim1	226.07	5818.5	226.07	5818.5	4.6797	15638000	967940	5.6843	1	1.1114e-08	2.2228e-08	1.0618e-06	TRUE
CAGE.Cyp2s1.g48813	Cyp2s1	100.28	2090.3	100.28	2090.3	4.3679	1980100	122620	5.683	1	1.0798e-08	2.1595e-08	1.0341e-06	TRUE
CAGE.Impa1.g16673	Impa1	165.99	3941.4	165.99	3941.4	4.5613	7127000	441350	5.683	1	1.1054e-08	2.2108e-08	1.057e-06	TRUE
CAGE.Igflr1.g43034	Igflr1	191.49	4717.5	191.49	4717.5	4.6155	10242000	634700	5.6811	1	1.1249e-08	2.2497e-08	1.0734e-06	TRUE
CAGE.Rad51ap2.g75826	Rad51ap2	36.309	583.67	36.309	583.67	3.97	149800	9292	5.6783	1	1.0514e-08	2.1027e-08	1.0099e-06	TRUE
CAGE.Fam98b.g60914	Fam98b	135.3	3044.5	135.3	3044.5	4.4818	4231600	262480	5.6783	1	1.1257e-08	2.2514e-08	1.0735e-06	TRUE
CAGE.Sirt3.g27358	Sirt3	201	5011.3	201	5011.3	4.633	11569000	717920	5.6772	1	1.1532e-08	2.3065e-08	1.0985e-06	TRUE
CAGE.5830473C10Rik.g3574	5830473C10Rik	320.3	9016.4	320.3	9016.4	4.8107	37811000	2347100	5.6762	1	1.1817e-08	2.3633e-08	1.1236e-06	TRUE
CAGE.Cotl1.g48527	Cotl1	133.57	2993.8	133.57	2993.8	4.476	4090400	254040	5.6748	1	1.1488e-08	2.2975e-08	1.0949e-06	TRUE
CAGE.Hspbap1.g51169	Hspbap1	337.16	9615.7	337.16	9615.7	4.8298	43045000	2674100	5.674	1	1.1988e-08	2.3976e-08	1.1385e-06	TRUE
CAGE.Olfr1308.g7037	Olfr1308	138.75	3139.4	138.75	3139.4	4.49	4501800	279870	5.6719	1	1.1699e-08	2.3398e-08	1.113e-06	TRUE
CAGE.Gm960.g67693	Gm960	27.232	406.88	27.232	406.88	3.8527	72067	4481.2	5.6713	1	1.0768e-08	2.1535e-08	1.0318e-06	TRUE
CAGE.Olfr1100.g43905	Olfr1100	85.154	1697.7	85.154	1697.7	4.3014	1300200	80925	5.6686	1	1.1652e-08	2.3304e-08	1.1093e-06	TRUE
CAGE.Ccdc157.g1883	Ccdc157	117.57	2546.6	117.57	2546.6	4.4253	2950000	183700	5.6672	1	1.1933e-08	2.3866e-08	1.1339e-06	TRUE
CAGE.Spag6.g45243	Spag6	271.46	7305.7	271.46	7305.7	4.7451	24740000	1541200	5.6662	1	1.2447e-08	2.4894e-08	1.18e-06	TRUE
CAGE.Smpd1.g16071	Smpd1	167.28	3967.4	167.28	3967.4	4.5596	7220500	450160	5.6639	1	1.2364e-08	2.4728e-08	1.1735e-06	TRUE
CAGE.Txndc15.g27524	Txndc15	132.27	2950.9	132.27	2950.9	4.4692	3972200	247820	5.662	1	1.2371e-08	2.4742e-08	1.1735e-06	TRUE
CAGE.Maml3.g4281	Maml3	217.86	5531.2	217.86	5531.2	4.6598	14116000	881040	5.6608	1	1.2733e-08	2.5467e-08	1.2064e-06	TRUE
CAGE.Serpina5.g20625	Serpina5	188.9	4618.7	188.9	4618.7	4.6045	9811500	613070	5.6575	1	1.2898e-08	2.5795e-08	1.2212e-06	TRUE
CAGE.Vsig10.g26507	Vsig10	187.17	4558.9	187.17	4558.9	4.5989	9556000	598910	5.649	1	1.3548e-08	2.7097e-08	1.2798e-06	TRUE
CAGE.Bms1.g9943	Bms1	113.68	2433.5	113.68	2433.5	4.4079	2690800	168650	5.6489	1	1.3257e-08	2.6515e-08	1.2538e-06	TRUE
CAGE.Olfr678.g17065	Olfr678	82.561	1627.5	82.561	1627.5	4.2846	1193500	74808	5.6486	1	1.3071e-08	2.6141e-08	1.2369e-06	TRUE
CAGE.Grrp1.g74748	Grrp1	267.57	7151	267.57	7151	4.735	23691000	1485600	5.6474	1	1.3879e-08	2.7758e-08	1.3103e-06	TRUE
CAGE.Grpr.g79541	Grpr	62.245	1140	62.245	1140	4.1733	580830	36502	5.6413	1	1.344e-08	2.6881e-08	1.2704e-06	TRUE
CAGE.Atxn2.g8920	Atxn2	241.63	6281.3	241.63	6281.3	4.6945	18239000	1146400	5.6408	1	1.4361e-08	2.8722e-08	1.3534e-06	TRUE
CAGE.control.g29650	CAGE.control.g29650	148.26	3392.8	148.26	3392.8	4.507	5263700	331230	5.6376	1	1.4331e-08	2.8663e-08	1.3514e-06	TRUE
CAGE.Psmd9.g15294	Psmd9	148.26	3392.8	148.26	3392.8	4.507	5263700	331230	5.6376	1	1.4331e-08	2.8663e-08	1.3514e-06	TRUE
CAGE.Krt15.g72329	Krt15	155.18	3593	155.18	3593	4.5243	5909400	371930	5.6371	1	1.4399e-08	2.8799e-08	1.3562e-06	TRUE
CAGE.Ccl6.g54472	Ccl6	176.79	4233.9	176.79	4233.9	4.5741	8230100	518090	5.6365	1	1.453e-08	2.9061e-08	1.3677e-06	TRUE
CAGE.4931429L15Rik.g12921	4931429L15Rik	193.65	4744.8	193.65	4744.8	4.6077	10356000	653070	5.6317	1	1.5002e-08	3.0004e-08	1.4113e-06	TRUE
CAGE.Nudt5.g482	Nudt5	130.54	2882	130.54	2882	4.454	3785200	239660	5.6203	1	1.5754e-08	3.1509e-08	1.4812e-06	TRUE
[truncated: 77,938 more rows]
