# Supplementary material for: Genome-wide mapping of cancer dependency genes and genetic modifiers of chemotherapy in high-risk hepatoblastoma
Source: Nat Commun. 2023 Jul 6;14:4003. doi: 10.1038/s41467-023-39717-6 (PMC10326052; doi:10.1038/s41467-023-39717-6)
Supplement: Supplementary file 12 — Supplementary Data 9 [file 41467_2023_39717_MOESM12_ESM.xlsx]

## Sheet: Venn for NEJF1,6,10 negative
Names	total	elements
NEJF1 NEJF10 NEJF6	471	Hist1h3h
		Ssu72
		Copa
		Eif2b2
		Rplp2
		Scd2
		Gtf2e2
		Cox11
		Trappc3
		Arih1
		Dctn6
		Tsen15
		Atp1a1
		Rnaseh2c
		Hdac3
		Dnajc11
		Uri1
		Oip5
		Anapc10
		Rpia
		Rbm22
		Cct2
		Tnpo1
		Cds2
		Trmt61a
		Rpl37
		Metap1
		Eef1g
		Hnrnpk
		Mrpl38
		Vmp1
		Pop1
		Ppp4c
		Nedd8
		Rnaseh2b
		Dbr1
		Eef2
		Hmgcs1
		Nudcd3
		Dclre1b
		Ppp2ca
		Oraov1
		Rabggta
		Rfc4
		Ube2m
		Pisd
		Srp54a
		Rpl30
		Naa20
		Mrpl14
		Slc3a2
		Rad51
		Dmap1
		Lars2
		Csnk2b
		Nop56
		Nup133
		H2afz
		Paf1
		Exosc10
		Nelfa
		Smc6
		Alg1
		Banf1
		Qrsl1
		Pgs1
		Rpl26
		Mrpl52
		Mettl16
		Cdk1
		Wrb
		Sde2
		Rps14
		Pop7
		Taf6
		Tomm22
		Hist1h2ae
		Gpx4
		Uxt
		Uba1
		Pyroxd1
		Gemin8
		Srp19
		Thoc2
		Nubp1
		Gmppb
		Lsm7
		Eif6
		Mthfd1
		Dnmt1
		Tmem258
		Nfs1
		Dnaja3
		Naca
		Snrpg
		Eef1e1
		Cct7
		Copb1
		Gfer
		Tsen54
		Dtymk
		Pmpca
		Pcyt2
		Polrmt
		Bap1
		Atp6v0c
		Nhp2
		Rps27a
		Polr3b
		Mvk
		Wdr73
		Uhrf1
		Ncbp1
		Rtcb
		Lamtor3
		9030624G23Rik
		Rab7
		Cdc123
		Mlst8
		Rangap1
		Rabggtb
		Cct3
		Tardbp
		Pcna
		B3galt6
		Nip7
		Ipo13
		Mtor
		Polr2j
		Tcp1
		Yrdc
		Ino80
		Snap23
		Sf3a1
		Sf1
		Hinfp
		Trappc8
		Ska2
		Vps29
		Cenpo
		Peo1
		Rps5
		Gpn2
		Hsd17b10
		Trappc4
		Cdipt
		Cdc23
		Hist1h3g
		Snrpf
		Gpi1
		Ddx27
		Sf3b5
		Sys1
		Hist1h3e
		Tyms
		Hars
		Dhx33
		Snrpd3
		Pola1
		Timm23
		Cpsf1
		Wdr70
		Dars
		Paics
		Med11
		Pcid2
		Bub3
		Rpl10a
		Rpl18a
		Uba3
		Cops3
		Msto1
		Hist1h2ac
		Pfdn5
		Rps27
		Mars
		Slc7a6os
		Kat8
		Golt1b
		Txnl4b
		Slc7a11
		Rpl23
		Hspa9
		Haus3
		Rad21
		Nubp2
		Rrp9
		Atp6v1g1
		Rnpc3
		Eefsec
		Polr3h
		Cdk9
		Alg2
		Mbtps1
		Pgam1
		Hspd1
		Kti12
		Gmps
		Oxa1l
		Ptar1
		Terf1
		Alyref
		Kctd10
		Vps25
		Pak1ip1
		Eif3f
		Taz
		Dohh
		Clasrp
		Wdr74
		Scfd1
		Gfpt1
		Fen1
		Ccdc115
		Rbm14
		Ncbp2
		Dctn5
		Rps26
		Tubg1
		Anapc11
		Dolk
		Opa1
		Sec61a1
		Mcm5
		Nle1
		Med20
		Krr1
		Arpc2
		Rrp12
		Iscu
		Birc5
		Kif23
		Clp1
		Ddx49
		Pak2
		Cltc
		Rpl4
		Mad2l1
		Dars2
		Orc6
		Tpt1
		Thoc3
		Bccip
		Arcn1
		Chmp6
		Rpl23a
		Kdsr
		Rps12
		Prpf31
		Mms19
		Pop5
		Hist1h2bn
		Dph6
		Pfdn2
		Esf1
		Smarce1
		Xpo1
		Utp15
		Ppa1
		Atpaf2
		Ints6
		Ect2
		Polr1d
		Rcl1
		Gm10662
		Snrpd2
		Sacm1l
		Nat10
		Mre11a
		Pmpcb
		Rad9a
		Crkl
		Mrpl41
		Xab2
		Dync1i2
		Phf5a
		Aurkaip1
		Ddx5
		Ogdh
		Tsfm
		Elp5
		Snapc1
		Skiv2l2
		Hist1h3d
		Dpagt1
		Wdr77
		Prpf19
		Ints3
		Riok1
		Cct4
		Lsm2
		Adat2
		Aldoa
		Imp4
		Rac1
		Dnajc17
		Hist1h2ab
		Dhx16
		Snrnp25
		Tfrc
		Ciao1
		Gnb2l1
		Mtg2
		Cenpm
		Eif1ad
		Sec22b
		Thg1l
		Eif4a1
		Med30
		Cct5
		Thoc5
		Dad1
		Emg1
		Tbcd
		Prim1
		Eif5
		Rps21
		Ddx20
		Rpp21
		Ndnl2
		Dkc1
		Rpl35a
		Csnk1a1
		Farsa
		U2af1
		Mrpl23
		Exoc7
		Ctdp1
		Bard1
		Wdr12
		Elac2
		Mnat1
		Psmg4
		Fxn
		Sdha
		Nifk
		Hspe1
		Sec62
		Rps15
		Vmn1r149
		Mogs
		Mtch2
		Lsm5
		Fau
		Chtf8
		Ppat
		Kntc1
		Med21
		Acly
		Samm50
		Rpl18
		Rfc5
		Ssbp1
		Tefm
		Nelfb
		Gcn1l1
		Rpl6
		Rad1
		Spdl1
		Wdr82
		Rps3
		Tmx2
		Wdr18
		Znhit6
		Ddx10
		Mrpl15
		Ftsj3
		Sepsecs
		LOC100861615
		Rps25
		Cnot3
		Ppan
		Taf2
		Bysl
		Cpsf4
		Wdr5
		Ddx59
		Znhit2
		Mecr
		Rpl27a
		Rps11
		Rpl21
		Tubb5
		Rpl15
		Eif2b5
		Pfas
		Rrp7a
		Orc5
		Snrnp35
		2410131K14Rik
		Dhfr
		Rnaseh2a
		Zbtb8os
		Mrps25
		Vmn1r183
		Puf60
		Sars2
		Heatr1
		Rpl38
		Tbca
		Gemin6
		Pgk1
		Ddb1
		Aars2
		Srp9
		Ikbkap
		Pole
		Rpa1
		BC052040
		Tceb2
		Asns
		Pelo
		Pold1
		Ints9
		Eif4a3
		Aasdhppt
		Sars
		Timm10
		Txnl4a
		Polr3a
		1810026J23Rik
		Adss
		Isy1
		Rps4x
		Mak16
		Uqcrc1
		Rps24
		Arpc4
		Snrnp40
		Taf1c
		Gtf2h3
		Vrk1
		Ddx47
		Ndor1
		Lars
		Fdxr
		Srsf1
		Tti2
		Nop58
		Ngdn
		Atp6v1b2
		Vhl
		Dhps
		Lsm4
		Mars2
		Phb2
		Sephs2
		Rbm17
		Cdk7
		Supv3l1
		Psmd4
		Sf3b2
		Pcyt1a
		Haus5
		Mocs3
		Anapc1
		Tubgcp2
		Ruvbl1
		Tufm
		Ccnh
		Cdc16
		Usp5
		Prelid1
		Polr1b
		Tuba1c
		Romo1
		Polr2b
		Slc39a10
		Rpl19
		Psmg3
		Ube2i
NEJF1 NEJF6	75	Trmt5
		Hist1h4m
		Stt3a
		Hist1h2ak
		Topbp1
		Idi1
		Ddx3x
		Srp68
		1700001F09Rik
		Emc8
		Gm4836
		Timm9
		Eral1
		Wdr83
		Ept1
		Prmt3
		Blm
		Thoc6
		Uqcr10
		Ccnf
		Dap3
		Dscc1
		Nckap1
		Dph2
		Ctu2
		Slc25a26
		Utp23
		Mesdc2
		Mrpl54
		Usp7
		Usp16
		Arglu1
		Ndrg3
		Wdr24
		Fkbp1a
		Hnf1b
		Trub2
		Wdr75
		Uqcrfs1
		Kif20a
		Lrr1
		Eif3m
		Ldha
		Glmn
		Zfp131
		2810408M09Rik
		Surf6
		Ttc27
		Sumo2
		Polr3k
		Atp6v0b
		Psmd3
		Cycs
		Hnrnpl
		Prpf8
		Vmn2r40
		Vmn1r107
		Serbp1
		Kansl2
		Lonp1
		Xrcc5
		Ptma
		Rad50
		Dctn4
		Brix1
		2700062C07Rik
		Gtf2h4
		Gm4567
		Dlst
		Oxsm
		Coa5
		Ggps1
		Ppp1r8
		Polr2k
		Fdps
NEJF1 NEJF10	494	Gtf3c5
		Ube2l3
		Ruvbl2
		Polr3c
		Psma4
		Sptlc2
		Rps6
		Gm10220
		Cenpn
		4930467E23Rik
		Atp5j
		Mcm3
		Dhrs7b
		Ctps
		Mrto4
		Lsg1
		Ddx52
		Egfr
		Hscb
		Atp6v1e1
		Prpf38a
		Dda1
		Orc3
		Slc35a2
		Rictor
		Ints5
		Polr2i
		Gbf1
		Il6st
		Dcaf7
		Nsa2
		Slc35b1
		Polr2h
		Rpp14
		Hist1h4d
		Zmat5
		Med14
		Psmd2
		Sf3a2
		Uba2
		Eef1a1
		Mrps33
		Cops4
		Cpsf3l
		Mrpl4
		Ran
		Psmc4
		Prpf6
		Timeless
		Mcat
		Rps8
		Tbl3
		Ykt6
		Tfb2m
		Vps11
		Vcp
		Gm5148
		Gars
		Rpn1
		Psmc6
		Ext1
		Dhodh
		Tut1
		Lsm10
		Mrps27
		Slc25a19
		Rpl5
		Actg1
		Mcm10
		Tsr2
		Atp2a2
		Gosr2
		Rrp1
		Ahcy
		Ctdnep1
		Strip1
		Pomp
		Dhx37
		Chaf1b
		Elp3
		Haus6
		Pfdn4
		Rps19
		Rpp25l
		Hist1h2an
		Dhdds
		Smu1
		Vps33a
		Chmp4b
		Rars2
		Rrm2
		Abt1
		Ints1
		Hist1h2ao
		Armc7
		Sos1
		Tma16
		Pwp2
		Farsb
		Polr2l
		Mrpl28
		Pgrmc2
		Ddx56
		Rpl37a
		Tsg101
		Rpl34
		Trim28
		Gtf3c1
		Ndc80
		Gm5891
		Ints8
		Smndc1
		Cwc22
		Sf3b4
		Exosc5
		Cdc45
		Arpc3
		Atp6v1f
		Gm2897
		Wdr7
		Exosc4
		Ccdc84
		1110008L16Rik
		Cand1
		Hspa5
		Rpl13
		Polr1c
		Tuba1a
		Ogt
		Prpf38b
		Rpl9
		Rad51c
		Rps17
		Mybbp1a
		Abce1
		Trappc1
		Psmb7
		Txnrd1
		Papss1
		Nploc4
		Naa25
		Eftud1
		Emc1
		Rps20
		Psma3
		Supt6
		Eif2b3
		Lsm3
		Pgm3
		Tmem199
		Nop2
		Anapc2
		Cdan1
		Gtf2h2
		Cdc37
		Cct8
		Mcm2
		Exosc2
		Eif5a
		Gapdh
		Pole4
		Chek1
		Elp6
		Rps2
		Exosc9
		Psmb6
		Gm3500
		Rpl7a
		Rps7
		Rpf2
		Arfrp1
		Dhx8
		Thap11
		Toe1
		Fntb
		Umps
		Fermt2
		Ppp6c
		Mrpl17
		Atad3a
		Ppil4
		Rpp30
		Chordc1
		Gm17019
		Grb2
		Ap2s1
		Fnta
		Cirh1a
		Polr2e
		Snrpa1
		Hist1h2ag
		Mapk1
		Rae1
		Dbpht2
		Diexf
		Mfap1b
		Psmd6
		Gins4
		Pwp1
		Mup8
		Lsm6
		Snrnp70
		Sod1
		Rpap1
		Erh
		Exoc5
		Ilf2
		Mcm7
		Hist1h3b
		Rpl17
		Thoc1
		Hist1h2ap
		Utp18
		Kars
		Taf5
		Cdt1
		Cd2bp2
		Dync1h1
		Timm13
		Srsf7
		Mrpl43
		Rps13
		Las1l
		Ints7
		Tkt
		Uso1
		Mrpl12
		Trrap
		Psmd13
		Exoc8
		Rpe
		Cenpp
		Gnl3l
		Triap1
		D2Wsu81e
		Nsmce1
		Btf3
		Mat2a
		Copb2
		Ube2n
		Nsfl1c
		Cyfip1
		Eif3k
		Sbds
		Rsl24d1
		N6amt1
		Mis12
		Aamp
		Sdhb
		Sin3a
		Supt4a
		Strap
		Trappc5
		Nutf2
		Snrpe
		Bop1
		Kansl3
		Rps28
		Cpsf3
		Arf1
		Ddx21
		Ddx24
		Hus1
		Ufd1l
		Supt16
		Mrps12
		Prpf4
		Rpl7
		Skiv2l
		Fbxw11
		Top3a
		Rpp38
		Cops6
		Rpl14
		Senp6
		Prmt1
		Dnajc13
		Grwd1
		Gpn1
		Mcmbp
		Cog7
		Rfk
		Rpsa
		Hist1h4k
		Rgp1
		Rplp0
		Tinf2
		Mup16
		Itgav
		Pold2
		Rpl7l1
		Tamm41
		Mettl14
		Gm4133
		Psmb1
		Nsf
		Psmb5
		Gps2
		Eif2b4
		Ccnb1
		Vars2
		Rpl8
		Eif3a
		Psmd7
		Cad
		Nup93
		Supt5
		5031410I06Rik
		Leng1
		Med17
		Kat5
		Gtf3c3
		Arl2
		Noc4l
		Trmt112
		Xpo5
		Ddx54
		Wbscr22
		Kif18b
		Fars2
		Usp36
		Rps15a
		Magoh
		Urb2
		Mrpl55
		Pfn1
		Exosc7
		Atp6v1a
		Napa
		Dynlrb1
		Rpl32
		Sap18
		Dhx15
		Vmn1r126
		Hmgb1
		Mvd
		Ctnnbl1
		Ttc14
		Rpl10
		Hist1h3a
		Mrps18a
		Txn1
		Atp6v0d1
		Mib1
		Rfc3
		Hspa8
		Asna1
		Gm3139
		Gins1
		Dnm2
		Snrpb
		Gtf2e1
		Ccdc12
		Tubgcp3
		Tnpo3
		Rbm8a
		Rrn3
		Ddx41
		Dut
		Ciapin1
		Ddx18
		Dnajc9
		Psma6
		Rpl36a
		Nsun4
		Ppwd1
		Hist1h2bj
		Chchd4
		Hist1h4n
		Nars
		Elp2
		Mrps21
		Iars
		Plrg1
		Telo2
		Gm6902
		Vps16
		Rfc1
		Rps10
		Hgs
		Haus1
		Snrpd1
		Sprtn
		Qars
		Etf1
		Eif3i
		Atp6v1c1
		Brf1
		Gins2
		Med22
		Top2a
		Nup43
		Naa15
		Hist1h2bk
		Guk1
		C330021F23Rik
		Inpp5k
		Nfib
		Ssr2
		Ddost
		Tars
		Hnrnpc
		Rtfdc1
		Mios
		Nhp2l1
		Pole2
		Dcaf13
		Gpr89
		Yap1
		Pgd
		Rpl28
		Rtel1
		Rbx1
		Scap
		Ppil1
		Gm10471
		Sf3a3
		Psma1
		Wdr25
		Polr3f
		Mcm4
		Ap2b1
		Stx5a
		Fbxo5
		Dhx35
		Smc4
		Rpl31
		Taf11
		Nudt21
		Exosc8
		Timm44
		Chp1
		Ppie
		Pfdn6
		Pdrg1
		Prdm10
		Hcfc1
		Kif11
		Tbcc
		Mis18a
		Rpl3
		Ptdss1
		Rps9
		Phf23
		Adck4
		Psmb3
		Pinx1
		Slmo2
		Gtf2f1
		Hist1h2ai
		Ptbp1
		Cdx2
		Ddx55
		Uba52
		Ric1
		Pabpn1
		Cstf1
		Slc2a1
		Polg2
		Rpa2
		Rps29
		Orc2
		Adsl
		Pggt1b
		Mcrs1
		Spns1
		Psma5
		Actr6
		Cog2
		Ubl5
		Rrm1
		Ppp2r4
		Pmf1
		Speer4c
		Ppp2r3c
		Vmn2r46
		Prmt5
		Cep192
		Hist1h4h
		Adat3
		Nol6
		Aars
		Atl2
		Pafah1b1
		Atp5a1
		Eif3d
		Ctc1
		Psmc1
		Hist1h2bp
		Vprbp
		Fdx1l
		Tipin
		Bcar1
		Gm10406
NEJF10 NEJF6	148	Capzb
		Mrpl57
		Hist1h3f
		Dis3
		Pnpt1
		Sec13
		Mrpl48
		Bcl2l1
		Eif2s1
		Cox7b
		Rbm25
		Rbm19
		Vmn1r128
		Nus1
		Tfb1m
		Cyc1
		Cope
		Tuba1b
		Crcp
		Ptpn11
		Eif3g
		Zfp335
		Vac14
		U2af2
		Aurka
		Nipbl
		Alg14
		Yars
		Vmn1r158
		Tprkb
		Smg1
		Brf2
		Fam98b
		Naf1
		Zcchc9
		Gps1
		Pdcd7
		Chd4
		Metap2
		Gm8693
		Slc35b2
		Ankrd52
		Gpkow
		Ppp2r1a
		Fosl1
		Pdap1
		Clns1a
		Rpl36
		Rpn2
		Pkn2
		Nhlrc2
		Mrps34
		Smarcc1
		Rcc1
		Srpr
		Cog4
		Pkm
		Anapc5
		Dctn1
		Mfn2
		Nup107
		Mrps16
		Rps16
		Eaf1
		Eprs
		Nup88
		Pmvk
		Timm50
		Pfdn1
		Cstf3
		Haus7
		Hypk
		Cnot10
		Srp72
		Mrps2
		Cenpe
		Gfm1
		Sdhd
		Espl1
		Paxip1
		Emc6
		Cap1
		Snapc5
		Pik3r4
		Kin
		Usp39
		Haus4
		Actr2
		Snupn
		Ebna1bp2
		Srsf2
		Shoc2
		Spc24
		Ssb
		Snrnp200
		Eif2b1
		Rex2
		Smc3
		Ipo11
		Sf3b6
		Wars2
		Crk
		Anln
		Polr1a
		Keap1
		Rps23
		Orc1
		Pdcd11
		Wdr43
		Ckap5
		Rsl1d1
		Apex2
		Tomm70a
		Nop16
		Ppp2r2a
		Trmt6
		Mrpl49
		Actl6a
		Cse1l
		Ppp1r12a
		Zfp600
		Polr2g
		Kmt2d
		Emc3
		Mrpl39
		Vbp1
		Smarcb1
		Ercc3
		Gm16513
		Gemin5
		C130026I21Rik
		Smarca4
		Rft1
		Vmn1r143
		Gart
		Cfap20
		Mau2
		Cherp
		Cmtr1
		Tonsl
		Lsm11
		Fam96b
		Sf3b3
		Hnrnpu
		Cenpa
		Rpl35
		Yae1d1
		Gm14345
NEJF1	306	Srrm1
		Cd3eap
		Ak2
		Med4
		Steap3
		Acsl4
		Odc1
		Impdh2
		Gm10413
		Mup21
		Pole3
		Hist1h2bh
		Snapc3
		Gm8994
		Fam58b
		Exosc1
		Gm6460
		Nr2c2ap
		Fam207a
		Rab3gap1
		Med31
		Sephs1
		Atp6ap2
		Ipo5
		Wrap53
		Rbm48
		Rpl27
		Xrcc3
		Ankrd49
		Tubgcp5
		Dpm1
		Smn1
		Aldh18a1
		Vmn2r15
		Pnn
		Vps18
		Hist2h2ac
		Taf6l
		Lemd3
		Fasn
		Gak
		Gm4559
		Mrps17
		Rpusd4
		Selo
		Nmd3
		Ncapd3
		Fbxw7
		Hbs1l
		Gemin4
		Alg8
		Pet100
		Heatr3
		Gm7861
		Nol10
		Cox15
		Atp6ap1
		Rad54l2
		Pold3
		Anapc4
		4931406P16Rik
		Sltm
		D19Bwg1357e
		Srsf11
		Tube1
		Dgcr14
		Aifm1
		Zbtb7a
		Wdr92
		Jtb
		Cog8
		Mcm6
		Sdhaf2
		Scgb2b17
		Rrp15
		Npc1
		G6pdx
		Ppa2
		Pdss1
		Pdha1
		Med18
		Scd1
		Dph3
		Psg27
		Naa35
		Rabl3
		Morf4l2
		2022-09-07
		Rab27b
		Copg1
		Cxxc1
		Rnf138
		Sf3b1
		Vmn2r35
		Gtf3c4
		Pa2g4
		Mgat1
		Rabif
		Orm2
		Krtap5-3
		Gfm2
		Fgf3
		Srd5a3
		Fig4
		Erlin2
		Ankle2
		Serpina1a
		Slc30a9
		Pkmyt1
		Rbm18
		Mrpl16
		Myl12b
		Il11ra1
		Psmd14
		9130011E15Rik
		Zmat2
		Coa7
		Atp6v1h
		Pik3cb
		Olfr531
		Cops8
		Pstk
		Ttc1
		Psma7
		Gtf2a2
		Utp11l
		Tgs1
		Taar7b
		Psmc5
		Gm6696
		Ptges3
		Fcho2
		Ccl21b
		Crebbp
		Mrpl53
		Ing1
		Zcchc7
		Ltv1
		Mrpl32
		Gm3750
		Znhit3
		Mrps35
		Wdr48
		Smc2
		Cul2
		Uba6
		Med8
		Gm2933
		Rad17
		Tmem208
		Ptk2
		Hjurp
		Vmn2r48
		Rala
		Gm5796
		Ppcs
		Gm11237
		Eif4e
		Gm10665
		Rbm39
		Pabpc1
		Gm6086
		Serpinb9g
		Rab3gap2
		Gatb
		Ccnt2
		Bet1
		Rfc2
		Samd1
		Gnpnat1
		Tmed2
		H60c
		Sco1
		Atp6v1d
		Xrcc1
		Uqcrc2
		Psmc2
		Atp2b1
		Mrpl35
		Srek1
		Hectd1
		Vmn2r29
		Axin2
		Triobp
		Prkrip1
		Xlr4b
		Magea3
		Tbcb
		Chd8
		Olfr815
		Rab6a
		Rpl39
		Cars2
		Mrps7
		Wdr61
		Hyou1
		C330027C09Rik
		Xpr1
		Srrd
		Cwf19l1
		Glrx5
		Rnps1
		Sass6
		Hist1h4b
		Psmb4
		Hccs
		Spag7
		Spcs2
		Xrn1
		Psmd1
		Tssc1
		Dnaaf5
		Dnajc2
		Slc25a28
		Pdcd5
		Smarcd1
		Gnptab
		Cox20
		Gm5458
		Tmc1
		Vmn1r113
		Ppp1r13l
		Snf8
		Mrpl47
		Yme1l1
		Ranbp3
		Parn
		Ei24
		Fgfr1op
		C330007P06Rik
		Gpr85
		Itpa
		Use1
		Tfam
		Alg6
		Gemin2
		Tfpt
		Spink13
		Malsu1
		Cdk13
		Rab35
		Upf1
		Prkra
		Hspa14
		Trappc11
		Cep120
		Vmn2r112
		Tsr1
		Vmn1r6
		Mdn1
		Recql4
		Rbbp5
		Dpy30
		Ube2g2
		Ireb2
		Scly
		Vmn2r33
		Pou2f1
		Ptp4a1
		Sgms1
		Fancb
		Ubb
		Mrpl30
		Wdr46
		Ccdc22
		Hist1h2bf
		Rplp1
		Nae1
		Mob4
		Huwe1
		Abcf1
		Txndc17
		Atm
		Scgb1b7
		Nars2
		Exoc2
		Vps45
		Vmn1r114
		Sae1
		Pdlim7
		Brca1
		Ppil2
		Brd2
		Slc25a1
		Zranb2
		Gapvd1
		Gnl3
		Ipo9
		Actr8
		Letm1
		Sec63
		Rint1
		Gm5662
		Pnkp
		Lims1
		Gspt1
		Bbs10
		Malt1
		Mrpl46
		Mphosph6
		Rrp8
		Dcp2
		Mtbp
		Pih1d1
		Abcb7
		Rheb
NEJF6	152	Zfp932
		Mrps30
		Nmt1
		Rad51d
		Pcbd1
		Eif3c
		Vmn1r119
		Ptcd1
		Gm15127
		Eif3h
		Ssr3
		Tecr
		Uba5
		Npm1
		Pdcd2l
		Commd8
		Taf1b
		Coq6
		Srbd1
		Mfn1
		Mrpl44
		Olfr888
		Sms
		Ubr4
		Zcrb1
		Tsen34
		Cetn2
		Vmn2r42
		Fam178a
		Cebpz
		Paxbp1
		Gm14393
		Vezf1
		Chmp7
		Tln1
		Mrps14
		Fip1l1
		Mastl
		Zfp57
		Polr2m
		Dph5
		Sp1
		Rpf1
		Gm15292
		Acer3
		Smg5
		Tiprl
		Tbp
		Yars2
		Cnot11
		Mapk14
		Mapre1
		Lemd2
		Mrpl9
		Cox6c
		Gnas
		Fkbpl
		Ndst3
		Stoml2
		Chmp3
		Usp37
		Gtf3a
		Mthfd2
		Gabrg2
		Gm10375
		Trmt10c
		Olfr1141
		Gpr55
		Nbn
		Mbd2
		Adnp
		Ubald2
		Itgb3
		Dhx38
		2022-03-05
		Vmn2r38
		Mterf1a
		Atrip
		Hcar2
		Akt1
		Vmn1r138
		Ap2m1
		Ewsr1
		Rnf8
		Atxn10
		Slc12a7
		Gm20604
		Mcl1
		Myo9b
		3830403N18Rik
		Cenpw
		Adcy6
		Nfat5
		Zfp534
		Rpl36al
		Ap1m1
		CAGE.control.g12481
		Gid8
		Inadl
		Rpap2
		Cul3
		Snapc2
		Cog6
		Dido1
		Gtf2f2
		Kri1
		Sptssa
		Zrsr2
		Hs2st1
		Smad7
		Kcmf1
		Cdh26
		1810022K09Rik
		Sbno1
		Gtf2a1
		Ttc33
		Msmo1
		Olfr603
		Mrpl10
		Tubal3
		Tmem167
		Armc5
		Wbscr16
		Smarcad1
		Vmn1r122
		Noc3l
		Ccdc53
		Stard7
		Hsbp1
		Dock5
		Cacna2d4
		Mtrf1l
		Mphosph10
		Ube2z
		Esp6
		Mrpl20
		Akr1c19
		Arf6
		Vmn2r63
		Pelp1
		Olfr1179
		Iars2
		Cenpu
		5730507C01Rik
		Hist2h3b
		Ric8
		Arsk
		Uspl1
		Mrpl45
		Ogfod2
		Ganab
		Dctd
NEJF10	470	Mrps22
		Snip1
		Phax
		Celf1
		Dctn3
		Faf2
		Cept1
		Agpat2
		Cenph
		AK010878
		Rab1
		Max
		Utp20
		Olfr582
		Emc4
		Mrps9
		Ahctf1
		Atp5d
		Ppp1r2
		Gtf2b
		Vps41
		Gm15299
		Lce1g
		Donson
		Taf5l
		Zscan4f
		Cinp
		Eftud2
		Pdia3
		Rpl24
		Wdr3
		Gm14347
		Drosha
		Olfr97
		Eif2s3x
		Prc1
		Rtf1
		Prpf40a
		Racgap1
		Trnt1
		Tars2
		Xylt2
		Uqcrb
		Hmgcr
		Med26
		Gm3701
		Ss18
		Atic
		Upf2
		Polr1e
		Mrpl37
		Pola2
		Ostc
		Dimt1
		LOC100048884
		Zbtb17
		Atp5h
		Tango6
		Ppp1cb
		Hist1h3c
		Srsf3
		Isca1
		Eif3j1
		Rer1
		Gm14346
		Ncaph
		Polr2c
		Naa38
		Ptpn23
		Srprb
		Dctn2
		Gm3238
		Gnb1l
		Pqbp1
		Nup214
		Mfap1a
		Taf13
		Imp3
		Rptor
		Vmn1r200
		Nedd1
		Pdcl3
		Cdc20
		Gm8300
		Mfsd2a
		Sel1l
		Ascc3
		Gm14632
		Ik
		Acap3
		Mllt4
		Yy1
		Ube3c
		Urb1
		Srcap
		Wbp11
		Vmn2r47
		Cdc5l
		Bdp1
		Cwc25
		Taf12
		Leo1
		LOC100862015
		Wdr36
		Brap
		Cenpc1
		Pds5b
		Ubc
		Gamt
		Med25
		Slxl1
		Krtap4-13
		Snapc4
		Aatf
		Nfyb
		Tomm20
		Vmn1r95
		Nrbp1
		Sec61g
		Rars
		Pno1
		Nup62
		Polr3d
		Mrpl19
		Vmn1r132
		Ezh2
		Kpna2
		Dcps
		Tubgcp4
		Rpain
		Trpm7
		Fcf1
		Vars
		Esco2
		Vps13d
		Ccnk
		Vps35
		A430089I19Rik
		Klf4
		Prkrir
		Gnl2
		Crnkl1
		Nop14
		Fam50a
		Stil
		Hist1h4a
		1110037F02Rik
		Fam32a
		Ints4
		Hist1h4j
		Dlg5
		Dicer1
		Cpsf2
		Tpi1
		Zc3h13
		Kpnb1
		Atr
		Rps3a1
		Gm14440
		Cmpk1
		Pcf11
		A530032D15Rik
		Gemin7
		Aph1b
		Vmn2r44
		Zbtb11
		Gpr34
		Lamtor4
		Snrpc
		Mrpl24
		Junb
		Rrs1
		Hacd2
		Ext2
		Pigf
		Furin
		Nop10
		Slmap
		Nol8
		Skp1a
		Uchl5
		Ell
		Fitm2
		Atp5c1
		Fbl
		Spata5
		Ccdc130
		Polr2d
		Defa25
		BC061237
		Nfil3
		Eif2ak4
		Shfm1
		Ghsr
		Grpel1
		Ecd
		Eif5b
		Gm5728
		Bud13
		Ddx23
		Get4
		Zfp608
		Psmb2
		Kmt2a
		Mrps11
		Atp5b
		Amd1
		Nxt1
		Prpf3
		Arl4a
		Lyrm4
		Sart3
		Gm3259
		Gm4187
		Htr5b
		Cep350
		Rapgef1
		Ilk
		Med10
		Osbp
		Zfp706
		Ncapg2
		Gm5538
		Polr2a
		Igbp1
		Taf7l
		Elavl1
		Nelfcd
		Inpp5a
		Dnlz
		Wdr4
		Sdad1
		Myl12a
		Taf7
		Prdm15
		Vmn1r151
		2310011J03Rik
		E2f3
		Epha7
		Ppp1r10
		Gm13275
		Pes1
		Hpca
		Tcerg1
		Hspa13
		Exosc3
		Ankrd40
		Recql5
		Snw1
		Glce
		Nupl2
		Cactin
		Cwc27
		Gle1
		Ppp1r12c
		Ska3
		Gins3
		Spin2d
		Lamtor1
		Asun
		Mrps24
		Syvn1
		Taf1d
		Ctcf
		Trp53rk
		Rrp36
		Ercc2
		Orc4
		Rbbp4
		Polr2f
		Pam16
		Sec61b
		Vps51
		Extl3
		Clspn
		Sap130
		Actb
		Flcn
		Narfl
		Ash2l
		Actr10
		Rbmx2
		Wdr1
		Ints2
		Timm22
		Hist1h2ah
		Klf16
		Meaf6
		Zwilch
		Zfp407
		Mrps10
		Hyls1
		Mettl1
		Pygo1
		Mzt1
		Zfp574
		Gm4214
		Taf3
		Zwint
		Ranbp2
		Cul1
		Psmd12
		Plk1
		Ttc4
		Atp6v0e
		Numa1
		Vps52
		Hsd17b12
		Commd6
		4933402N22Rik
		Nup85
		Vmn1r163
		Arpc5
		4933411K16Rik
		Gm4498
		Mrps18c
		Becn1
		Ddx46
		Syncrip
		Eif3e
		Sgol1
		Ugp2
		Raph1
		Srebf2
		Gm906
		Ube2f
		Nfic
		Msl1
		Gm10408
		Eny2
		Urm1
		Stk11
		Tra2b
		AA792892
		Actr3
		Cog3
		Dbf4
		Tada3
		Copz1
		Ikzf3
		Ppp1r7
		Seh1l
		Nsl1
		Trmu
		Vmn1r148
		Ipo7
		Twistnb
		Cdc73
		Gm21119
		Cog1
		Zpr1
		Htatsf1
		Mrpl2
[truncated: 117 more rows]

## Sheet: Venn for NEJF1, 6, 10 positive
Names	total	elements
NEJF1 NEJF6	3	Ddit4
		Tsc2
		Tsc1
NEJF10 NEJF6	5	Cdkn2a
		Myl6
		Dapk3
		Trp53
		Nf2
NEJF1	34	Zeb1
		Slc38a11
		Ccdc106
		Depdc5
		Mau2
		Ppox
		Olfr51
		Tada2b
		Tlr6
		Nprl2
		Sox11
		Pagr1a
		Alas1
		Zfp560
		Paxip1
		Nprl3
		Macrod1
		Cpox
		Ephb4
		Med15
		Runx2
		Med12
		D11Wsu47e
		Dppa4
		Rmnd1
		Dhx29
		Aipl1
		Alad
		Chchd1
		Ccdc101
		Ndufaf6
		Fbxl5
		BC048403
		Supt20
NEJF6	16	Tspan15
		Dpf1
		Wdr72
		Ldb1
		Cbfb
		Bri3
		Zfp948
		Kctd5
		Kctd12b
		Fubp1
		Fbxw7
		Rcor1
		Flcn
		Scamp3
		Bloc1s3
		Inppl1
NEJF10	25	Stk40
		Pdhx
		Il1rn
		Amotl2
		Pcdh11x
		Rasa2
		Mkln1
		Myh9
		Zfp715
		Olfr832
		Pawr
		Rock2
		H2-M10.3
		Dusp9
		Pten
		Lztr1
		Zfp81
		Thbs4
		Rnf146
		Tmem177
		Stk24
		Taok1
		Nf1
		Sox4
		Usf2
