# Supplementary material for: Genome-wide mapping of cancer dependency genes and genetic modifiers of chemotherapy in high-risk hepatoblastoma
Source: Nat Commun. 2023 Jul 6;14:4003. doi: 10.1038/s41467-023-39717-6 (PMC10326052; doi:10.1038/s41467-023-39717-6)
Supplement: Supplementary file 13 — Supplementary Data 10 [file 41467_2023_39717_MOESM13_ESM.xlsx]

## Sheet: Huh6
DepMap_ID	CRISPR effect
RPL15	-2.64808
RRM2	-2.64567
RPS6	-2.64413
CDC27	-2.63394
RAN	-2.61337
HSPE1	-2.61273
ETF1	-2.59516
PRPF38A	-2.56349
RPS13	-2.5311
POLR2L	-2.5183
RPL23	-2.49533
RPL11	-2.48785
RPL4	-2.48206
RPS3	-2.46265
SNRPB	-2.45625
PCNA	-2.45288
SNU13	-2.44151
RPS27A	-2.4343
HNRNPK	-2.41983
PLK1	-2.41644
RPL13	-2.41607
SF3B5	-2.40896
SNRPF	-2.4057
EIF4A3	-2.40478
ANKLE2	-2.40409
RPL18A	-2.4007
RPL31	-2.40044
BANF1	-2.38999
SRSF3	-2.38677
EIF2S1	-2.38426
UBL5	-2.38336
TRRAP	-2.37959
CDC5L	-2.37678
RPS8	-2.36846
TCP1	-2.3625
RPS15A	-2.35889
FAU	-2.34601
SARS1	-2.346
RRM1	-2.33694
WDR43	-2.31895
PAFAH1B1	-2.31887
SF3B4	-2.3169
RPS9	-2.30148
DDX56	-2.30134
HCFC1	-2.30119
PHB2	-2.30028
PHF5A	-2.29156
PSMA7	-2.29031
NUDT21	-2.28828
RPL8	-2.28783
GINS2	-2.2802
RUVBL1	-2.27588
UBA1	-2.27194
PSMA3	-2.26679
COPB1	-2.26637
YARS1	-2.26436
CDC45	-2.25897
NCBP2	-2.25714
COPA	-2.25369
PSMB4	-2.25177
CDC123	-2.25072
TSR2	-2.24221
PUF60	-2.2406
RUVBL2	-2.23696
HINFP	-2.23345
RPL14	-2.23276
CHEK1	-2.23248
SSU72	-2.23211
RPS12	-2.22918
RPL27	-2.22879
DONSON	-2.22619
UTP15	-2.22548
SNRPD1	-2.22416
RPL12	-2.22133
RPS2	-2.21313
RNGTT	-2.20504
RPL32	-2.20364
RPLP0	-2.19574
GINS1	-2.1914
TXNL4A	-2.18976
TIMELESS	-2.18929
H2BC11	-2.18441
RPL27A	-2.18394
VCP	-2.17814
TARS1	-2.17712
SRSF7	-2.17579
PSMB2	-2.17416
SNRNP200	-2.17292
PRPF19	-2.1727
RPS11	-2.17154
NUS1	-2.1671
RPS18	-2.16327
SDE2	-2.15972
SMU1	-2.15829
TUT1	-2.15225
SRSF2	-2.15086
SF3A1	-2.1463
QARS1	-2.14412
KIF11	-2.14264
RPL13A	-2.14238
ZNHIT2	-2.13761
DAD1	-2.13177
PSMB3	-2.12989
RPA1	-2.12985
BRF2	-2.12817
ANAPC4	-2.12693
VPS25	-2.12486
PSMA6	-2.12434
TRMT112	-2.11215
EEF2	-2.11154
EFTUD2	-2.1103
SEC61A1	-2.1056
RPS7	-2.10556
RPAP1	-2.10248
IMP3	-2.09703
SPC24	-2.09513
FBL	-2.09483
PHB	-2.09373
PABPN1	-2.08875
ERH	-2.08292
RPS4X	-2.08212
EIF2B2	-2.0817
DCTN5	-2.08137
LRR1	-2.08051
PPWD1	-2.07203
CLP1	-2.07199
ATP6V0C	-2.06612
ESPL1	-2.06344
CDC23	-2.06185
SNRPD2	-2.06166
RPS29	-2.06099
ORC6	-2.05639
U2AF2	-2.0557
ANAPC11	-2.05446
DHDDS	-2.05262
CCT4	-2.05135
CHAF1B	-2.0507
MPHOSPH10	-2.04711
TXN	-2.04578
POLR3K	-2.04108
EIF3B	-2.03873
RAD21	-2.03792
RPS23	-2.03783
CARS1	-2.03107
NEDD1	-2.03084
PSMB1	-2.02435
BUB3	-2.02355
PSMA1	-2.02284
POLR2E	-2.02126
RRN3	-2.01437
POLR2C	-2.01001
POLE	-2.00823
HNRNPC	-2.00809
GPN2	-2.00785
POLR2I	-2.00625
SF1	-2.00491
RBBP4	-2.00059
RPL35	-1.99982
ZNF207	-1.99866
EXOSC6	-1.99779
MMS22L	-1.99772
SFPQ	-1.99283
EEF1A1	-1.99072
VPS28	-1.98559
RPA2	-1.98505
PDRG1	-1.98308
RPS16	-1.9822
UTP4	-1.97907
ATP6V1B2	-1.97707
RPL21	-1.97068
RPL10A	-1.97024
SF3A2	-1.96808
RPL7	-1.96648
BUD31	-1.96275
PSMB5	-1.95951
CDC16	-1.95949
CDT1	-1.95857
POLR2G	-1.9577
SPC25	-1.9544
NPLOC4	-1.95074
GPN3	-1.94621
EIF2B4	-1.94539
RPL3	-1.94269
RPS24	-1.93892
SNAPC1	-1.93725
GSPT1	-1.93723
PSMA5	-1.93721
WDR70	-1.9351
DUT	-1.92823
ABCE1	-1.92804
CDC20	-1.92736
INTS11	-1.92659
CCT3	-1.92355
THOC2	-1.92211
SNRPA1	-1.92121
RPL23A	-1.9163
RPS20	-1.91624
DHX15	-1.91044
RBM8A	-1.90986
USP5	-1.90869
SUPT6H	-1.90816
COPZ1	-1.90784
RPS15	-1.90687
KPNB1	-1.90675
U2SURP	-1.90571
EIF2B3	-1.90459
POLR2D	-1.90311
PWP2	-1.90156
RPL36	-1.89471
PSMD12	-1.89386
DDX41	-1.89261
CDK7	-1.89217
TNPO3	-1.89053
RPL19	-1.88669
PSMB6	-1.88509
SEC61G	-1.8821
MYC	-1.87597
WDR74	-1.87368
NAPA	-1.87268
ALYREF	-1.87181
FARSB	-1.87127
COPE	-1.87063
SF3B3	-1.87052
CRCP	-1.86786
CIAO3	-1.86575
EIF3F	-1.86573
CENPW	-1.8656
LUC7L3	-1.86464
PFDN2	-1.85981
LSM2	-1.85896
PPP1R12A	-1.85528
COPB2	-1.85425
POLR1C	-1.85288
NDC80	-1.84827
EIF3I	-1.84386
IARS1	-1.84231
CTCF	-1.83872
NIP7	-1.83592
EIF2S2	-1.83384
RPLP1	-1.83375
RBM22	-1.83253
PAM16	-1.83158
YKT6	-1.83146
INTS9	-1.83074
DHX8	-1.829
CDC7	-1.81716
NSF	-1.81581
ATP2A2	-1.81577
DHX37	-1.81497
PPAN	-1.81282
ANAPC2	-1.81077
ZPR1	-1.80882
SRP9	-1.80843
SF3A3	-1.80835
SSRP1	-1.80706
INTS4	-1.804
HYOU1	-1.80309
LTO1	-1.80293
YJU2	-1.80227
LSM8	-1.80005
LSM7	-1.7968
CENPK	-1.7964
SNAPC2	-1.79448
DBR1	-1.7931
HSPA9	-1.79176
H2BC4	-1.78995
PRELID1	-1.7821
NXF1	-1.77733
AQR	-1.77377
CTNNB1	-1.77252
DHX33	-1.77129
INTS3	-1.7707
ROMO1	-1.77053
ALG2	-1.76889
SMC4	-1.76848
C1orf109	-1.76717
BYSL	-1.76605
RCC1	-1.76555
EIF3E	-1.76424
DTL	-1.7629
DPAGT1	-1.76128
ARIH1	-1.75488
EXOSC4	-1.75474
SF3B2	-1.75145
SAP18	-1.74733
PSMC2	-1.74701
ELOB	-1.74523
RFC2	-1.74516
RPS19	-1.74455
H2BC6	-1.74309
SOD1	-1.74305
MCM3	-1.74286
ACTR2	-1.7387
ZBTB11	-1.73777
SAP30BP	-1.73512
POLR2F	-1.73453
RPSA	-1.73437
KARS1	-1.7324
GNL3	-1.73169
RPL18	-1.73157
DYNC1H1	-1.72663
ATP5MF	-1.72319
NUP160	-1.72174
SS18L2	-1.72104
CDK1	-1.72022
XAB2	-1.719
COPS6	-1.71805
TTC27	-1.71733
POLR2B	-1.7165
WDR77	-1.71369
WDR5	-1.71308
EIF2B5	-1.71137
PRPF8	-1.7053
THOC3	-1.70319
SMC2	-1.70259
KIF23	-1.7012
HEATR1	-1.70014
SNRNP25	-1.69465
EIF6	-1.69334
NELFB	-1.69222
TOP2A	-1.68615
POLE2	-1.68401
GTPBP4	-1.68371
DDX10	-1.68231
HSPA5	-1.67848
RNPS1	-1.67799
GTF2B	-1.67698
CFAP298	-1.67629
RPL26	-1.67596
MCM2	-1.6751
RIOK2	-1.66959
CENATAC	-1.66934
RPS5	-1.66865
CRNKL1	-1.66768
ISCU	-1.66566
WEE1	-1.6642
CSTF1	-1.66234
SPOUT1	-1.66056
RABGGTA	-1.66045
NFS1	-1.6601
HARS1	-1.65879
CIAO2B	-1.65824
CCT2	-1.65755
FCF1	-1.65498
RPLP2	-1.65241
TAF6	-1.6504
CHMP2A	-1.64898
THAP1	-1.64835
CERS2	-1.64627
PRPF38B	-1.64594
MED30	-1.64496
EPRS1	-1.64494
NUTF2	-1.64474
EIF3G	-1.64432
TIMM10	-1.64425
RFC3	-1.64254
OSGEP	-1.64204
MARS1	-1.63876
DDX54	-1.63706
COPG1	-1.63567
CHMP6	-1.6332
UTP20	-1.63257
TOMM40	-1.62775
TOMM22	-1.62617
MCM6	-1.62428
PSMG3	-1.62103
DDB1	-1.61804
H3C13	-1.61785
SNAPC5	-1.6163
MTBP	-1.61572
SRP54	-1.61504
SMC1A	-1.61238
COPS5	-1.61152
CIAO1	-1.61149
TINF2	-1.61003
TRIAP1	-1.60812
PRMT1	-1.60617
ATP6V1F	-1.6028
ARF4	-1.60244
PDCD11	-1.59866
NUP85	-1.59843
RPL6	-1.59766
MCL1	-1.5935
EEF2KMT	-1.59254
MRPL41	-1.59013
UBE2I	-1.59011
RBM25	-1.58581
RAD9A	-1.58167
POLD3	-1.58114
STX5	-1.578
RAE1	-1.57676
DDX49	-1.57541
PSMC4	-1.57438
CTNNBL1	-1.57301
PSMA4	-1.57174
DYNC1I2	-1.57148
AARS1	-1.57057
AHCTF1	-1.56842
CHERP	-1.56822
THOC7	-1.56795
GRPEL1	-1.56736
MEPCE	-1.56627
UBA52	-1.56491
WARS1	-1.56463
POLR3A	-1.5643
RPL5	-1.56163
PSMG4	-1.56059
RPL38	-1.55936
RANGAP1	-1.55795
H2BC15	-1.55778
EEF1G	-1.55773
ZNF131	-1.55541
CHD4	-1.55135
RBBP6	-1.55084
RPS25	-1.54964
ANAPC1	-1.54819
NCBP1	-1.54799
PSMD6	-1.54722
SYMPK	-1.5472
MDN1	-1.54696
TP53RK	-1.54639
UBE2S	-1.54623
VHL	-1.54361
UFD1	-1.54058
NOL6	-1.53977
MFAP1	-1.53808
MED6	-1.53785
PSMD3	-1.53772
RPP21	-1.53606
BRIX1	-1.53382
TPX2	-1.53331
CPSF4	-1.53294
PRELID3B	-1.53197
PKMYT1	-1.53154
LONP1	-1.53131
PSMD4	-1.53025
NUP214	-1.52945
NOC4L	-1.52741
PMPCB	-1.52667
TUBB	-1.52488
GUK1	-1.52388
MRTO4	-1.52382
POLR1A	-1.52272
RPS10	-1.52228
PSMD7	-1.52175
RPN1	-1.52133
EXOSC7	-1.5204
MIS18A	-1.51865
RPA3	-1.51809
PSMD11	-1.51669
RPL37	-1.51444
CCT6A	-1.51402
FIP1L1	-1.51365
H2AC15	-1.51276
RACK1	-1.51218
ZMAT5	-1.51207
RRP12	-1.50942
CCT5	-1.50876
ARL2	-1.50867
POLD2	-1.50851
SRP72	-1.50766
NUBP1	-1.50681
URI1	-1.50317
MRPL10	-1.50179
PSMD2	-1.50168
NCAPG	-1.49953
RACGAP1	-1.49872
ATP6V0B	-1.4982
NUP133	-1.4973
NUDC	-1.49661
EIF3D	-1.49594
EIF1AD	-1.49548
POP5	-1.49469
BRD4	-1.49335
NOP56	-1.49326
ANAPC5	-1.49297
GPN1	-1.49177
TBL3	-1.49145
MED22	-1.491
PSMC6	-1.49077
RFC5	-1.48925
NOP9	-1.48845
NACA	-1.48746
EIF5	-1.48553
GINS4	-1.4848
DHX16	-1.48151
XPO1	-1.4795
HNRNPM	-1.47702
SRSF1	-1.47605
CINP	-1.47598
ATP5F1D	-1.47515
GPS1	-1.47327
NARS1	-1.47188
SUPT16H	-1.47134
PTPN23	-1.46942
WDHD1	-1.46818
RPL37A	-1.4669
TBCB	-1.46317
PSMA2	-1.46273
PDCD2	-1.45903
MRPS24	-1.45802
PSMC3	-1.45632
RFT1	-1.45414
PPP1R15B	-1.45322
SPATA5L1	-1.45156
WDR82	-1.45151
NOP58	-1.44821
EIF3H	-1.44806
SLC39A7	-1.44761
COPS2	-1.44723
VARS1	-1.44611
TSR1	-1.445
PCBP2	-1.44422
WDR18	-1.44234
SCFD1	-1.44078
USP36	-1.43962
DDX18	-1.43783
SPCS2	-1.43521
CPSF3	-1.43465
POLD1	-1.43417
PDPK1	-1.43381
POLR2H	-1.4328
SNAPC4	-1.43173
DNAJC17	-1.43116
TTI1	-1.4307
DKC1	-1.4292
CCND1	-1.4281
WDR3	-1.42646
KRT8	-1.4255
MRPL35	-1.4235
BIRC5	-1.42161
SMR3B	-1.41896
BANP	-1.4166
SRP14	-1.41588
GTF2E1	-1.4151
RPL24	-1.41385
MAD2L1	-1.41281
GTF2A2	-1.41185
EXOSC2	-1.41023
PRPF31	-1.40946
SRSF11	-1.40879
HAUS8	-1.40624
AURKB	-1.40351
CDAN1	-1.40179
POLR3C	-1.40093
TRAPPC8	-1.39988
YARS2	-1.399
OIP5	-1.39816
ELP6	-1.39732
ERCC3	-1.39624
SLU7	-1.3961
ORC1	-1.39609
FTSJ3	-1.39592
TUBGCP2	-1.39334
EXOSC8	-1.39298
TOPBP1	-1.39262
PRIM1	-1.39208
CTDP1	-1.39098
RBX1	-1.39041
MARS2	-1.38946
LSM4	-1.38496
DHRSX	-1.3823
CCNK	-1.38058
H2AC20	-1.37983
MCM5	-1.37752
PRC1	-1.37606
HSPD1	-1.37395
SNRNP27	-1.37364
SF3B6	-1.37266
RNPC3	-1.37189
UTP23	-1.37131
CDCA8	-1.37003
CCNH	-1.36942
CPSF1	-1.36854
KRR1	-1.36843
SNW1	-1.36768
SRBD1	-1.36759
BCAS2	-1.36716
XRCC6	-1.36627
PPP1R11	-1.36583
DPH3	-1.36474
CACTIN	-1.36448
ARPC4	-1.36296
CDK9	-1.36178
ESS2	-1.36177
VPS18	-1.36083
GTF2F2	-1.35961
MZT1	-1.35903
ALG13	-1.35783
RPP30	-1.35763
NXT1	-1.35546
HMGCS1	-1.35372
NUP88	-1.35159
RARS2	-1.34958
GET3	-1.34656
TONSL	-1.34445
ZMAT2	-1.34394
DDX47	-1.34217
SPTSSA	-1.33666
KIN	-1.33611
UPF2	-1.33509
TRAPPC3	-1.33421
DDX55	-1.33405
IGF1R	-1.33365
SART3	-1.33187
POLA2	-1.32858
BMS1	-1.32646
CDC73	-1.32441
SRCAP	-1.32247
DHPS	-1.32113
PPP4C	-1.31971
NOP16	-1.31757
KAT8	-1.31742
NOP2	-1.31685
FNTA	-1.31514
ELP1	-1.3145
TCF7L2	-1.31218
SUPT5H	-1.30994
CSE1L	-1.30987
SRRT	-1.30757
EIF5A	-1.30651
NAA10	-1.3056
RRS1	-1.30491
ARHGEF7	-1.30448
TAF1C	-1.30403
CCAR1	-1.30284
EXOSC5	-1.30269
MED20	-1.30089
FXN	-1.30035
TTF2	-1.3002
NUP93	-1.29973
ILF2	-1.29808
OGT	-1.29667
GTF2H1	-1.29363
SART1	-1.29287
UPF1	-1.28987
LSM6	-1.28966
WDR46	-1.28957
ZC3H13	-1.28911
POLR3H	-1.28901
H2BC5	-1.28762
DMAP1	-1.28692
CHAF1A	-1.28642
PCF11	-1.28623
PSMD1	-1.28491
MRPL57	-1.28361
EIF4E	-1.27908
RIOK1	-1.27673
CCT7	-1.2755
ANAPC15	-1.27498
MRPS23	-1.2735
COPS8	-1.27336
EWSR1	-1.27326
ALG1L	-1.27299
TAMM41	-1.27135
WDR12	-1.26951
PFDN6	-1.26752
ELP5	-1.26742
NUP155	-1.26626
RPL30	-1.26588
GMPPB	-1.26569
DNAJC8	-1.26527
ATP6V1G1	-1.26449
SNRNP70	-1.26403
TUBGCP5	-1.26384
ZNF830	-1.26364
NEDD8	-1.26029
EIF3M	-1.25897
INCENP	-1.25827
INTS6	-1.25822
CMPK1	-1.25815
LSM11	-1.25778
RBMX	-1.2558
SBNO1	-1.2557
MED28	-1.25563
MRPS12	-1.25516
NVL	-1.25375
SIN3A	-1.2523
BOP1	-1.25056
CENPN	-1.24976
RAD51C	-1.24933
THG1L	-1.24873
XRN2	-1.24801
NUF2	-1.24641
URB1	-1.24478
HSD17B10	-1.24456
PSMD14	-1.24423
GARS1	-1.24333
EBNA1BP2	-1.24273
UQCRFS1	-1.24204
UBE2N	-1.24096
UBTF	-1.24083
SPDL1	-1.24079
ZRSR2	-1.24028
RPS21	-1.23994
CCT8	-1.23925
RPAP2	-1.23835
AFG3L2	-1.23802
MRPL17	-1.23735
ESF1	-1.2363
EIF3A	-1.23623
BRF1	-1.23482
GET1	-1.23306
NDUFB10	-1.23124
WDR75	-1.23074
MCM3AP	-1.23055
CHORDC1	-1.23021
PPIL1	-1.2296
IK	-1.22864
PPP1R8	-1.2272
TGS1	-1.22632
DARS1	-1.22551
RPL35A	-1.2245
ARCN1	-1.22343
MED8	-1.22159
FDXR	-1.22146
GET4	-1.22111
VIRMA	-1.21951
MAK16	-1.21909
NBAS	-1.21858
ALG11	-1.21685
CSTF3	-1.21491
RBM39	-1.21472
YAE1	-1.21351
ATP5ME	-1.21168
PELO	-1.21158
SMG1	-1.21137
RRP15	-1.21066
UBA2	-1.20838
CHCHD4	-1.20825
NSA2	-1.20804
CSNK2B	-1.20751
GEMIN5	-1.20749
MAX	-1.20647
IARS2	-1.20625
TIMM44	-1.20233
H2AC16	-1.20218
PSMC5	-1.20143
ISY1	-1.19829
CCDC115	-1.19712
IRS2	-1.19679
CAPZB	-1.19545
DDX20	-1.19427
DPM1	-1.19176
NLE1	-1.18718
RPAIN	-1.18641
MRPS21	-1.18619
SBDS	-1.18564
SLC35B1	-1.18535
RPP40	-1.18504
SHQ1	-1.18372
OXSR1	-1.18318
BUD23	-1.18201
MCM7	-1.18145
SMC3	-1.17811
STAG2	-1.17612
POLR1F	-1.17599
CDIPT	-1.17587
RBM14	-1.17518
SAE1	-1.17481
TBP	-1.1746
COG7	-1.17199
NOL10	-1.17149
SMARCE1	-1.1712
CLTC	-1.16992
ATL2	-1.16951
DDX46	-1.16861
TELO2	-1.16788
MED11	-1.16707
ECD	-1.16645
ATP6V1A	-1.16494
ATP5F1A	-1.1636
LARS1	-1.16323
RSL1D1	-1.16284
SKP1	-1.16269
BPTF	-1.16264
MRPL21	-1.16213
NOL7	-1.16183
NCAPG2	-1.16079
CNIH4	-1.16002
RBM17	-1.15948
SEC13	-1.15818
HJURP	-1.15816
ALDOA	-1.1571
SACM1L	-1.1571
RPL36A	-1.1554
MRPL33	-1.15377
PPIL2	-1.15287
ACTR8	-1.15252
CDC6	-1.15216
NIPBL	-1.15204
USP39	-1.15102
AURKA	-1.15078
MED14	-1.1504
TOP3A	-1.15038
NSUN4	-1.14765
DYNLRB1	-1.1471
WBP11	-1.1437
SNRNP35	-1.14156
CUL1	-1.14088
NRBP1	-1.13997
NIFK	-1.1398
COA7	-1.13907
LAS1L	-1.13862
POLR1B	-1.13479
HAUS6	-1.13463
AKIRIN2	-1.13448
MTREX	-1.13297
MLST8	-1.13139
SDAD1	-1.12951
SRFBP1	-1.12934
PTCD1	-1.12776
PNN	-1.12439
MSTO1	-1.12046
ABCF1	-1.1195
STIL	-1.11583
METTL14	-1.11415
TAF8	-1.11181
TUBA1B	-1.11059
NEPRO	-1.1105
SLC39A9	-1.11035
MTPAP	-1.10926
MYBBP1A	-1.10861
IGBP1	-1.10775
PMPCA	-1.10763
EIF1AX	-1.10738
GGTLC2	-1.10683
SNAP23	-1.10657
SRP19	-1.10357
COX7C	-1.10307
WDR1	-1.10259
DTYMK	-1.10231
NAT10	-1.09936
DDX42	-1.09707
ARMC7	-1.09706
NDUFC2	-1.09694
WDR33	-1.0967
PRPF6	-1.09571
NDUFA8	-1.09521
POLR3E	-1.09369
CYC1	-1.09351
GRB2	-1.09272
NOL11	-1.0891
MSX2	-1.08895
TBCD	-1.08891
GFER	-1.08724
PPA1	-1.08523
POLR3F	-1.08496
DCTN2	-1.08462
LSG1	-1.08398
INTS10	-1.08313
ANAPC10	-1.08265
BCL2L1	-1.08154
SSB	-1.08088
PSMC1	-1.07954
THOC5	-1.07946
DNAJC11	-1.07905
TFB2M	-1.0787
ZNF335	-1.07696
MRPL34	-1.07541
GINS3	-1.07469
SALL4	-1.07405
LSM5	-1.0728
HAUS7	-1.07279
BDP1	-1.07027
LCE5A	-1.06956
CENPE	-1.06938
PPP1R2	-1.06877
SASS6	-1.06859
TTI2	-1.06829
MFN2	-1.06481
MRPS11	-1.06438
GGPS1	-1.06426
UTP11	-1.06425
PELP1	-1.06363
DNAJA3	-1.06345
SURF4	-1.06157
RTF1	-1.06154
TMED2	-1.0595
UBE2Z	-1.0582
NHP2	-1.0565
MED31	-1.05649
ISCA2	-1.05587
CYCS	-1.05582
NUDCD3	-1.05447
RNF113A	-1.05439
EXOC3	-1.05412
ALG1	-1.05383
AARS2	-1.05377
POP4	-1.05375
IMP4	-1.05351
ACTR10	-1.05305
CEP43	-1.05279
HNRNPL	-1.05116
PSMD8	-1.05029
TOMM20	-1.04913
OTOP1	-1.04724
NOP53	-1.04662
RRP7A	-1.04645
MRPL16	-1.04632
LYRM4	-1.04624
HAUS1	-1.04477
CDC40	-1.04459
ZC3H18	-1.04401
FAM50A	-1.04281
PGS1	-1.04272
MRPL38	-1.04251
HMGN2	-1.04158
AK6	-1.04154
SENP6	-1.04056
PSMB7	-1.04001
SLC7A5	-1.04
TIMM8A	-1.03999
ITGAV	-1.0393
TBCC	-1.03839
TRNT1	-1.03757
MTG2	-1.03691
LRPPRC	-1.03674
MRPL9	-1.03611
OXSM	-1.03568
GNB1L	-1.0353
TMEM165	-1.03528
UFL1	-1.03461
PDE12	-1.03403
YBX1	-1.03398
SMARCB1	-1.03385
HNRNPU	-1.03212
LARS2	-1.03157
GTF3C5	-1.02986
UFM1	-1.02979
SMG6	-1.02943
FNTB	-1.02889
ZBTB17	-1.02807
LSM3	-1.02324
ABCB7	-1.02277
INTS1	-1.02227
GBF1	-1.02168
SRRM1	-1.02126
CNOT3	-1.02117
SMG5	-1.02005
SPCS3	-1.01984
C1orf131	-1.01789
ALG14	-1.01703
H2BC9	-1.01611
XPO5	-1.01597
TUBGCP4	-1.01593
DDX59	-1.01439
TPT1	-1.01412
KTI12	-1.01397
FARSA	-1.01285
NDUFB4	-1.01182
HMGB3	-1.00966
POLR3B	-1.00758
MRPL55	-1.00679
UBE2L3	-1.00619
CMTR1	-1.00516
CENPM	-1.00301
INO80	-1.00269
HYPK	-1.00231
PREB	-1.00223
DDX6	-1.00125
MTOR	-1.00014
NDUFAF1	-1.00005
GLRX5	-0.999901
TRAPPC4	-0.999781
EMC3	-0.998929
ACTL6A	-0.997083
TIGD1	-0.996432
VARS2	-0.995643
ILF3	-0.994865
PRMT5	-0.993595
NRF1	-0.992759
SLC35B2	-0.992654
MTRF1L	-0.992378
IPO13	-0.99164
RAB11A	-0.991264
ZNF574	-0.990046
TICRR	-0.989903
TRAPPC11	-0.989692
TUBGCP3	-0.988159
SOD2	-0.987701
TUBG1	-0.987413
THOC1	-0.986165
EIF4A1	-0.985968
ARPC3	-0.985892
PLK4	-0.985669
EIF2S3	-0.985096
AGPAT1	-0.984345
IPO7	-0.984319
NKAP	-0.983131
GNL3L	-0.982814
NUP43	-0.982802
AATF	-0.980545
NHLRC2	-0.980457
GTF3C2	-0.978828
RBBP5	-0.977573
MAT2A	-0.97607
MRPS5	-0.976045
KRTAP4-11	-0.97443
NDUFB3	-0.972955
RABGGTB	-0.972848
GAPDH	-0.972378
NELFA	-0.972121
SUPV3L1	-0.971264
ZNF492	-0.971123
PES1	-0.97101
IFITM3	-0.971
NMT1	-0.969167
SRD5A3	-0.969139
DNAJC9	-0.967532
MRPL14	-0.967206
PMF1	-0.967205
MRPS35	-0.965168
ELAC2	-0.964775
SARS2	-0.962892
CDCA5	-0.960738
MST1	-0.960341
PNPT1	-0.960306
MCM4	-0.96001
NUBP2	-0.959197
WDR61	-0.958439
MED18	-0.958091
GTF2A1	-0.95808
MIS12	-0.957692
CCNB1	-0.95702
COX17	-0.956785
HSD17B12	-0.956773
TRMT5	-0.955684
TANGO6	-0.954743
RPL28	-0.95213
UNC50	-0.951715
TSG101	-0.951657
INTS5	-0.95117
H2BC8	-0.951075
CDC26	-0.950579
EXOSC10	-0.948665
SNAPIN	-0.947188
MIPEP	-0.946397
POLG	-0.945026
H2AC12	-0.944924
DENR	-0.944054
DNM2	-0.942043
TIMM29	-0.941526
MRPS14	-0.940893
MAU2	-0.94045
MRPS16	-0.939886
TFIP11	-0.939577
MRPL12	-0.938509
VPS33A	-0.937978
NR2C2AP	-0.937628
PARD3	-0.936931
NDUFA6	-0.936822
INTS2	-0.935747
KANSL3	-0.935511
MED29	-0.934839
CEBPZ	-0.934751
PRPF4	-0.934302
LTV1	-0.933927
PLRG1	-0.932729
COG3	-0.931414
GGT1	-0.930584
ATP6V1E1	-0.930171
PYURF	-0.929948
PPA2	-0.929834
NCAPD2	-0.929487
AQP7	-0.928364
RNMT	-0.927919
NMD3	-0.927485
PISD	-0.927025
NAPG	-0.924708
PTMS	-0.924541
PCID2	-0.923828
TRIM37	-0.923207
EIF2B1	-0.923125
MVD	-0.922802
WDR83	-0.921888
FOXD4	-0.921568
CPSF2	-0.920622
NDUFC1	-0.920012
RPUSD4	-0.919498
DCTN3	-0.918075
NOL8	-0.917615
DOHH	-0.916349
VPS41	-0.916241
MRPL49	-0.915994
EMC7	-0.914973
MAD2L2	-0.914122
PNO1	-0.913842
DDX24	-0.913163
EARS2	-0.911462
NOL9	-0.911352
MRPL4	-0.908929
MRPS27	-0.907899
DNAAF5	-0.905778
CLNS1A	-0.905378
CTU1	-0.905033
HDAC3	-0.904992
MRPL23	-0.904777
RTTN	-0.904699
AGAP6	-0.904582
COPS4	-0.903997
TIMM13	-0.903311
MRPL36	-0.90226
NOP10	-0.901594
SPTLC1	-0.901123
THAP11	-0.900874
CLCC1	-0.900843
INTS8	-0.899361
PKM	-0.898235
MRPL45	-0.897689
CWC22	-0.897127
MED27	-0.895739
KIF18A	-0.895413
PTCD3	-0.895408
KDSR	-0.89489
RBMX2	-0.894494
MRPL2	-0.893855
RTF2	-0.893052
NDUFS8	-0.892961
SRPRB	-0.892547
SETD1A	-0.892511
TRAPPC1	-0.890223
MOCS3	-0.889836
GATAD2A	-0.889511
ZCCHC9	-0.889088
H2AX	-0.886899
PARD6B	-0.886695
ANKRD49	-0.885602
MRPS10	-0.88529
ARGLU1	-0.884869
ISG20L2	-0.88422
CKAP5	-0.884024
RCL1	-0.883504
BAP1	-0.88281
POP1	-0.882417
DHX9	-0.88172
NFYC	-0.880962
EMC4	-0.878446
POLRMT	-0.878396
LETM1	-0.87837
DDOST	-0.878043
ACLY	-0.877856
CFL1	-0.877854
DICER1	-0.877786
UQCRC2	-0.877106
DDX39B	-0.876485
SPATA5	-0.876104
UBE2J2	-0.87549
SCD	-0.874813
WDR55	-0.872869
STX4	-0.872618
SNRNP40	-0.872467
URM1	-0.871643
SCYL1	-0.871044
OSTC	-0.867889
ATP6AP1	-0.86754
FAF2	-0.867522
TIMM23	-0.867093
MNAT1	-0.867001
SLC25A3	-0.866246
TARS2	-0.865196
SLC25A28	-0.863538
MOB4	-0.863139
NDUFA11	-0.862526
TUBGCP6	-0.861924
RANBP3	-0.861248
RINT1	-0.86107
VPS13D	-0.860984
PTK2	-0.86065
PRPF40A	-0.860626
UTP25	-0.859209
DHX38	-0.859126
FAM32A	-0.857393
TADA2A	-0.856528
NDUFB9	-0.856309
CDC42	-0.854343
MRPS25	-0.85349
TEN1	-0.852677
RABIF	-0.852347
CRKL	-0.852335
PPP4R2	-0.851986
PI4KB	-0.851191
NDUFAF3	-0.850505
ATP5F1B	-0.850108
DDX21	-0.849912
RRP9	-0.849894
PPIL4	-0.847943
PRKCI	-0.84782
CHCHD1	-0.847305
SEC63	-0.847068
SKP2	-0.846966
VDAC1	-0.844274
EXT1	-0.84416
ELP2	-0.842815
SMNDC1	-0.842024
PTPMT1	-0.841572
ZNHIT3	-0.841372
PAK1IP1	-0.839856
PARS2	-0.837742
MRPL11	-0.837413
NDUFB7	-0.836913
EXOSC3	-0.836452
MRPL28	-0.836391
PDAP1	-0.833856
TAF10	-0.832476
RAD1	-0.832211
DNAJC13	-0.829893
TWNK	-0.829727
DDX11	-0.829417
ELOF1	-0.829368
MRPS30	-0.826837
SNIP1	-0.8267
DDX27	-0.826679
VMP1	-0.826316
MRPS22	-0.825366
TRAPPC5	-0.824021
SEC62	-0.822179
SDHC	-0.821759
MRPS18C	-0.821166
STXBP3	-0.820595
HAMP	-0.819746
OGDH	-0.81913
TARDBP	-0.817414
PDCD5	-0.817151
DDX28	-0.817073
NDUFA2	-0.816112
FDX2	-0.816071
NDUFS2	-0.814498
SUGT1	-0.814025
RAC1	-0.813159
ERCC2	-0.813089
NAA15	-0.812341
FARS2	-0.812336
MRPS6	-0.811119
TEX10	-0.810638
NME6	-0.81031
THOC6	-0.810195
POP7	-0.810188
ATR	-0.808987
PTPA	-0.807244
MRPL32	-0.806656
DIMT1	-0.806357
NUP107	-0.805563
TMEM258	-0.80496
CDK2	-0.804746
TMA16	-0.803667
MED9	-0.802624
GEMIN7	-0.800907
ARF1	-0.800674
RBMXL1	-0.800522
RFC4	-0.800468
GPR61	-0.800129
H2BC14	-0.799668
NOB1	-0.799154
UTP6	-0.797728
NOM1	-0.795902
MRPL18	-0.795855
CTR9	-0.794561
H2AC17	-0.7945
GEMIN6	-0.79378
TOMM70	-0.793606
FBXO11	-0.793485
EXOC8	-0.792328
STRAP	-0.792136
NOP14	-0.791871
SRP68	-0.791792
KANSL1	-0.790626
EIF1	-0.790278
COPS3	-0.790154
EXT2	-0.789832
INPP5K	-0.789533
CENPA	-0.789091
KRBOX5	-0.787888
STN1	-0.787513
NUP205	-0.785719
COQ4	-0.785272
ATP6V0D1	-0.785131
SLC25A26	-0.784874
GTF3A	-0.784082
CDCA3	-0.783778
TMEM199	-0.783198
CTU2	-0.782234
CARM1	-0.78207
SLC9B1	-0.781474
NSMCE3	-0.780901
NRDE2	-0.779504
COX7B	-0.778954
TPI1	-0.778701
NOL12	-0.777667
DOLK	-0.777342
CDK5RAP3	-0.777135
PAF1	-0.776242
COX6C	-0.775979
EIF4G1	-0.775237
CARS2	-0.773852
RPN2	-0.773263
SLC2A1	-0.771404
NARS2	-0.769804
MAGOH	-0.768596
SEC61B	-0.768193
YPEL5	-0.768178
TEDC2	-0.767576
XRN1	-0.767381
FAM168A	-0.766503
PAGR1	-0.766224
PDCD7	-0.765953
HSCB	-0.76581
CNPY2	-0.764091
GNL2	-0.763296
GJA3	-0.761421
PRORP	-0.760523
NFRKB	-0.76014
POLR1H	-0.759615
NCAPH	-0.758591
COX20	-0.758384
CNOT9	-0.758211
NSMCE1	-0.757073
NAA50	-0.756375
PHAX	-0.755801
MED17	-0.755752
RTCB	-0.755731
GTF2E2	-0.755566
VPS39	-0.755273
AHCYL1	-0.755018
NOC2L	-0.75477
PRPF3	-0.753426
PIGY	-0.753018
MRPL27	-0.752636
EXOC1	-0.75214
VPS16	-0.751041
UQCRC1	-0.749595
PMVK	-0.748656
EIF5AL1	-0.748107
MRPS18A	-0.747319
BUB1B	-0.746821
CCNF	-0.746813
WARS2	-0.746043
NUP62	-0.745906
STRIP1	-0.745833
MRPS7	-0.745351
VPS51	-0.745132
USP10	-0.743488
TEFM	-0.743154
MRM2	-0.742476
NPM1	-0.741423
LSM12	-0.741049
NUMA1	-0.740569
NAA20	-0.740138
RCC1L	-0.739937
CEP192	-0.739113
TBCE	-0.737817
EXOSC9	-0.737073
AAMP	-0.736648
POLR3D	-0.734986
CPOX	-0.734439
SINHCAF	-0.73376
NSL1	-0.732952
SNRNP48	-0.732784
RPTOR	-0.731988
CCNA2	-0.731817
COG1	-0.730865
SKA2	-0.730789
TPR	-0.730758
FAM133B	-0.730604
UBAP1	-0.729832
COA6	-0.729442
-8739	-0.728223
ITGB5	-0.727671
MBD3	-0.727447
ACTR1A	-0.725866
MVK	-0.725384
RPP38	-0.723502
SLBP	-0.722088
IPO11	-0.721118
TOP1	-0.720932
NUP153	-0.719737
URB2	-0.719316
ATP6V0E1	-0.718943
MRPL20	-0.717942
PGK1	-0.717824
BMPR1A	-0.717701
YTHDF2	-0.717046
KRTAP4-2	-0.716796
HAUS4	-0.716418
VPS52	-0.715642
GRWD1	-0.714227
OXA1L	-0.713411
MMS19	-0.712413
SDHD	-0.711962
RPL22	-0.711742
PPARGC1B	-0.711279
FDFT1	-0.711192
RER1	-0.710474
PPRC1	-0.708777
USPL1	-0.705257
RAB10	-0.704769
SCG5	-0.704152
MIS18BP1	-0.704106
WNK1	-0.703721
HMGCR	-0.703098
LST1	-0.703091
VBP1	-0.702904
RBM19	-0.702848
COX18	-0.702035
PPP1CB	-0.701942
MRPS18B	-0.701044
DAP3	-0.700962
FABP5	-0.700464
KLF16	-0.70043
CHMP4B	-0.700416
RAD51	-0.700061
RAP1B	-0.69854
SNAPC3	-0.698277
GAR1	-0.697581
SGO1	-0.697079
PRDM10	-0.696604
RHEB	-0.696473
MMGT1	-0.696322
TBCA	-0.695899
NCAPD3	-0.694963
MRPL3	-0.694596
H3C8	-0.6945
MRPL53	-0.694074
ATP5MG	-0.693924
HSP90B1	-0.693708
DPH6	-0.693556
GTF3C6	-0.692474
RGMB	-0.692343
LIMS1	-0.691819
PIK3C3	-0.691252
SARNP	-0.690672
C1orf122	-0.69046
HUWE1	-0.69036
WTAP	-0.690278
DUXA	-0.689885
COA3	-0.689343
DHX36	-0.68925
SAP130	-0.68861
SOS1	-0.688584
ANAPC13	-0.688471
GMNN	-0.688467
TRMT61A	-0.687543
CPSF6	-0.687449
UBE2G2	-0.687409
SNX27	-0.686806
EP400	-0.686479
MED19	-0.686305
QRSL1	-0.685683
C17orf49	-0.685583
FAM136A	-0.684088
PTAR1	-0.68391
NPAT	-0.682025
SSBP1	-0.68179
MRGBP	-0.680896
MRPL46	-0.680692
MYSM1	-0.680596
NDUFV2	-0.679471
UXT	-0.679069
GCN1	-0.679021
GATB	-0.677999
ZC3H8	-0.675735
CDC37	-0.674483
SYVN1	-0.67429
SYS1	-0.674186
SMARCA4	-0.674016
RBM28	-0.673777
HSPA8	-0.673329
PIGH	-0.673286
NDUFS5	-0.67273
PCYT1A	-0.672121
TCERG1	-0.671253
PIGC	-0.670635
ATP6V1D	-0.67018
ELOC	-0.66978
TTC1	-0.669752
RPL10	-0.666673
HARS2	-0.666585
C1QBP	-0.666567
USP9X	-0.666133
FAAP20	-0.666077
ELP3	-0.665251
CERT1	-0.665244
HGS	-0.665066
PIGM	-0.664628
DDX23	-0.664103
MRPL39	-0.663996
PPP6C	-0.663845
HUS1	-0.66378
COX5A	-0.660344
SERP1	-0.659747
PPP2R1A	-0.65924
PABPC1	-0.658855
ATP5F1C	-0.658686
NR5A1	-0.65868
NUP98	-0.658382
UQCRB	-0.657713
MRPL15	-0.65764
TIPIN	-0.657614
TMEM41B	-0.657483
ZNF273	-0.657176
H2AC6	-0.656958
MICOS10	-0.656785
DARS2	-0.655429
CAP1	-0.654839
IGF2BP1	-0.654345
FECH	-0.653486
RARS1	-0.65304
RBSN	-0.653004
EIF4B	-0.652608
GFM1	-0.652278
ZBTB8OS	-0.64954
ORC5	-0.648937
NDUFB6	-0.648844
TEDC1	-0.64847
PDCD2L	-0.648271
RBM48	-0.648144
KIAA1143	-0.647613
TGIF1	-0.646714
GTF2H4	-0.646477
EFL1	-0.646428
KAT2A	-0.646185
SURF6	-0.645229
TSC22D2	-0.644775
RTRAF	-0.644401
GTF3C4	-0.643775
MRPL43	-0.643353
UTP18	-0.642927
GEMIN4	-0.642872
USP8	-0.642671
DERL1	-0.641712
CLDN6	-0.641485
EMC1	-0.641246
OSBP	-0.641145
ATF4	-0.641112
B3GAT3	-0.640198
ZNF407	-0.639996
UCHL5	-0.639667
TAF1B	-0.63947
KRTAP5-11	-0.639085
JAZF1	-0.638116
ATP6AP2	-0.637477
HS2ST1	-0.637321
MED10	-0.636476
PPIE	-0.634701
HNRNPA1L2	-0.634634
DNTTIP2	-0.630555
LRRC37A3	-0.630455
NEO1	-0.630204
NUP58	-0.629713
ATP5PB	-0.628932
UBFD1	-0.628873
LAGE3	-0.628814
RPF1	-0.628377
GTF3C1	-0.628113
ACIN1	-0.627961
MED21	-0.627336
MED4	-0.626609
NBPF3	-0.626309
SGF29	-0.625885
YEATS2	-0.625855
TECR	-0.62545
NDUFAB1	-0.625227
NUFIP1	-0.625071
CELSR2	-0.624492
SMG7	-0.624138
PTPN11	-0.624116
GLE1	-0.623022
CNN2	-0.622829
IBA57	-0.62245
RPP14	-0.621554
RICTOR	-0.620838
CAMLG	-0.620672
RAB6A	-0.620185
UBE2K	-0.620038
PFDN1	-0.619896
RPS19BP1	-0.619757
GADD45GIP1	-0.619589
CHP1	-0.61928
NDUFAF8	-0.619117
YWHAE	-0.618906
KBTBD2	-0.616949
CRB3	-0.616752
FBXO5	-0.615979
GABPB1	-0.615461
ADAT2	-0.614706
KIAA2013	-0.614434
CAB39	-0.613967
B3GALT6	-0.613286
GTPBP10	-0.613189
TSEN54	-0.61305
MRPL50	-0.612977
UBQLN4	-0.612323
EIF4G2	-0.611597
PLCG1	-0.60909
ELP4	-0.608654
RIC1	-0.60855
TNPO1	-0.608412
ELL	-0.608264
COX5B	-0.606757
MRPL19	-0.606455
MCM10	-0.605997
DDX52	-0.605096
RPP25L	-0.604357
RBBP8	-0.604166
CASC3	-0.603487
HTATSF1	-0.603285
DNAJB11	-0.603174
PPP2R3C	-0.60247
NDST1	-0.602063
PIGW	-0.601369
NCOA4	-0.601137
MANF	-0.600522
DNLZ	-0.599463
COG5	-0.599446
CCDC107	-0.599294
LCE2A	-0.598866
REXO2	-0.598351
TUBE1	-0.598346
SUGP1	-0.597973
EEF1B2	-0.597018
MRPS31	-0.596793
MRPS17	-0.596683
PPP2CA	-0.59537
RNF4	-0.592069
HSF1	-0.591095
TAF7	-0.590983
PC	-0.590841
ADAT3	-0.590503
METTL16	-0.590389
DGCR8	-0.590339
LLPH	-0.590259
XRCC5	-0.59019
RRP1	-0.589824
SYF2	-0.589113
STT3A	-0.58868
CENPC	-0.588543
UBR4	-0.587721
TTC5	-0.587233
METTL17	-0.586672
CA5A	-0.586412
ATRIP	-0.586193
CEP131	-0.586097
RAMAC	-0.585675
KRT18	-0.584505
NDUFS3	-0.583919
H2AJ	-0.583665
SF3B1	-0.583622
ACACA	-0.583393
MRPL54	-0.58334
NDUFAF4	-0.583156
SLC33A1	-0.582834
DDX51	-0.58277
BTF3L4	-0.58239
HAUS3	-0.581794
GTF3C3	-0.581561
DRG1	-0.581388
ARL8B	-0.58132
ACTR6	-0.580741
SVBP	-0.580729
CENPJ	-0.580609
WDR36	-0.57961
NDC1	-0.578243
SLC10A7	-0.577153
TRIM71	-0.577099
ABHD17A	-0.57674
MON2	-0.576525
DNAJC19	-0.576464
CAPN15	-0.576372
GABPA	-0.575063
NDUFV1	-0.574321
STX18	-0.574272
TSFM	-0.574219
HNF1A	-0.573797
AMBRA1	-0.573715
UTP3	-0.572709
CWF19L2	-0.572507
NOPCHAP1	-0.571952
TRA2B	-0.571863
STAMBP	-0.571832
RHOQ	-0.571757
NELFCD	-0.571503
TIMM9	-0.571479
SEH1L	-0.570916
SEM1	-0.568845
THAP5	-0.568351
MAPK1	-0.567725
SPNS1	-0.566777
GPKOW	-0.566658
CIAO2A	-0.566597
RSPH9	-0.56613
TMED10	-0.565483
CTDNEP1	-0.564116
DYNLT4	-0.563833
TSPYL5	-0.563584
FDPS	-0.562749
CS	-0.562727
SRPRA	-0.56238
UBE2Q1	-0.56224
ATP2B1	-0.561939
COX19	-0.560679
GOT2	-0.558245
PRKRIP1	-0.558071
COG8	-0.557606
RPL36AL	-0.55719
WDR48	-0.556271
ARID2	-0.555977
CEBPA	-0.555658
SRSF10	-0.554318
SNF8	-0.55343
CENPL	-0.553332
TRMT10C	-0.552341
THAP3	-0.551978
SLC7A6OS	-0.550615
NDUFA1	-0.550314
EXTL3	-0.550295
POLG2	-0.549169
INTS7	-0.548711
SETDB1	-0.548359
COQ2	-0.546962
NDUFB11	-0.5466
PTTG1	-0.54657
E4F1	-0.545891
KRTAP21-1	-0.545654
OLFML3	-0.545337
GOSR2	-0.545138
DIS3	-0.544894
PSMD13	-0.54456
NCAPH2	-0.544256
PPL	-0.544128
PDCL	-0.543644
TYRO3	-0.543597
GPAA1	-0.542911
MRPS26	-0.54279
DHX30	-0.542073
FERMT2	-0.541609
TAF5L	-0.539822
ODR4	-0.539601
MRPL47	-0.539108
ZNF658	-0.538082
BTF3	-0.537838
MCTS1	-0.537235
ST13	-0.535352
ELMO2	-0.535106
CHTF18	-0.534985
SKI	-0.534791
TJP1	-0.534658
DLD	-0.534114
ARHGAP27	-0.533927
DCPS	-0.532919
NFE2L2	-0.532714
METTL5	-0.532495
TLK2	-0.532097
UTP14A	-0.531506
PIGP	-0.530936
KANSL2	-0.530206
SLC25A38	-0.530006
SNRPC	-0.528503
TFAM	-0.528217
MTERF3	-0.527453
PIGS	-0.527019
PET117	-0.52701
DPH2	-0.526608
ACTG1	-0.526458
NELFE	-0.526447
DNAJA1	-0.526292
INTS14	-0.526139
WDR25	-0.525261
KRTCAP2	-0.52434
SON	-0.524242
PI4KA	-0.523902
GTF2F1	-0.523505
ABT1	-0.523495
YAP1	-0.52318
FAM98B	-0.522549
PIGO	-0.52216
FEN1	-0.522037
RNF20	-0.520908
MRPL24	-0.520652
H2AW	-0.520467
SAMD4B	-0.520399
CMTM8	-0.520162
GFM2	-0.519882
MRPL40	-0.51978
PBRM1	-0.519383
NFU1	-0.517849
RBM5	-0.517713
DERL2	-0.5173
NDUFS7	-0.517191
RNF25	-0.516872
VPS37A	-0.516639
SPRTN	-0.516362
ATP5PF	-0.515584
PIGV	-0.515504
ELOVL1	-0.515175
TFB1M	-0.515005
CENPT	-0.514433
F11R	-0.512827
MTG1	-0.511943
UBA3	-0.511444
HNF4A	-0.510772
MGAT1	-0.510688
FOXA2	-0.509588
PPP1R10	-0.509568
CHMP3	-0.509123
HAUS5	-0.5089
ATP6V1H	-0.508828
FOXRED1	-0.508525
POLA1	-0.508467
AK2	-0.508257
RBM15	-0.508116
NOA1	-0.50798
MRPL58	-0.507324
MRPL37	-0.506268
ZWINT	-0.505213
CRLS1	-0.50509
C16orf72	-0.504811
CSF3	-0.503632
EP300	-0.50275
EHMT2	-0.502628
ILK	-0.502026
MRPL44	-0.501976
NDUFAF7	-0.501461
PRR13	-0.500984
TDGF1	-0.500869
NDUFA5	-0.500689
CCDC47	-0.500386
MRPS9	-0.500043
ECT2	-0.499958
SKIL	-0.499447
MCRS1	-0.499427
NCKAP1	-0.498059
RPF2	-0.497135
UBE2D3	-0.496815
GANAB	-0.496409
H2AZ1	-0.496138
CCDC59	-0.494184
PYROXD1	-0.494094
POC1A	-0.493913
FBLIM1	-0.492469
SMC5	-0.49189
H3C11	-0.491847
SOWAHC	-0.49158
TMED7	-0.491315
H2AC4	-0.490962
MECR	-0.490244
COG2	-0.489839
TBC1D5	-0.489598
PA2G4	-0.489593
NFATC2IP	-0.48927
RRAGA	-0.48845
IGSF3	-0.488432
FNBP4	-0.488273
SPRR2G	-0.487693
VPS35	-0.487609
PIK3R4	-0.486467
HK2	-0.48479
ARMH3	-0.484578
TERF1	-0.484268
PPP1R7	-0.484202
GABARAP	-0.484159
CHCHD3	-0.483629
TM9SF2	-0.483408
TTK	-0.48327
SLC4A5	-0.482926
FDX1	-0.482707
BECN1	-0.482159
PIGQ	-0.481388
ST20	-0.480468
TRUB2	-0.479747
MARK2	-0.479517
ACTB	-0.479013
KDM8	-0.47893
COA5	-0.478843
NDUFA10	-0.478735
ATXN7L3	-0.478669
C1orf194	-0.478466
H2AC21	-0.478378
RPAP3	-0.47827
DDX5	-0.477922
HCFC1R1	-0.476394
HMGA1	-0.476277
C7orf26	-0.475007
CIAPIN1	-0.474717
ICE1	-0.473802
OPA1	-0.473631
UBA5	-0.473191
MRM3	-0.472844
TAF1A	-0.472782
TIMMDC1	-0.472567
YTHDC1	-0.472132
GZF1	-0.47204
PNISR	-0.471768
SMAD4	-0.471494
GTF2I	-0.470939
DMAC1	-0.470608
ARID3B	-0.470535
ENY2	-0.470493
CEBPB	-0.470059
GATC	-0.470041
SRF	-0.469934
CCDC137	-0.469373
LDLR	-0.469061
AASDHPPT	-0.468984
KDM2A	-0.468687
SMARCA5	-0.468541
TUBB4B	-0.468244
ACO2	-0.467928
ADAMTSL4	-0.467733
PPP1CA	-0.467633
RPL26L1	-0.466975
GPI	-0.466821
BCLAF1	-0.46635
PXN	-0.465952
NCOA6	-0.465946
BORA	-0.465605
TPCN2	-0.465186
PIFO	-0.465026
SLC30A9	-0.464617
-4335	-0.464552
MYBL2	-0.464521
DDX1	-0.464455
DBF4	-0.464272
DHX29	-0.464197
ZCRB1	-0.463947
ATP11A	-0.463421
DPY30	-0.462808
RAB1B	-0.461448
VGLL3	-0.461176
MRPL13	-0.46084
CITED4	-0.460795
UFC1	-0.460517
CELF1	-0.460108
ARID3A	-0.460002
NDUFB2	-0.459879
TRAIP	-0.459857
COX11	-0.459847
WDR26	-0.458617
TAF6L	-0.458197
XRCC3	-0.458146
AURKAIP1	-0.457665
INSR	-0.457533
ZBTB2	-0.457489
SSR2	-0.457092
RTN4IP1	-0.456992
PSMG2	-0.456888
KAT5	-0.456881
TFAP4	-0.456354
NONO	-0.455897
RGL4	-0.455779
NAIP	-0.455696
ATP5MC1	-0.45554
PWP1	-0.455408
METTL3	-0.454754
ADNP	-0.454505
BCL9L	-0.454405
TRIT1	-0.453905
PGAP2	-0.453884
USP37	-0.453874
PIP5K1A	-0.453001
SAR1A	-0.452989
ATXN7L2	-0.452928
VPS45	-0.452918
FBXL19	-0.452006
FAAP100	-0.451916
C1QTNF4	-0.451671
YEATS4	-0.451646
TAF12	-0.451463
ANKFY1	-0.45116
UBA6	-0.451029
ACAD9	-0.450794
FURIN	-0.450683
PRPF39	-0.450654
DCTN4	-0.45049
MTO1	-0.450389
ORC3	-0.450352
RAD51D	-0.448988
PRPF4B	-0.44846
ASNS	-0.44807
VPS29	-0.447983
RASGRP2	-0.447492
ZNF593	-0.44737
ABCA4	-0.447351
GMPS	-0.447285
MLX	-0.447169
PDZK1	-0.44641
CLSPN	-0.445575
SLC25A41	-0.44557
VAPA	-0.445027
RTEL1	-0.444761
TPRKB	-0.444693
FRS2	-0.444347
EMC2	-0.44388
SCNM1	-0.443597
SPRYD4	-0.443458
BRD7	-0.442605
BRK1	-0.442396
DSN1	-0.442307
CEP152	-0.442086
EXOSC1	-0.441804
[truncated: 15,387 more rows]
