# Supplementary material for: Genome-wide mapping of cancer dependency genes and genetic modifiers of chemotherapy in high-risk hepatoblastoma
Source: Nat Commun. 2023 Jul 6;14:4003. doi: 10.1038/s41467-023-39717-6 (PMC10326052; doi:10.1038/s41467-023-39717-6)
Supplement: Supplementary file 14 — Supplementary Data 11 [file 41467_2023_39717_MOESM14_ESM.xlsx]

## Sheet: Venn for Huh6 and ABC-Myc lines
Names	total	elements
Huh6 NEJF1 NEJF10 NEJF6	317	RPS11
		EIF2B5
		BYSL
		PMPCA
		HSD17B10
		DDB1
		RPL19
		XAB2
		IMP4
		RCL1
		MRPL38
		RPS5
		RRP7A
		NAT10
		UBA1
		PUF60
		DAD1
		RIOK1
		RABGGTA
		INTS6
		OGDH
		RBM17
		BIRC5
		CIAO1
		SSU72
		PSMG4
		ALG2
		HSPD1
		CDK1
		POLR2B
		GPN2
		CDIPT
		ELAC2
		UQCRC1
		ZNHIT2
		LSM4
		SNAPC1
		DDX49
		DOHH
		ARIH1
		VPS25
		DNAJA3
		DHX16
		MAK16
		IPO13
		WDR12
		NOP58
		FXN
		RPL4
		MAD2L1
		EIF4A3
		RPS21
		RTCB
		ALYREF
		HDAC3
		CCT4
		CHMP6
		POLRMT
		VMP1
		MRPL41
		TPT1
		FAU
		PHB2
		RAD1
		DNAJC11
		TCP1
		ISCU
		EIF2B2
		SPDL1
		CSNK2B
		NUP133
		HNRNPK
		OXA1L
		POP7
		ACLY
		NACA
		MCM5
		ANAPC1
		KAT8
		RABGGTB
		SCFD1
		GEMIN6
		SF3B2
		TXNL4A
		PAK1IP1
		SF3B5
		TOMM22
		OIP5
		RNPC3
		RPLP2
		RPS24
		MSTO1
		WDR82
		SEC61A1
		CTDP1
		ANAPC10
		BANF1
		KIF23
		CCT7
		BUB3
		POLR3A
		WDR70
		ROMO1
		POLR1B
		NELFA
		RBM14
		SF3A1
		WDR74
		RPL15
		PRPF31
		MRPL14
		DTYMK
		ATP6V0C
		WDR77
		TIMM23
		RPL18A
		FARSA
		SNRNP25
		CCT3
		HSPE1
		MVK
		CDK7
		PMPCB
		COPS3
		ARPC4
		TARDBP
		PSMD4
		POP1
		KTI12
		NFS1
		SNRNP35
		DDX10
		POLE
		GFER
		SEC62
		DDX59
		RPL35A
		SDE2
		CDC23
		NUDCD3
		DNAJC17
		USP5
		TAF1C
		LSM2
		HINFP
		GTF2E2
		RPP21
		MRPS25
		RPL23A
		POLD1
		HMGCS1
		RPS25
		MRPL23
		EIF1AD
		MARS2
		CNOT3
		NLE1
		TRAPPC3
		ARCN1
		INO80
		PGS1
		ALG1
		KDSR
		RPL38
		RFC5
		DDX20
		UTP15
		PGK1
		MMS19
		SUPV3L1
		RPL10A
		EIF6
		RAC1
		MED20
		MNAT1
		NUBP2
		THOC5
		DOLK
		SARS2
		DDX27
		DDX47
		UBE2I
		THOC2
		PELO
		PRPF19
		TEFM
		COPA
		CCT2
		URI1
		RAD9A
		RPS4X
		DHX33
		RPS27A
		RPS3
		CLP1
		EXOSC10
		SNRPF
		RRP9
		MTOR
		NHP2
		MOCS3
		NAA20
		MED11
		PCNA
		RUVBL1
		PCID2
		THG1L
		EIF3F
		FTSJ3
		DKC1
		NELFB
		RPL6
		RFC4
		RPL30
		DYNC1I2
		SRP19
		ALDOA
		CLTC
		SRP9
		MED30
		HEATR1
		INTS3
		SF1
		LSM7
		ISY1
		PPAN
		RPS15
		PHF5A
		THOC3
		RPL26
		EEF2
		AARS2
		NIP7
		TAF6
		ANAPC11
		NIFK
		CDK9
		ATP6V1B2
		PSMG3
		PRIM1
		ELP5
		GMPPB
		CPSF1
		NOP56
		MTG2
		RPL21
		NUBP1
		EIF5
		TIMM10
		SNAP23
		DHPS
		HSPA9
		LSM5
		TUBGCP2
		EIF4A1
		TRAPPC8
		XPO1
		INTS9
		RPS12
		SRSF1
		RPA1
		ESF1
		SACM1L
		NCBP2
		RBM22
		TUBG1
		NCBP1
		TTI2
		RPL18
		MLST8
		KRR1
		ATP6V1G1
		RPL27A
		PPP4C
		BAP1
		CCNH
		NEDD8
		RRP12
		POLR3H
		CDC16
		DMAP1
		RPL23
		WDR5
		COPB1
		PRELID1
		CDC123
		RAD51
		TRAPPC4
		TMEM258
		WDR18
		CCT5
		FDXR
		RAD21
		CPSF4
		ORC6
		POP5
		PAF1
		SNRNP40
		TBCD
		DCTN5
		LARS2
		DBR1
		PPA1
		DPAGT1
		CRKL
		RPL37
		CCDC115
		SMARCE1
		PISD
		SKA2
		CENPM
		VHL
		EEF1G
		PFDN2
		RANGAP1
		POLR3B
		SNRPD2
NEJF1 NEJF10 NEJF6	154	VMN1R149
		DDX5
		TUBB5
		PCYT2
		DARS
		MRPL52
		KNTC1
		POLR2J
		SAMM50
		SARS
		MRPL15
		NGDN
		SMC6
		DHFR
		ATP1A1
		OPA1
		MOGS
		MTHFD1
		KCTD10
		PGAM1
		HARS
		AURKAIP1
		LAMTOR3
		HIST1H3E
		ZBTB8OS
		BARD1
		SLC7A6OS
		GPX4
		TYMS
		SNRPG
		METTL16
		SLC7A11
		UXT
		CDS2
		TUFM
		2410131K14RIK
		ORC5
		PYROXD1
		RAB7
		TSEN54
		IKBKAP
		METAP1
		ECT2
		VPS29
		GFPT1
		PFAS
		GM10662
		RNASEH2C
		YRDC
		TNPO1
		SRP54A
		SKIV2L2
		RNASEH2B
		TUBA1C
		TAZ
		SLC3A2
		HIST1H2AC
		MED21
		B3GALT6
		PPP2CA
		HIST1H2AB
		PEO1
		SLC39A10
		HIST1H3D
		ADSS
		TXNL4B
		EXOC7
		TERF1
		HAUS3
		MECR
		TSFM
		WRB
		GCN1L1
		MTCH2
		CLASRP
		1810026J23RIK
		WDR73
		TRMT61A
		SCD2
		SDHA
		DARS2
		9030624G23RIK
		GEMIN8
		PCYT1A
		HIST1H2AE
		ADAT2
		MBTPS1
		LARS
		TAF2
		TSEN15
		NDNL2
		EEFSEC
		EMG1
		DCLRE1B
		MRE11A
		CENPO
		POLA1
		AASDHPPT
		HIST1H2BN
		UBE2M
		RPS26
		UBA3
		DPH6
		HIST1H3G
		NDOR1
		U2AF1
		SEC22B
		TFRC
		PFDN5
		GPI1
		H2AFZ
		CSNK1A1
		ORAOV1
		DCTN6
		PTAR1
		ARPC2
		RPIA
		HIST1H3H
		CHTF8
		DNMT1
		SEPSECS
		LOC100861615
		TBCA
		VMN1R183
		SYS1
		EEF1E1
		FEN1
		GNB2L1
		ASNS
		POLR1D
		BC052040
		PPAT
		HAUS5
		RNASEH2A
		BCCIP
		PAICS
		TCEB2
		COX11
		TMX2
		SNRPD3
		MARS
		QRSL1
		GMPS
		SEPHS2
		UHRF1
		SSBP1
		GTF2H3
		RPS14
		ATPAF2
		GOLT1B
		VRK1
		PAK2
		ZNHIT6
		RPS27
Huh6 NEJF1 NEJF6	27	BRIX1
		CYCS
		LONP1
		POLR3K
		PSMD3
		EIF3M
		LRR1
		CTU2
		TTC27
		ARGLU1
		OXSM
		PRPF8
		CCNF
		WDR83
		TRMT5
		TOPBP1
		SLC25A26
		DAP3
		ATP6V0B
		PPP1R8
		WDR75
		SRP68
		UQCRFS1
		GGPS1
		UTP23
		THOC6
		HNRNPL
Huh6 NEJF1 NEJF10	286	VPS33A
		TUT1
		CSTF1
		CHORDC1
		CCNB1
		ARL2
		TOP3A
		NOC4L
		GINS1
		TBL3
		ATL2
		PPIL1
		PPIL4
		EXOSC2
		EXOSC7
		GRB2
		BOP1
		PMF1
		COPS4
		INTS1
		PWP2
		DDX18
		CCT8
		MRPS12
		ZMAT5
		DYNC1H1
		RPL32
		DHX15
		MED14
		ARPC3
		SF3A3
		HCFC1
		DDX24
		UBE2N
		POLD2
		LSM3
		STRIP1
		GRWD1
		DNAJC9
		MRTO4
		GTF3C5
		RPN1
		PSMC4
		EIF3D
		RARS2
		FNTB
		RPS29
		EIF5A
		PLRG1
		ATP6V1A
		TRAPPC5
		VPS16
		SLC35B1
		PSMD2
		HSCB
		MVD
		PRMT1
		ERH
		NDC80
		UBE2L3
		ATP6V1E1
		NAA15
		RUVBL2
		RPAP1
		VCP
		PSMA5
		FARS2
		RPP30
		SLC2A1
		INTS5
		PABPN1
		URB2
		INPP5K
		ATP6V1F
		COPB2
		COPS6
		NUTF2
		RPLP0
		EXT1
		EIF2B4
		TELO2
		METTL14
		SRSF7
		HAUS1
		RPS6
		PRMT5
		RPS10
		PSMB7
		ELP6
		DHX8
		EIF3A
		SOD1
		MCM7
		MRPL55
		CDT1
		PSMD6
		RPL28
		UBL5
		RPL3
		CDC45
		CWC22
		DNM2
		MCM2
		CDAN1
		MCM4
		CEP192
		KANSL3
		NPLOC4
		DDX21
		NSMCE1
		TIMELESS
		SBDS
		EXOSC4
		FNTA
		MIS12
		USP36
		MRPS21
		MAGOH
		RPL37A
		GUK1
		RPL8
		ELP2
		RPL31
		PSMB3
		POLR3F
		PSMA6
		EIF3I
		GAPDH
		POLR2E
		RPS9
		DDX56
		RPL14
		MYBBP1A
		NUDT21
		GINS2
		RPP38
		NSUN4
		COG7
		RRN3
		SMNDC1
		RAE1
		POLR2L
		MRPL4
		ATP6V0D1
		POLR1C
		TUBGCP3
		CTNNBL1
		RPL36A
		GTF2E1
		DDOST
		RFC3
		ILF2
		FARSB
		PSMA3
		PSMA1
		SNRNP70
		NUP93
		MIS18A
		THAP11
		PAFAH1B1
		MRPL12
		EIF2B3
		RPA2
		CHEK1
		KIF11
		PSMB6
		TRMT112
		POLR2I
		DHDDS
		NOP2
		MRPL28
		HAUS6
		INTS8
		ARF1
		LSG1
		RPS13
		RPSA
		SMC4
		RPS8
		EXOSC9
		PSMC6
		PDRG1
		TAMM41
		BRF1
		MRPS18A
		MCM3
		RPS2
		RPL7
		PRPF6
		CPSF3
		SF3A2
		SENP6
		SNRPD1
		ITGAV
		ABCE1
		EXOC8
		THOC1
		ARMC7
		RAD51C
		RBX1
		SIN3A
		STRAP
		DHX37
		CENPN
		MRPL17
		TRIAP1
		TINF2
		VARS2
		PRPF38B
		POLR3C
		DYNLRB1
		EXOSC5
		EXOSC8
		PSMC1
		CHMP4B
		RAN
		EEF1A1
		ETF1
		HNRNPC
		DDX55
		PSMA4
		TMA16
		NAPA
		GNL3L
		OGT
		PRPF4
		NSF
		TBCC
		LSM6
		TFB2M
		RPS20
		ANAPC2
		SNRPA1
		AAMP
		MED17
		RPL5
		RPS15A
		GINS4
		TRAPPC1
		TNPO3
		TSR2
		POLE2
		SAP18
		HSPA5
		PFDN6
		RRM2
		TOP2A
		UBA52
		TSG101
		MRPS27
		SMU1
		PSMB5
		NOL6
		GPN1
		TRRAP
		RPS19
		DUT
		DDX54
		LAS1L
		POLR2H
		NSA2
		RRM1
		RPL13
		UBA2
		GBF1
		TIMM44
		PRPF38A
		RPS7
		RBM8A
		CHAF1B
		TIMM13
		PSMD7
		SNRPB
		SF3B4
		PSMB1
		YKT6
		TMEM199
		NUP43
		MED22
		ATP2A2
		DDX41
		CHCHD4
		MAT2A
		PPWD1
		DNAJC13
		XPO5
Huh6 NEJF10 NEJF6	90	POLR2G
		PNPT1
		RPL35
		SMC3
		TONSL
		ORC1
		SF3B6
		NIPBL
		SRP72
		MFN2
		NUP88
		ZCCHC9
		AURKA
		PPP1R12A
		MRPL57
		KIN
		PDAP1
		SEC13
		PMVK
		EIF2S1
		POLR1A
		CRCP
		HYPK
		HAUS4
		GPS1
		SDHD
		COX7B
		SMG1
		RCC1
		U2AF2
		CENPE
		NHLRC2
		RFT1
		COPE
		SSB
		SNAPC5
		CMTR1
		MRPS16
		NUP107
		EIF2B1
		EBNA1BP2
		WARS2
		HAUS7
		SNRNP200
		RPN2
		RSL1D1
		RBM25
		USP39
		HNRNPU
		RPS16
		GEMIN5
		SF3B3
		CAPZB
		SPC24
		ACTR2
		ESPL1
		ACTL6A
		RPS23
		CSTF3
		SLC35B2
		SMARCB1
		WDR43
		ALG14
		MAU2
		EMC3
		RBM19
		PDCD7
		TUBA1B
		VBP1
		CYC1
		NOP16
		CENPA
		CSE1L
		ERCC3
		LSM11
		RPL36
		NUS1
		BCL2L1
		MRPL49
		CHD4
		ANAPC5
		SRSF2
		IPO11
		PDCD11
		PKM
		CHERP
		CKAP5
		BRF2
		CLNS1A
		EIF3G
NEJF1 NEJF6	48	ERAL1
		1700001F09RIK
		MESDC2
		EPT1
		DSCC1
		TRUB2
		USP7
		GM4836
		EMC8
		DLST
		ZFP131
		DCTN4
		UQCR10
		GLMN
		RAD50
		HNF1B
		XRCC5
		VMN2R40
		STT3A
		VMN1R107
		KANSL2
		GM4567
		USP16
		COA5
		MRPL54
		WDR24
		2810408M09RIK
		BLM
		LDHA
		GTF2H4
		NCKAP1
		PTMA
		2700062C07RIK
		TIMM9
		SUMO2
		POLR2K
		HIST1H4M
		HIST1H2AK
		IDI1
		DPH2
		SURF6
		PRMT3
		KIF20A
		SERBP1
		DDX3X
		FDPS
		FKBP1A
		NDRG3
NEJF1 NEJF10	208	RPS17
		TKT
		DHX35
		CD2BP2
		RPL7A
		CAND1
		HIST1H2AP
		TAF5
		D2WSU81E
		GTF2H2
		GTF3C3
		EMC1
		RPS28
		WBSCR22
		GM3500
		MUP8
		ADCK4
		RICTOR
		BTF3
		HIST1H2BJ
		HSPA8
		RPP14
		ATP6V1C1
		GM6902
		RPL10
		HUS1
		TIPIN
		RTEL1
		ARFRP1
		UMPS
		TUBA1A
		VMN2R46
		GM10220
		NHP2L1
		MCM10
		SLMO2
		AP2B1
		PGGT1B
		VPRBP
		VMN1R126
		RPL17
		KAT5
		AP2S1
		DHRS7B
		HIST1H2AG
		MCAT
		TXN1
		SPNS1
		ABT1
		SUPT5
		HIST1H2BP
		RFK
		PTDSS1
		INTS7
		ASNA1
		HIST1H2AO
		PPP2R4
		RPE
		ATP5A1
		MAPK1
		UTP18
		EGFR
		RRP1
		HIST1H4D
		RPL34
		WDR7
		SLC35A2
		IARS
		ATP5J
		RFC1
		PRDM10
		TXNRD1
		TAF11
		4930467E23RIK
		SSR2
		DCAF13
		RPL9
		TRIM28
		POLE4
		PWP1
		HIST1H2BK
		NSFL1C
		CDC37
		CIRH1A
		GOSR2
		GM17019
		LENG1
		PPP6C
		CHP1
		CENPP
		HIST1H4H
		CIAPIN1
		CTDNEP1
		GM5148
		TTC14
		RPP25L
		USO1
		SUPT6
		PFDN4
		SUPT4A
		HIST1H2AN
		MCMBP
		1110008L16RIK
		ACTG1
		SCAP
		NARS
		GPS2
		HGS
		PHF23
		HMGB1
		ORC3
		QARS
		SOS1
		CCDC12
		POLG2
		SUPT16
		EXOC5
		SDHB
		MCRS1
		C330021F23RIK
		SPEER4C
		RSL24D1
		GM10406
		RPL7L1
		PGRMC2
		CYFIP1
		RIC1
		HIST1H3B
		SPRTN
		KIF18B
		CPSF3L
		UFD1L
		DBPHT2
		CDX2
		LSM10
		MFAP1B
		AHCY
		ACTR6
		COG2
		TARS
		SNRPE
		CTPS
		GM4133
		MRPS33
		RTFDC1
		DDX52
		VPS11
		BCAR1
		N6AMT1
		FBXO5
		DIEXF
		DCAF7
		GM10471
		DDA1
		ELP3
		HIST1H4N
		HIST1H2AI
		SKIV2L
		GM2897
		ATAD3A
		HIST1H4K
		PTBP1
		KARS
		RPF2
		MRPL43
		5031410I06RIK
		FERMT2
		CCDC84
		GM3139
		FDX1L
		POMP
		ORC2
		NFIB
		MUP16
		WDR25
		GTF2F1
		SPTLC2
		CAD
		IL6ST
		ADAT3
		PAPSS1
		SLC25A19
		ADSL
		FBXW11
		EFTUD1
		STX5A
		RGP1
		GM5891
		PSMD13
		PPP2R3C
		YAP1
		EIF3K
		PFN1
		PPIE
		MIOS
		NAA25
		GTF3C1
		HIST1H3A
		TOE1
		DHODH
		PGM3
		PGD
		GPR89
		PINX1
		MIB1
		CTC1
		AARS
		GARS
Huh6 NEJF1	87	GNL3
		ABCB7
		ANAPC4
		ACTR8
		PDCD5
		PTK2
		HYOU1
		SRSF11
		RPLP1
		ANKRD49
		MOB4
		ANKLE2
		MED18
		SEC63
		DNAAF5
		RPL27
		UPF1
		SRRM1
		WDR61
		RABIF
		EIF4E
		RINT1
		DPM1
		GTF2A2
		TRAPPC11
		ABCF1
		SRD5A3
		PSMB4
		GSPT1
		TGS1
		COA7
		XRN1
		MED31
		RNPS1
		PSMC5
		PPA2
		ZMAT2
		RBM39
		TUBGCP5
		POLD3
		RRP15
		NARS2
		NOL10
		UQCRC2
		LTV1
		TBCB
		MRPS35
		DPH3
		PSMC2
		COPG1
		LETM1
		MED8
		NR2C2AP
		MRPS7
		CARS2
		COX20
		ATP6AP1
		MRPL35
		TMED2
		MTBP
		PSMD14
		RANBP3
		SMC2
		RFC2
		MRPL32
		WDR46
		SASS6
		COPS8
		PPIL2
		VPS18
		PSMA7
		PKMYT1
		GLRX5
		HJURP
		PSMD1
		MDN1
		RBBP5
		SLC25A28
		MCM6
		ZNHIT3
		TSR1
		SPCS2
		RPUSD4
		MRPL16
		SAE1
		NMD3
		PNN
NEJF10 NEJF6	58	FAM96B
		ANLN
		FAM98B
		ZFP335
		TRMT6
		ANKRD52
		DCTN1
		COG4
		EAF1
		CFAP20
		VAC14
		GM8693
		KMT2D
		YAE1D1
		TFB1M
		ZFP600
		SMARCA4
		PFDN1
		PPP2R2A
		METAP2
		SHOC2
		EMC6
		TOMM70A
		YARS
		SRPR
		TIMM50
		TPRKB
		APEX2
		GM14345
		VMN1R158
		SMARCC1
		PTPN11
		MRPS34
		MRPL48
		PAXIP1
		VMN1R128
		GPKOW
		EPRS
		CAP1
		GFM1
		SNUPN
		GART
		KEAP1
		CNOT10
		DIS3
		PKN2
		PIK3R4
		MRPL39
		PPP2R1A
		C130026I21RIK
		MRPS2
		GM16513
		REX2
		NAF1
		CRK
		VMN1R143
		HIST1H3F
		FOSL1
Huh6 NEJF6	35	MRPL10
		MRPL45
		COX6C
		SPTSSA
		NPM1
		CEBPZ
		MRPL9
		EIF3H
		MPHOSPH10
		DHX38
		CENPW
		SNAPC2
		UBE2Z
		NMT1
		RPAP2
		SBNO1
		GTF2A1
		PELP1
		MRPS14
		YARS2
		GTF3A
		ZRSR2
		USPL1
		GTF2F2
		SRBD1
		MRPL20
		TBP
		MRPS30
		MCL1
		FIP1L1
		MTRF1L
		SMG5
		EWSR1
		IARS2
		PTCD1
Huh6 NEJF10	178	UTP20
		RPS18
		NUP155
		CRNKL1
		MAX
		CACTIN
		ACTR10
		NOL8
		GRPEL1
		SDAD1
		RTF1
		TPI1
		MZT1
		RACGAP1
		XRN2
		COG1
		ZBTB11
		ATR
		COG3
		OSGEP
		PRPF3
		NRF1
		MRPS24
		AURKB
		SSRP1
		RER1
		NOP10
		PSMD8
		NUP85
		BDP1
		WBP11
		CCNK
		NOL11
		EXOSC3
		PSMD12
		IK
		TEX10
		AHCTF1
		POP4
		CCNA2
		MRPS18C
		RPL24
		NUF2
		SRSF3
		PARS2
		SNW1
		PES1
		HMGCR
		PHAX
		PTPN23
		SRCAP
		MRPS10
		ZPR1
		POLR2F
		PRC1
		TARS2
		FCF1
		SEC61G
		TRNT1
		PPP1CB
		SART1
		NOP14
		TUBGCP4
		GTF2B
		UTP6
		LSM8
		RBMX2
		INTS2
		TANGO6
		IGBP1
		RPL11
		IMP3
		EIF3E
		UPF2
		UBTF
		PHB
		SEC61B
		WDR3
		POLA2
		ITGB5
		ZBTB17
		CPSF2
		FAM50A
		RPTOR
		DONSON
		NBAS
		TOMM20
		NUP214
		GINS3
		EXT2
		URB1
		SNIP1
		PLK1
		DICER1
		KLF16
		WDR1
		RPL12
		MRPS11
		COPZ1
		EFTUD2
		DCTN3
		SMC1A
		VPS41
		GET4
		GNB1L
		VPS51
		NRBP1
		SNAPC4
		ALG13
		PSMB2
		NCAPG2
		RBBP4
		INTS10
		NSL1
		MRPS22
		RRS1
		AQR
		AATF
		CDC20
		CINP
		NXF1
		TADA2A
		NEDD1
		DDX46
		DIMT1
		VPS13D
		CTCF
		FAF2
		NXT1
		CDC7
		POLR2D
		CUL1
		PRPF40A
		NCAPH
		ZC3H13
		PPP1R2
		OSTC
		SLU7
		PCF11
		STIL
		GTPBP4
		SYMPK
		NUP160
		EMC4
		CMPK1
		RPAIN
		MRPL2
		GEMIN7
		IPO7
		SRPRB
		FAM32A
		NCAPD2
		FBL
		CDC73
		BUB1B
		SAP30BP
		SPATA5
		NVL
		INTS4
		MCM3AP
		LYRM4
		SART3
		VPS52
		HSD17B12
		POLR2C
		PNO1
		NUMA1
		CDC5L
		KPNB1
		DCTN2
		PAM16
		NUP62
		POLR3D
		ECD
		URM1
		INCENP
		ERCC2
		GNL2
NEJF1	219	DPY30
		PDHA1
		CHD8
		PRKRA
		4931406P16RIK
		UBB
		GM2933
		PARN
		COX15
		IPO9
		PPCS
		BRCA1
		USE1
		IMPDH2
		FAM58B
		GM6086
		ALDH18A1
		VMN2R112
		POLE3
		YME1L1
		PIK3CB
		RHEB
		RAB35
		ERLIN2
		C330007P06RIK
		CEP120
		EXOC2
		D19BWG1357E
		VMN2R35
		ALG6
		PDSS1
		PSTK
		NCAPD3
		CREBBP
		SEPHS1
		GM6696
		OLFR815
		IPO5
		RPL39
		MAGEA3
		GEMIN4
		SRRD
		SCD1
		XRCC1
		LIMS1
		COG8
		GM10665
		TAAR7B
		SPINK13
		HIST2H2AC
		GM4559
		VMN1R114
		2022-09-07
		EI24
		HIST1H4B
		FIG4
		PPP1R13L
		FAM207A
		MYL12B
		TFAM
		CCL21B
		HECTD1
		WDR92
		NAE1
		SDHAF2
		MRPL46
		RAB6A
		CDK13
		RAB3GAP2
		HSPA14
		MPHOSPH6
		VMN1R113
		VMN2R29
		GEMIN2
		TRIOBP
		9130011E15RIK
		KRTAP5-3
		PRKRIP1
		DGCR14
		ALG8
		FBXW7
		ODC1
		GM10413
		SNF8
		GM11237
		GPR85
		ATP6AP2
		GM5662
		BRD2
		SCGB1B7
		WDR48
		WRAP53
		RAD54L2
		GAK
		POU2F1
		GM5458
		SNAPC3
		HIST1H2BH
		MRPL30
		MUP21
		TMEM208
		ACSL4
		RBM48
		VPS45
		SCO1
		GM6460
		CD3EAP
		SLC30A9
		AIFM1
		SLTM
		SERPINA1A
		MALT1
		PNKP
		SMARCD1
		FASN
		RAB3GAP1
		SCGB2B17
		PDLIM7
		SERPINB9G
		TSSC1
		IL11RA1
		SLC25A1
		STEAP3
		JTB
		MGAT1
		GM3750
		MRPL47
		MRPS17
		CXXC1
		PTGES3
		PIH1D1
		BBS10
		IREB2
		HUWE1
		TFPT
		RAB27B
		MORF4L2
		CWF19L1
		XRCC3
		SAMD1
		ZCCHC7
		TMC1
		ZBTB7A
		ATM
		SGMS1
		VMN2R48
		AK2
		CCNT2
		LEMD3
		RNF138
		ZRANB2
		TAF6L
		NAA35
		GM7861
		SCLY
		UBE2G2
		XPR1
		G6PDX
		TUBE1
		GAPVD1
		GFM2
		MED4
		RRP8
		EXOSC1
		XLR4B
		C330027C09RIK
		AXIN2
		HCCS
		UBA6
		ATP6V1H
		ITPA
		RALA
		GNPNAT1
		GNPTAB
		DNAJC2
		SF3B1
		GTF3C4
		DCP2
		GATB
		FGFR1OP
		GM8994
		PET100
		PA2G4
		RAD17
		RBM18
		SMN1
		H60C
		RABL3
		PSG27
		FGF3
		HBS1L
		CUL2
		VMN2R33
		PABPC1
		ORM2
		PTP4A1
		SREK1
		CCDC22
		VMN1R6
		ATP6V1D
		OLFR531
		SPAG7
		GM5796
		ING1
		RECQL4
		MALSU1
		TXNDC17
		HEATR3
		UTP11L
		FCHO2
		NPC1
		TTC1
		MRPL53
		FANCB
		ATP2B1
		BET1
		VMN2R15
		SELO
		HIST1H2BF
NEJF6	117	TMEM167
		MYO9B
		TLN1
		ARF6
		ATXN10
		ESP6
		RIC8
		ZCRB1
		GNAS
		GPR55
		VMN1R122
		HS2ST1
		OGFOD2
		MAPRE1
		LEMD2
		CENPU
		DIDO1
		CHMP7
		NOC3L
		GANAB
		HCAR2
		SMS
		NFAT5
		CHMP3
		CUL3
		ARSK
		OLFR1179
		MBD2
		POLR2M
		ACER3
		OLFR1141
		COMMD8
		SLC12A7
		GM14393
		ZFP932
		GM15292
		NDST3
		VMN1R138
		MFN1
		KCMF1
		MSMO1
		TIPRL
		PCBD1
		PAXBP1
		VMN2R38
		OLFR888
		GM10375
		GABRG2
		SMARCAD1
		UBALD2
		5730507C01RIK
		ADNP
		RNF8
		3830403N18RIK
		ARMC5
		INADL
		CNOT11
		TTC33
		UBR4
		HSBP1
		STARD7
		WBSCR16
		NBN
		FAM178A
		VMN1R119
		TUBAL3
		COG6
		CAGE.CONTROL.G12481
		TAF1B
		OLFR603
		GM15127
		TECR
		2022-03-05
		MASTL
		SSR3
		MAPK14
		MTHFD2
		AP2M1
		FKBPL
		SMAD7
		AP1M1
		CDH26
		AKR1C19
		PDCD2L
		HIST2H3B
		GID8
		KRI1
		RPL36AL
		USP37
		MRPL44
		DPH5
		VEZF1
		COQ6
		VMN2R63
		SP1
		CCDC53
		GM20604
		ATRIP
		EIF3C
		TSEN34
		ADCY6
		STOML2
		DOCK5
		UBA5
		RAD51D
		VMN2R42
		CETN2
		AKT1
		MTERF1A
		ITGB3
		CACNA2D4
		TRMT10C
		DCTD
		RPF1
		1810022K09RIK
		ZFP57
		ZFP534
NEJF10	292	SLMAP
		PDCL3
		MSL1
		AK010878
		HIST1H4J
		ATP5D
		YEATS4
		TSC22D1
		SHC1
		ARL4A
		KPNA2
		PDIA3
		CEP350
		FITM2
		VMN1R95
		TRA2B
		GLE1
		MYL12A
		LAMTOR2
		2310011J03RIK
		POLR1E
		ASUN
		HPCA
		TAF12
		TIMM22
		GM3259
		CELF1
		LAGE3
		IKZF3
		LIN52
		NFIL3
		NOMO1
		ZFP608
		CARS
		OSBP
		CEP85
		MFAP1A
		PIGF
		KLF4
		PRIM2
		LOC100048884
		GOT2
		GM14440
		GM15299
		DEFA25
		TIMM17A
		1110037F02RIK
		ITGB1
		SNRPC
		ACAP3
		EPHA7
		ATP5H
		MED25
		GM1979
		OLFR582
		NELFCD
		ICE1
		RRAGC
		TAF1D
		MRPS9
		NARFL
		GM9758
		ANKRD40
		IBA57
		XYLT2
		ZFP407
		SREBF2
		ZWINT
		ELL
		DERL2
		VMN1R132
		GLCE
		ISCA1
		LOC100862015
		MRPL37
		NUFIP1
		VMN1R151
		ZFP574
		CWC25
		RECQL5
		ZFP706
		GM8300
		DGCR8
		SKP1A
		GM906
		VPS35
		TRPM7
		ATP5J2
		EIF5B
		LEO1
		GM10408
		LCE1G
		FLCN
		BRPF1
		GM5797
		VMN1R148
		NUPL2
		TWISTNB
		GM21119
		NAA38
		TCEB1
		ZFP830
		TCERG1
		SYNCRIP
		KRTAP4-9
		GM5622
		EXTL3
		HYLS1
		HIST1H3C
		VARS
		RAB1
		CRAMP1L
		HTATSF1
		DCPS
		GM4187
		POLR2A
		ESCO2
		A430089I19RIK
		TAF3
		LAMTOR4
		ASH2L
		CLSPN
		STK11
		BUD13
		APH1B
		ELAVL1
		NFYB
		DLG5
		VMA21
		MED26
		BC061237
		CWC15
		VMN2R47
		PYGO1
		ORC4
		OST4
		RHOX3G
		COMMD6
		TTC4
		HIST1H4A
		HACD2
		CISD3
		USP8
		PPP1R7
		ZSCAN4F
		MLLT4
		METTL1
		A530032D15RIK
		XRCC2
		ACTR3
		ELP4
		TAF5L
		PAGR1A
		TAF7
		ASCC3
		GM4214
		UBE2F
		CHMP5
		MRPL19
		RAPH1
		EZH2
		RPS27RT
		TAF7L
		MRPL24
		PQBP1
		4933402N22RIK
		FEM1B
		CENPH
		ATP5B
		GM4498
		MED10
		ZWILCH
		VMN1R139
		MYBL2
		DBF4
[truncated: 508 more rows]
