# Supplementary material for: Genome-wide mapping of cancer dependency genes and genetic modifiers of chemotherapy in high-risk hepatoblastoma
Source: Nat Commun. 2023 Jul 6;14:4003. doi: 10.1038/s41467-023-39717-6 (PMC10326052; doi:10.1038/s41467-023-39717-6)
Supplement: Supplementary file 15 — Supplementary Data 12 [file 41467_2023_39717_MOESM15_ESM.xlsx]

## Sheet: IC20 gene (negative)
id	num	neg|score	neg|p-value	neg|fdr	neg|rank	neg|goodsgrna	neg|lfc
Lig4	4	4.6379e-15	2.3962e-07	0.000825	1	4	-5.996
Xrcc5	4	6.3928e-14	2.3962e-07	0.000825	2	4	-5.9464
Xrcc6	4	5.9136e-12	2.3962e-07	0.000825	3	4	-5.3545
Xrcc4	4	8.8774e-09	2.3962e-07	0.000825	4	4	-4.0712
Asun	4	2.4025e-08	2.3962e-07	0.000825	5	4	-3.8818
Xrcc2	4	8.5812e-08	2.3962e-07	0.000825	6	4	-3.2159
Ahcy	4	1.6386e-07	7.1885e-07	0.002122	7	4	-3.5335
Timm44	4	2.3414e-07	1.1981e-06	0.00275	8	4	-3.1193
Lig3	4	2.8631e-07	1.1981e-06	0.00275	9	4	-4.1643
Fosl1	4	4.4551e-07	1.6773e-06	0.003465	10	4	-2.7408
Rtel1	4	5.9039e-07	2.6358e-06	0.00495	11	4	-3.5511
Dars2	4	8.8661e-07	3.115e-06	0.005363	12	4	-3.0045
Mecr	4	1.4406e-06	4.5527e-06	0.007235	13	4	-2.578
Urod	4	1.6199e-06	5.032e-06	0.00728	14	4	-1.9833
Cramp1l	4	1.9052e-06	5.9904e-06	0.00728	15	4	-1.9553
Rexo2	4	1.9553e-06	5.9904e-06	0.00728	16	4	-1.5831
Rad51	4	1.9739e-06	5.9904e-06	0.00728	17	4	-3.9126
Dnajc8	4	2.2262e-06	8.3866e-06	0.009626	18	4	-3.5578
Xrcc3	4	3.1681e-06	1.222e-05	0.012376	19	3	-3.492
Chchd3	4	3.4295e-06	1.27e-05	0.012376	20	4	-2.4321
Mtg2	4	3.4908e-06	1.27e-05	0.012376	21	3	-4.3631
Tpx2	4	3.729e-06	1.3179e-05	0.012376	22	4	-2.5848
Gpi1	4	3.8347e-06	1.4137e-05	0.012699	23	4	-3.8628
Tpi1	4	4.1379e-06	1.5096e-05	0.012995	24	3	-4.0992
Oxsm	4	4.4648e-06	1.7013e-05	0.014059	25	3	-3.7129
Mtpap	4	4.8268e-06	1.893e-05	0.014356	26	3	-3.4407
Mars2	4	4.8502e-06	1.893e-05	0.014356	27	4	-2.8613
Mipep	4	5.1783e-06	1.9888e-05	0.014356	28	4	-3.0436
Dnajc9	4	5.5249e-06	2.0847e-05	0.014356	29	4	-3.2058
Wdr12	3	5.8631e-06	2.0367e-05	0.014356	30	3	-3.6943
B3galt6	4	6.0163e-06	2.3243e-05	0.014851	31	4	-2.0936
Ostc	4	6.2143e-06	2.3722e-05	0.014851	32	2	-1.9104
Rfk	4	6.3059e-06	2.3722e-05	0.014851	33	4	-3.0227
Cstf1	3	7.3884e-06	2.5639e-05	0.015579	36	3	-3.3143
Ctu2	4	6.7026e-06	2.6598e-05	0.0157	34	4	-2.5866
Ppp2r4	4	7.0339e-06	2.8035e-05	0.016089	35	4	-2.2183
Alg13	4	7.5628e-06	2.9952e-05	0.016545	37	4	-2.4095
Hsd17b10	4	7.6439e-06	3.0431e-05	0.016545	38	4	-3.5385
Tfb1m	4	7.952e-06	3.1869e-05	0.016882	39	4	-3.0831
Traip	4	8.3797e-06	3.2828e-05	0.016955	40	4	-2.9256
Prkdc	4	9.6606e-06	3.6661e-05	0.018474	41	4	-1.6165
Smu1	3	1.1901e-05	4.1454e-05	0.020391	43	3	-4.1996
C330027C09Rik	4	1.1429e-05	4.385e-05	0.021068	42	4	-1.5859
Ncbp2	4	1.2437e-05	5.0559e-05	0.022708	44	4	-3.1615
Rplp0	4	1.2437e-05	5.0559e-05	0.022708	45	4	-2.0901
Ube2n	4	1.2437e-05	5.0559e-05	0.022708	46	4	-3.0163
Lias	4	1.3973e-05	5.5352e-05	0.024237	47	4	-2.2036
Snrnp40	4	1.4557e-05	5.631e-05	0.024237	48	3	-3.3529
Aurka	3	1.8086e-05	5.7748e-05	0.024348	55	3	-3.1263
Vps16	4	1.6096e-05	6.254e-05	0.025833	49	3	-3.3742
Tiprl	4	1.6857e-05	6.5895e-05	0.025833	50	4	-2.9117
Eif3a	4	1.6911e-05	6.5895e-05	0.025833	51	4	-2.7839
Polg	4	1.768e-05	6.877e-05	0.025833	52	3	-2.8106
Ccnc	4	1.774e-05	6.877e-05	0.025833	53	4	-3.3372
Rprd1b	4	1.7773e-05	6.877e-05	0.025833	54	4	-1.6945
Vrk1	4	1.8995e-05	7.2844e-05	0.026874	56	3	-3.4778
Gm8300	4	2.1386e-05	8.5543e-05	0.031006	57	4	-2.2797
Pex12	4	2.1984e-05	8.8179e-05	0.03141	58	4	-1.3456
Sptlc2	4	2.3135e-05	9.369e-05	0.032808	59	3	-3.0499
Slc2a1	4	2.5064e-05	9.992e-05	0.034406	60	3	-3.5765
Ints6	4	2.629e-05	0.00010375	0.03514	61	4	-2.6232
Mrpl39	4	2.7178e-05	0.00010807	0.035911	62	3	-2.695
Rpa2	4	2.744e-05	0.00010951	0.035911	63	4	-1.9321
Sltm	4	3.0012e-05	0.00011861	0.038157	64	3	-2.985
Arih1	4	3.0682e-05	0.00012005	0.038157	65	4	-2.7339
Hspd1	3	4.0379e-05	0.00012915	0.040429	73	3	-3.1045
Csnk1a1	4	3.5991e-05	0.00013874	0.041541	66	3	-3.6533
Pars2	4	3.5991e-05	0.00013874	0.041541	67	3	-3.4285
Smc6	4	3.5991e-05	0.00013874	0.041541	68	3	-3.5017
Dcps	4	3.799e-05	0.00014497	0.042463	69	4	-3.4447
Tomm70a	4	3.8294e-05	0.00014593	0.042463	70	4	-2.9407
Vma21	4	3.9624e-05	0.00015072	0.043248	71	4	-1.9982
Tmem41b	4	4.0237e-05	0.00015431	0.043673	72	4	-2.8552
Sec62	4	4.2091e-05	0.00016174	0.045157	74	4	-3.2417
Trub2	4	4.3934e-05	0.00016845	0.046403	75	4	-2.2658
Apex2	4	4.6546e-05	0.00017947	0.048788	76	4	-1.5853
Csnk2b	4	4.7151e-05	0.00018331	0.048807	77	4	-2.1766
Wdr24	4	4.7524e-05	0.00018427	0.048807	78	3	-2.7134
Ppa2	4	5.057e-05	0.00019385	0.050696	79	4	-2.4314
Slc25a26	4	5.3462e-05	0.00020487	0.052255	80	3	-3.2987
Rad51c	3	6.4744e-05	0.00020248	0.052255	83	3	-4.0918
Pfdn2	3	6.801e-05	0.00020919	0.052705	88	3	-2.3098
U2af2	3	6.9097e-05	0.00021254	0.052905	89	3	-3.3265
Ube2cbp	4	6.0271e-05	0.00023459	0.057697	81	4	-1.2711
Zfp534	3	7.6941e-05	0.00023746	0.057717	93	2	-4.0244
Nubp2	4	6.1713e-05	0.00024321	0.058427	82	4	-3.156
Mrpl40	4	6.4965e-05	0.00025903	0.060129	84	4	-1.9358
Cops6	4	6.4965e-05	0.00025903	0.060129	85	4	-2.2876
Zfp706	4	6.4965e-05	0.00025903	0.060129	86	4	-2.5788
Napg	4	6.6864e-05	0.00026645	0.061166	87	4	-2.0199
Ppp1r8	4	7.3863e-05	0.00029401	0.06675	90	4	-1.7106
Mrpl38	4	7.5327e-05	0.00030168	0.067746	91	3	-2.7757
Vmn1r151	4	7.6765e-05	0.00030743	0.068296	92	4	-1.962
Actb	4	8.3424e-05	0.00033091	0.071965	94	3	-3.2051
Eif2s1	4	8.3424e-05	0.00033091	0.071965	95	3	-2.9602
Zpr1	4	9.0057e-05	0.00035439	0.075789	96	4	-2.3475
Smek1	4	9.0434e-05	0.00035583	0.075789	97	4	-1.1043
Gabpb1	4	9.9873e-05	0.00039753	0.08246	98	4	-1.2111
Lsm8	4	0.00010037	0.0004004	0.08246	99	4	-2.6386
Mrps6	4	0.00010115	0.00040567	0.08246	100	3	-2.6596
Sap18	4	0.0001016	0.00040711	0.08246	101	3	-2.5356
Tbcb	3	0.00013173	0.00040088	0.08246	115	3	-2.8017
Larp4	4	0.00010577	0.00042245	0.084604	102	4	-1.2913
Snapc2	4	0.00010919	0.00043395	0.084604	103	3	-2.3567
Eral1	4	0.00011212	0.00044545	0.084604	104	4	-1.6951
Gtf2h2	4	0.00011291	0.0004488	0.084604	105	3	-2.6894
Dis3	4	0.00011291	0.0004488	0.084604	106	3	-2.9061
Dph3	4	0.00011291	0.0004488	0.084604	107	4	-2.4798
Peo1	4	0.00011318	0.00045024	0.084604	108	4	-2.7094
Mcat	4	0.00011464	0.00045455	0.084604	109	4	-2.5411
Polg2	4	0.00011472	0.00045455	0.084604	110	3	-2.4048
Cenpj	4	0.00011942	0.0004766	0.086894	111	3	-2.4277
Drap1	4	0.00012009	0.000479	0.086894	112	3	-2.2444
Mios	4	0.00012074	0.00047947	0.086894	113	4	-2.1724
Dctn5	4	0.00012641	0.00050224	0.08945	114	4	-2.0141
Bysl	3	0.00016788	0.0004996	0.08945	125	3	-3.1045
Azin1	4	0.00013628	0.00054177	0.095444	116	4	-1.9945
Hist1h3e	3	0.00018406	0.00054513	0.095444	128	3	-2.6847
Cycs	4	0.00014037	0.00055759	0.096805	117	4	-2.9528
Psmg1	4	0.00014429	0.00057484	0.098969	118	4	-2.5316
Pfas	4	0.00015027	0.00059497	0.101154	119	4	-1.4503
Supt6	4	0.00015736	0.00062181	0.101154	120	3	-2.7973
Ext1	4	0.00015736	0.00062181	0.101154	121	4	-2.5046
Banf1	4	0.00015736	0.00062181	0.101154	122	4	-2.7432
Rpl15	3	0.00020943	0.00061174	0.101154	136	3	-2.5574
Hist1h2ae	3	0.00020943	0.00061174	0.101154	137	3	-2.0901
Mars	3	0.00020943	0.00061174	0.101154	138	3	-2.2632
Ryk	4	0.00016069	0.00063427	0.101735	123	4	-0.92796
Cnpy2	4	0.00016113	0.00063523	0.101735	124	4	-1.1382
Copb2	3	0.00021667	0.0006405	0.10179	143	2	-4.0657
Cars2	4	0.00016828	0.0006544	0.103205	126	4	-1.8982
Uqcr10	4	0.0001711	0.00066446	0.103998	127	4	-2.5147
Upf2	4	0.00018708	0.00071502	0.11107	129	3	-2.2141
Rpia	4	0.00019418	0.00074353	0.114637	130	4	-2.7742
Tpt1	4	0.00019496	0.00074976	0.114741	131	3	-2.4121
Ccnh	4	0.00020092	0.00077229	0.116463	132	4	-1.7786
Atp5b	4	0.00020092	0.00077229	0.116463	133	4	-1.3972
Wrap53	4	0.00020726	0.00079864	0.118428	134	4	-2.5119
Vps41	4	0.00020942	0.00080727	0.118428	135	4	-2.0815
Trmt1	4	0.0002096	0.00080775	0.118428	139	4	-1.1971
2410131K14Rik	4	0.00020974	0.00080871	0.118428	140	4	-1.9759
Stk11	4	0.00021082	0.00081398	0.118428	141	4	-2.7886
Slc7a11	3	0.00027989	0.00082069	0.11857	152	3	-3.5356
Zfp830	4	0.00021557	0.00083459	0.11974	142	4	-1.1873
Dcaf13	4	0.00022281	0.00086478	0.123216	144	4	-1.8702
Nudcd3	3	0.00030634	0.0008873	0.125559	162	3	-3.3327
Nsun4	4	0.0002379	0.00091749	0.128949	145	4	-1.8349
Vmn1r120	4	0.00023986	0.00092564	0.129215	146	4	-1.9855
Mtx2	4	0.00024286	0.00093619	0.129809	147	4	-2.2231
Hnrnpf	4	0.00024863	0.000952	0.131122	148	3	-1.7043
Dph5	4	0.00026114	0.00099657	0.136352	149	4	-1.5764
Mrpl41	4	0.00026514	0.0010126	0.137637	150	4	-1.4049
Snrpe	2	0.00052126	0.001021	0.13787	214	2	-4.0387
Psmd7	4	0.00027784	0.0010579	0.141925	151	4	-1.4056
Sco1	4	0.00028501	0.0010819	0.143913	153	3	-1.4366
Mrpl17	4	0.00028629	0.0010867	0.143913	154	3	-1.9093
Hbs1l	4	0.00029278	0.0011169	0.144704	155	3	-2.1789
Cox17	4	0.00029672	0.0011284	0.144704	156	4	-1.6548
Gnas	4	0.0003028	0.0011514	0.144704	157	4	-1.3112
Ik	4	0.00030283	0.0011514	0.144704	158	4	-1.9121
Armc7	4	0.00030337	0.0011538	0.144704	159	3	-2.2395
Vmn2r46	4	0.00030415	0.0011557	0.144704	160	4	-1.6091
Dph6	4	0.00030415	0.0011557	0.144704	161	4	-2.0777
Igbp1	3	0.00039208	0.0011499	0.144704	186	3	-3.8105
Rad50	3	0.00039208	0.0011499	0.144704	187	3	-3.8105
Aar2	4	0.00030821	0.0011739	0.145598	163	4	-1.7996
Kti12	4	0.00031095	0.001183	0.145598	164	4	-2.1932
Ndufb11	4	0.00031131	0.0011839	0.145598	165	4	-0.78265
Actr5	4	0.0003206	0.0012146	0.147016	166	4	-1.2644
Ube2g2	4	0.00032699	0.0012386	0.147016	167	4	-0.97978
Pold2	4	0.00032824	0.0012434	0.147016	168	3	-2.1409
Rpp25l	4	0.00032824	0.0012434	0.147016	169	3	-2.8469
Tkt	4	0.00032824	0.0012434	0.147016	170	4	-2.5067
Polr2i	4	0.00032824	0.0012434	0.147016	171	3	-2.5513
Fanca	4	0.0003286	0.0012453	0.147016	172	4	-0.92402
Dctn1	4	0.00033452	0.0012688	0.148937	173	2	-2.0401
Zcchc4	4	0.00034609	0.0013071	0.151371	174	4	-0.94625
Polr3h	4	0.00034648	0.0013076	0.151371	175	3	-2.4529
Vhl	4	0.00034993	0.001321	0.151371	176	3	-2.4741
1810043H04Rik	4	0.00035064	0.0013253	0.151371	177	4	-0.99973
Ttk	4	0.00035282	0.0013335	0.151371	178	4	-2.4669
Dna2	4	0.00035282	0.0013335	0.151371	179	3	-2.9235
Taf5l	4	0.00035981	0.0013608	0.153385	180	3	-1.8425
Slc25a1	4	0.00036106	0.0013661	0.153385	181	4	-0.65935
Exosc2	4	0.00036718	0.0013939	0.15566	182	3	-2.5069
Uba52	4	0.00037068	0.0014106	0.156686	183	3	-2.6236
Snapc4	3	0.00049639	0.0014399	0.159078	208	2	-2.4373
Adamts20	4	0.00038343	0.0014538	0.159759	184	4	-0.95357
Psmd14	4	0.00039011	0.0014763	0.161376	185	3	-2.7268
Mtor	4	0.00039678	0.0015007	0.162745	188	3	-2.6421
Gid8	4	0.00039865	0.0015055	0.162745	189	4	-1.1359
Mob4	4	0.00040175	0.0015151	0.162745	190	4	-1.7507
Vkorc1l1	4	0.00040829	0.0015429	0.162745	191	4	-1.1717
Ndufs8	4	0.00041248	0.0015544	0.162745	192	3	-1.2903
Mrps34	4	0.00042598	0.0015908	0.162745	193	4	-1.1055
Rala	4	0.00042807	0.0016028	0.162745	194	3	-1.3547
Gfm2	4	0.00042841	0.0016035	0.162745	195	3	-1.7622
Ddx42	4	0.00042977	0.0016095	0.162745	196	4	-1.5916
Pmvk	4	0.00043007	0.0016119	0.162745	197	4	-1.746
Wdr77	4	0.00043088	0.0016138	0.162745	198	2	-1.1226
Ipo5	4	0.00043152	0.0016143	0.162745	199	4	-0.86606
H2afx	4	0.00043275	0.0016167	0.162745	200	3	-1.6451
Nsl1	4	0.00043404	0.0016277	0.162745	201	4	-1.5186
Atm	4	0.00043465	0.0016306	0.162745	202	4	-1.8546
Pcyt2	3	0.00052769	0.0015209	0.162745	216	2	-3.1315
Tbcc	3	0.00053711	0.0015467	0.162745	222	3	-1.8412
Gapdh	3	0.00056548	0.0016301	0.162745	232	2	-3.6325
Pde12	4	0.00044392	0.0016646	0.165342	203	4	-1.4076
Sos1	4	0.00045028	0.0016953	0.167583	204	3	-1.9853
Rad51d	4	0.00045554	0.0017145	0.16867	205	3	-2.1665
Pet117	4	0.00046214	0.0017365	0.17003	206	3	-1.7238
Mettl14	3	0.00062515	0.0018065	0.17522	241	3	-3.2605
Psmb3	2	0.0009416	0.0018036	0.17522	290	2	-3.2624
Fam122b	4	0.00049268	0.0018443	0.177872	207	4	-1.174
Dhx16	3	0.00064218	0.001851	0.177872	249	3	-3.5679
Tdp2	4	0.00049979	0.0018688	0.178421	209	4	-0.83975
Glrx3	4	0.00050342	0.0018827	0.178421	210	3	-2.6318
Zmat5	4	0.00050681	0.0018913	0.178421	211	3	-2.6415
Cept1	4	0.00050681	0.0018913	0.178421	212	3	-2.5324
Nsa2	4	0.00051826	0.0019383	0.181361	213	4	-1.3203
Dnajc2	4	0.00052388	0.0019615	0.181361	215	4	-1.042
Pus3	4	0.0005283	0.0019766	0.181361	217	4	-1.3471
Chchd5	4	0.00052848	0.0019771	0.181361	218	4	-0.70946
Ssbp1	4	0.00052919	0.001979	0.181361	219	4	-2.1178
Six1	4	0.00053455	0.0019977	0.181361	220	2	-0.57727
Mrpl55	4	0.00053567	0.002002	0.181361	221	3	-1.6348
Rnaseh2c	4	0.00054349	0.0020274	0.181361	223	3	-1.9451
Polr3b	4	0.00054357	0.0020274	0.181361	224	3	-2.2814
Fbxw11	4	0.00054428	0.0020293	0.181361	225	3	-1.7275
Dcp2	4	0.0005469	0.0020437	0.181361	226	4	-1.4746
Alyref	4	0.00055916	0.0020921	0.181361	227	4	-2.0163
Coq6	4	0.00056097	0.0021012	0.181361	228	4	-0.97005
Mcm7	4	0.00056157	0.0021041	0.181361	229	4	-1.8466
Med23	4	0.00056264	0.0021094	0.181361	230	4	-0.99555
Tubd1	4	0.00056298	0.0021098	0.181361	231	3	-2.138
Psma3	3	0.00072362	0.0020768	0.181361	260	3	-2.4178
Rplp2	3	0.00072362	0.0020768	0.181361	261	3	-1.8994
Rfc4	3	0.00072362	0.0020768	0.181361	262	3	-1.7596
Sars2	3	0.00072362	0.0020768	0.181361	263	3	-2.6847
Ddx55	3	0.00072362	0.0020768	0.181361	264	3	-1.6653
Nubp1	3	0.00073668	0.0021156	0.181361	267	3	-3.5003
Adss	4	0.00057044	0.0021429	0.182943	233	3	-2.4685
Slit2	4	0.00058014	0.0021788	0.185201	234	4	-1.0039
Mrpl10	4	0.00058545	0.0021903	0.185201	235	3	-1.7799
Ikzf3	4	0.00059039	0.0022052	0.185201	236	4	-1.1958
Mrpl23	4	0.00059039	0.0022052	0.185201	237	4	-0.98274
Eif6	2	0.0011501	0.0022244	0.186054	326	2	-2.6991
Rev1	4	0.0006112	0.0022819	0.18965	238	4	-1.1561
Rrm2	2	0.001177	0.0022857	0.18965	335	2	-3.9648
Ndufb6	4	0.00061796	0.0023097	0.190308	239	4	-0.95053
Pgls	4	0.00061901	0.0023121	0.190308	240	3	-1.3878
Psmg2	4	0.00062842	0.0023432	0.190479	242	2	-1.616
BC061237	4	0.00062997	0.0023471	0.190479	243	3	-2.0109
Hdac3	4	0.00063151	0.0023523	0.190479	244	3	-2.4868
Phf23	4	0.00063368	0.002361	0.190479	245	3	-1.4455
Sin3a	4	0.00063477	0.0023653	0.190479	246	3	-2.0067
Trim28	4	0.00063785	0.0023748	0.190479	247	4	-2.0867
Isca2	4	0.00063918	0.0023787	0.190479	248	4	-1.2649
Sos2	4	0.00064318	0.0023921	0.190613	250	4	-0.98165
Gm10406	4	0.0006455	0.0023988	0.190613	251	2	-1.7501
Hist1h3d	4	0.00065551	0.0024362	0.192842	252	4	-1.5317
Ints7	4	0.00065945	0.0024472	0.192975	253	4	-2.3468
Vac14	4	0.00066819	0.0024798	0.194801	254	4	-1.3948
Hsp90b1	3	0.000882	0.0025133	0.196688	284	3	-2.1466
Cct8	2	0.001339	0.0025833	0.201401	365	2	-2.4978
Rpusd4	4	0.00070372	0.0026097	0.202691	255	4	-0.94546
Mrps33	4	0.00070866	0.0026341	0.203823	256	2	-1.8662
Adat2	4	0.0007142	0.0026557	0.204437	257	3	-2.2694
Rnaseh2b	4	0.0007175	0.0026629	0.204437	258	3	-1.828
Coq2	4	0.00072033	0.0026717	0.204437	259	3	-1.2894
Ezh2	4	0.0007262	0.0026897	0.205053	265	4	-1.6631
Satb2	4	0.00073425	0.0027237	0.205571	266	2	-1.0677
Ngrn	4	0.00073813	0.0027352	0.205571	268	2	-0.28894
Smg8	4	0.00074141	0.0027419	0.205571	269	4	-1.309
Rbm15	4	0.00074259	0.0027463	0.205571	270	2	-0.7182
Pgd	3	0.00096373	0.0027405	0.205571	295	2	-3.3548
Rnaseh1	4	0.00076716	0.0028373	0.21162	271	3	-2.2716
Dld	4	0.00077657	0.0028675	0.212587	272	3	-1.9153
Trmt10c	4	0.00077816	0.0028709	0.212587	273	3	-2.0912
Ddx5	4	0.0008004	0.0029442	0.216465	274	3	-2.2576
Ilf2	4	0.0008004	0.0029442	0.216465	275	3	-1.8536
Tbc1d1	4	0.00081454	0.0029916	0.219174	276	3	-1.7627
Smc5	4	0.00082597	0.0030348	0.221116	277	2	-1.6259
Mtg1	4	0.00083038	0.0030506	0.221116	278	3	-1.3777
Slc16a1	4	0.00083412	0.0030654	0.221116	279	4	-1.0794
Vmn2r44	4	0.00083534	0.0030717	0.221116	280	3	-1.9856
Vmn1r107	2	0.0015795	0.0030664	0.221116	396	2	-2.2666
Zfp60	4	0.00083991	0.003087	0.221449	281	2	-0.40236
Fen1	4	0.00085633	0.0031498	0.22517	282	4	-1.4465
Gins1	3	0.0011339	0.0032207	0.229447	323	3	-1.9973
Dscc1	4	0.00088068	0.0032447	0.230181	283	3	-1.8577
Hsp90ab1	4	0.00088284	0.0032533	0.230181	285	3	-2.2352
Olfr855	4	0.0008908	0.0032792	0.23122	286	1	-0.20244
Slc25a51	4	0.0009063	0.0033218	0.233431	287	3	-1.4827
Ect2	3	0.0011801	0.0033544	0.234922	337	2	-2.5006
Atp5h	4	0.00092398	0.0033865	0.236007	288	3	-1.2794
Timm9	4	0.00092631	0.0033927	0.236007	289	4	-1.9637
Olfr576	4	0.00094168	0.0034445	0.238803	291	1	-0.015718
Vps45	4	0.00094841	0.0034699	0.23976	292	3	-1.7526
E2f3	4	0.00095295	0.0034867	0.240116	293	3	-1.9273
Trrap	4	0.00095683	0.003503	0.240436	294	2	-1.5049
C1d	4	0.00096922	0.0035504	0.241907	296	4	-1.8571
Ecsit	4	0.00096923	0.0035504	0.241907	297	3	-1.1091
Urm1	4	0.00097117	0.0035595	0.241907	298	4	-1.9023
Cltc	4	0.00098164	0.0035902	0.243191	299	2	-2.16
Nup62	4	0.00098625	0.003607	0.243529	300	4	-1.0964
Ccdc55	4	0.00099257	0.0036304	0.244316	301	2	-0.22415
Mcrs1	4	0.00099792	0.0036482	0.244712	302	4	-1.4296
Sacm1l	3	0.0013069	0.0036951	0.24706	358	3	-2.4466
Abcd4	4	0.0010248	0.0037402	0.247477	303	4	-1.2475
Coa5	4	0.0010263	0.003745	0.247477	304	4	-1.7055
Wtap	4	0.0010271	0.0037469	0.247477	305	4	-1.0875
Mcm4	4	0.0010283	0.0037512	0.247477	306	3	-2.286
Exosc8	2	0.0019311	0.0037613	0.247477	438	2	-2.6638
Rcl1	4	0.0010347	0.0037776	0.24776	307	4	-2.315

## Sheet: IC20 gene (positive)
id	pos|score	pos|p-value	pos|fdr	pos|rank	pos|goodsgrna	pos|lfc
Cdkn2a	7.0383e-08	2.3962e-07	0.00099	5	4	1.0202
Pten	7.1075e-11	2.3962e-07	0.00099	2	4	1.5487
Dapk3	1.0816e-09	2.3962e-07	0.00099	4	4	0.99965
Sox4	2.8056e-10	2.3962e-07	0.00099	3	4	1.1503
Trp53	1.3388e-12	2.3962e-07	0.00099	1	4	1.2698
Lztr1	1.5533e-07	7.1885e-07	0.002122	7	4	0.96442
Myl6	1.3634e-07	7.1885e-07	0.002122	6	4	1.0462
Rock2	2.4058e-06	8.3866e-06	0.021658	8	4	1.0181
Wdr77	9.9997e-06	3.8099e-05	0.087459	9	2	-1.1226
Rnf146	1.5207e-05	5.8227e-05	0.113861	10	4	0.66153
Gmppb	1.9095e-05	6.1102e-05	0.113861	13	2	1.4707
Ccdc97	1.7801e-05	6.9249e-05	0.113861	11	4	0.86695
Nf1	1.8552e-05	7.1646e-05	0.113861	12	4	0.82429
Pawr	2.0526e-05	8.0272e-05	0.118458	14	4	0.76807
Nprl3	2.7854e-05	0.00011094	0.151918	15	4	1.1401
BC048403	2.9381e-05	0.00011765	0.151918	16	4	0.68744
Srp54a	3.4074e-05	0.00013107	0.159289	17	2	-0.19063
Rps16	5.3596e-05	0.00016318	0.187294	20	2	2.0288
Myh9	4.4989e-05	0.00017228	0.187337	18	4	0.80258
Prim1	5.1904e-05	0.00019864	0.205198	19	3	1.3584

## Sheet: IC20 gRNA
sgrna	Gene	control_count	treatment_count	control_mean	treat_mean	LFC	control_var	adj_var	score	p.low	p.high	p.twosided	FDR	high_in_treatment
CAGE.Gmppb.g59807	Gmppb	0	19.017/26.087/26.004	0.54295	26.004	4.1294	24.407	0.93029	26.397	1	1.0266e-153	2.0532e-153	1.635e-148	TRUE
CAGE.Fam122a.g67831	Fam122a	0	15.014/25.022/47.385	0.54295	25.022	4.076	300.12	0.93029	25.38	1	2.9558e-142	5.9115e-142	2.3537e-137	TRUE
CAGE.Haus1.g743	Haus1	1.0859	15.014/36.735/39.295	1.0859	36.735	4.1771	239.17	2.2224	23.913	1	1.468e-126	2.936e-126	7.7934e-122	TRUE
CAGE.Utp15.g62232	Utp15	0.54295	18.017/14.907/19.069	0.54295	18.017	3.6235	5.3894	0.93029	18.116	1	1.6573e-73	3.3146e-73	6.5987e-69	TRUE
CAGE.Gosr2.g25778	Gosr2	0.54295	25.523/17.036/1.1557	0.54295	17.036	3.5471	162.11	0.93029	17.1	1	1.0368e-65	2.0736e-65	3.3025e-61	TRUE
CAGE.Ppp1cb.g7953	Ppp1cb	0.54295	15.514/15.439/4.6229	0.54295	15.439	3.4134	58.499	0.93029	15.444	1	5.7792e-54	1.1558e-53	1.534e-49	TRUE
CAGE.Cpsf1.g69241	Cpsf1	2.1718	27.525/41.526/35.827	2.1718	35.827	3.5374	50.7	5.5065	14.342	1	7.2377e-47	1.4475e-46	1.6467e-42	TRUE
CAGE.Mfap1a.g54127	Mfap1a	2.7147	40.037/34.073/60.675	2.7147	40.037	3.4656	230.76	7.4305	13.692	1	6.7812e-43	1.3562e-42	1.35e-38	TRUE
CAGE.Prss54.g68018	Prss54	2.7147	40.537/36.202/38.717	2.7147	38.717	3.4184	4.8183	7.4305	13.207	1	4.736e-40	9.4721e-40	8.3809e-36	TRUE
CAGE.Dgcr8.g60211	Dgcr8	5.9724	70.064/63.886/65.876	5.9724	65.876	3.2618	10.75	22.017	12.767	1	1.4009e-37	2.8019e-37	2.2312e-33	TRUE
CAGE.Vmn2r34.g5560	Vmn2r34	6.5154	69.564/70.807/66.454	6.5154	69.564	3.231	5.6088	24.881	12.64	1	7.041e-37	1.4082e-36	1.0194e-32	TRUE
CAGE.Pten.g57066	Pten	2427.5	5399.5/7690.8/12198	2427.5	7690.8	1.6633	12783000	183130	12.299	1	4.5762e-35	9.1523e-35	6.0735e-31	TRUE
CAGE.Prkrip1.g47942	Prkrip1	0	15.014/12.245/0	0.54295	12.245	3.1017	78.802	0.93029	12.132	1	4.9838e-34	9.9675e-34	6.1056e-30	TRUE
CAGE.Mfsd2a.g67944	Mfsd2a	1.6288	15.014/24.49/53.163	1.6288	24.49	3.2774	455.98	3.7621	11.786	1	2.8701e-32	5.7403e-32	3.2651e-28	TRUE
CAGE.Rps16.g54887	Rps16	1.0859	18.517/22.36/11.557	1.0859	18.517	3.226	31.604	2.2224	11.693	1	9.0654e-32	1.8131e-31	9.6253e-28	TRUE
CAGE.Nat6.g10985	Nat6	1.0859	17.516/18.101/33.516	1.0859	18.101	3.1949	118.98	2.2224	11.414	1	2.3302e-30	4.6604e-30	2.3195e-26	TRUE
CAGE.Narfl.g25984	Narfl	1.6288	39.036/22.893/19.069	1.6288	22.893	3.1841	137.61	3.7621	10.963	1	3.6029e-28	7.2059e-28	3.3754e-24	TRUE
CAGE.Olfr237-ps1.g13936	Olfr237-ps1	99.902	348.82/498.85/741.97	99.902	498.85	2.3085	40809	1374.1	10.762	1	2.6033e-27	5.2065e-27	2.3034e-23	TRUE
CAGE.Srp54a.g64085	Srp54a	1.0859	17.016/13.31/20.225	1.0859	17.016	3.1105	12.018	2.2224	10.686	1	7.759e-27	1.5518e-26	6.5038e-23	TRUE
CAGE.Pten.g30820	Pten	1707	3952.6/5153/7912.1	1707	5153	1.5934	4526700	106300	10.569	1	2.0689e-26	4.1379e-26	1.6475e-22	TRUE
CAGE.Pten.g8732	Pten	2393.9	5529.1/6792.2/11027	2393.9	6792.2	1.5041	9763400	179220	10.389	1	1.3861e-25	2.7721e-25	1.0512e-21	TRUE
CAGE.Gabrr3.g68030	Gabrr3	0.54295	10.51/10.648/2.8893	0.54295	10.51	2.8991	29.044	0.93029	10.333	1	3.4896e-25	6.9792e-25	2.5262e-21	TRUE
CAGE.A530032D15Rik.g67013	A530032D15Rik	6.5154	59.054/54.303/57.208	6.5154	57.208	2.9533	5.9228	24.881	10.163	1	1.607e-24	3.214e-24	1.1128e-20	TRUE
CAGE.Uri1.g21827	Uri1	3.8006	37.034/37.799/21.381	3.8006	37.034	2.986	122.8	11.753	9.694	1	1.8456e-22	3.6913e-22	1.2248e-18	TRUE
CAGE.Nedd8.g24188	Nedd8	1.0859	19.518/15.439/5.2007	1.0859	15.439	2.9784	60.731	2.2224	9.6281	1	3.9688e-22	7.9375e-22	2.4311e-18	TRUE
CAGE.Syt17.g67821	Syt17	1.0859	18.017/15.439/2.3114	1.0859	15.439	2.9784	89.49	2.2224	9.6281	1	3.9688e-22	7.9375e-22	2.4311e-18	TRUE
CAGE.Tfb2m.g61346	Tfb2m	6.5154	54.05/27.152/53.163	6.5154	53.163	2.8494	338.69	24.881	9.3519	1	4.7621e-21	9.5243e-21	2.809e-17	TRUE
CAGE.Tma16.g3591	Tma16	1.6288	27.025/19.698/17.914	1.6288	19.698	2.977	28.431	3.7621	9.316	1	7.5532e-21	1.5106e-20	4.2962e-17	TRUE
CAGE.Hist1h3b.g2817	Hist1h3b	30.405	171.66/161.31/187.8	30.405	171.66	2.4588	183.87	231.28	9.288	1	8.0434e-21	1.6087e-20	4.4173e-17	TRUE
CAGE.Trp53.g40502	Trp53	2162	5283.3/5776.4/8204.5	2162	5776.4	1.4174	3069300	153120	9.2367	1	1.2712e-20	2.5424e-20	6.7485e-17	TRUE
CAGE.Ppil4.g62065	Ppil4	11.402	79.573/57.498/80.323	11.402	79.573	2.6997	243.94	55.197	9.1757	1	2.3917e-20	4.7835e-20	1.2288e-16	TRUE
CAGE.Rrm1.g2239	Rrm1	2.7147	27.525/35.137/10.979	2.7147	27.525	2.9409	165.86	7.4305	9.1018	1	5.2885e-20	1.0577e-19	2.6321e-16	TRUE
CAGE.Polr3a.g8304	Polr3a	20.632	77.571/126.71/124.24	20.632	124.24	2.5335	1092	130.64	9.0648	1	6.4692e-20	1.2938e-19	3.1222e-16	TRUE
CAGE.Cct2.g25416	Cct2	22.261	91.084/141.08/131.75	22.261	131.75	2.5128	870.49	146.04	9.0602	1	6.73e-20	1.346e-19	3.1525e-16	TRUE
CAGE.Gm10377.g10604	Gm10377	1.0859	20.519/14.374/12.135	1.0859	14.374	2.8818	21.384	2.2224	8.9138	1	3.2147e-19	6.4295e-19	1.4628e-15	TRUE
CAGE.Tuba1c.g5646	Tuba1c	0	1.0009/9.0506/23.114	0.54295	9.0506	2.7035	131.29	0.93029	8.8206	1	7.9801e-19	1.596e-18	3.5304e-15	TRUE
CAGE.control.g67203	CAGE.control.g67203	43.979	143.63/219.34/379.65	43.979	219.34	2.2924	15716	400.32	8.7647	1	9.4973e-19	1.8995e-18	4.088e-15	TRUE
CAGE.Gm10767.g39257	Gm10767	16.288	99.591/82.52/142.73	16.288	99.591	2.5406	1076.3	92.493	8.6617	1	2.4331e-18	4.8662e-18	1.0197e-14	TRUE
CAGE.Bola3.g57889	Bola3	22.261	103.09/126.71/179.14	22.261	126.71	2.4569	1653.2	146.04	8.6428	1	2.8353e-18	5.6706e-18	1.1578e-14	TRUE
CAGE.9030617O03Rik.g68008	9030617O03Rik	3.2577	17.516/29.814/33.516	3.2577	29.814	2.8554	82.468	9.5169	8.6082	1	4.3419e-18	8.6838e-18	1.7288e-14	TRUE
CAGE.Trp53.g60016	Trp53	3157.8	6402.4/7632.3/11355	3157.8	7632.3	1.2729	7685500	275020	8.5322	1	7.1797e-18	1.4359e-17	2.7889e-14	TRUE
CAGE.Dcun1d1.g21552	Dcun1d1	25.519	103.6/138.95/193.01	25.519	138.95	2.3999	2085.9	178.55	8.4892	1	1.0702e-17	2.1403e-17	4.0581e-14	TRUE
CAGE.Vimp.g6693	Vimp	7.0583	42.039/51.641/57.208	7.0583	51.641	2.7076	61.602	27.855	8.4474	1	1.6381e-17	3.2762e-17	6.0673e-14	TRUE
CAGE.Spin2d.g31265	Spin2d	3.2577	28.526/29.281/47.962	3.2577	29.281	2.8303	174.78	9.5169	8.4356	1	1.9273e-17	3.8546e-17	6.9762e-14	TRUE
CAGE.Rpl37a.g66588	Rpl37a	0.54295	8.5078/9.0506/5.2007	0.54295	8.5078	2.6234	5.6156	0.93029	8.2579	1	1.0394e-16	2.0788e-16	3.5987e-13	TRUE
CAGE.Psmg3.g36465	Psmg3	8.6872	59.054/54.836/68.188	8.6872	59.054	2.6321	50.607	37.397	8.2362	1	9.6339e-17	1.9268e-16	3.4096e-13	TRUE
CAGE.Psmc5.g9479	Psmc5	6.5154	34.532/46.85/47.385	6.5154	46.85	2.6706	76.013	24.881	8.0862	1	3.4037e-16	6.8074e-16	1.1534e-12	TRUE
CAGE.Cenpm.g12346	Cenpm	4.3436	43.54/27.152/34.672	4.3436	34.672	2.7389	67.598	14.128	8.0687	1	4.0566e-16	8.1133e-16	1.346e-12	TRUE
CAGE.Pole.g26982	Pole	3.2577	28.026/35.137/17.914	3.2577	28.026	2.7692	76.415	9.5169	8.0287	1	5.7659e-16	1.1532e-15	1.8741e-12	TRUE
CAGE.Scarb2.g1224	Scarb2	205.23	541.5/710.74/999.7	205.23	710.74	1.7871	56071	4102.8	7.8919	1	1.4897e-15	2.9793e-15	4.745e-12	TRUE
CAGE.Eftud2.g59967	Eftud2	1.0859	9.5087/12.777/15.024	1.0859	12.777	2.7235	7.8664	2.2224	7.8425	1	2.8807e-15	5.7614e-15	8.9958e-12	TRUE
CAGE.Fdxr.g28013	Fdxr	0	9.0083/7.9858/1.1557	0.54295	7.9858	2.542	23.848	0.93029	7.7167	1	8.371e-15	1.6742e-14	2.5638e-11	TRUE
CAGE.Ninl.g22994	Ninl	124.88	283.76/459.98/694.01	124.88	459.98	1.8727	42912	1926.8	7.6342	1	1.1387e-14	2.2773e-14	3.4216e-11	TRUE
CAGE.Prim1.g63803	Prim1	14.117	68.062/79.858/159.49	14.117	79.858	2.4193	3240.2	75.136	7.5842	1	1.7633e-14	3.5265e-14	5.2005e-11	TRUE
CAGE.Cog4.g21305	Cog4	34.749	141.13/161.31/265.82	34.749	161.31	2.1828	5664.1	281.92	7.5379	1	2.4349e-14	4.8699e-14	7.0509e-11	TRUE
CAGE.Ttc28.g53652	Ttc28	120.53	343.82/442.41/555.32	120.53	442.41	1.8673	11235	1826	7.5325	1	2.4957e-14	4.9915e-14	7.0979e-11	TRUE
CAGE.Epb4.1l2.g67969	Epb4.1l2	11.945	48.044/69.743/98.236	11.945	69.743	2.4502	641.36	59.021	7.5233	1	2.8418e-14	5.6836e-14	7.9403e-11	TRUE
CAGE.Olfr110.g67663	Olfr110	3.8006	29.527/19.698/37.561	3.8006	29.527	2.6688	80.574	11.753	7.5043	1	3.5653e-14	7.1307e-14	9.7902e-11	TRUE
CAGE.Sox4.g27888	Sox4	617.87	1421.8/1726.5/2496.4	617.87	1726.5	1.481	342750	22201	7.4406	1	5.0116e-14	1.0023e-13	1.3528e-10	TRUE
CAGE.Scgb1b30.g73893	Scgb1b30	9.2301	61.556/46.318/56.63	9.2301	56.63	2.494	65.31	40.774	7.4232	1	6.1759e-14	1.2352e-13	1.6393e-10	TRUE
CAGE.Ddi1.g67960	Ddi1	11.402	66.061/66.548/50.852	11.402	66.061	2.4349	115.77	55.197	7.357	1	1.0031e-13	2.0063e-13	2.6191e-10	TRUE
CAGE.Exoc8.g48075	Exoc8	11.945	42.039/68.145/74.544	11.945	68.145	2.4173	361.25	59.021	7.3154	1	1.3653e-13	2.7306e-13	3.5072e-10	TRUE
CAGE.Pqbp1.g1138	Pqbp1	0	7.5069/4.2591/26.004	0.54295	7.5069	2.4629	176.34	0.93029	7.2201	1	3.6405e-13	7.2811e-13	9.0595e-10	TRUE
CAGE.Tinf2.g16349	Tinf2	0	7.5069/5.8562/8.09	0.54295	7.5069	2.4629	1.5323	0.93029	7.2201	1	3.6405e-13	7.2811e-13	9.0595e-10	TRUE
CAGE.Trp53.g1730	Trp53	1581.6	3139.9/3771.4/4555.3	1581.6	3771.4	1.2532	506630	94484	7.1241	1	5.2393e-13	1.0479e-12	1.2838e-09	TRUE
CAGE.Tmem18.g67839	Tmem18	4.3436	19.017/30.878/49.118	4.3436	30.878	2.5767	236.69	14.128	7.0595	1	9.5387e-13	1.9077e-12	2.3018e-09	TRUE
CAGE.Wdr77.g77432	Wdr77	7.0583	26.024/44.188/53.163	7.0583	44.188	2.4874	205.24	27.855	7.0351	1	1.0945e-12	2.1889e-12	2.6016e-09	TRUE
CAGE.Rpp38.g36064	Rpp38	4.8865	24.022/46.318/33.516	4.8865	33.516	2.5518	127.01	16.635	7.0194	1	1.2594e-12	2.5189e-12	2.9497e-09	TRUE
CAGE.Gbf1.g73895	Gbf1	2.7147	26.524/21.828/17.914	2.7147	21.828	2.6195	18.689	7.4305	7.0116	1	1.4013e-12	2.8027e-12	3.2346e-09	TRUE
CAGE.Abcf1.g44768	Abcf1	36.378	124.61/156.52/156.6	36.378	156.52	2.0753	509.04	301.77	6.9161	1	2.3635e-12	4.7269e-12	5.3774e-09	TRUE
CAGE.Gm15319.g63627	Gm15319	5.4295	35.533/59.095/34.094	5.4295	35.533	2.5064	278.62	19.266	6.8582	1	3.9087e-12	7.8173e-12	8.6692e-09	TRUE
CAGE.Elovl3.g62395	Elovl3	219.35	497.46/680.39/1039.6	219.35	680.39	1.6287	81238	4541.1	6.8416	1	3.9192e-12	7.8383e-12	8.6692e-09	TRUE
CAGE.Zfp960.g526	Zfp960	14.66	65.06/75.599/177.98	14.66	75.599	2.2903	5296.6	79.363	6.8405	1	4.1527e-12	8.3055e-12	8.9376e-09	TRUE
CAGE.Thoc1.g42502	Thoc1	16.288	82.075/78.261/130.6	16.288	82.075	2.2646	1184.4	92.493	6.8404	1	4.1344e-12	8.2688e-12	8.9376e-09	TRUE
CAGE.Vmn2r10.g76789	Vmn2r10	11.945	21.019/64.419/75.7	11.945	64.419	2.3373	1005.4	59.021	6.8303	1	4.5079e-12	9.0159e-12	9.5727e-09	TRUE
CAGE.Olfr1417.g41155	Olfr1417	61.896	187.67/236.38/239.81	61.896	236.38	1.9162	1192.1	667.73	6.7523	1	7.3364e-12	1.4673e-11	1.5374e-08	TRUE
CAGE.Gpn1.g74342	Gpn1	8.1442	81.575/47.382/39.872	8.1442	47.382	2.4035	612.76	34.116	6.7178	1	1.0041e-11	2.0082e-11	2.0769e-08	TRUE
CAGE.Tars.g11809	Tars	5.4295	34.532/15.972/52.007	5.4295	34.532	2.4663	324.94	19.266	6.6302	1	1.8795e-11	3.7589e-11	3.8376e-08	TRUE
CAGE.Psmc4.g10290	Psmc4	0	4.0037/10.648/6.9343	0.54295	6.9343	2.3624	11.189	0.93029	6.6265	1	2.4093e-11	4.8187e-11	4.7373e-08	TRUE
CAGE.Ap1b1.g67782	Ap1b1	2.7147	16.015/20.763/23.692	2.7147	20.763	2.5505	15.564	7.4305	6.621	1	2.1223e-11	4.2445e-11	4.225e-08	TRUE
CAGE.Cdkn2a.g46473	Cdkn2a	657.51	1318.7/1690.3/2280.8	657.51	1690.3	1.3609	243390	24429	6.608	1	1.9472e-11	3.8943e-11	3.9255e-08	TRUE
CAGE.Metap1.g76516	Metap1	9.2301	48.545/51.109/62.409	9.2301	51.109	2.3487	67.132	40.774	6.5585	1	2.9354e-11	5.8707e-11	5.7012e-08	TRUE
CAGE.Myh9.g64476	Myh9	1215.7	2489.3/2847.7/3419.2	1215.7	2847.7	1.2274	227530	62953	6.5048	1	3.8907e-11	7.7814e-11	7.4656e-08	TRUE
CAGE.Lipo1.g20745	Lipo1	10.859	57.052/64.419/53.163	10.859	57.052	2.2914	34.694	51.459	6.4395	1	6.4114e-11	1.2823e-10	1.1873e-07	TRUE
CAGE.Trp53.g66006	Trp53	943.1	1925.3/2270.6/3324.4	943.1	2270.6	1.2667	614890	42566	6.4345	1	6.1947e-11	1.2389e-10	1.1745e-07	TRUE
CAGE.Trappc4.g72301	Trappc4	47.779	139.63/184.74/233.46	47.779	184.74	1.9289	2204.2	453.07	6.4343	1	6.278e-11	1.2556e-10	1.1763e-07	TRUE
CAGE.Adam2.g40918	Adam2	64.068	204.69/233.72/302.22	64.068	233.72	1.8509	2767.7	703.23	6.3974	1	7.9655e-11	1.5931e-10	1.4582e-07	TRUE
CAGE.G2e3.g41342	G2e3	19.003	87.58/60.16/122.51	19.003	87.58	2.1468	985.86	115.82	6.3722	1	9.6925e-11	1.9385e-10	1.7345e-07	TRUE
CAGE.Cdkn2a.g54850	Cdkn2a	862.2	1621/2088.5/2751.8	862.2	2088.5	1.2754	329240	37073	6.3692	1	9.5022e-11	1.9004e-10	1.7197e-07	TRUE
CAGE.Prpf4b.g71038	Prpf4b	18.46	21.019/85.182/141	18.46	85.182	2.1469	3616.1	111.01	6.3325	1	1.2562e-10	2.5123e-10	2.2229e-07	TRUE
CAGE.2410004P03Rik.g38745	2410004P03Rik	153.11	405.87/477.02/507.36	153.11	477.02	1.6331	2991.2	2626	6.3208	1	1.3025e-10	2.605e-10	2.2796e-07	TRUE
CAGE.Pold2.g17238	Pold2	5.4295	33.03/37.799/25.426	5.4295	33.03	2.404	40.286	19.266	6.2881	1	1.8012e-10	3.6023e-10	3.0845e-07	TRUE
CAGE.Casq2.g9657	Casq2	137.91	401.37/434.96/435.13	137.91	434.96	1.6501	564.2	2240.1	6.2762	1	1.7377e-10	3.4755e-10	3.0082e-07	TRUE
CAGE.Dapk3.g46824	Dapk3	1224.9	2190.5/2806.2/3539.4	1224.9	2806.2	1.1953	458320	63691	6.2658	1	1.8544e-10	3.7087e-10	3.1418e-07	TRUE
CAGE.Pah.g23439	Pah	3.2577	35.032/18.101/22.537	3.2577	22.537	2.4668	87.906	9.5169	6.2493	1	2.412e-10	4.824e-10	4.0436e-07	TRUE
CAGE.Rpf2.g20115	Rpf2	7.0583	28.526/39.929/41.028	7.0583	39.929	2.3446	65.616	27.855	6.2281	1	2.5949e-10	5.1899e-10	4.305e-07	TRUE
CAGE.Taf5.g78613	Taf5	30.948	115.11/126.71/146.78	30.948	126.71	1.999	268.68	237.43	6.2147	1	2.6299e-10	5.2598e-10	4.318e-07	TRUE
CAGE.Olfr1200.g12404	Olfr1200	47.236	178.16/196.98/168.74	47.236	178.16	1.8931	221.53	445.4	6.2037	1	2.792e-10	5.584e-10	4.5374e-07	TRUE
CAGE.Vmn1r64.g66850	Vmn1r64	19.003	85.578/85.714/79.167	19.003	85.578	2.1138	20.564	115.82	6.1862	1	3.2061e-10	6.4121e-10	5.1061e-07	TRUE
CAGE.Rbmx2.g42716	Rbmx2	0	6.506/6.921/0	0.54295	6.506	2.2823	21.25	0.93029	6.1824	1	4.4257e-10	8.8515e-10	6.713e-07	TRUE
CAGE.Prkaa1.g31632	Prkaa1	57.01	207.19/185.27/273.33	57.01	207.19	1.8435	2427.4	590.21	6.1817	1	3.2005e-10	6.401e-10	5.1061e-07	TRUE
CAGE.Wdr77.g65467	Wdr77	62.439	154.14/223.07/254.26	62.439	223.07	1.8205	2861.9	676.55	6.1756	1	3.3229e-10	6.6458e-10	5.2398e-07	TRUE
CAGE.Wee1.g39006	Wee1	29.862	76.57/122.45/144.47	29.862	122.45	2	1294.8	225.2	6.1697	1	3.5021e-10	7.0042e-10	5.4682e-07	TRUE
CAGE.Myl6.g29608	Myl6	219.89	634.58/581.37/659.92	219.89	634.58	1.5247	1736.9	4558.3	6.1421	1	4.073e-10	8.146e-10	6.2979e-07	TRUE
CAGE.Sprn.g33310	Sprn	123.79	293.27/391.3/412.59	123.79	391.3	1.6524	5032	1901.4	6.1349	1	4.2715e-10	8.543e-10	6.5413e-07	TRUE
CAGE.Atp5e.g59774	Atp5e	2.1718	7.0064/16.504/18.492	2.1718	16.504	2.4643	47.077	5.5065	6.1076	1	6.1458e-10	1.2292e-09	9.0629e-07	TRUE
CAGE.Olfr968.g39455	Olfr968	140.08	432.4/474.89/427.04	140.08	432.4	1.6192	917.12	2293.9	6.1033	1	5.2035e-10	1.0407e-09	7.8183e-07	TRUE
CAGE.Alg11.g50847	Alg11	13.574	47.544/64.951/91.88	13.574	64.951	2.178	514.09	70.988	6.0979	1	5.678e-10	1.1356e-09	8.4514e-07	TRUE
CAGE.Dyrk2.g6284	Dyrk2	85.786	286.26/290.68/222.48	85.786	286.26	1.7268	2044.1	1091.5	6.068	1	6.5063e-10	1.3013e-09	9.5066e-07	TRUE
CAGE.Sgk3.g8886	Sgk3	36.378	138.13/141.61/167.58	36.378	141.61	1.9319	343.17	301.77	6.058	1	7.0175e-10	1.4035e-09	1.013e-06	TRUE
CAGE.Trp53bp2.g97	Trp53bp2	57.552	202.69/232.65/205.72	57.552	205.72	1.8199	367.33	598.66	6.0556	1	7.0603e-10	1.4121e-09	1.013e-06	TRUE
CAGE.Cenpw.g27544	Cenpw	0.54295	11.511/5.8562/6.3565	0.54295	6.3565	2.2533	13.407	0.93029	6.0274	1	1.168e-09	2.336e-09	1.6318e-06	TRUE
CAGE.Olfr1022.g70806	Olfr1022	17.374	78.072/71.872/101.7	17.374	78.072	2.1055	298.45	101.61	6.0214	1	9.0303e-10	1.8061e-09	1.2841e-06	TRUE
CAGE.Sox4.g27869	Sox4	1026.7	1807.7/2347.8/3500.1	1026.7	2347.8	1.1925	809760	48518	5.9977	1	1.0007e-09	2.0014e-09	1.4104e-06	TRUE
CAGE.Sema4f.g25878	Sema4f	147.68	370.84/443.48/648.36	147.68	443.48	1.5799	23626	2485.7	5.9329	1	1.4904e-09	2.9807e-09	2.064e-06	TRUE
CAGE.Pigc.g40637	Pigc	31.491	128.62/124.05/97.658	31.491	124.05	1.9443	358.6	243.62	5.9298	1	1.5501e-09	3.1001e-09	2.1282e-06	TRUE
CAGE.Mpp1.g40584	Mpp1	213.92	432.9/605.32/628.13	213.92	605.32	1.4963	15125	4370.7	5.9203	1	1.6075e-09	3.215e-09	2.1784e-06	TRUE
CAGE.Gulo.g44825	Gulo	217.72	524.98/614.37/762.2	217.72	614.37	1.4924	14921	4489.8	5.9197	1	1.614e-09	3.228e-09	2.1784e-06	TRUE
CAGE.Yars.g64113	Yars	5.9724	26.524/33.54/43.34	5.9724	33.54	2.3085	72.624	22.017	5.8753	1	2.3494e-09	4.6989e-09	3.1182e-06	TRUE
CAGE.Adgrv1.g51509	Adgrv1	127.05	339.81/452/388.32	127.05	388.32	1.6043	3203.8	1977.8	5.8749	1	2.1205e-09	4.241e-09	2.838e-06	TRUE
CAGE.Chd2.g58827	Chd2	58.638	161.65/203.9/270.44	58.638	203.9	1.7806	3106.2	615.68	5.8544	1	2.4154e-09	4.8308e-09	3.1792e-06	TRUE
CAGE.Pgs1.g46643	Pgs1	15.745	52.048/72.404/70.499	15.745	70.499	2.0941	172.04	88.042	5.8353	1	2.8154e-09	5.6309e-09	3.6455e-06	TRUE
CAGE.Kifc3.g46740	Kifc3	131.94	398.87/392.9/457.09	131.94	398.87	1.5888	1712.7	2094.4	5.8326	1	2.7339e-09	5.4677e-09	3.5689e-06	TRUE
CAGE.Zfp786.g57099	Zfp786	58.638	145.13/202.31/231.72	58.638	202.31	1.7693	2067	615.68	5.79	1	3.5506e-09	7.1011e-09	4.5603e-06	TRUE
CAGE.Nprl3.g46539	Nprl3	286.68	590.54/764.51/1032.6	286.68	764.51	1.412	51079	6836	5.7793	1	3.7526e-09	7.5052e-09	4.7812e-06	TRUE
CAGE.Prim2.g35029	Prim2	30.405	50.046/118.19/130.6	30.405	118.19	1.9242	2398.7	231.28	5.7722	1	4.0022e-09	8.0044e-09	5.0588e-06	TRUE
CAGE.Tefm.g10539	Tefm	39.635	107.6/146.41/182.03	39.635	146.41	1.859	1387.4	342.84	5.7664	1	4.1144e-09	8.2289e-09	5.1597e-06	TRUE
CAGE.Tas2r139.g23474	Tas2r139	16.831	73.567/36.735/82.056	16.831	73.567	2.0641	714.36	97.017	5.7602	1	4.3938e-09	8.7875e-09	5.4669e-06	TRUE
CAGE.Ccdc37.g10919	Ccdc37	3.2577	21.019/9.5829/23.114	3.2577	21.019	2.3706	67.59	9.5169	5.7575	1	4.9952e-09	9.9904e-09	6.1197e-06	TRUE
CAGE.Zmynd11.g4677	Zmynd11	131.39	330.3/392.9/463.44	131.39	392.9	1.573	4447.4	2081.4	5.732	1	4.9715e-09	9.9429e-09	6.1197e-06	TRUE
CAGE.Cdk1.g40047	Cdk1	15.203	39.036/67.613/76.278	15.203	67.613	2.0823	445.87	83.665	5.7299	1	5.2795e-09	1.0559e-08	6.4186e-06	TRUE
CAGE.Fxyd1.g41149	Fxyd1	46.151	170.66/164.51/164.11	46.151	164.51	1.8115	18.985	430.19	5.7064	1	5.8458e-09	1.1692e-08	7.0533e-06	TRUE
CAGE.Gm5635.g67851	Gm5635	46.151	114.1/163.97/179.71	46.151	163.97	1.8069	1367.4	430.19	5.6807	1	6.7947e-09	1.3589e-08	8.1364e-06	TRUE
CAGE.Ttll8.g27238	Ttll8	17.374	100.59/72.404/74.544	17.374	74.544	2.0396	341.54	101.61	5.6714	1	7.3946e-09	1.4789e-08	8.7236e-06	TRUE
CAGE.Cndp1.g24524	Cndp1	242.15	481.44/654.3/751.8	242.15	654.3	1.4303	19693	5281.4	5.6712	1	7.0919e-09	1.4184e-08	8.429e-06	TRUE
CAGE.Hmgn3.g7121	Hmgn3	53.752	123.11/185.27/254.84	53.752	185.27	1.7664	4351.5	540.39	5.6576	1	7.7556e-09	1.5511e-08	9.0822e-06	TRUE
CAGE.Vmn1r143.g6562	Vmn1r143	4.3436	31.529/25.555/9.8236	4.3436	25.555	2.3131	141.58	14.128	5.6431	1	9.5329e-09	1.9066e-08	1.0947e-05	TRUE
CAGE.Ebna1bp2.g20713	Ebna1bp2	3.8006	23.522/17.569/23.114	3.8006	23.114	2.3286	15.46	11.753	5.6337	1	1.0179e-08	2.0358e-08	1.158e-05	TRUE
CAGE.Nbea.g16666	Nbea	67.868	157.14/223.6/274.48	67.868	223.6	1.7055	3502.8	766.88	5.6237	1	9.4142e-09	1.8828e-08	1.0944e-05	TRUE
CAGE.Sil1.g75606	Sil1	41.807	163.15/150.13/136.95	41.807	150.13	1.8199	171.57	371.2	5.6225	1	9.5543e-09	1.9109e-08	1.0947e-05	TRUE
CAGE.Ddx39b.g34876	Ddx39b	32.034	120.61/100.62/149.09	32.034	120.61	1.8802	605.27	249.87	5.6035	1	1.0731e-08	2.1461e-08	1.212e-05	TRUE
CAGE.Polr2k.g27548	Polr2k	73.298	223.2/236.91/283.15	73.298	236.91	1.679	1163	861.04	5.5758	1	1.2397e-08	2.4795e-08	1.3905e-05	TRUE
CAGE.Tceal6.g586	Tceal6	100.99	309.28/314.11/288.35	100.99	309.28	1.6052	230.7	1396.7	5.5734	1	1.2534e-08	2.5067e-08	1.3959e-05	TRUE
CAGE.Mrpl17.g16753	Mrpl17	3.8006	21.019/22.893/23.114	3.8006	22.893	2.3153	1.7793	11.753	5.569	1	1.4786e-08	2.9572e-08	1.613e-05	TRUE
CAGE.H60c.g78906	H60c	51.58	125.11/176.75/228.25	51.58	176.75	1.7573	2659.5	508.03	5.5535	1	1.416e-08	2.832e-08	1.5661e-05	TRUE
CAGE.Espl1.g57760	Espl1	105.33	286.76/319.43/468.07	105.33	319.43	1.5914	11580	1488.7	5.549	1	1.4408e-08	2.8816e-08	1.5825e-05	TRUE
CAGE.Rock2.g66429	Rock2	980.02	1679/2153/2546.6	980.02	2153	1.1346	189790	45160	5.5195	1	1.6997e-08	3.3993e-08	1.8415e-05	TRUE
CAGE.Sult1c1.g78040	Sult1c1	176.46	379.85/515.88/491.18	176.46	491.18	1.4717	6502.6	3259	5.513	1	1.766e-08	3.532e-08	1.9004e-05	TRUE
CAGE.Cdk17.g77199	Cdk17	76.013	175.66/241.7/301.64	76.013	241.7	1.656	3977.2	909.53	5.494	1	1.9762e-08	3.9523e-08	2.1123e-05	TRUE
CAGE.Lrrc9.g32630	Lrrc9	70.04	194.18/225.73/232.88	70.04	225.73	1.6743	523.35	804.09	5.4905	1	2.0176e-08	4.0352e-08	2.1422e-05	TRUE
CAGE.Spcs2.g37010	Spcs2	95.559	221.7/292.28/398.72	95.559	292.28	1.6028	8155.7	1284.8	5.4883	1	2.0365e-08	4.073e-08	2.148e-05	TRUE
CAGE.Gnl3.g58672	Gnl3	40.178	143.13/116.59/142.73	40.178	142.73	1.8034	341.7	349.86	5.4828	1	2.1265e-08	4.2529e-08	2.2281e-05	TRUE
CAGE.Nbeal2.g57391	Nbeal2	114.56	339.81/325.29/448.42	114.56	339.81	1.5603	6003.3	1690.6	5.4782	1	2.1541e-08	4.3081e-08	2.2423e-05	TRUE
CAGE.Rnf38.g35439	Rnf38	131.39	258.74/381.19/392.95	131.39	381.19	1.5295	7566.2	2081.4	5.4753	1	2.1881e-08	4.3762e-08	2.2629e-05	TRUE
CAGE.Abhd11.g7177	Abhd11	65.697	154.14/212.95/251.37	65.697	212.95	1.6816	2467.3	730.28	5.4492	1	2.5487e-08	5.0975e-08	2.6189e-05	TRUE
CAGE.Olfr1180.g22349	Olfr1180	46.694	160.65/209.76/157.76	46.694	160.65	1.761	1210.2	437.77	5.4463	1	2.6043e-08	5.2086e-08	2.6588e-05	TRUE
CAGE.Olfr1109.g50444	Olfr1109	93.93	194.18/286.42/472.69	93.93	286.42	1.5982	21602	1251.8	5.4406	1	2.6651e-08	5.3303e-08	2.7036e-05	TRUE
CAGE.Vmn1r160.g42449	Vmn1r160	5.4295	11.01/29.281/42.762	5.4295	29.281	2.2356	257.78	19.266	5.434	1	3.089e-08	6.1779e-08	3.1137e-05	TRUE
CAGE.Tmsb10.g61708	Tmsb10	1.6288	10.51/29.281/12.135	1.6288	12.135	2.3209	148.32	3.7621	5.4167	1	3.7972e-08	7.5944e-08	3.7544e-05	TRUE
CAGE.Gemin6.g42369	Gemin6	21.175	84.077/79.325/108.64	21.175	84.077	1.9398	312.9	135.71	5.3996	1	3.4588e-08	6.9175e-08	3.4645e-05	TRUE
CAGE.Ercc1.g13036	Ercc1	34.206	92.084/123.51/158.91	34.206	123.51	1.8224	1120.4	275.4	5.3815	1	3.7669e-08	7.5339e-08	3.7496e-05	TRUE
CAGE.1110004E09Rik.g73075	1110004E09Rik	42.893	104.6/165.04/148.51	42.893	148.51	1.7682	1100.8	385.67	5.3781	1	3.8189e-08	7.6378e-08	3.7544e-05	TRUE
CAGE.Cep162.g58673	Cep162	32.577	118.61/77.196/149.67	32.577	118.61	1.8328	1339.8	256.17	5.3752	1	3.9073e-08	7.8145e-08	3.8177e-05	TRUE
CAGE.Polb.g1220	Polb	186.23	500.96/549.42/505.63	186.23	505.63	1.4361	969.87	3538	5.3698	1	3.9457e-08	7.8913e-08	3.8317e-05	TRUE
CAGE.Edf1.g38368	Edf1	78.727	244.72/269.39/177.4	78.727	244.72	1.6239	2570.2	958.93	5.3605	1	4.172e-08	8.3439e-08	4.0269e-05	TRUE
CAGE.Olfr1251.g29272	Olfr1251	140.62	338.31/397.69/474.42	140.62	397.69	1.4932	4706.9	2307.4	5.3516	1	4.3657e-08	8.7314e-08	4.1886e-05	TRUE
CAGE.Phb2.g13233	Phb2	5.4295	21.019/42.058/28.893	5.4295	28.893	2.217	117.66	19.266	5.3456	1	5.0529e-08	1.0106e-07	4.7061e-05	TRUE
CAGE.Defb8.g8316	Defb8	115.65	196.18/337/365.79	115.65	337	1.5349	10329	1715	5.3451	1	4.531e-08	9.0619e-08	4.3211e-05	TRUE
CAGE.Mrgprx1.g12276	Mrgprx1	158.54	413.38/439.22/650.09	158.54	439.22	1.4643	22568	2768.9	5.334	1	4.8095e-08	9.6189e-08	4.5594e-05	TRUE
CAGE.Nprl3.g11008	Nprl3	38.006	94.587/133.63/173.36	38.006	133.63	1.7872	1551.3	322.08	5.3282	1	5.0466e-08	1.0093e-07	4.7061e-05	TRUE
CAGE.Gpa33.g25443	Gpa33	242.15	553.51/629.28/870.84	242.15	629.28	1.3741	32045	5281.4	5.3269	1	4.9968e-08	9.9935e-08	4.7061e-05	TRUE
CAGE.Prmt5.g22216	Prmt5	20.632	73.067/81.455/95.347	20.632	81.455	1.9304	131.67	130.64	5.3215	1	5.335e-08	1.067e-07	4.94e-05	TRUE
CAGE.Zfp560.g34666	Zfp560	7.6013	30.028/48.447/36.983	7.6013	36.983	2.1427	89.902	30.934	5.2827	1	6.961e-08	1.3922e-07	6.3684e-05	TRUE
CAGE.Vmn1r1.g40515	Vmn1r1	166.14	413.88/454.13/622.36	166.14	454.13	1.4452	14961	2973.4	5.2813	1	6.4216e-08	1.2843e-07	5.9118e-05	TRUE
CAGE.Olfr1113.g25724	Olfr1113	54.295	177.66/224.13/167	54.295	177.66	1.692	1136.6	548.59	5.2672	1	6.9976e-08	1.3995e-07	6.3684e-05	TRUE
CAGE.Ifnar1.g67793	Ifnar1	38.006	100.09/141.08/132.33	38.006	132.33	1.7732	557.95	322.08	5.2558	1	7.4973e-08	1.4995e-07	6.7844e-05	TRUE
CAGE.C87414.g66901	C87414	29.319	60.556/107.54/106.9	29.319	106.9	1.8314	1074.3	219.17	5.2407	1	8.1937e-08	1.6387e-07	7.3726e-05	TRUE
CAGE.Cbl.g15186	Cbl	637.96	1183.6/1436.9/1752.7	637.96	1436.9	1.1702	81933	23321	5.2317	1	8.3963e-08	1.6793e-07	7.5125e-05	TRUE
CAGE.Ccdc94.g56107	Ccdc94	122.16	268.25/347.65/464.6	122.16	347.65	1.5012	9991.2	1863.6	5.2233	1	8.8106e-08	1.7621e-07	7.8392e-05	TRUE
CAGE.Scfd1.g37643	Scfd1	4.3436	32.53/23.957/16.18	4.3436	23.957	2.2236	66.987	14.128	5.2182	1	1.0313e-07	2.0626e-07	8.9268e-05	TRUE
CAGE.Defb2.g60981	Defb2	28.233	63.558/103.28/127.13	28.233	103.28	1.8348	1073.3	207.27	5.2128	1	9.5361e-08	1.9072e-07	8.391e-05	TRUE
CAGE.Zmynd19.g2103	Zmynd19	237.27	419.38/610.11/749.48	237.27	610.11	1.3589	27901	5119.5	5.2109	1	9.3989e-08	1.8798e-07	8.3161e-05	TRUE
CAGE.Shoc2.g6719	Shoc2	19.003	75.069/60.692/98.814	19.003	75.069	1.9271	385.27	115.82	5.2096	1	9.8421e-08	1.9684e-07	8.6126e-05	TRUE
CAGE.Muc15.g65863	Muc15	177	336.81/474.36/541.46	177	474.36	1.4171	11711	3274.3	5.1965	1	1.0161e-07	2.0322e-07	8.8432e-05	TRUE
CAGE.Parp4.g12794	Parp4	86.872	259.24/259.27/382.54	86.872	259.27	1.5665	7598	1112.5	5.1689	1	1.183e-07	2.366e-07	0.00010184	TRUE
CAGE.S100a7a.g21857	S100a7a	239.44	442.41/611.71/644.89	239.44	611.71	1.3495	14883	5191.2	5.1668	1	1.1911e-07	2.3821e-07	0.00010198	TRUE
CAGE.Pibf1.g65603	Pibf1	5.4295	28.026/19.698/36.405	5.4295	28.026	2.1746	69.781	19.266	5.148	1	1.4761e-07	2.9523e-07	0.00012505	TRUE
CAGE.Srp54a.g37854	Srp54a	76.013	178.66/231.06/238.08	76.013	231.06	1.5913	1397.1	909.53	5.1409	1	1.3748e-07	2.7497e-07	0.00011709	TRUE
CAGE.Sf3b2.g44003	Sf3b2	5.9724	30.028/30.878/16.758	5.9724	30.028	2.1538	88.403	22.017	5.1266	1	1.6416e-07	3.2833e-07	0.00013761	TRUE
CAGE.Psmc3.g44114	Psmc3	7.0583	30.028/35.67/34.094	7.0583	34.094	2.1227	9.5091	27.855	5.1225	1	1.6574e-07	3.3148e-07	0.0001382	TRUE
CAGE.Orc4.g57462	Orc4	7.6013	36.033/43.656/21.381	7.6013	36.033	2.1062	136.4	30.934	5.1119	1	1.7442e-07	3.4884e-07	0.00014245	TRUE
CAGE.Wdr75.g51148	Wdr75	31.491	76.57/111.27/148.51	31.491	111.27	1.7888	1295.5	243.62	5.1112	1	1.6362e-07	3.2724e-07	0.00013761	TRUE
CAGE.Ninj1.g71544	Ninj1	58.638	158.15/185.27/221.9	58.638	185.27	1.6431	1038.7	615.68	5.1035	1	1.6828e-07	3.3656e-07	0.00013959	TRUE
CAGE.Ap2m1.g42096	Ap2m1	40.178	135.62/141.61/101.7	40.178	135.62	1.7303	593.26	349.86	5.1029	1	1.6996e-07	3.3993e-07	0.00014026	TRUE
CAGE.Cipc.g55883	Cipc	142.25	299.27/389.17/448.42	142.25	389.17	1.4456	5796	2348.1	5.0956	1	1.7409e-07	3.4819e-07	0.00014245	TRUE
CAGE.Gp2.g67788	Gp2	15.203	46.042/61.757/108.64	15.203	61.757	1.9536	1222.4	83.665	5.0896	1	1.8846e-07	3.7692e-07	0.00015087	TRUE
CAGE.Nmd3.g62700	Nmd3	29.319	104.6/112.33/97.081	29.319	104.6	1.8003	58.175	219.17	5.0848	1	1.8851e-07	3.7703e-07	0.00015087	TRUE
CAGE.Ambra1.g28730	Ambra1	45.065	148.64/110.2/160.65	45.065	148.64	1.6997	810.63	415.16	5.0831	1	1.8817e-07	3.7635e-07	0.00015087	TRUE
CAGE.2810474O19Rik.g10577	2810474O19Rik	490.82	797.23/1132.4/1125.1	490.82	1125.1	1.1951	53774	15587	5.0804	1	1.8837e-07	3.7674e-07	0.00015087	TRUE
CAGE.Sema7a.g5397	Sema7a	54.838	161.65/215.08/174.51	54.838	174.51	1.6523	905.73	556.83	5.0716	1	1.9923e-07	3.9846e-07	0.00015865	TRUE
CAGE.Acox1.g68032	Acox1	20.089	102.09/47.382/76.855	20.089	76.855	1.8843	752.82	125.63	5.0646	1	2.1243e-07	4.2486e-07	0.00016832	TRUE
CAGE.Olfr606.g4443	Olfr606	355.09	681.12/847.03/1152.8	355.09	847.03	1.2519	60520	9486.4	5.0508	1	2.2002e-07	4.4004e-07	0.00017347	TRUE
CAGE.Cdkn2aip.g20156	Cdkn2aip	84.157	222.2/248.62/273.33	84.157	248.62	1.5516	654.16	1060.4	5.0506	1	2.2128e-07	4.4257e-07	0.00017361	TRUE
CAGE.Imp4.g13734	Imp4	35.835	136.63/122.45/115.57	35.835	122.45	1.7448	124.13	295.1	5.042	1	2.3468e-07	4.6935e-07	0.00018203	TRUE
CAGE.Scgb1b7.g26451	Scgb1b7	73.841	222.2/222.54/341.52	73.841	222.54	1.5786	7078	870.67	5.0393	1	2.3501e-07	4.7003e-07	0.00018203	TRUE
CAGE.Zfp677.g58042	Zfp677	67.326	145.13/206.03/235.77	67.326	206.03	1.5994	2296.5	757.67	5.0392	1	2.3544e-07	4.7089e-07	0.00018203	TRUE
CAGE.Cnfn.g56216	Cnfn	123.79	335.81/342.86/391.79	123.79	342.86	1.4623	1222.1	1901.4	5.0238	1	2.5385e-07	5.077e-07	0.00019531	TRUE
CAGE.Car13.g52794	Car13	136.28	371.84/398.76/352.49	136.28	371.84	1.4414	549.37	2200	5.0221	1	2.5596e-07	5.1191e-07	0.00019598	TRUE
CAGE.Pigyl.g73346	Pigyl	70.583	217.7/213.49/162.96	70.583	213.49	1.5832	1285.5	813.49	5.0103	1	2.7349e-07	5.4699e-07	0.00020841	TRUE
CAGE.Hook1.g71087	Hook1	319.25	650.1/768.77/1182.9	319.25	768.77	1.2652	92787	8060.1	5.0069	1	2.7657e-07	5.5315e-07	0.00020975	TRUE
CAGE.Stub1.g52106	Stub1	171.57	491.45/450.93/416.06	171.57	450.93	1.3889	1428.9	3122.6	4.9993	1	2.8807e-07	5.7614e-07	0.00021744	TRUE
CAGE.Vcp.g27543	Vcp	4.3436	27.025/18.101/23.114	4.3436	23.114	2.174	20.212	14.128	4.9939	1	3.377e-07	6.7541e-07	0.000249	TRUE
CAGE.Plau.g27340	Plau	143.34	386.35/359.89/446.69	143.34	386.35	1.4242	2170.1	2375.4	4.9861	1	3.0851e-07	6.1703e-07	0.00023177	TRUE
CAGE.Yipf7.g47099	Yipf7	142.25	286.76/418.99/383.7	142.25	383.7	1.4252	5321	2348.1	4.9826	1	3.1414e-07	6.2829e-07	0.00023489	TRUE
CAGE.Thumpd3.g76122	Thumpd3	52.666	127.62/166.64/173.36	52.666	166.64	1.6433	783.86	524.12	4.9783	1	3.2428e-07	6.4856e-07	0.00024134	TRUE
CAGE.Myh9.g9272	Myh9	2086.5	3617.3/3978.5/4792.2	2086.5	3978.5	0.93078	396270	144940	4.9696	1	3.355e-07	6.71e-07	0.00024852	TRUE
CAGE.Krtap4-9.g22431	Krtap4-9	5.9724	34.532/29.281/16.758	5.9724	29.281	2.1187	92.2	22.017	4.9676	1	3.773e-07	7.5461e-07	0.00027439	TRUE
CAGE.Olfr986.g7300	Olfr986	174.29	342.31/455.19/565.15	174.29	455.19	1.3799	12416	3198.1	4.9672	1	3.4004e-07	6.8008e-07	0.00024957	TRUE
CAGE.Ywhab.g67736	Ywhab	0	5.505/5.3239/4.6229	0.54295	5.3239	2.0351	0.2621	0.93029	4.9568	1	5.0236e-07	1.0047e-06	0.00034636	TRUE
CAGE.Twistnb.g25707	Twistnb	0	7.0064/5.3239/2.3114	0.54295	5.3239	2.0351	5.9528	0.93029	4.9568	1	5.0236e-07	1.0047e-06	0.00034636	TRUE
CAGE.Ephb3.g5407	Ephb3	128.14	266.74/349.78/385.43	128.14	349.78	1.4417	4082.9	2003.6	4.9517	1	3.6868e-07	7.3736e-07	0.00026934	TRUE
CAGE.Card6.g76496	Card6	21.175	45.542/78.793/97.081	21.175	78.793	1.8473	720.04	135.71	4.946	1	3.9227e-07	7.8455e-07	0.00028398	TRUE
CAGE.Cdca5.g51510	Cdca5	9.7731	49.045/42.591/23.692	9.7731	42.591	2.0166	199.41	44.245	4.9338	1	4.3407e-07	8.6815e-07	0.00030863	TRUE
CAGE.Zfp281.g77676	Zfp281	273.1	587.04/666.01/730.99	273.1	666.01	1.283	5229.7	6347.2	4.9318	1	4.0754e-07	8.1508e-07	0.0002937	TRUE
CAGE.Ankle1.g28140	Ankle1	89.043	184.17/256.61/349.03	89.043	256.61	1.5165	6894.4	1154.7	4.9312	1	4.1053e-07	8.2106e-07	0.00029452	TRUE
CAGE.Cyp2c54.g9789	Cyp2c54	142.25	272.25/386.51/380.81	142.25	380.81	1.4143	5908.9	2348.1	4.923	1	4.2683e-07	8.5365e-07	0.00030483	TRUE
CAGE.Ttc1.g57973	Ttc1	16.831	69.564/51.641/65.298	16.831	65.298	1.8946	102.35	97.017	4.9206	1	4.5107e-07	9.0215e-07	0.00031647	TRUE
CAGE.Zfp819.g69547	Zfp819	95.016	191.18/270.45/425.31	95.016	270.45	1.4994	15132	1273.7	4.9156	1	4.442e-07	8.8841e-07	0.00031303	TRUE
CAGE.Plekho2.g49898	Plekho2	227.5	403.87/568.06/583.64	227.5	568.06	1.3164	13600	4801	4.9151	1	4.4403e-07	8.8805e-07	0.00031303	TRUE
CAGE.Rps15.g49824	Rps15	6.5154	31.028/25.555/34.094	6.5154	31.028	2.0914	19.68	24.881	4.9143	1	4.9258e-07	9.8517e-07	0.00034408	TRUE
CAGE.Onecut3.g53581	Onecut3	110.76	266.74/311.98/306.84	110.76	306.84	1.4618	817.15	1606.4	4.8923	1	4.9975e-07	9.995e-07	0.00034636	TRUE
CAGE.Prim1.g52546	Prim1	9.2301	25.523/40.461/46.807	9.2301	40.461	2.0189	131.7	40.774	4.891	1	5.4181e-07	1.0836e-06	0.00037035	TRUE
CAGE.Taf8.g47569	Taf8	15.745	61.556/59.627/62.409	15.745	61.556	1.9014	2.2243	88.042	4.8823	1	5.4996e-07	1.0999e-06	0.00037272	TRUE
CAGE.control.g45852	CAGE.control.g45852	186.77	427.89/477.55/503.32	186.77	477.55	1.3497	1564.9	3553.7	4.8777	1	5.3699e-07	1.074e-06	0.00036864	TRUE
CAGE.Tcp10b.g64348	Tcp10b	56.467	152.14/174.09/201.1	56.467	174.09	1.6073	605.56	581.8	4.8765	1	5.4522e-07	1.0904e-06	0.00037108	TRUE
CAGE.Pik3r2.g37665	Pik3r2	49.951	103.6/157.05/206.87	49.951	157.05	1.6332	2669.9	484.21	4.8672	1	5.7249e-07	1.145e-06	0.00038634	TRUE
CAGE.Vsig1.g20098	Vsig1	47.779	128.12/151.2/183.18	47.779	151.2	1.6416	777.84	453.07	4.8586	1	5.9846e-07	1.1969e-06	0.00040217	TRUE
CAGE.Socs5.g8367	Socs5	318.17	667.11/751.73/766.24	318.17	751.73	1.2378	3685.3	8018.1	4.8419	1	6.4321e-07	1.2864e-06	0.00043042	TRUE
CAGE.Mcidas.g39244	Mcidas	39.092	130.62/121.38/127.71	39.092	127.71	1.6827	24.233	335.87	4.8353	1	6.7592e-07	1.3518e-06	0.00044854	TRUE
CAGE.Nenf.g67309	Nenf	220.44	547.5/517.48/552.43	220.44	547.5	1.3086	462.86	4575.5	4.8352	1	6.6538e-07	1.3308e-06	0.0004434	TRUE
CAGE.Dlk2.g72518	Dlk2	426.76	755.69/967.88/1127.4	426.76	967.88	1.1795	35236	12575	4.8254	1	6.9868e-07	1.3974e-06	0.00046049	TRUE
CAGE.Icos.g63923	Icos	205.78	515.47/532.92/508.52	205.78	515.47	1.3206	176.36	4119.4	4.8252	1	6.9972e-07	1.3994e-06	0.00046049	TRUE
CAGE.Naa40.g51305	Naa40	120.53	300.78/374.27/326.49	120.53	326.49	1.4301	1471.9	1826	4.8197	1	7.2056e-07	1.4411e-06	0.00047226	TRUE
CAGE.Adsl.g1202	Adsl	27.69	96.088/85.182/99.392	27.69	96.088	1.7587	64.932	201.41	4.8195	1	7.3861e-07	1.4772e-06	0.00048014	TRUE
CAGE.Rock2.g265	Rock2	431.64	852.78/976.4/1171.9	431.64	976.4	1.1758	26751	12797	4.8155	1	7.3407e-07	1.4681e-06	0.00047915	TRUE
CAGE.Gm5168.g71103	Gm5168	52.666	142.13/162.91/184.92	52.666	162.91	1.6108	458.01	524.12	4.8155	1	7.4222e-07	1.4844e-06	0.00048053	TRUE
CAGE.Lyrm2.g25287	Lyrm2	78.184	226.21/233.72/184.92	78.184	226.21	1.5207	880.72	948.98	4.8051	1	7.7774e-07	1.5555e-06	0.00049946	TRUE
CAGE.Pan3.g53209	Pan3	100.99	231.21/280.57/442.06	100.99	280.57	1.4651	14258	1396.7	4.805	1	7.7629e-07	1.5526e-06	0.00049946	TRUE
CAGE.Gpr151.g76327	Gpr151	133.57	316.79/382.79/355.38	133.57	355.38	1.4051	1120.1	2133.8	4.802	1	7.8708e-07	1.5742e-06	0.00050343	TRUE
CAGE.Dgcr14.g38447	Dgcr14	41.807	96.088/136.29/134.06	41.807	134.06	1.6577	723.55	371.2	4.7884	1	8.5318e-07	1.7064e-06	0.00054136	TRUE
CAGE.Cyp2d26.g10743	Cyp2d26	356.17	471.93/823.6/914.18	356.17	823.6	1.2071	65937	9530.9	4.7879	1	8.427e-07	1.6854e-06	0.00053685	TRUE
CAGE.Xirp2.g75629	Xirp2	99.902	185.17/276.84/368.67	99.902	276.84	1.4613	8418.5	1374.1	4.7732	1	9.0958e-07	1.8192e-06	0.00057486	TRUE
CAGE.Mgarp.g69256	Mgarp	38.006	132.12/123.51/91.302	38.006	123.51	1.6745	555.84	322.08	4.7645	1	9.6291e-07	1.9258e-06	0.00060615	TRUE
CAGE.Trappc3.g44511	Trappc3	7.6013	15.014/36.735/34.094	7.6013	34.094	2.0286	185.51	30.934	4.7633	1	1.0419e-06	2.0839e-06	0.00064822	TRUE
CAGE.Tsc2.g69249	Tsc2	81.442	101.59/232.65/248.48	81.442	232.65	1.5029	8713.5	1009.2	4.7598	1	9.74e-07	1.948e-06	0.00061072	TRUE
CAGE.Olfr1295.g50878	Olfr1295	30.405	93.586/102.75/137.53	30.405	102.75	1.724	646.83	231.28	4.757	1	1.0051e-06	2.0102e-06	0.00062776	TRUE
CAGE.Cnot10.g71562	Cnot10	2.1718	17.516/13.31/9.8236	2.1718	13.31	2.1736	14.923	5.5065	4.7464	1	1.2586e-06	2.5173e-06	0.0007651	TRUE
CAGE.Aqp3.g63542	Aqp3	171.03	341.31/435.49/462.87	171.03	435.49	1.3433	4809.5	3107.6	4.7441	1	1.0482e-06	2.0965e-06	0.00064955	TRUE
CAGE.Smim3.g53718	Smim3	105.87	275.25/289.62/384.28	105.87	289.62	1.4432	4583.4	1500.3	4.7438	1	1.0522e-06	2.1045e-06	0.00064955	TRUE
CAGE.Tmc1.g69522	Tmc1	45.065	118.61/141.61/166.42	45.065	141.61	1.6304	572.38	415.16	4.7385	1	1.0912e-06	2.1823e-06	0.00067098	TRUE
CAGE.Zfp449.g72761	Zfp449	352.37	632.58/810.82/888.17	352.37	810.82	1.2	18877	9375.5	4.7347	1	1.0969e-06	2.1938e-06	0.00067191	TRUE
CAGE.Olfr463.g55999	Olfr463	52.123	116.61/168.77/159.49	52.123	159.49	1.5951	962.48	516.05	4.7263	1	1.1558e-06	2.3117e-06	0.0007053	TRUE
CAGE.Fam32a.g55091	Fam32a	36.92	119.61/115.53/149.09	36.92	119.61	1.6693	442.82	308.49	4.7079	1	1.274e-06	2.5479e-06	0.00076855	TRUE
CAGE.Doxl2.g34524	Doxl2	160.71	365.84/411.53/410.86	160.71	410.86	1.3487	1013.8	2826.8	4.7048	1	1.2719e-06	2.5437e-06	0.00076855	TRUE
CAGE.Olfr291.g46037	Olfr291	30.948	93.085/122.98/103.44	30.948	103.44	1.7088	244.56	237.43	4.7044	1	1.3018e-06	2.6036e-06	0.00077944	TRUE
CAGE.Nme1.g46034	Nme1	107.5	204.19/291.75/364.63	107.5	291.75	1.4319	6489.3	1535.4	4.702	1	1.2919e-06	2.5838e-06	0.00077643	TRUE
CAGE.Ckmt2.g41111	Ckmt2	51.037	156.14/175.15/147.93	51.037	156.14	1.5945	214.43	500.05	4.7003	1	1.3138e-06	2.6276e-06	0.00078369	TRUE
CAGE.Rpl10.g63899	Rpl10	1.0859	3.5032/9.0506/8.09	1.0859	8.09	2.1236	10.981	2.2224	4.6983	1	1.7104e-06	3.4207e-06	0.00098696	TRUE
CAGE.Dio2.g60543	Dio2	19.003	69.564/78.793/67.032	19.003	69.564	1.8187	45.795	115.82	4.6981	1	1.3659e-06	2.7317e-06	0.00080868	TRUE
CAGE.Krtap6-1.g14108	Krtap6-1	214.46	448.41/525.46/782.42	214.46	525.46	1.2889	35982	4387.7	4.6951	1	1.3332e-06	2.6664e-06	0.00079228	TRUE
CAGE.Map3k9.g52115	Map3k9	158.54	294.27/405.15/415.48	158.54	405.15	1.3481	6200.1	2768.9	4.6865	1	1.3914e-06	2.7828e-06	0.00082075	TRUE
CAGE.Wiz.g29699	Wiz	101.53	219.7/284.83/277.37	101.53	277.37	1.441	1690.8	1408.1	4.686	1	1.3978e-06	2.7956e-06	0.00082149	TRUE
CAGE.Rasl11b.g30742	Rasl11b	41.807	71.566/132.03/139.84	41.807	132.03	1.6359	1858.6	371.2	4.683	1	1.4352e-06	2.8704e-06	0.00084034	TRUE
CAGE.Tsc1.g2783	Tsc1	100.99	216.7/291.75/275.64	100.99	275.64	1.4396	1866.7	1396.7	4.6732	1	1.488e-06	2.976e-06	0.00086808	TRUE
CAGE.Gm5111.g478	Gm5111	92.301	255.23/266.73/243.28	92.301	255.23	1.4575	137.48	1219.1	4.6664	1	1.5389e-06	3.0777e-06	0.00089447	TRUE
CAGE.Agap2.g76504	Agap2	251.38	475.94/600/680.72	251.38	600	1.2517	10954	5592.1	4.6619	1	1.5675e-06	3.135e-06	0.00090779	TRUE
CAGE.Chmp2a.g64562	Chmp2a	4.3436	26.024/21.828/20.803	4.3436	21.828	2.0949	9.3286	14.128	4.6516	1	1.8797e-06	3.7594e-06	0.0010615	TRUE
CAGE.Rpl11.g36502	Rpl11	1.6288	10.51/10.648/32.36	1.6288	10.648	2.1475	235.73	3.7621	4.6498	1	2.0775e-06	4.1549e-06	0.0011528	TRUE
CAGE.Bpifb1.g770	Bpifb1	118.91	280.76/315.17/391.21	118.91	315.17	1.3988	3483.2	1788.8	4.6406	1	1.7415e-06	3.483e-06	0.00099933	TRUE
CAGE.Zfp69.g43828	Zfp69	270.93	462.42/638.33/701.52	270.93	638.33	1.2333	17468	6270.2	4.6398	1	1.7444e-06	3.4887e-06	0.00099933	TRUE
CAGE.Dnttip2.g69074	Dnttip2	51.037	154.64/115.53/197.63	51.037	154.64	1.5806	1688.9	500.05	4.6331	1	1.8213e-06	3.6426e-06	0.001036	TRUE
CAGE.Vmn2r20.g20084	Vmn2r20	129.76	179.16/339.13/362.9	129.76	339.13	1.3791	13077	2042.3	4.6328	1	1.8077e-06	3.6153e-06	0.0010319	TRUE
CAGE.Aars2.g44010	Aars2	1.0859	8.5078/7.9858/4.6229	1.0859	7.9858	2.107	5.7908	2.2224	4.6284	1	2.403e-06	4.8059e-06	0.0013062	TRUE
CAGE.Cidea.g1073	Cidea	171.57	310.28/430.17/459.4	171.57	430.17	1.3211	7613.2	3122.6	4.6277	1	1.8508e-06	3.7016e-06	0.001049	TRUE
CAGE.Sox4.g27482	Sox4	525.03	939.86/1132.9/1559.1	525.03	1132.9	1.1081	109440	17286	4.6235	1	1.8862e-06	3.7725e-06	0.0010615	TRUE
CAGE.Rhoc.g34695	Rhoc	47.779	146.13/118.19/154.29	47.779	146.13	1.5928	423.69	453.07	4.6207	1	1.936e-06	3.8719e-06	0.0010857	TRUE
CAGE.4933405L10Rik.g28850	4933405L10Rik	104.79	242.22/282.16/328.8	104.79	282.16	1.4205	1885.2	1477.1	4.6152	1	1.9695e-06	3.939e-06	0.0011006	TRUE
CAGE.Cmtm6.g22893	Cmtm6	141.71	292.77/391.84/364.63	141.71	364.63	1.3573	2952.1	2334.5	4.6137	1	1.9812e-06	3.9623e-06	0.0011032	TRUE
CAGE.Zmynd11.g68050	Zmynd11	9.7731	21.52/40.461/50.852	9.7731	40.461	1.9443	233.37	44.245	4.6136	1	2.1296e-06	4.2593e-06	0.0011777	TRUE
CAGE.Fmod.g51638	Fmod	284.5	561.51/662.29/666.85	284.5	662.29	1.2161	5088	6756.9	4.5959	1	2.1553e-06	4.3107e-06	0.0011878	TRUE
CAGE.Dll4.g46908	Dll4	135.19	295.77/349.25/407.39	135.19	349.25	1.3627	3120.2	2173.5	4.5914	1	2.206e-06	4.4119e-06	0.0012115	TRUE
CAGE.Psmd2.g64477	Psmd2	20.632	73.067/55.901/88.413	20.632	73.067	1.7757	265.09	130.64	4.5876	1	2.3241e-06	4.6482e-06	0.001272	TRUE
CAGE.Psmc1.g44265	Psmc1	3.8006	19.518/24.49/16.18	3.8006	19.518	2.0956	17.93	11.753	4.5847	1	2.6249e-06	5.2498e-06	0.0014123	TRUE
CAGE.Prss40.g16770	Prss40	73.298	207.69/223.07/147.93	73.298	207.69	1.49	1903.8	861.04	4.58	1	2.3399e-06	4.6798e-06	0.0012762	TRUE
CAGE.Tas2r144.g70298	Tas2r144	131.94	335.31/340.73/405.08	131.94	340.73	1.3621	2085.4	2094.4	4.5622	1	2.5357e-06	5.0714e-06	0.0013736	TRUE
CAGE.control.g26261	CAGE.control.g26261	147.14	346.82/373.73/495.23	147.14	373.73	1.3389	7742.3	2471.8	4.5577	1	2.5901e-06	5.1802e-06	0.0013983	TRUE
CAGE.Rln1.g5355	Rln1	181.89	462.92/414.73/447.84	181.89	447.84	1.2953	661.99	3413	4.5524	1	2.6545e-06	5.309e-06	0.0014235	TRUE
CAGE.Ttc26.g40601	Ttc26	106.42	251.23/283.23/323.02	106.42	283.23	1.4038	1303.8	1512	4.5472	1	2.7271e-06	5.4543e-06	0.0014575	TRUE
CAGE.Becn1.g75198	Becn1	25.519	57.052/86.247/190.12	25.519	86.247	1.7181	5820.6	178.55	4.5448	1	2.8291e-06	5.6582e-06	0.0014969	TRUE
CAGE.Fggy.g21616	Fggy	84.157	250.73/232.12/215.54	84.157	232.12	1.4529	310.58	1060.4	4.5438	1	2.7762e-06	5.5523e-06	0.0014738	TRUE
CAGE.B630005N14Rik.g60572	B630005N14Rik	408.84	789.22/901.86/1011.8	408.84	901.86	1.1394	12391	11775	4.5435	1	2.7664e-06	5.5328e-06	0.0014735	TRUE
CAGE.Glp1r.g31562	Glp1r	38.549	88.581/120.85/151.4	38.549	120.85	1.6234	987.27	328.95	4.5378	1	2.8905e-06	5.7809e-06	0.001522	TRUE
CAGE.Serpinf2.g8535	Serpinf2	33.663	63.558/108.07/109.79	33.663	108.07	1.6539	992.32	268.94	4.5375	1	2.9051e-06	5.8103e-06	0.001522	TRUE
CAGE.Fnta.g71819	Fnta	26.604	89.082/80.923/89.568	26.604	89.082	1.7063	33.404	189.86	4.5342	1	2.9705e-06	5.941e-06	0.0015511	TRUE
CAGE.Jup.g41076	Jup	260.07	409.38/607.98/675.52	260.07	607.98	1.222	22003	5890.1	4.5332	1	2.9052e-06	5.8105e-06	0.001522	TRUE
CAGE.Gm14346.g75566	Gm14346	23.89	81.575/62.822/105.75	23.89	81.575	1.7302	468.03	162.02	4.5319	1	3.014e-06	6.028e-06	0.0015585	TRUE
CAGE.Golm1.g40892	Golm1	51.58	153.64/142.68/165.85	51.58	153.64	1.5563	134.56	508.03	4.5281	1	3.0092e-06	6.0184e-06	0.0015585	TRUE
CAGE.Angptl1.g73291	Angptl1	146.6	297.27/371.07/432.82	146.6	371.07	1.3339	4629.4	2458	4.5278	1	2.9852e-06	5.9704e-06	0.0015537	TRUE
CAGE.Nup85.g55747	Nup85	2.1718	18.017/12.777/0	2.1718	12.777	2.1189	95.354	5.5065	4.5195	1	3.7673e-06	7.5346e-06	0.0018868	TRUE
CAGE.Phpt1.g44917	Phpt1	173.2	368.84/427.51/578.44	173.2	427.51	1.2986	13111	3167.8	4.5183	1	3.1204e-06	6.2407e-06	0.0016083	TRUE
CAGE.Rcan3.g8112	Rcan3	309.48	632.08/705.41/927.47	309.48	705.41	1.186	27343	7685.4	4.5163	1	3.1467e-06	6.2935e-06	0.0016167	TRUE
CAGE.Arl14epl.g78980	Arl14epl	23.347	64.559/79.858/116.15	23.347	79.858	1.7317	775.58	156.63	4.5154	1	3.2616e-06	6.5231e-06	0.0016596	TRUE
CAGE.Myl6.g26470	Myl6	388.75	859.79/844.9/964.45	388.75	859.79	1.1431	5587.8	10899	4.5119	1	3.2128e-06	6.4255e-06	0.0016453	TRUE
CAGE.Slc25a30.g22322	Slc25a30	145.51	300.28/367.88/445.53	145.51	367.88	1.3321	5300	2430.3	4.5106	1	3.2366e-06	6.4732e-06	0.0016522	TRUE
CAGE.Arhgef6.g37399	Arhgef6	170.49	340.81/421.12/583.64	170.49	421.12	1.2996	16431	3092.6	4.5069	1	3.2928e-06	6.5856e-06	0.0016701	TRUE
CAGE.Dna2.g24942	Dna2	48.865	117.11/146.41/152.56	48.865	146.41	1.5637	448.11	468.55	4.5062	1	3.3406e-06	6.6812e-06	0.001689	TRUE
CAGE.Btc.g37466	Btc	48.322	124.61/144.81/214.96	48.322	144.81	1.5638	2664.8	460.79	4.4948	1	3.5239e-06	7.0479e-06	0.0017761	TRUE
CAGE.Camsap3.g36007	Camsap3	177.54	352.82/434.96/644.89	177.54	434.96	1.2879	25409	3289.6	4.4881	1	3.5968e-06	7.1936e-06	0.0018071	TRUE
CAGE.Icam5.g1091	Icam5	307.85	445.41/698.49/816.52	307.85	698.49	1.1794	38990	7623.6	4.474	1	3.8395e-06	7.6789e-06	0.0019169	TRUE
CAGE.Gm2663.g11019	Gm2663	2.7147	22.02/14.907/2.3114	2.7147	14.907	2.0983	104.62	7.4305	4.4727	1	4.5963e-06	9.1925e-06	0.0021983	TRUE
CAGE.Hspa13.g60345	Hspa13	78.727	201.68/217.21/248.48	78.727	217.21	1.4526	609.36	958.93	4.4721	1	3.8939e-06	7.7878e-06	0.0019283	TRUE
CAGE.Sox4.g5384	Sox4	742.75	1087/1510.4/2087.8	742.75	1510.4	1.023	256340	29468	4.4717	1	3.8799e-06	7.7598e-06	0.0019283	TRUE
CAGE.Depdc5.g75421	Depdc5	475.08	1019.4/984.91/1549.2	475.08	1019.4	1.0999	140940	14826	4.4707	1	3.8987e-06	7.7973e-06	0.0019283	TRUE
CAGE.Per3.g64042	Per3	147.14	369.34/420.05/342.09	147.14	369.34	1.3219	1657.1	2471.8	4.4693	1	3.9306e-06	7.8613e-06	0.0019381	TRUE
CAGE.Gemin4.g14312	Gemin4	114.02	212.7/337/297.02	114.02	297.02	1.3735	4354.6	1678.5	4.4667	1	3.9816e-06	7.9633e-06	0.0019572	TRUE
CAGE.Tmem259.g51066	Tmem259	20.632	101.09/70.275/71.655	20.632	71.655	1.7479	434.25	130.64	4.4641	1	4.1691e-06	8.3383e-06	0.0020368	TRUE
CAGE.Meiob.g4310	Meiob	45.608	100.59/137.36/166.42	45.608	137.36	1.5697	1098.3	422.65	4.4628	1	4.0999e-06	8.1998e-06	0.0020091	TRUE
CAGE.Gm5796.g2544	Gm5796	20.089	70.064/70.807/67.032	20.089	70.064	1.7526	4.874	125.63	4.4587	1	4.2798e-06	8.5597e-06	0.0020781	TRUE
CAGE.Olfr1264.g4141	Olfr1264	176.46	370.34/430.7/434.55	176.46	430.7	1.2826	1829.1	3259	4.4535	1	4.2279e-06	8.4558e-06	0.0020592	TRUE
CAGE.Erbb4.g78115	Erbb4	38.549	96.589/119.25/125.4	38.549	119.25	1.6044	275.73	328.95	4.4498	1	4.3717e-06	8.7435e-06	0.0021127	TRUE
CAGE.Tbpl2.g444	Tbpl2	86.872	238.22/223.07/235.19	86.872	235.19	1.4265	78.03	1112.5	4.4468	1	4.3775e-06	8.755e-06	0.0021127	TRUE
CAGE.Ccdc129.g35736	Ccdc129	71.126	198.68/153.33/229.99	71.126	198.68	1.4691	1518.6	822.92	4.4465	1	4.3924e-06	8.7847e-06	0.0021134	TRUE
CAGE.Rps16.g29823	Rps16	4.8865	23.021/23.425/9.8236	4.8865	23.021	2.0288	87.168	16.635	4.4463	1	4.9387e-06	9.8775e-06	0.0023479	TRUE
CAGE.Foxn1.g27652	Foxn1	79.813	208.69/218.81/265.82	79.813	218.81	1.4436	1155.9	978.94	4.4425	1	4.4698e-06	8.9396e-06	0.0021442	TRUE
CAGE.Gm20831.g20703	Gm20831	179.72	325.8/436.02/468.07	179.72	436.02	1.274	6588.2	3351.1	4.4276	1	4.7689e-06	9.5379e-06	0.002274	TRUE
CAGE.Ccne2.g60356	Ccne2	66.24	144.13/186.34/269.86	66.24	186.34	1.4782	4378.8	739.37	4.4167	0.99999	5.0488e-06	1.0098e-05	0.0023932	TRUE
CAGE.Icam5.g59790	Icam5	215.55	508.97/510.03/456.51	215.55	508.97	1.2357	1376.4	4421.6	4.4126	0.99999	5.1098e-06	1.022e-05	0.0024149	TRUE
CAGE.Foxi1.g77708	Foxi1	409.93	752.69/889.08/1046.5	409.93	889.08	1.1151	21692	11823	4.4068	0.99999	5.2462e-06	1.0492e-05	0.002472	TRUE
CAGE.Lztr1.g19901	Lztr1	754.7	1298.7/1517.8/2001.1	754.7	1517.8	1.0071	140800	30201	4.3913	0.99999	5.6338e-06	1.1268e-05	0.0026468	TRUE
CAGE.Mrps17.g31806	Mrps17	30.948	107.1/98.491/55.475	30.948	98.491	1.6388	962.26	237.43	4.3835	0.99999	5.9731e-06	1.1946e-05	0.0027951	TRUE
CAGE.Lztr1.g29169	Lztr1	706.38	1346.7/1429.5/1647.5	706.38	1429.5	1.0159	27189	27277	4.3781	0.99999	5.9847e-06	1.1969e-05	0.0027951	TRUE
CAGE.Syt1.g16894	Syt1	70.04	196.68/192.72/194.16	70.04	194.16	1.458	4.2065	804.09	4.3772	0.99999	6.0527e-06	1.2105e-05	0.0028186	TRUE
CAGE.Man2a1.g5568	Man2a1	10.859	52.548/37.267/42.184	10.859	42.184	1.8645	65.798	51.459	4.3668	0.99999	6.7437e-06	1.3487e-05	0.0030863	TRUE
CAGE.Ocln.g66365	Ocln	272.02	548/618.63/685.34	272.02	618.63	1.1824	4719.4	6308.7	4.3639	0.99999	6.3888e-06	1.2778e-05	0.0029665	TRUE
CAGE.Olfr558.g58336	Olfr558	59.724	159.65/171.96/169.31	59.724	169.31	1.4878	50.227	632.87	4.3562	0.99999	6.6755e-06	1.3351e-05	0.0030666	TRUE
CAGE.Slc25a54.g73116	Slc25a54	92.301	180.17/244.37/290.09	92.301	244.37	1.395	3106	1219.1	4.3551	0.99999	6.6771e-06	1.3354e-05	0.0030666	TRUE
CAGE.Prl3b1.g58992	Prl3b1	106.42	275.75/241.17/282.57	106.42	275.75	1.3654	621.22	1512	4.3549	0.99999	6.6774e-06	1.3355e-05	0.0030666	TRUE
CAGE.Pcdhb19.g19933	Pcdhb19	113.48	288.26/323.69/291.24	113.48	291.24	1.3521	530.9	1666.4	4.3547	0.99999	6.6815e-06	1.3363e-05	0.0030666	TRUE
CAGE.Ncapg2.g26	Ncapg2	8.6872	42.039/14.907/35.249	8.6872	35.249	1.9038	229.96	37.397	4.3436	0.99999	7.5992e-06	1.5198e-05	0.0034579	TRUE
CAGE.Rprd1a.g49999	Rprd1a	392.01	735.67/848.09/1373	392.01	848.09	1.1114	144080	11039	4.3408	0.99999	7.0993e-06	1.4199e-05	0.0032397	TRUE
CAGE.Dnm2.g77587	Dnm2	2.7147	14.513/5.8562/17.336	2.7147	14.513	2.0622	41.456	7.4305	4.3283	0.99999	8.9399e-06	1.788e-05	0.003966	TRUE
CAGE.Riok1.g62645	Riok1	3.8006	11.511/18.634/27.737	3.8006	18.634	2.032	66.808	11.753	4.3267	0.99999	8.7379e-06	1.7476e-05	0.0039091	TRUE
CAGE.Hspe1.g7156	Hspe1	1.6288	10.009/9.0506/25.426	1.6288	10.009	2.0662	119.3	3.7621	4.3206	0.99999	9.7299e-06	1.946e-05	0.00425	TRUE
CAGE.Myl6.g29963	Myl6	1002.3	1859.2/1936.3/2927.4	1002.3	1936.3	0.94931	494160	46751	4.3197	0.99999	7.8112e-06	1.5622e-05	0.0035443	TRUE
CAGE.Cntnap3.g12928	Cntnap3	142.25	206.19/379.59/351.34	142.25	351.34	1.2984	10933	2348.1	4.3148	0.99999	7.9995e-06	1.5999e-05	0.0036194	TRUE
CAGE.Ptpn1.g56424	Ptpn1	344.77	740.68/755.46/828.07	344.77	755.46	1.1294	2745.9	9067.4	4.3129	0.99999	8.0592e-06	1.6118e-05	0.0036361	TRUE
CAGE.Rps20.g7710	Rps20	9.2301	33.531/36.735/41.606	9.2301	36.735	1.8831	16.997	40.774	4.3074	0.99999	8.9219e-06	1.7844e-05	0.003966	TRUE
CAGE.Olfr1257.g26594	Olfr1257	53.752	102.59/153.86/158.33	53.752	153.86	1.5	1324.1	540.39	4.3064	0.99999	8.3841e-06	1.6768e-05	0.003772	TRUE
CAGE.Olfr141.g24651	Olfr141	38.549	116.61/113.4/166.42	38.549	116.61	1.5722	1246	328.95	4.3038	0.99999	8.5385e-06	1.7077e-05	0.0038306	TRUE
CAGE.Gne.g77957	Gne	267.67	513.47/604.26/625.24	267.67	604.26	1.1717	4341.4	6155.3	4.2901	0.99999	8.9314e-06	1.7863e-05	0.003966	TRUE
CAGE.Tnpo2.g17897	Tnpo2	113.48	248.23/288.55/360.01	113.48	288.55	1.3388	3365.9	1666.4	4.2888	0.99999	9.006e-06	1.8012e-05	0.0039843	TRUE
CAGE.Nfs1.g31037	Nfs1	13.574	28.026/66.016/49.696	13.574	49.696	1.7985	367.97	70.988	4.2873	0.99999	9.5551e-06	1.911e-05	0.0041923	TRUE
CAGE.Pdcd4.g56398	Pdcd4	150.94	347.32/367.88/385.43	150.94	367.88	1.2796	365.43	2569.5	4.2797	0.99999	9.372e-06	1.8744e-05	0.0041347	TRUE
CAGE.Smim5.g48157	Smim5	123.25	310.79/233.72/309.16	123.25	309.16	1.3198	2846.8	1888.8	4.2776	0.99999	9.4662e-06	1.8932e-05	0.0041647	TRUE
CAGE.Dph1.g21639	Dph1	41.807	124.11/111.27/142.15	41.807	124.11	1.5473	245.22	371.2	4.272	0.99999	9.8331e-06	1.9666e-05	0.00425	TRUE
CAGE.Tas2r118.g75520	Tas2r118	43.436	128.12/132.03/120.77	43.436	128.12	1.5389	34.633	392.97	4.2718	0.99999	9.8354e-06	1.9671e-05	0.00425	TRUE
CAGE.Aldoa.g47377	Aldoa	1.0859	4.0037/7.4534/13.291	1.0859	7.4534	2.0189	22.988	2.2224	4.2713	0.99999	1.2674e-05	2.5347e-05	0.0051491	TRUE
CAGE.Urb1.g28189	Urb1	56.467	118.61/190.06/159.49	56.467	159.49	1.4817	1302.9	581.8	4.2712	0.99999	9.8174e-06	1.9635e-05	0.00425	TRUE
CAGE.Rlim.g77332	Rlim	59.724	138.63/167.17/248.48	59.724	167.17	1.4696	3713	632.87	4.271	0.99999	9.8169e-06	1.9634e-05	0.00425	TRUE
CAGE.Olfr1229.g50649	Olfr1229	78.184	209.69/199.11/219.01	78.184	209.69	1.4118	99.369	948.98	4.269	0.99999	9.8735e-06	1.9747e-05	0.00425	TRUE
CAGE.Ect2l.g42640	Ect2l	204.15	476.44/453.06/599.24	204.15	476.44	1.2186	7813.7	4069.8	4.2682	0.99999	9.8601e-06	1.972e-05	0.00425	TRUE
CAGE.Sel1l2.g4824	Sel1l2	84.157	211.19/223.07/235.77	84.157	223.07	1.3958	151.13	1060.4	4.2659	0.99999	1.0006e-05	2.0011e-05	0.0042837	TRUE
CAGE.Ogfod2.g49608	Ogfod2	161.26	348.32/388.64/500.43	161.26	388.64	1.2639	7060.9	2841.4	4.2658	0.99999	9.9714e-06	1.9943e-05	0.0042805	TRUE
CAGE.Ncbp1.g60027	Ncbp1	9.7731	39.036/14.907/38.139	9.7731	38.139	1.8612	270.26	44.245	4.2644	0.99999	1.0784e-05	2.1569e-05	0.0045802	TRUE
CAGE.Guca2b.g12204	Guca2b	98.817	181.17/255.55/628.13	98.817	255.55	1.3619	72177	1351.6	4.2632	0.99999	1.0115e-05	2.0229e-05	0.0043187	TRUE
CAGE.Ubr2.g71092	Ubr2	76.556	156.64/205.5/217.28	76.556	205.5	1.4128	1262.8	919.34	4.2527	0.99999	1.062e-05	2.1241e-05	0.0045225	TRUE
CAGE.Olfr1480.g188	Olfr1480	22.804	55.05/75.066/109.22	22.804	75.066	1.6761	783.4	151.31	4.2488	0.99999	1.1102e-05	2.2204e-05	0.0046899	TRUE
CAGE.Gfy.g65014	Gfy	129.76	308.28/321.56/357.12	129.76	321.56	1.3026	720.3	2042.3	4.244	0.99999	1.1e-05	2.2e-05	0.0046593	TRUE
CAGE.Ehbp1.g40596	Ehbp1	7.6013	31.529/27.684/31.204	7.6013	31.204	1.9046	6.2492	30.934	4.2438	0.99999	1.2022e-05	2.4044e-05	0.0049604	TRUE
CAGE.Tex9.g63085	Tex9	46.151	82.075/134.16/160.65	46.151	134.16	1.5193	1707.2	430.19	4.2433	0.99999	1.1158e-05	2.2316e-05	0.0047012	TRUE
CAGE.Nupl2.g63310	Nupl2	57.552	163.15/161.31/90.724	57.552	161.31	1.471	2493.1	598.66	4.2407	0.99999	1.1244e-05	2.2488e-05	0.0047251	TRUE
CAGE.Tsc1.g52056	Tsc1	61.896	124.11/171.43/320.71	61.896	171.43	1.455	12262	667.73	4.2388	0.99999	1.1331e-05	2.2662e-05	0.0047491	TRUE
CAGE.Gpx6.g68080	Gpx6	43.979	128.62/107.01/138.11	43.979	128.62	1.5269	278.5	400.32	4.2303	0.99999	1.1836e-05	2.3673e-05	0.004922	TRUE
CAGE.Rpl7l1.g32011	Rpl7l1	0	5.0046/4.2591/4.6229	0.54295	4.6229	1.8656	0.13902	0.93029	4.23	0.99998	1.6379e-05	3.2758e-05	0.0063137	TRUE
CAGE.Mrpl2.g56101	Mrpl2	271.47	514.97/606.92/1284	271.47	606.92	1.1578	233450	6289.4	4.2298	0.99999	1.17e-05	2.34e-05	0.0048907	TRUE
CAGE.Mcpt9.g12684	Mcpt9	170.49	370.34/405.68/490.6	170.49	405.68	1.2458	4230.6	3092.6	4.2293	0.99999	1.1736e-05	2.3471e-05	0.0048929	TRUE
CAGE.Mxra8.g64913	Mxra8	57.01	155.64/159.72/228.83	57.01	159.72	1.4701	2396.9	590.21	4.2276	0.99999	1.1923e-05	2.3846e-05	0.0049323	TRUE
CAGE.Rsc1a1.g3213	Rsc1a1	172.11	311.29/408.87/532.79	172.11	408.87	1.2434	12439	3137.7	4.2267	0.99999	1.1869e-05	2.3739e-05	0.0049229	TRUE
CAGE.Wee1.g48595	Wee1	36.378	61.556/126.71/109.79	36.378	109.79	1.5676	1306.5	301.77	4.2262	0.99999	1.2102e-05	2.4203e-05	0.0049631	TRUE
CAGE.Dapk3.g3968	Dapk3	1236.8	2116.9/2310.6/2765.6	1236.8	2310.6	0.90104	122290	64652	4.2228	0.99999	1.2065e-05	2.4129e-05	0.0049631	TRUE
CAGE.Trpv5.g10058	Trpv5	144.97	260.24/360.96/352.49	144.97	352.49	1.276	4291.4	2416.6	4.2216	0.99999	1.2149e-05	2.4298e-05	0.0049631	TRUE
CAGE.Kif1a.g7656	Kif1a	237.81	366.34/540.37/712.5	237.81	540.37	1.1807	29959	5137.4	4.2212	0.99999	1.2153e-05	2.4307e-05	0.0049631	TRUE
CAGE.Spag6.g29060	Spag6	52.123	143.63/148/227.68	52.123	148	1.4879	3183.5	516.05	4.2207	0.99999	1.2313e-05	2.4626e-05	0.0050153	TRUE
CAGE.Olfr1141.g66948	Olfr1141	15.203	39.536/56.965/53.741	15.203	53.741	1.7564	106.09	83.665	4.2133	0.99999	1.3221e-05	2.6442e-05	0.0053278	TRUE
CAGE.Olfr1436.g26194	Olfr1436	18.46	60.055/62.822/82.634	18.46	62.822	1.7135	200.09	111.01	4.2103	0.99999	1.3281e-05	2.6562e-05	0.0053278	TRUE
CAGE.Misp.g63659	Misp	281.25	508.97/623.96/791.09	281.25	623.96	1.1468	20578	6639	4.2061	0.99999	1.2997e-05	2.5993e-05	0.0052639	TRUE
CAGE.Ulk4.g33308	Ulk4	188.95	358.33/441.88/594.04	188.95	441.88	1.2213	15067	3616.8	4.2057	0.99999	1.3022e-05	2.6045e-05	0.0052639	TRUE
CAGE.Olfr1279.g18925	Olfr1279	184.06	411.88/431.76/473.27	184.06	431.76	1.2256	1059	3475.3	4.2019	0.99999	1.3249e-05	2.6498e-05	0.0053278	TRUE
CAGE.Sox2.g12465	Sox2	277.45	458.92/659.09/616	277.45	616	1.1479	13265	6502.2	4.1985	0.99999	1.3438e-05	2.6876e-05	0.0053773	TRUE
CAGE.Jakmip1.g18325	Jakmip1	167.77	391.36/398.22/439.75	167.77	398.22	1.2421	885.82	3017.9	4.195	0.99999	1.3659e-05	2.7319e-05	0.0054523	TRUE
CAGE.Abhd14a.g23787	Abhd14a	195.46	409.38/454.13/469.22	195.46	454.13	1.212	1115.2	3808.7	4.1913	0.99999	1.3879e-05	2.7757e-05	0.0055259	TRUE
CAGE.P2rx4.g36128	P2rx4	118.36	204.19/294.94/322.45	118.36	294.94	1.31	4496.4	1776.4	4.1896	0.99999	1.4008e-05	2.8016e-05	0.0055636	TRUE
CAGE.Apol6.g260	Apol6	36.378	87.58/109.14/162.38	36.378	109.14	1.5591	1649.6	301.77	4.1886	0.99999	1.4296e-05	2.8592e-05	0.0056638	TRUE
CAGE.Tmem242.g579	Tmem242	16.288	56.552/57.498/12.135	16.288	56.552	1.7351	986.87	92.493	4.1865	0.99999	1.4832e-05	2.9663e-05	0.0058469	TRUE
CAGE.Npr2.g6421	Npr2	135.19	228.21/343.92/329.96	135.19	329.96	1.281	5273.9	2173.5	4.1777	0.99999	1.4754e-05	2.9507e-05	0.0058306	TRUE
CAGE.Cntnap2.g19234	Cntnap2	40.721	119.61/162.91/106.9	40.721	119.61	1.5315	1018.2	356.92	4.1757	0.99998	1.5089e-05	3.0178e-05	0.0059046	TRUE
CAGE.Agl.g73875	Agl	26.604	81.575/84.117/101.7	26.604	84.117	1.6245	157.87	189.86	4.1739	0.99998	1.5383e-05	3.0766e-05	0.0059902	TRUE
CAGE.Mcts2.g19239	Mcts2	264.42	556.01/588.82/975.43	264.42	588.82	1.152	75272	6041.1	4.1737	0.99999	1.4987e-05	2.9973e-05	0.0058884	TRUE
CAGE.Nsun6.g5102	Nsun6	212.29	390.86/486.6/531.05	212.29	486.6	1.1929	5571.3	4320	4.1734	0.99998	1.5011e-05	3.0022e-05	0.0058884	TRUE
CAGE.Adcy7.g58658	Adcy7	220.44	423.39/502.57/565.73	220.44	502.57	1.1853	5129.2	4575.5	4.171	0.99998	1.5173e-05	3.0345e-05	0.0059227	TRUE
CAGE.Arnt.g11994	Arnt	49.951	141.63/167.7/121.35	49.951	141.63	1.4851	545.49	484.21	4.1663	0.99998	1.5661e-05	3.1321e-05	0.0060833	TRUE
CAGE.Bax.g28702	Bax	69.497	168.15/186.87/219.59	69.497	186.87	1.4141	710.38	794.73	4.1634	0.99998	1.5785e-05	3.1571e-05	0.0061169	TRUE
CAGE.Thg1l.g28572	Thg1l	24.433	56.552/78.261/88.413	24.433	78.261	1.6399	287.17	167.47	4.1595	0.99998	1.6431e-05	3.2862e-05	0.0063137	TRUE
CAGE.Cog1.g59597	Cog1	211.21	351.32/483.41/513.72	211.21	483.41	1.1907	9182.5	4286.4	4.1576	0.99998	1.6091e-05	3.2181e-05	0.00622	TRUE
CAGE.Ccdc151.g38396	Ccdc151	174.29	350.82/501.51/409.13	174.29	409.13	1.2264	5966.9	3198.1	4.1526	0.99998	1.6452e-05	3.2904e-05	0.0063137	TRUE
CAGE.Lrrc15.g26767	Lrrc15	171.57	399.37/403.02/512.56	171.57	403.02	1.2272	6006.8	3122.6	4.1418	0.99998	1.7248e-05	3.4496e-05	0.0066033	TRUE
CAGE.Clstn2.g42910	Clstn2	81.442	163.15/212.95/237.5	81.442	212.95	1.3758	1541.5	1009.2	4.1397	0.99998	1.7476e-05	3.4952e-05	0.0066746	TRUE
CAGE.Gm10057.g60610	Gm10057	100.45	249.23/254.48/288.93	100.45	254.48	1.3325	607.18	1385.4	4.1384	0.99998	1.7549e-05	3.5097e-05	0.0066862	TRUE
CAGE.Vmn2r17.g12522	Vmn2r17	34.206	77.571/102.75/116.73	34.206	102.75	1.5592	414.68	275.4	4.1304	0.99998	1.8471e-05	3.6942e-05	0.006971	TRUE
CAGE.Bora.g76155	Bora	46.694	96.589/133.1/182.03	46.694	133.1	1.4914	1863.5	437.77	4.1296	0.99998	1.8409e-05	3.6817e-05	0.006964	TRUE
CAGE.Cntnap5a.g9123	Cntnap5a	128.68	274.25/314.11/384.86	128.68	314.11	1.2809	3296.8	2016.4	4.1294	0.99998	1.8226e-05	3.6452e-05	0.0069277	TRUE
CAGE.Ephb1.g65613	Ephb1	282.33	500.46/619.7/812.47	282.33	619.7	1.1314	25690	6678.2	4.1283	0.99998	1.8279e-05	3.6559e-05	0.0069316	TRUE
CAGE.Il22ra2.g40033	Il22ra2	172.66	336.31/404.08/416.64	172.66	404.08	1.222	2375.4	3152.7	4.1216	0.99998	1.8834e-05	3.7668e-05	0.0070912	TRUE
CAGE.Gnl3l.g45734	Gnl3l	3.2577	15.514/15.972/36.983	3.2577	15.972	1.995	220.85	9.5169	4.1213	0.99998	2.2048e-05	4.4095e-05	0.0080067	TRUE
CAGE.Lmtk2.g14754	Lmtk2	47.236	134.12/115/198.21	47.236	134.12	1.4861	2236.3	445.4	4.117	0.99998	1.944e-05	3.8879e-05	0.0072677	TRUE
CAGE.Erp29.g49710	Erp29	78.727	206.19/274.71/159.49	78.727	206.19	1.3778	3438.1	958.93	4.1161	0.99998	1.9373e-05	3.8746e-05	0.0072677	TRUE
CAGE.Lyl1.g14883	Lyl1	155.28	310.28/368.41/516.61	155.28	368.41	1.2411	12670	2682.8	4.1148	0.99998	1.9405e-05	3.8811e-05	0.0072677	TRUE
CAGE.Adam30.g729	Adam30	74.927	191.18/251.29/197.63	74.927	197.63	1.3874	1460.4	890.03	4.1129	0.99998	1.9654e-05	3.9308e-05	0.0073306	TRUE
CAGE.Tmem8.g53590	Tmem8	66.24	187.17/159.72/177.98	66.24	177.98	1.4124	209.04	739.37	4.1095	0.99998	1.9978e-05	3.9957e-05	0.0074342	TRUE
CAGE.Acsl3.g6822	Acsl3	12.488	38.035/57.498/45.073	12.488	45.073	1.7723	101.95	62.929	4.1077	0.99998	2.1206e-05	4.2412e-05	0.007818	TRUE
CAGE.Mmp27.g12013	Mmp27	266.59	557.01/587.75/830.96	266.59	587.75	1.1377	30048	6117.1	4.1063	0.99998	2.0105e-05	4.021e-05	0.0074638	TRUE
CAGE.Irf2bp1.g14536	Irf2bp1	415.36	608.56/916.24/866.21	415.36	866.21	1.0586	34444	12064	4.1049	0.99998	2.0229e-05	4.0458e-05	0.0074924	TRUE
CAGE.Kdelr1.g1279	Kdelr1	20.089	66.061/63.354/102.28	20.089	66.061	1.669	659.63	125.63	4.1015	0.99998	2.1305e-05	4.261e-05	0.0078235	TRUE
CAGE.Egfr.g26460	Egfr	1.6288	23.522/9.5829/8.09	1.6288	9.5829	2.0092	98.257	3.7621	4.1009	0.99997	2.574e-05	5.148e-05	0.0089521	TRUE
CAGE.Ptpn12.g79602	Ptpn12	378.43	687.63/797.51/921.69	378.43	797.51	1.0735	13747	10459	4.0978	0.99998	2.0855e-05	4.171e-05	0.0077063	TRUE
CAGE.Atp6v0b.g24033	Atp6v0b	37.463	85.578/110.2/177.98	37.463	110.2	1.5316	2600.1	315.26	4.0968	0.99998	2.1319e-05	4.2639e-05	0.0078235	TRUE
CAGE.Dapk3.g35164	Dapk3	346.94	624.57/738.42/973.69	346.94	738.42	1.0875	34158	9155.1	4.0914	0.99998	2.1441e-05	4.2882e-05	0.00785	TRUE
CAGE.Lrrtm3.g67917	Lrrtm3	9.7731	7.5069/41.526/36.983	9.7731	36.983	1.8179	444.74	44.245	4.0907	0.99998	2.3145e-05	4.6289e-05	0.0082463	TRUE
CAGE.Olfr1281.g25628	Olfr1281	199.26	287.76/515.35/455.35	199.26	455.35	1.1883	15843	3922.2	4.0892	0.99998	2.1663e-05	4.3327e-05	0.0079133	TRUE
CAGE.5730455P16Rik.g12563	5730455P16Rik	104.79	214.7/261.93/310.89	104.79	261.93	1.3135	2314	1477.1	4.0888	0.99998	2.1746e-05	4.3491e-05	0.0079252	TRUE
CAGE.Fkbp4.g30652	Fkbp4	17.374	61.056/58.562/39.872	17.374	58.562	1.6967	177.77	101.61	4.086	0.99998	2.2916e-05	4.5831e-05	0.008183	TRUE
CAGE.Vps52.g74728	Vps52	102.62	185.17/257.14/257.15	102.62	257.14	1.3169	2590	1431	4.0849	0.99998	2.212e-05	4.4241e-05	0.0080067	TRUE
CAGE.Eif4e2.g56075	Eif4e2	342.6	729.67/669.74/793.4	342.6	729.67	1.0885	3826.6	8980.1	4.0846	0.99998	2.2081e-05	4.4162e-05	0.0080067	TRUE
CAGE.Endou.g9686	Endou	33.663	88.081/100.62/159.49	33.663	100.62	1.5517	1811.4	268.94	4.083	0.99998	2.2688e-05	4.5375e-05	0.0081662	TRUE
CAGE.Zadh2.g72002	Zadh2	306.77	484.44/662.29/924.58	306.77	662.29	1.1078	50212	7582.5	4.0828	0.99998	2.225e-05	4.45e-05	0.0080355	TRUE
CAGE.Pdia4.g36062	Pdia4	251.38	515.47/556.34/901.46	251.38	556.34	1.1429	60389	5592.1	4.0781	0.99998	2.2715e-05	4.5429e-05	0.0081662	TRUE
CAGE.Gm3646.g57921	Gm3646	203.61	436.4/463.18/544.34	203.61	463.18	1.1818	3652.6	4053.3	4.0771	0.99998	2.2816e-05	4.5633e-05	0.008183	TRUE
CAGE.Vwf.g73921	Vwf	207.41	353.32/470.63/637.38	207.41	470.63	1.1783	20783	4169.3	4.0766	0.99998	2.2868e-05	4.5736e-05	0.008183	TRUE
CAGE.Aifm2.g76683	Aifm2	255.73	488.95/564.33/627.56	255.73	564.33	1.1388	4840	5740.4	4.0731	0.99998	2.3204e-05	4.6408e-05	0.0082489	TRUE
CAGE.Hspa1b.g30618	Hspa1b	79.813	114.61/207.1/228.83	79.813	207.1	1.3646	4513.7	978.94	4.0682	0.99998	2.382e-05	4.7641e-05	0.0084305	TRUE
CAGE.Dapk3.g46669	Dapk3	978.94	1517.4/1842.6/2143.9	978.94	1842.6	0.91176	98259	45083	4.0675	0.99998	2.3755e-05	4.7511e-05	0.0084263	TRUE
CAGE.Fam20a.g55401	Fam20a	71.126	130.12/209.76/187.8	71.126	187.8	1.3883	1904.8	822.92	4.0673	0.99998	2.3934e-05	4.7868e-05	0.0084332	TRUE
CAGE.Phyhd1.g64778	Phyhd1	184.06	358.83/423.78/477.31	184.06	423.78	1.1987	3542.2	3475.3	4.0664	0.99998	2.3895e-05	4.779e-05	0.0084332	TRUE
CAGE.Smad2.g68738	Smad2	80.356	206.69/208.16/268.13	80.356	208.16	1.3623	1798.9	989	4.064	0.99998	2.4246e-05	4.8493e-05	0.0085244	TRUE
CAGE.Krt8.g30869	Krt8	98.274	186.67/259.27/246.75	98.274	246.75	1.3194	1883	1340.3	4.0554	0.99997	2.511e-05	5.0221e-05	0.0087702	TRUE
CAGE.Pi4k2a.g20384	Pi4k2a	153.65	339.31/362.02/412.59	153.65	362.02	1.231	1536.6	2640.1	4.0553	0.99997	2.5075e-05	5.015e-05	0.0087702	TRUE
CAGE.Ttc5.g60755	Ttc5	179.17	413.38/377.46/433.97	179.17	413.38	1.2016	857.09	3335.7	4.0551	0.99997	2.5077e-05	5.0154e-05	0.0087702	TRUE
CAGE.Psmb1.g16969	Psmb1	10.316	24.022/38.332/43.917	10.316	38.332	1.7973	117.98	47.807	4.0519	0.99997	2.7254e-05	5.4507e-05	0.0093144	TRUE
CAGE.Clec2g.g20690	Clec2g	45.065	127.62/142.15/121.35	45.065	127.62	1.4813	125.19	415.16	4.0515	0.99997	2.5789e-05	5.1578e-05	0.0089521	TRUE
CAGE.Bpifb9b.g34190	Bpifb9b	232.38	455.42/517.48/576.7	232.38	517.48	1.1516	3679.6	4959.4	4.0484	0.99997	2.58e-05	5.16e-05	0.0089521	TRUE
CAGE.Gnl3.g6818	Gnl3	35.292	110.6/83.052/104.01	35.292	104.01	1.5329	241.41	288.48	4.0462	0.99997	2.6533e-05	5.3065e-05	0.0091364	TRUE
CAGE.Ralgapa2.g62355	Ralgapa2	222.61	349.82/498.31/500.43	222.61	498.31	1.159	11027	4644.5	4.0455	0.99997	2.6117e-05	5.2233e-05	0.0090422	TRUE
CAGE.Szt2.g54720	Szt2	321.97	564.52/687.31/878.35	321.97	687.31	1.0917	25787	8165.2	4.0431	0.99997	2.6379e-05	5.2758e-05	0.0091132	TRUE
CAGE.Atxn1l.g77394	Atxn1l	342.06	595.55/724.58/874.3	342.06	724.58	1.0807	19533	8958.3	4.0415	0.99997	2.6561e-05	5.3121e-05	0.0091364	TRUE
CAGE.Iws1.g8183	Iws1	80.356	239.22/179.95/207.45	80.356	207.45	1.3574	882.86	989	4.0414	0.99997	2.6707e-05	5.3415e-05	0.009167	TRUE
CAGE.Mcm5.g69856	Mcm5	9.2301	35.032/38.864/27.737	9.2301	35.032	1.8165	33.95	40.774	4.0408	0.99997	2.8774e-05	5.7548e-05	0.009668	TRUE
CAGE.Ccz1.g68367	Ccz1	94.473	194.18/237.98/249.64	94.473	237.98	1.3237	1027.1	1262.7	4.0384	0.99997	2.702e-05	5.404e-05	0.0092545	TRUE
CAGE.Vmn2r56.g23540	Vmn2r56	36.378	62.057/106.48/160.07	36.378	106.48	1.5238	2422.5	301.77	4.0353	0.99997	2.7768e-05	5.5535e-05	0.0094495	TRUE
CAGE.Srrd.g45662	Srrd	27.147	98.59/83.585/32.36	27.147	83.585	1.5874	1424.6	195.61	4.0352	0.99997	2.8004e-05	5.6008e-05	0.0095096	TRUE
CAGE.Tbx20.g63410	Tbx20	262.24	524.98/582.43/573.82	262.24	573.82	1.1267	1229.5	5965.4	4.034	0.99997	2.7426e-05	5.4853e-05	0.0093534	TRUE
CAGE.Gtpbp6.g30468	Gtpbp6	38.006	107.1/137.89/110.37	38.006	110.37	1.5136	383.94	322.08	4.0322	0.99997	2.8104e-05	5.6209e-05	0.0095115	TRUE
CAGE.Kri1.g32904	Kri1	42.35	137.63/94.232/120.77	42.35	120.77	1.4901	494.22	378.41	4.0315	0.99997	2.813e-05	5.626e-05	0.0095115	TRUE
CAGE.Tex16.g10986	Tex16	14.66	50.546/80.39/42.762	14.66	50.546	1.7188	475.63	79.363	4.0283	0.99997	2.9562e-05	5.9123e-05	0.0098909	TRUE
CAGE.Apoo.g18089	Apoo	250.3	479.44/550.49/706.15	250.3	550.49	1.1339	14639	5555.2	4.0276	0.99997	2.8189e-05	5.6377e-05	0.0095115	TRUE
CAGE.Lin28a.g23073	Lin28a	198.18	368.84/449.33/553.59	198.18	449.33	1.177	8674.5	3889.6	4.0271	0.99997	2.8255e-05	5.651e-05	0.0095137	TRUE
CAGE.Ctcf.g23142	Ctcf	36.92	99.591/107.54/194.74	36.92	107.54	1.5172	3833.3	308.49	4.0208	0.99997	2.9521e-05	5.9041e-05	0.0098909	TRUE
CAGE.Senp6.g60312	Senp6	20.632	36.033/66.548/80.323	20.632	66.548	1.6427	560.45	130.64	4.0173	0.99997	3.052e-05	6.104e-05	0.010148	TRUE
CAGE.E2f8.g5605	E2f8	312.2	473.93/666.55/834.43	312.2	666.55	1.0918	32642	7788.9	4.0151	0.99997	2.9715e-05	5.9429e-05	0.0099214	TRUE
CAGE.Pten.g75071	Pten	557.06	1104.5/1109/1496.7	557.06	1109	0.992	75165	18933	4.011	0.99997	3.0235e-05	6.0469e-05	0.010074	TRUE
CAGE.Tubal3.g73623	Tubal3	118.36	287.26/268.85/287.77	118.36	287.26	1.272	169.57	1776.4	4.0074	0.99997	3.0771e-05	6.1542e-05	0.01018	TRUE
CAGE.Snapc3.g46358	Snapc3	76.556	136.12/198.05/212.65	76.556	198.05	1.3598	2023.9	919.34	4.0069	0.99997	3.0938e-05	6.1875e-05	0.01018	TRUE
CAGE.Lpp.g1783	Lpp	160.71	299.27/373.73/498.12	160.71	373.73	1.2124	10507	2826.8	4.0066	0.99997	3.0837e-05	6.1674e-05	0.01018	TRUE
CAGE.Ift172.g10379	Ift172	128.68	321.29/280.57/308.58	128.68	308.58	1.2554	473.15	2016.4	4.0062	0.99997	3.0914e-05	6.1827e-05	0.01018	TRUE
CAGE.Olfr1390.g8037	Olfr1390	151.48	304.28/355.1/357.7	151.48	355.1	1.2236	1294.8	2583.6	4.0059	0.99997	3.0929e-05	6.1858e-05	0.01018	TRUE
CAGE.Rapgef1.g13922	Rapgef1	13.031	23.021/45.785/63.565	13.031	45.785	1.7375	417.16	66.918	4.004	0.99997	3.2968e-05	6.5936e-05	0.010586	TRUE
CAGE.Rfc5.g74304	Rfc5	68.954	181.17/182.61/177.98	68.954	181.17	1.3808	6.1126	785.41	4.004	0.99997	3.1361e-05	6.2722e-05	0.010277	TRUE
CAGE.Rasa2.g49267	Rasa2	408.3	567.52/842.23/1185.2	408.3	842.23	1.0428	96544	11751	4.0031	0.99997	3.1262e-05	6.2525e-05	0.010266	TRUE
CAGE.Serpini2.g1825	Serpini2	51.037	93.586/140.55/186.65	51.037	140.55	1.4437	2165.4	500.05	4.003	0.99997	3.1634e-05	6.3268e-05	0.010324	TRUE
CAGE.Zfp651.g48721	Zfp651	392.01	571.02/812.42/1211.2	392.01	812.42	1.0494	108650	11039	4.0013	0.99997	3.1501e-05	6.3002e-05	0.010302	TRUE
CAGE.Iscu.g28356	Iscu	2.1718	8.0073/12.245/11.557	2.1718	11.557	1.9851	6.5372	5.5065	3.9996	0.99996	3.8567e-05	7.7133e-05	0.011808	TRUE
CAGE.Usp49.g10832	Usp49	128.68	274.25/308.25/320.71	128.68	308.25	1.2538	655.63	2016.4	3.999	0.99997	3.1877e-05	6.3755e-05	0.010382	TRUE
CAGE.Hook2.g45271	Hook2	206.86	464.43/445.61/609.06	206.86	464.43	1.1629	10637	4152.6	3.9969	0.99997	3.2112e-05	6.4223e-05	0.010437	TRUE
CAGE.Mrpl45.g123	Mrpl45	86.329	153.64/219.34/219.01	86.329	219.01	1.333	2136.6	1102	3.9969	0.99997	3.2243e-05	6.4486e-05	0.010459	TRUE
CAGE.Olfr116.g64664	Olfr116	122.71	295.77/283.76/306.84	122.71	295.77	1.2624	133.42	1876.2	3.9955	0.99997	3.2351e-05	6.4702e-05	0.010472	TRUE
CAGE.Rassf8.g9901	Rassf8	18.46	60.556/69.743/50.852	18.46	60.556	1.6614	89.283	111.01	3.9952	0.99997	3.3656e-05	6.7312e-05	0.010701	TRUE
CAGE.C2cd5.g22060	C2cd5	97.188	242.22/235.85/278.53	97.188	242.22	1.3087	679.4	1318	3.995	0.99997	3.2474e-05	6.4948e-05	0.010491	TRUE
CAGE.Marveld3.g26811	Marveld3	76.013	120.61/196.45/206.87	76.013	196.45	1.3583	2930.2	909.53	3.9935	0.99997	3.2744e-05	6.5488e-05	0.010535	TRUE
CAGE.Ambra1.g62854	Ambra1	604.84	1190.1/1169.7/1532.5	604.84	1190.1	0.97527	58826	21485	3.9927	0.99997	3.2661e-05	6.5323e-05	0.01053	TRUE
CAGE.Slc18a2.g57290	Slc18a2	74.384	175.16/192.72/209.19	74.384	192.72	1.3617	289.72	880.33	3.9885	0.99997	3.3451e-05	6.6902e-05	0.010676	TRUE
CAGE.Trpd52l3.g18476	Trpd52l3	266.59	578.53/667.08/578.44	266.59	578.53	1.1149	3920.5	6117.1	3.9884	0.99997	3.3268e-05	6.6536e-05	0.010661	TRUE
CAGE.Zbtb42.g18507	Zbtb42	213.92	355.33/477.55/627.56	213.92	477.55	1.1549	18720	4370.7	3.9876	0.99997	3.3387e-05	6.6774e-05	0.010676	TRUE
CAGE.control.g53994	CAGE.control.g53994	66.24	174.66/176.22/139.26	66.24	174.66	1.3854	627.65	739.37	3.9873	0.99997	3.3661e-05	6.7323e-05	0.010701	TRUE
CAGE.Npy2r.g68889	Npy2r	80.356	205.69/192.72/244.43	80.356	205.69	1.3451	834.68	989	3.9853	0.99997	3.3871e-05	6.7743e-05	0.010746	TRUE
CAGE.Vmn1r114.g68352	Vmn1r114	11.402	24.022/40.994/53.741	11.402	40.994	1.7596	225.27	55.197	3.983	0.99996	3.6288e-05	7.2576e-05	0.011399	TRUE
CAGE.Fgfr1op.g30479	Fgfr1op	8.6872	29.527/33.008/48.54	8.6872	33.008	1.8117	126.69	37.397	3.977	0.99996	3.7829e-05	7.5658e-05	0.011693	TRUE
CAGE.Synj2.g28624	Synj2	168.86	388.36/366.28/470.96	168.86	388.36	1.1968	3655	3047.7	3.976	0.99996	3.5078e-05	7.0157e-05	0.011095	TRUE
CAGE.C4b.g45641	C4b	196.55	332.3/442.95/455.35	196.55	442.95	1.1682	6197.6	3841	3.9757	0.99996	3.511e-05	7.0219e-05	0.011095	TRUE
CAGE.Rab6a.g66578	Rab6a	3.2577	15.514/17.036/3.4672	3.2577	15.514	1.9556	73.724	9.5169	3.973	0.99996	4.1526e-05	8.3052e-05	0.012385	TRUE
CAGE.Snf8.g71555	Snf8	19.003	56.051/61.757/67.61	19.003	61.757	1.6495	33.404	115.82	3.9727	0.99996	3.6968e-05	7.3935e-05	0.011544	TRUE
CAGE.Clcn4-2.g44459	Clcn4-2	28.776	129.12/86.779/86.679	28.776	86.779	1.5597	896.32	213.19	3.9725	0.99996	3.6453e-05	7.2907e-05	0.01141	TRUE
CAGE.Pih1d2.g78441	Pih1d2	248.13	449.41/541.97/624.09	248.13	541.97	1.124	7655.2	5481.7	3.9688	0.99996	3.6138e-05	7.2276e-05	0.011397	TRUE
CAGE.Abca13.g15777	Abca13	178.09	345.82/406.21/465.18	178.09	406.21	1.1851	3562.2	3305	3.9681	0.99996	3.6253e-05	7.2506e-05	0.011399	TRUE
CAGE.Olfr598.g55650	Olfr598	148.77	235.72/347.65/409.13	148.77	347.65	1.219	8154.1	2513.5	3.9669	0.99996	3.6464e-05	7.2929e-05	0.01141	TRUE
CAGE.Arhgef18.g44904	Arhgef18	36.92	74.568/106.48/124.82	36.92	106.48	1.503	677.28	308.49	3.9602	0.99996	3.8119e-05	7.6238e-05	0.011743	TRUE
CAGE.Bpifb6.g62749	Bpifb6	78.184	182.17/200.18/297.02	78.184	200.18	1.3452	4851.5	948.98	3.9601	0.99996	3.7669e-05	7.5339e-05	0.011693	TRUE
CAGE.Pebp1.g3687	Pebp1	56.467	103.09/154.39/151.98	56.467	151.98	1.4125	1197.7	581.8	3.9597	0.99996	3.7884e-05	7.5767e-05	0.011693	TRUE
CAGE.Ralgds.g47811	Ralgds	177	345.82/403.55/438.02	177	403.55	1.1844	2260.5	3274.3	3.9591	0.99996	3.765e-05	7.5299e-05	0.011693	TRUE
CAGE.Slc4a8.g65699	Slc4a8	74.384	185.17/224.67/191.85	74.384	191.85	1.3551	560.79	880.33	3.959	0.99996	3.7857e-05	7.5715e-05	0.011693	TRUE
CAGE.Clpb.g34068	Clpb	86.329	137.63/217.75/294.71	86.329	217.75	1.3247	6171.2	1102	3.9588	0.99996	3.7837e-05	7.5675e-05	0.011693	TRUE
CAGE.Ublcp1.g35756	Ublcp1	18.46	60.055/60.16/110.95	18.46	60.16	1.6521	1289.8	111.01	3.9577	0.99996	3.9415e-05	7.883e-05	0.011957	TRUE
CAGE.Trmt44.g22159	Trmt44	39.092	111.6/160.25/97.081	39.092	111.6	1.4898	1288.6	335.87	3.9565	0.99996	3.8661e-05	7.7322e-05	0.011808	TRUE
CAGE.Zfp747.g33925	Zfp747	107.5	244.22/262.47/283.73	107.5	262.47	1.2799	392.45	1535.4	3.9547	0.99996	3.8424e-05	7.6849e-05	0.011804	TRUE
CAGE.Reep6.g11150	Reep6	99.902	205.69/246.49/291.82	99.902	246.49	1.2944	1859.7	1374.1	3.9546	0.99996	3.8465e-05	7.6931e-05	0.011804	TRUE
CAGE.Ctdsp1.g32956	Ctdsp1	63.525	145.63/167.7/189.54	63.525	167.7	1.3865	481.92	694.3	3.9536	0.99996	3.8795e-05	7.759e-05	0.011814	TRUE
CAGE.Zfp661.g70070	Zfp661	124.34	297.27/296.01/322.45	124.34	297.27	1.2508	317.65	1914.1	3.9528	0.99996	3.8701e-05	7.7401e-05	0.011808	TRUE
CAGE.Ccdc176.g727	Ccdc176	29.319	84.077/94.765/87.835	29.319	87.835	1.5509	31.072	219.17	3.9526	0.99996	3.9596e-05	7.9192e-05	0.011966	TRUE
CAGE.Gm4847.g44834	Gm4847	225.32	496.96/475.95/571.5	225.32	496.96	1.1376	2999.3	4731.2	3.9491	0.99996	3.9248e-05	7.8495e-05	0.011929	TRUE
CAGE.Zfp819.g8340	Zfp819	101.53	221.2/249.69/361.16	101.53	249.69	1.2898	6618.9	1408.1	3.9482	0.99996	3.9499e-05	7.8997e-05	0.01196	TRUE
CAGE.Osbpl11.g1590	Osbpl11	31.491	93.085/86.779/105.75	31.491	93.085	1.5339	100.06	243.62	3.9462	0.99996	4.0579e-05	8.1157e-05	0.012199	TRUE
CAGE.Rad9b.g60658	Rad9b	88.501	164.65/237.98/221.9	88.501	221.9	1.3164	1767.9	1144.1	3.9438	0.99996	4.0278e-05	8.0555e-05	0.012149	TRUE
CAGE.Ankub1.g47121	Ankub1	377.89	556.51/780.48/788.78	377.89	780.48	1.0444	25115	10436	3.9409	0.99996	4.0595e-05	8.1191e-05	0.012199	TRUE
CAGE.Cd79b.g32473	Cd79b	122.16	265.74/292.28/338.63	122.16	292.28	1.2517	1426.1	1863.6	3.9407	0.99996	4.072e-05	8.1441e-05	0.012213	TRUE
CAGE.Fads2.g32433	Fads2	215.55	477.44/423.78/495.8	215.55	477.44	1.1436	1608.3	4421.6	3.9384	0.99996	4.103e-05	8.2059e-05	0.012283	TRUE
CAGE.H2-M2.g71860	H2-M2	207.95	390.36/462.64/555.9	207.95	462.64	1.1499	6961.1	4185.9	3.9366	0.99996	4.1345e-05	8.2691e-05	0.012354	TRUE
CAGE.Sorbs2.g4997	Sorbs2	163.43	300.78/375.33/390.63	163.43	375.33	1.1946	2896.4	2899.8	3.9351	0.99996	4.1628e-05	8.3257e-05	0.012392	TRUE
CAGE.Parp2.g9954	Parp2	66.24	173.16/155.99/177.98	66.24	173.16	1.373	159.03	739.37	3.9321	0.99996	4.2417e-05	8.4834e-05	0.012604	TRUE
CAGE.Timeless.g23358	Timeless	49.408	104.6/135.23/142.15	49.408	135.23	1.4343	493.1	476.36	3.932	0.99996	4.263e-05	8.5261e-05	0.012643	TRUE
CAGE.2300002M23Rik.g20181	2300002M23Rik	128.68	223.2/367.35/305.11	128.68	305.11	1.2391	5290.9	2016.4	3.929	0.99996	4.2738e-05	8.5475e-05	0.012652	TRUE
CAGE.Pkhd1.g28294	Pkhd1	110.76	235.22/285.36/268.13	110.76	268.13	1.2679	690.05	1606.4	3.9263	0.99996	4.3253e-05	8.6506e-05	0.01278	TRUE
CAGE.Lig4.g45462	Lig4	205.78	13.512/1.0648/1.1557	205.78	1.1557	-6.5838	76.348	4119.4	3.925	4.3362e-05	0.99996	8.6724e-05	0.012789	FALSE
CAGE.Cyp4a32.g7292	Cyp4a32	53.209	97.59/143.74/213.23	53.209	143.74	1.4169	3479.3	532.24	3.9243	0.99996	4.3949e-05	8.7898e-05	0.012925	TRUE
CAGE.Sart1.g50671	Sart1	16.831	45.041/59.095/55.475	16.831	55.475	1.6632	60.98	97.017	3.9233	0.99995	4.5675e-05	9.1349e-05	0.013347	TRUE
CAGE.Calhm2.g21428	Calhm2	114.02	176.16/274.71/362.32	114.02	274.71	1.2613	8693.5	1678.5	3.9222	0.99996	4.3987e-05	8.7975e-05	0.012925	TRUE
CAGE.Olfr487.g2785	Olfr487	98.274	179.16/241.7/261.77	98.274	241.7	1.2897	2156.9	1340.3	3.9177	0.99996	4.4863e-05	8.9726e-05	0.013158	TRUE
CAGE.Upb1.g57568	Upb1	348.57	722.66/724.58/757.57	348.57	724.58	1.0535	546.26	9221	3.9156	0.99995	4.5087e-05	9.0175e-05	0.0132	TRUE
CAGE.Pias2.g67332	Pias2	89.043	197.18/222/340.36	89.043	222	1.3084	7312.1	1154.7	3.9128	0.99995	4.5818e-05	9.1637e-05	0.013365	TRUE
CAGE.Olfr318.g58846	Olfr318	563.58	1118/1070.1/1106	563.58	1106	0.97144	717.46	19274	3.9072	0.99995	4.6681e-05	9.3362e-05	0.013592	TRUE
CAGE.Abca14.g17670	Abca14	140.62	328.3/261.93/343.25	140.62	328.3	1.2173	2314	2307.4	3.9071	0.99995	4.6794e-05	9.3588e-05	0.0136	TRUE
CAGE.Gucy1a2.g11751	Gucy1a2	256.27	449.41/588.82/552.43	256.27	552.43	1.1051	5968.7	5759	3.9026	0.99995	4.7596e-05	9.5192e-05	0.013808	TRUE
CAGE.Mettl22.g73992	Mettl22	306.22	580.53/673.47/645.47	306.22	645.47	1.0733	2500.4	7562	3.9012	0.99995	4.7866e-05	9.5733e-05	0.013861	TRUE
CAGE.Slco3a1.g59401	Slco3a1	281.25	484.94/598.93/649.52	281.25	598.93	1.0878	7776	6639	3.899	0.99995	4.8316e-05	9.6631e-05	0.013965	TRUE
CAGE.Slc6a20a.g1641	Slc6a20a	432.73	686.63/874.18/1145.9	432.73	874.18	1.0128	54503	12846	3.8948	0.99995	4.9137e-05	9.8275e-05	0.014172	TRUE
CAGE.Dcbld1.g75985	Dcbld1	191.12	427.39/412.6/529.9	191.12	427.39	1.1569	5363.2	3680.4	3.8947	0.99995	4.921e-05	9.842e-05	0.014172	TRUE
CAGE.Creb5.g30790	Creb5	88.501	220.2/169.83/253.1	88.501	220.2	1.3054	1809.8	1144.1	3.8937	0.99995	4.9593e-05	9.9185e-05	0.014257	TRUE
CAGE.Ugt3a1.g765	Ugt3a1	61.353	161.15/170.36/125.4	61.353	161.15	1.3788	681.57	658.96	3.8876	0.99995	5.1055e-05	0.00010211	0.014651	TRUE
CAGE.Endog.g13352	Endog	220.44	346.32/482.87/502.74	220.44	482.87	1.1277	9521.1	4575.5	3.8798	0.99995	5.2306e-05	0.00010461	0.014983	TRUE
CAGE.Olfr575.g15986	Olfr575	129.22	259.24/303.99/326.49	129.22	303.99	1.2278	1254.6	2029.4	3.8796	0.99995	5.2422e-05	0.00010484	0.014989	TRUE
CAGE.Olfr1112.g33714	Olfr1112	62.982	162.65/164.51/231.14	62.982	164.51	1.3712	2222	685.4	3.8779	0.99995	5.3102e-05	0.0001062	0.015129	TRUE
CAGE.Ap1s2.g21953	Ap1s2	131.39	230.21/308.25/334.58	131.39	308.25	1.2239	3391.8	2081.4	3.8766	0.99995	5.3071e-05	0.00010614	0.015129	TRUE
CAGE.Ihh.g11606	Ihh	119.99	266.24/284.83/344.98	119.99	284.83	1.2402	1982	1813.6	3.8706	0.99995	5.441e-05	0.00010882	0.015449	TRUE
CAGE.Gyg.g1740	Gyg	145.51	288.26/342.32/336.31	145.51	336.31	1.2031	1172.5	2430.3	3.8704	0.99995	5.4417e-05	0.00010883	0.015449	TRUE
CAGE.Gpatch2.g12224	Gpatch2	235.1	447.41/510.03/579.02	235.1	510.03	1.114	4340.2	5048.1	3.8695	0.99995	5.4551e-05	0.0001091	0.015459	TRUE
CAGE.Xrcc6.g76032	Xrcc6	186.23	10.009/1.0648/0.57786	186.23	1.0648	-6.5027	40.12	3538	3.8689	5.4665e-05	0.99995	0.00010933	0.015464	FALSE
CAGE.Cdk2ap1.g66237	Cdk2ap1	216.09	394.36/473.82/676.67	216.09	473.82	1.1291	23731	4438.6	3.8685	0.99995	5.4788e-05	0.00010958	0.015471	TRUE
CAGE.Capza2.g156	Capza2	28.776	49.545/85.182/87.835	28.776	85.182	1.5332	638.49	213.19	3.8631	0.99994	5.7379e-05	0.00011476	0.016011	TRUE
CAGE.Srek1.g1034	Srek1	34.749	99.591/84.117/103.44	34.749	99.591	1.4925	127.12	281.92	3.8619	0.99994	5.736e-05	0.00011472	0.016011	TRUE
CAGE.Ocstamp.g64688	Ocstamp	217.18	466.43/475.42/688.23	217.18	475.42	1.1267	22685	4472.7	3.8614	0.99994	5.641e-05	0.00011282	0.015901	TRUE
CAGE.Vcpkmt.g11070	Vcpkmt	158	338.81/384.38/360.58	158	360.58	1.1853	520.22	2754.5	3.86	0.99994	5.6759e-05	0.00011352	0.015971	TRUE
CAGE.Tk2.g35244	Tk2	107.5	269.75/258.74/235.77	107.5	258.74	1.2593	324.45	1535.4	3.8596	0.99994	5.695e-05	0.0001139	0.015997	TRUE
CAGE.Olfr702.g52880	Olfr702	78.727	122.11/200.18/198.21	78.727	198.21	1.3211	2897.1	958.93	3.8583	0.99994	5.7402e-05	0.0001148	0.016011	TRUE
CAGE.3110002H16Rik.g68378	3110002H16Rik	274.19	553.01/582.43/844.25	274.19	582.43	1.0841	34709	6385.8	3.8573	0.99994	5.7344e-05	0.00011469	0.016011	TRUE
CAGE.Apbb2.g7452	Apbb2	218.81	391.86/478.08/551.86	218.81	478.08	1.124	6438.5	4524	3.8548	0.99994	5.7951e-05	0.0001159	0.016136	TRUE
CAGE.Zfp455.g17136	Zfp455	100.45	135.12/244.9/243.86	100.45	243.86	1.2712	5912	1385.4	3.853	0.99994	5.8549e-05	0.0001171	0.016273	TRUE
CAGE.Haus8.g75489	Haus8	0.54295	7.5069/4.2591/4.045	0.54295	4.2591	1.7691	5.297	0.93029	3.8529	0.99992	8.1841e-05	0.00016368	0.020922	TRUE
CAGE.Ddb1.g66927	Ddb1	0	10.009/4.2591/0	0.54295	4.2591	1.7691	25.602	0.93029	3.8529	0.99992	8.1841e-05	0.00016368	0.020922	TRUE
CAGE.Hp.g47697	Hp	76.013	165.15/192.19/286.62	76.013	192.19	1.3269	4823.8	909.53	3.8523	0.99994	5.8857e-05	0.00011771	0.016331	TRUE
CAGE.Pdpk1.g19680	Pdpk1	11.945	47.544/41.526/27.159	11.945	41.526	1.716	121.31	59.021	3.8505	0.99994	6.2712e-05	0.00012542	0.01722	TRUE
CAGE.Dnmt3l.g35088	Dnmt3l	124.88	222.2/293.88/354.81	124.88	293.88	1.2281	4424.7	1926.8	3.8501	0.99994	5.9173e-05	0.00011835	0.01639	TRUE
CAGE.Cttnbp2.g17217	Cttnbp2	97.188	153.64/236.91/246.75	97.188	236.91	1.2768	3515.4	1318	3.8487	0.99994	5.96e-05	0.0001192	0.016468	TRUE
CAGE.Scrn1.g69924	Scrn1	154.2	301.78/352.44/464.6	154.2	352.44	1.1874	7573.3	2654.3	3.8478	0.99994	5.9662e-05	0.00011932	0.016468	TRUE
CAGE.Lyve1.g61730	Lyve1	277.45	587.54/651.11/580.17	277.45	587.54	1.0797	2047.6	6502.2	3.8456	0.99994	6.0156e-05	0.00012031	0.016575	TRUE
CAGE.Pstk.g5027	Pstk	35.292	100.59/94.232/112.68	35.292	100.59	1.4851	93.315	288.48	3.8447	0.99994	6.1523e-05	0.00012305	0.016923	TRUE
CAGE.Vmn1r225.g38983	Vmn1r225	51.037	112.1/136.82/196.47	51.037	136.82	1.4052	2084.6	500.05	3.8363	0.99994	6.3162e-05	0.00012632	0.017275	TRUE
CAGE.Angptl6.g53660	Angptl6	51.037	89.082/136.82/173.36	51.037	136.82	1.4052	1807	500.05	3.8363	0.99994	6.3162e-05	0.00012632	0.017275	TRUE
CAGE.Il13.g11177	Il13	112.93	205.69/268.85/298.75	112.93	268.85	1.244	2442	1654.4	3.8335	0.99994	6.3347e-05	0.00012669	0.017275	TRUE
CAGE.Pawr.g45536	Pawr	220.98	322.3/480.74/495.8	220.98	480.74	1.1178	12666	4592.7	3.8331	0.99994	6.3314e-05	0.00012663	0.017275	TRUE
CAGE.Cdc42se2.g79598	Cdc42se2	70.04	178.66/151.73/186.65	70.04	178.66	1.3386	394.6	804.09	3.8306	0.99994	6.4339e-05	0.00012868	0.017516	TRUE
CAGE.Zgrf1.g79113	Zgrf1	42.893	118.11/108.61/183.18	42.893	118.11	1.4402	2162.4	385.67	3.83	0.99993	6.5006e-05	0.00013001	0.017637	TRUE
CAGE.Tcerg1l.g43581	Tcerg1l	153.65	295.27/350.31/457.67	153.65	350.31	1.1837	7277.3	2640.1	3.8273	0.99994	6.4867e-05	0.00012973	0.01763	TRUE
CAGE.Nid2.g57847	Nid2	135.19	295.27/313.58/384.28	135.19	313.58	1.2077	2666.9	2173.5	3.8262	0.99993	6.5178e-05	0.00013036	0.017654	TRUE
CAGE.Olfr747.g16965	Olfr747	117.28	265.24/277.37/295.29	117.28	277.37	1.2349	234.01	1751.7	3.8251	0.99993	6.5516e-05	0.00013103	0.017715	TRUE
CAGE.Sh3kbp1.g2687	Sh3kbp1	93.93	229.21/250.75/220.16	93.93	229.21	1.278	272.97	1251.8	3.8236	0.99993	6.6032e-05	0.00013206	0.017825	TRUE
CAGE.Clk3.g63278	Clk3	267.67	433.9/567.52/572.08	267.67	567.52	1.0814	8938.3	6155.3	3.8219	0.99993	6.6234e-05	0.00013247	0.017849	TRUE
CAGE.Olfr290.g59672	Olfr290	121.08	196.18/284.83/353.65	121.08	284.83	1.2273	6297.5	1838.5	3.8189	0.99993	6.717e-05	0.00013434	0.018071	TRUE
CAGE.Slc5a10.g6418	Slc5a10	217.72	392.36/473.29/516.03	217.72	473.29	1.1167	4188.2	4489.8	3.8141	0.99993	6.837e-05	0.00013674	0.018362	TRUE
CAGE.Auh.g57046	Auh	136.82	275.25/316.24/335.16	136.82	316.24	1.2027	1018.9	2213.4	3.8136	0.99993	6.8612e-05	0.00013722	0.018396	TRUE
CAGE.Arhgap21.g42790	Arhgap21	117.82	210.19/277.91/342.09	117.82	277.91	1.231	4352.5	1764	3.8115	0.99993	6.9233e-05	0.00013847	0.018526	TRUE
CAGE.Cst12.g60617	Cst12	156.37	382.85/282.7/354.81	156.37	354.81	1.1769	2993.1	2711.4	3.8109	0.99993	6.9327e-05	0.00013865	0.018526	TRUE
CAGE.Actl6a.g31884	Actl6a	3.2577	15.014/15.972/12.135	3.2577	15.014	1.9112	4.6022	9.5169	3.8108	0.99992	8.1055e-05	0.00016211	0.020864	TRUE
CAGE.Tmed6.g58029	Tmed6	59.724	133.12/155.46/169.89	59.724	155.46	1.3654	353.59	632.87	3.8054	0.99993	7.1414e-05	0.00014283	0.018913	TRUE
CAGE.Rhcg.g64928	Rhcg	127.05	296.27/229.46/321.29	127.05	296.27	1.2151	2545	1977.8	3.8051	0.99993	7.1039e-05	0.00014208	0.018913	TRUE
CAGE.Nmrk2.g70352	Nmrk2	1.6288	9.0083/7.9858/24.27	1.6288	9.0083	1.9287	116.99	3.7621	3.8046	0.99991	8.8829e-05	0.00017766	0.022209	TRUE
CAGE.Sgms2.g76509	Sgms2	72.212	184.67/181.01/182.6	72.212	182.6	1.3264	3.4015	841.91	3.8046	0.99993	7.1488e-05	0.00014298	0.018913	TRUE
CAGE.Birc6.g61951	Birc6	92.844	191.18/226.26/250.79	92.844	226.26	1.276	916.4	1230	3.8043	0.99993	7.1405e-05	0.00014281	0.018913	TRUE
CAGE.Ceacam19.g37859	Ceacam19	181.89	317.79/404.08/425.31	181.89	404.08	1.1473	3948.2	3413	3.8033	0.99993	7.1451e-05	0.0001429	0.018913	TRUE
CAGE.Psen1.g15882	Psen1	268.76	397.86/568.06/618.89	268.76	568.06	1.0769	15774	6193.5	3.8031	0.99993	7.1482e-05	0.00014296	0.018913	TRUE
CAGE.Fgf20.g14245	Fgf20	194.92	345.82/429.1/480.78	194.92	429.1	1.1344	4803.5	3792.6	3.8027	0.99993	7.1618e-05	0.00014324	0.018916	TRUE
CAGE.Xrcc5.g58183	Xrcc5	194.92	10.009/1.5972/0.57786	194.92	1.5972	-6.2372	35.901	3792.6	3.801	7.2058e-05	0.99993	0.00014412	0.019	FALSE
CAGE.Gmppb.g59396	Gmppb	35.835	101.09/91.038/136.95	35.835	101.09	1.4707	693.53	295.1	3.7988	0.99993	7.4061e-05	0.00014812	0.019464	TRUE
CAGE.Fsd1l.g18333	Fsd1l	45.065	105.1/122.45/185.49	45.065	122.45	1.4222	2137.9	415.16	3.7979	0.99993	7.3966e-05	0.00014793	0.019464	TRUE
CAGE.Tnfaip8.g24845	Tnfaip8	115.65	212.19/272.58/346.72	115.65	272.58	1.2298	4571.3	1715	3.7895	0.99992	7.5664e-05	0.00015133	0.019853	TRUE
CAGE.F830045P16Rik.g35687	F830045P16Rik	311.65	583.03/664.95/645.47	311.65	645.47	1.048	2138.8	7768.1	3.7875	0.99992	7.6105e-05	0.00015221	0.019935	TRUE
CAGE.Taf6l.g65700	Taf6l	23.89	72.066/74.002/50.274	23.89	72.066	1.5537	239.32	162.02	3.7849	0.99992	7.9295e-05	0.00015859	0.020635	TRUE
CAGE.Lig4.g39678	Lig4	134.11	2.5023/0.53239/0.57786	134.11	0.57786	-6.42	1.8528	2147	3.7845	7.7002e-05	0.99992	0.000154	0.020137	FALSE
CAGE.Tmem214.g39695	Tmem214	249.76	485.45/531.32/649.52	249.76	531.32	1.086	8037.2	5536.8	3.784	0.99992	7.7199e-05	0.0001544	0.020156	TRUE
CAGE.Gdf6.g1273	Gdf6	95.016	190.17/240.11/229.99	95.016	229.99	1.2665	843.76	1273.7	3.7819	0.99992	7.8132e-05	0.00015626	0.020366	TRUE
CAGE.Rab3b.g26836	Rab3b	108.59	257.74/271.52/254.84	108.59	257.74	1.2394	99.154	1558.9	3.7775	0.99992	7.9451e-05	0.0001589	0.020642	TRUE
CAGE.Olfr418.g70696	Olfr418	145.51	294.27/331.68/471.53	145.51	331.68	1.1831	10480	2430.3	3.7763	0.99992	7.9713e-05	0.00015943	0.020676	TRUE
CAGE.Zdhhc18.g76722	Zdhhc18	87.958	185.17/215.08/388.32	87.958	215.08	1.2804	15453	1133.5	3.7759	0.99992	8.0075e-05	0.00016015	0.020737	TRUE
CAGE.Plcxd3.g16216	Plcxd3	280.7	533.49/587.75/680.72	280.7	587.75	1.0635	5793.6	6619.4	3.774	0.99992	8.0351e-05	0.0001607	0.020774	TRUE
CAGE.Pyroxd1.g50105	Pyroxd1	10.316	33.03/66.548/36.405	10.316	36.405	1.7249	460	47.807	3.7732	0.99991	8.6436e-05	0.00017287	0.021816	TRUE
CAGE.Ccm2l.g42787	Ccm2l	314.91	503.46/650.04/672.05	314.91	650.04	1.0432	10985	7892.8	3.7723	0.99992	8.0902e-05	0.0001618	0.020864	TRUE
CAGE.Lats1.g31301	Lats1	318.17	456.42/655.9/692.85	318.17	655.9	1.0414	20579	8018.1	3.7717	0.99992	8.109e-05	0.00016218	0.020864	TRUE
CAGE.Olfr652.g73333	Olfr652	93.93	198.18/227.33/253.1	93.93	227.33	1.2662	756.93	1251.8	3.7704	0.99992	8.1824e-05	0.00016365	0.020922	TRUE
CAGE.Gm10220.g74733	Gm10220	16.288	52.548/42.591/60.675	16.288	52.548	1.631	82.599	92.493	3.7702	0.99991	8.5401e-05	0.0001708	0.021624	TRUE
CAGE.Rab11fip4.g27868	Rab11fip4	205.78	430.39/447.74/454.78	205.78	447.74	1.1178	175.15	4119.4	3.7699	0.99992	8.1727e-05	0.00016345	0.020922	TRUE
CAGE.Ifi44.g22428	Ifi44	94.473	171.16/228.39/240.97	94.473	228.39	1.2647	1717.1	1262.7	3.7687	0.99992	8.2381e-05	0.00016476	0.021026	TRUE
CAGE.Sez6.g30024	Sez6	59.181	139.13/153.33/249.06	59.181	153.33	1.3586	4683	624.26	3.7681	0.99992	8.2998e-05	0.000166	0.02115	TRUE
CAGE.Hs6st1.g30658	Hs6st1	76.556	190.67/183.14/196.47	76.556	190.67	1.3054	45.188	919.34	3.7638	0.99992	8.4177e-05	0.00016835	0.021395	TRUE
CAGE.Nipbl.g21327	Nipbl	15.745	51.047/56.433/41.606	15.745	51.047	1.636	59.07	88.042	3.7622	0.99991	8.8324e-05	0.00017665	0.022118	TRUE
CAGE.Vmn2r24.g4547	Vmn2r24	368.12	596.55/744.81/805.54	368.12	744.81	1.0147	12835	10025	3.7622	0.99992	8.423e-05	0.00016846	0.021395	TRUE
CAGE.Nprl2.g74094	Nprl2	409.93	612.06/818.81/1169.6	409.93	818.81	0.99641	82896	11823	3.7605	0.99992	8.4803e-05	0.00016961	0.021507	TRUE
CAGE.Mavs.g28193	Mavs	84.157	200.68/206.57/266.97	84.157	206.57	1.2854	1841.7	1060.4	3.759	0.99991	8.5702e-05	0.0001714	0.021666	TRUE
CAGE.Pawr.g51027	Pawr	484.31	759.7/948.18/1059.8	484.31	948.18	0.96778	23992	15270	3.7538	0.99991	8.7088e-05	0.00017418	0.021946	TRUE
CAGE.Hook3.g68866	Hook3	2.1718	8.5078/22.893/10.979	2.1718	10.979	1.9172	74.017	5.5065	3.7533	0.99989	0.00010606	0.00021212	0.025363	TRUE
CAGE.Wdr5.g52765	Wdr5	2.1718	14.513/1.5972/10.979	2.1718	10.979	1.9172	50.257	5.5065	3.7533	0.99989	0.00010606	0.00021212	0.025363	TRUE
CAGE.Lyz2.g17814	Lyz2	90.129	102.09/218.81/254.84	90.129	218.81	1.2703	7460.4	1176.1	3.7523	0.99991	8.7978e-05	0.00017596	0.022118	TRUE
CAGE.Cdt1.g9111	Cdt1	103.7	207.19/255.01/246.75	103.7	246.75	1.2426	816.52	1454	3.7514	0.99991	8.8217e-05	0.00017643	0.022118	TRUE
CAGE.Plin5.g46159	Plin5	115.65	252.23/270.98/413.75	115.65	270.98	1.2214	10367	1715	3.751	0.99991	8.8309e-05	0.00017662	0.022118	TRUE
CAGE.Gbp5.g50535	Gbp5	131.39	201.68/302.4/314.36	131.39	302.4	1.1964	5142.8	2081.4	3.7482	0.99991	8.9222e-05	0.00017844	0.022273	TRUE
CAGE.Slc12a5.g72835	Slc12a5	57.01	196.18/148/136.38	57.01	148	1.361	1228.1	590.21	3.7455	0.99991	9.0884e-05	0.00018177	0.022407	TRUE
CAGE.Wrn.g15531	Wrn	79.813	174.16/196.98/210.92	79.813	196.98	1.2927	357.56	978.94	3.7449	0.99991	9.0732e-05	0.00018146	0.022407	TRUE
CAGE.Tmc1.g76821	Tmc1	112.93	243.22/278.44/265.24	112.93	265.24	1.2245	329.44	1654.4	3.7445	0.99991	9.0608e-05	0.00018122	0.022407	TRUE
CAGE.Plaur.g15350	Plaur	175.92	354.32/389.17/397.57	175.92	389.17	1.1411	642.46	3243.8	3.7444	0.99991	9.0503e-05	0.00018101	0.022407	TRUE
CAGE.Dph7.g44711	Dph7	153.11	347.32/314.64/344.98	153.11	344.98	1.1667	463.07	2626	3.7443	0.99991	9.0591e-05	0.00018118	0.022407	TRUE
CAGE.Rasa2.g51138	Rasa2	464.76	797.73/913.04/1116.4	464.76	913.04	0.97266	27331	14334	3.7442	0.99991	9.0495e-05	0.00018099	0.022407	TRUE
CAGE.Aipl1.g2556	Aipl1	146.6	313.29/332.21/367.52	146.6	332.21	1.1748	802.42	2458	3.7439	0.99991	9.0748e-05	0.0001815	0.022407	TRUE
CAGE.Ms4a4d.g55250	Ms4a4d	117.82	224.71/292.28/275.06	117.82	275.06	1.2162	1416.1	1764	3.7438	0.99991	9.0855e-05	0.00018171	0.022407	TRUE
CAGE.Sema5b.g35658	Sema5b	55.381	144.13/144.28/191.85	55.381	144.28	1.3655	1131.6	565.11	3.7395	0.99991	9.3113e-05	0.00018623	0.022902	TRUE
CAGE.Gm12887.g6023	Gm12887	33.12	79.073/93.7/97.658	33.12	93.7	1.4728	114.82	262.53	3.7389	0.99991	9.4359e-05	0.00018872	0.02312	TRUE
CAGE.Vegfb.g33854	Vegfb	124.88	260.24/305.59/288.93	124.88	288.93	1.2037	550.37	1926.8	3.7374	0.99991	9.3182e-05	0.00018636	0.022902	TRUE
CAGE.Klhl10.g47273	Klhl10	154.2	252.73/346.58/424.73	154.2	346.58	1.1633	7457.3	2654.3	3.7342	0.99991	9.4294e-05	0.00018859	0.02312	TRUE
CAGE.Mul1.g57838	Mul1	72.212	178.16/180.48/234.03	72.212	180.48	1.3096	1436.7	841.91	3.7313	0.9999	9.5855e-05	0.00019171	0.02345	TRUE
CAGE.Gm6432.g18375	Gm6432	105.33	211.19/249.16/294.13	105.33	249.16	1.2343	1731.9	1488.7	3.7277	0.9999	9.6943e-05	0.00019389	0.02368	TRUE
CAGE.Trmt112.g46830	Trmt112	9.2301	33.03/43.123/15.024	9.2301	33.03	1.734	213.04	40.774	3.7273	0.9999	0.00010454	0.00020908	0.025265	TRUE
CAGE.Krr1.g45445	Krr1	9.2301	33.03/35.67/19.647	9.2301	33.03	1.734	93.037	40.774	3.7273	0.9999	0.00010454	0.00020908	0.025265	TRUE
CAGE.Rab7.g51322	Rab7	9.2301	12.511/33.008/61.831	9.2301	33.008	1.733	625.44	40.774	3.7237	0.99989	0.000106	0.00021201	0.025363	TRUE
CAGE.Phyhip.g60733	Phyhip	193.29	336.31/421.12/448.42	193.29	421.12	1.1194	3969	3744.3	3.7232	0.9999	9.8427e-05	0.00019685	0.024006	TRUE
CAGE.C1s2.g1633	C1s2	147.14	288.26/332.21/344.4	147.14	332.21	1.1695	1039.9	2471.8	3.7224	0.9999	9.8807e-05	0.00019761	0.024062	TRUE
CAGE.Atxn7l3.g67531	Atxn7l3	88.501	172.16/234.78/214.39	88.501	214.39	1.267	1099.6	1144.1	3.7217	0.9999	9.9378e-05	0.00019876	0.024164	TRUE
CAGE.Gm9268.g6772	Gm9268	11.402	39.036/44.72/37.561	11.402	39.036	1.6907	17.245	55.197	3.7195	0.99989	0.00010646	0.00021292	0.025393	TRUE
CAGE.Gm5635.g39728	Gm5635	114.56	218.7/267.26/295.29	114.56	267.26	1.215	1571.7	1690.6	3.7136	0.9999	0.00010242	0.00020484	0.024865	TRUE
CAGE.Sdr9c7.g29934	Sdr9c7	121.08	283.26/250.22/280.26	121.08	280.26	1.2041	455.72	1838.5	3.7125	0.9999	0.00010285	0.00020571	0.024933	TRUE
CAGE.Gtf3c1.g50591	Gtf3c1	15.203	25.523/50.044/49.118	15.203	49.118	1.6291	278.78	83.665	3.7079	0.99989	0.00010979	0.00021958	0.025982	TRUE
CAGE.Olfr90.g68067	Olfr90	94.473	226.21/244.37/218.43	94.473	226.21	1.2508	195.08	1262.7	3.7072	0.99989	0.00010521	0.00021042	0.02535	TRUE
CAGE.Olfr491.g47011	Olfr491	23.347	57.052/69.743/113.26	23.347	69.743	1.5388	1027.4	156.63	3.7071	0.99989	0.00010817	0.00021634	0.025674	TRUE
CAGE.Arih2.g60075	Arih2	236.73	387.36/501.51/671.47	236.73	501.51	1.0798	20960	5101.6	3.7071	0.9999	0.00010487	0.00020974	0.025306	TRUE
CAGE.Tceanc2.g23061	Tceanc2	122.71	213.7/283.23/283.73	122.71	283.23	1.2001	2417.6	1876.2	3.706	0.99989	0.00010554	0.00021107	0.025352	TRUE
CAGE.Rock2.g45086	Rock2	696.06	1156.6/1301.2/1612.8	696.06	1301.2	0.90154	59018	26666	3.7054	0.99989	0.00010551	0.00021102	0.025352	TRUE
CAGE.Gtdc1.g17333	Gtdc1	103.16	220.7/243.83/280.84	103.16	243.83	1.233	952.28	1442.5	3.7039	0.99989	0.00010651	0.00021301	0.025393	TRUE
CAGE.Zdhhc9.g72330	Zdhhc9	44.522	90.583/119.25/169.31	44.522	119.25	1.4015	1664	407.72	3.7011	0.99989	0.00010883	0.00021766	0.025793	TRUE
CAGE.Gk2.g34728	Gk2	228.58	485.95/483.94/488.29	228.58	485.95	1.0848	4.7666	4836	3.7009	0.99989	0.00010749	0.00021497	0.025588	TRUE
CAGE.Efcab10.g31750	Efcab10	220.98	377.35/471.69/578.44	220.98	471.69	1.0905	10148	4592.7	3.6995	0.99989	0.00010807	0.00021613	0.025674	TRUE
CAGE.Ush1c.g55857	Ush1c	158.54	302.78/352.97/398.72	158.54	352.97	1.1497	2306.3	2768.9	3.695	0.99989	0.00011009	0.00022019	0.026015	TRUE
CAGE.Primpol.g6596	Primpol	156.37	297.77/348.71/449	156.37	348.71	1.152	6325.9	2711.4	3.6939	0.99989	0.00011058	0.00022117	0.026092	TRUE
CAGE.Tcf3.g49367	Tcf3	110.76	174.66/258.74/326.49	110.76	258.74	1.2166	5829.8	1606.4	3.6921	0.99989	0.00011153	0.00022306	0.026201	TRUE
CAGE.Gm6792.g31426	Gm6792	341.51	597.55/690.5/1068.5	341.51	690.5	1.0136	75747	8936.5	3.6917	0.99989	0.00011139	0.00022278	0.026201	TRUE
CAGE.Prl3a1.g31831	Prl3a1	195.46	364.83/423.25/428.77	195.46	423.25	1.1107	1721.3	3808.7	3.691	0.99989	0.00011179	0.00022358	0.026201	TRUE
CAGE.Kif21a.g68620	Kif21a	178.63	349.32/391.3/467.49	178.63	391.3	1.1269	3783.4	3320.3	3.6908	0.99989	0.00011187	0.00022374	0.026201	TRUE
CAGE.Mmp23.g64339	Mmp23	302.96	558.01/621.29/660.49	302.96	621.29	1.0337	2770.7	7439.2	3.6907	0.99989	0.00011182	0.00022365	0.026201	TRUE
CAGE.Apoc1.g42634	Apoc1	288.31	439.9/594.67/783	288.31	594.67	1.0419	29710	6895.5	3.6895	0.99989	0.0001124	0.00022479	0.026286	TRUE
CAGE.Med29.g5966	Med29	136.82	172.16/310.38/351.34	136.82	310.38	1.1759	10392	2213.4	3.6891	0.99989	0.00011273	0.00022547	0.026293	TRUE
CAGE.Cml1.g64479	Cml1	185.69	319.29/404.61/496.38	185.69	404.61	1.1195	7850.5	3522.2	3.6888	0.99989	0.00011275	0.00022551	0.026293	TRUE
CAGE.Suco.g47153	Suco	16.831	39.536/57.498/53.163	16.831	53.163	1.6029	102.24	97.017	3.6886	0.99988	0.0001179	0.0002358	0.027135	TRUE
CAGE.Olfr374.g17122	Olfr374	58.638	113.1/150.13/151.98	58.638	150.13	1.3415	687.28	615.68	3.6874	0.99989	0.00011433	0.00022866	0.026544	TRUE
CAGE.Zfp597.g38398	Zfp597	247.04	392.86/519.08/568.61	247.04	519.08	1.0681	9192.2	5445.1	3.6866	0.99989	0.0001137	0.0002274	0.026474	TRUE
CAGE.Olfr679.g34685	Olfr679	29.862	82.075/85.182/115.57	29.862	85.182	1.4815	466.61	225.2	3.6863	0.99988	0.00011646	0.00023292	0.026956	TRUE
CAGE.Cux1.g27431	Cux1	227.5	398.37/482.87/614.84	227.5	482.87	1.0825	12279	4801	3.6857	0.99989	0.0001141	0.0002282	0.026529	TRUE
CAGE.Tssc4.g15189	Tssc4	78.184	183.17/191.66/286.04	78.184	191.66	1.2828	4490	948.98	3.6836	0.99988	0.00011563	0.00023127	0.026807	TRUE
CAGE.Serpinb6e.g23822	Serpinb6e	107.5	251.73/189.53/251.95	107.5	251.73	1.2199	1934.5	1535.4	3.6808	0.99988	0.00011662	0.00023323	0.026956	TRUE
CAGE.Stxbp4.g64433	Stxbp4	59.181	151.14/143.74/222.48	59.181	151.14	1.338	2571.9	624.26	3.6805	0.99988	0.00011745	0.00023489	0.027069	TRUE
CAGE.Rab3b.g65093	Rab3b	128.14	189.67/292.81/320.13	128.14	292.81	1.186	5692	2003.6	3.679	0.99988	0.00011732	0.00023463	0.027069	TRUE
CAGE.Fkbp15.g36838	Fkbp15	194.38	382.85/439.75/420.1	194.38	420.1	1.1079	886.89	3776.5	3.6732	0.99988	0.00011986	0.00023971	0.027545	TRUE
CAGE.Dsc2.g65670	Dsc2	97.731	203.19/231.59/365.21	97.731	231.59	1.2362	9330.5	1329.2	3.6716	0.99988	0.00012097	0.00024194	0.027722	TRUE
CAGE.Mum1.g72634	Mum1	177.54	273.75/388.11/413.17	177.54	388.11	1.1239	6852.9	3289.6	3.6712	0.99988	0.0001208	0.0002416	0.027722	TRUE
CAGE.Slc7a1.g22344	Slc7a1	96.102	228.21/275.78/184.34	96.102	228.21	1.2391	2093.7	1295.8	3.6699	0.99988	0.00012177	0.00024354	0.027825	TRUE
CAGE.Rmdn2.g63349	Rmdn2	66.783	160.65/167.17/188.96	66.783	167.17	1.3109	258.7	748.5	3.6693	0.99988	0.00012252	0.00024503	0.027955	TRUE
CAGE.Zfp97.g44488	Zfp97	311.11	479.94/634.07/861.59	311.11	634.07	1.0249	37761	7747.4	3.6692	0.99988	0.00012167	0.00024335	0.027825	TRUE
CAGE.Dmpk.g10414	Dmpk	172.66	263.24/378.53/422.99	172.66	378.53	1.128	7634	3152.7	3.6665	0.99988	0.0001231	0.00024619	0.028047	TRUE
CAGE.Zfp831.g18648	Zfp831	100.45	249.23/236.91/235.77	100.45	236.91	1.2297	76.508	1385.4	3.6664	0.99988	0.00012343	0.00024687	0.028084	TRUE
CAGE.Irf8.g66984	Irf8	201.43	353.32/450.93/432.82	201.43	432.82	1.0996	3323.6	3987.5	3.6642	0.99988	0.00012414	0.00024828	0.028163	TRUE
CAGE.Olfr91.g3937	Olfr91	270.39	428.89/560.07/700.94	270.39	560.07	1.0478	18526	6251	3.6639	0.99988	0.00012423	0.00024845	0.028163	TRUE
CAGE.Th.g59443	Th	281.25	465.93/579.77/741.97	281.25	579.77	1.041	19635	6639	3.6637	0.99988	0.00012431	0.00024862	0.028163	TRUE
CAGE.Yes1.g34628	Yes1	67.868	165.15/169.3/224.21	67.868	169.3	1.3062	1516.2	766.88	3.6627	0.99987	0.00012567	0.00025133	0.028429	TRUE
CAGE.Olfr1049.g20879	Olfr1049	90.672	117.61/216.68/224.79	90.672	216.68	1.2477	4940.6	1186.8	3.6578	0.99987	0.00012775	0.00025551	0.028819	TRUE
CAGE.Ago4.g46892	Ago4	239.98	503.96/463.18/696.9	239.98	503.96	1.0672	19444	5209.2	3.6575	0.99987	0.00012741	0.00025481	0.028782	TRUE
CAGE.Cnnm1.g74641	Cnnm1	123.79	195.68/283.23/319.56	123.79	283.23	1.1875	4492.3	1901.4	3.6564	0.99987	0.00012819	0.00025638	0.028877	TRUE
CAGE.C030039L03Rik.g38907	C030039L03Rik	131.39	274.25/298.14/359.43	131.39	298.14	1.176	2163.7	2081.4	3.6549	0.99987	0.00012891	0.00025783	0.028999	TRUE
CAGE.Rint1.g25710	Rint1	54.838	125.62/141.08/158.33	54.838	141.08	1.3474	268.42	556.83	3.6549	0.99987	0.00012997	0.00025994	0.029196	TRUE
CAGE.Abcf2.g21572	Abcf2	14.117	48.545/45.785/45.651	14.117	45.785	1.6299	3.816	75.136	3.6534	0.99986	0.00013643	0.00027285	0.030052	TRUE
CAGE.Sptbn4.g50986	Sptbn4	191.66	345.82/413.66/424.73	191.66	413.66	1.1059	2362.8	3696.4	3.6515	0.99987	0.00013046	0.00026091	0.029229	TRUE
CAGE.Tbkbp1.g8752	Tbkbp1	175.37	382.85/381.72/481.94	175.37	382.85	1.1219	4909.5	3228.5	3.6515	0.99987	0.00013049	0.00026097	0.029229	TRUE
CAGE.Ctnnal1.g16628	Ctnnal1	304.05	522.48/619.7/693.43	304.05	619.7	1.0248	7444.1	7480	3.6496	0.99987	0.00013134	0.00026267	0.029378	TRUE
CAGE.Trpc5.g73765	Trpc5	87.958	165.15/210.82/347.87	87.958	210.82	1.2517	10434	1133.5	3.6494	0.99987	0.00013202	0.00026404	0.02949	TRUE
CAGE.Grrp1.g58901	Grrp1	116.19	250.73/267.79/368.67	116.19	267.79	1.1976	5234.4	1727.2	3.6477	0.99987	0.00013262	0.00026524	0.029582	TRUE
CAGE.Olfr1391.g17986	Olfr1391	117.28	233.71/269.92/273.33	117.28	269.92	1.1957	661.22	1751.7	3.6471	0.99987	0.00013297	0.00026594	0.029595	TRUE
CAGE.Vmn1r114.g61547	Vmn1r114	9.7731	34.031/55.368/16.18	9.7731	34.031	1.7012	386.96	44.245	3.6469	0.99986	0.00014282	0.00028565	0.031315	TRUE
CAGE.Ckap2.g63072	Ckap2	138.99	317.79/290.15/312.62	138.99	312.62	1.1637	265.86	2266.9	3.6467	0.99987	0.00013305	0.0002661	0.029595	TRUE
CAGE.Tmem26.g59335	Tmem26	95.559	226.21/227.86/204.56	95.559	226.21	1.2345	235.62	1284.8	3.645	0.99987	0.00013422	0.00026845	0.02969	TRUE
CAGE.Isx.g66835	Isx	140.62	261.74/315.7/330.54	140.62	315.7	1.1611	1566.1	2307.4	3.6448	0.99987	0.00013402	0.00026803	0.029686	TRUE
CAGE.Cyp26b1.g9355	Cyp26b1	140.62	253.73/315.7/384.86	140.62	315.7	1.1611	4311.1	2307.4	3.6448	0.99987	0.00013402	0.00026803	0.029686	TRUE
CAGE.Akt1s1.g37066	Akt1s1	216.09	339.81/458.92/591.15	216.09	458.92	1.0831	15836	4438.6	3.6447	0.99987	0.00013391	0.00026782	0.029686	TRUE
CAGE.Nlrc4.g75827	Nlrc4	328.48	569.52/683.05/662.81	328.48	662.81	1.0106	4555.8	8419.6	3.6435	0.99987	0.0001345	0.000269	0.02971	TRUE
CAGE.B4galt6.g39094	B4galt6	68.954	106.1/175.15/171.05	68.954	171.05	1.2983	2117.6	785.41	3.6429	0.99986	0.00013574	0.00027148	0.029943	TRUE
CAGE.Klrc2.g68453	Klrc2	217.72	339.81/461.58/482.51	217.72	461.58	1.0806	7632.7	4489.8	3.6393	0.99986	0.00013675	0.0002735	0.030082	TRUE
CAGE.Vmn1r135.g36248	Vmn1r135	4.3436	18.017/19.698/5.2007	4.3436	18.017	1.8314	83.536	14.128	3.6376	0.99984	0.00015704	0.00031408	0.033459	TRUE
CAGE.Ube2i.g22394	Ube2i	4.8865	35.032/19.698/8.6679	4.8865	19.698	1.814	178.4	16.635	3.6316	0.99984	0.00015923	0.00031846	0.033858	TRUE
CAGE.Zbtb8os.g7745	Zbtb8os	0	7.0064/2.6619/4.045	0.54295	4.045	1.7092	5.3414	0.93029	3.6309	0.9998	0.00019798	0.00039595	0.039229	TRUE
CAGE.Snrnp25.g55924	Snrnp25	0	8.5078/2.6619/4.045	0.54295	4.045	1.7092	10.915	0.93029	3.6309	0.9998	0.00019798	0.00039595	0.039229	TRUE
CAGE.Fcgbp.g37216	Fcgbp	129.22	292.77/272.05/507.36	129.22	292.77	1.1737	23240	2029.4	3.6305	0.99986	0.00014175	0.00028351	0.03114	TRUE
CAGE.Mgat3.g43181	Mgat3	182.43	394.86/377.99/444.95	182.43	394.86	1.1098	1396.8	3428.5	3.628	0.99986	0.00014295	0.00028591	0.031315	TRUE
CAGE.Ripply3.g52434	Ripply3	257.9	548.5/457.32/534.52	257.9	534.52	1.0485	3077.8	5815.1	3.6275	0.99986	0.00014314	0.00028629	0.031315	TRUE
CAGE.Olfr685.g2851	Olfr685	111.85	206.69/260.87/258.3	111.85	258.3	1.2003	1335.3	1630.3	3.6272	0.99986	0.00014365	0.0002873	0.031383	TRUE
CAGE.Asb13.g48402	Asb13	217.18	420.39/459.45/510.25	217.18	459.45	1.0775	2053.4	4472.7	3.6226	0.99985	0.00014594	0.00029188	0.031835	TRUE
CAGE.Ift52.g73303	Ift52	177	332.81/422.18/384.28	177	384.28	1.114	2043.1	3274.3	3.6223	0.99985	0.00014612	0.00029224	0.031835	TRUE
CAGE.Zswim3.g34803	Zswim3	67.868	169.16/143.74/168.16	67.868	168.16	1.2965	298.5	766.88	3.6215	0.99985	0.00014749	0.00029498	0.03197	TRUE
CAGE.Gsr.g1855	Gsr	234.55	432.4/491.39/544.92	234.55	491.39	1.0638	3173	5030.3	3.6213	0.99985	0.00014664	0.00029328	0.031905	TRUE
CAGE.Nox3.g51828	Nox3	154.2	300.78/340.73/364.05	154.2	340.73	1.1387	1070.1	2654.3	3.6205	0.99985	0.00014721	0.00029443	0.03197	TRUE
CAGE.Dmxl2.g67895	Dmxl2	7.6013	19.518/33.54/27.737	7.6013	27.737	1.7403	50.617	30.934	3.6204	0.99984	0.0001609	0.0003218	0.034076	TRUE
CAGE.Sirpb1b.g74838	Sirpb1b	123.25	258.24/280.57/333.43	123.25	280.57	1.1802	1646.3	1888.8	3.6198	0.99985	0.00014773	0.00029547	0.03197	TRUE
CAGE.Xrcc5.g40829	Xrcc5	99.359	2.5023/0/0	99.359	0	-6.649	3.1307	1362.8	3.6192	0.00014774	0.99985	0.00029549	0.03197	FALSE
CAGE.Usp8.g46856	Usp8	4.8865	16.015/28.216/19.647	4.8865	19.647	1.8105	43.313	16.635	3.6191	0.99983	0.00016713	0.00033426	0.03484	TRUE
CAGE.Rev3l.g2763	Rev3l	72.755	95.087/178.35/297.6	72.755	178.35	1.282	10576	851.46	3.6187	0.99985	0.00014896	0.00029792	0.032146	TRUE
CAGE.Psmd9.g37476	Psmd9	297.54	508.47/605.32/672.05	297.54	605.32	1.0222	6916.9	7236.1	3.6182	0.99985	0.00014834	0.00029668	0.032056	TRUE
CAGE.Txlnb.g31684	Txlnb	48.865	122.11/149.6/127.13	48.865	127.13	1.3615	265.06	468.55	3.6156	0.99985	0.00015163	0.00030327	0.032635	TRUE
CAGE.Gm1123.g13975	Gm1123	85.786	205.19/169.3/309.16	85.786	205.19	1.2484	6048.6	1091.5	3.6141	0.99985	0.00015144	0.00030287	0.032635	TRUE
CAGE.Ptpdc1.g24397	Ptpdc1	6.5154	24.522/33.008/9.8236	6.5154	24.522	1.7639	144.03	24.881	3.61	0.99983	0.00016929	0.00033858	0.035152	TRUE
CAGE.Unc45a.g55753	Unc45a	136.28	228.21/305.59/325.91	136.28	305.59	1.1592	3200.4	2200	3.6097	0.99985	0.00015358	0.00030715	0.033008	TRUE
CAGE.Usp28.g7172	Usp28	134.11	239.22/301.33/460.55	134.11	301.33	1.162	14605	2147	3.6089	0.99985	0.00015403	0.00030806	0.033061	TRUE
CAGE.Xdh.g28259	Xdh	212.84	450.41/394.5/481.94	212.84	450.41	1.0779	2060.1	4336.9	3.6076	0.99985	0.00015463	0.00030926	0.033146	TRUE
CAGE.Plekhg6.g68162	Plekhg6	102.07	113.1/237.98/242.12	102.07	237.98	1.2132	7805.2	1419.5	3.6071	0.99984	0.00015537	0.00031073	0.033258	TRUE
CAGE.Gm21671.g17649	Gm21671	52.123	95.087/140.02/134.06	52.123	134.06	1.3462	777.3	516.05	3.607	0.99984	0.00015656	0.00031311	0.033459	TRUE
CAGE.Atp2a2.g43263	Atp2a2	10.316	15.514/36.202/35.249	10.316	35.249	1.6796	195.19	47.807	3.6061	0.99983	0.00016674	0.00033348	0.034804	TRUE
CAGE.Galm.g57631	Galm	104.25	201.18/242.24/260.62	104.25	242.24	1.2086	1011.5	1465.5	3.6046	0.99984	0.00015684	0.00031368	0.033459	TRUE
CAGE.Atl1.g60949	Atl1	188.95	369.34/407.28/405.66	188.95	405.66	1.0982	660.85	3616.8	3.6034	0.99984	0.00015715	0.00031429	0.033459	TRUE
CAGE.Wdr46.g69604	Wdr46	32.034	107.6/50.577/88.99	32.034	88.99	1.4458	910.94	249.87	3.6032	0.99984	0.0001606	0.0003212	0.034059	TRUE
CAGE.Lztr1.g33132	Lztr1	660.22	979.9/1229.3/1224.5	660.22	1224.5	0.89014	29923	24584	3.5988	0.99984	0.00015986	0.00031972	0.033947	TRUE
CAGE.Zc3h6.g55688	Zc3h6	125.42	230.71/294.94/283.73	125.42	283.73	1.1714	1468.3	1939.5	3.5947	0.99984	0.00016276	0.00032551	0.034378	TRUE
CAGE.Nprl2.g25753	Nprl2	432.73	744.68/840.1/1082.9	432.73	840.1	0.95549	34030	12846	3.5942	0.99984	0.0001627	0.0003254	0.034378	TRUE
CAGE.Syncrip.g64882	Syncrip	40.721	71.065/108.61/113.84	40.721	108.61	1.3935	718.37	356.92	3.5933	0.99983	0.00016585	0.0003317	0.034772	TRUE
CAGE.Gpatch11.g53283	Gpatch11	158	273.25/346.58/418.95	158	346.58	1.1284	5307.2	2754.5	3.5933	0.99984	0.0001635	0.000327	0.034444	TRUE
CAGE.Abcc10.g11203	Abcc10	161.8	353.82/393.97/328.8	161.8	353.82	1.124	1118.7	2855.9	3.5932	0.99984	0.00016349	0.00032699	0.034444	TRUE
CAGE.BC100530.g35167	BC100530	85.243	127.62/203.37/246.75	85.243	203.37	1.2447	3810.1	1081.1	3.5927	0.99984	0.00016444	0.00032887	0.03455	TRUE
CAGE.Mapkbp1.g61166	Mapkbp1	186.77	271.75/400.89/441.49	186.77	400.89	1.0978	9162.4	3553.7	3.5917	0.99984	0.00016439	0.00032879	0.03455	TRUE
CAGE.Arl3.g24274	Arl3	137.91	307.78/351.37/284.31	137.91	307.78	1.1525	1225.7	2240.1	3.5892	0.99983	0.00016617	0.00033234	0.034776	TRUE
CAGE.Stk40.g61056	Stk40	833.43	1347.7/1506.7/1824.3	833.43	1506.7	0.85345	63079	35185	3.5891	0.99983	0.00016593	0.00033186	0.034772	TRUE
CAGE.control.g24556	CAGE.control.g24556	288.85	474.94/587.22/636.8	288.85	587.22	1.0211	7533.2	6915.4	3.588	0.99983	0.00016666	0.00033332	0.034804	TRUE
CAGE.Slc12a5.g27289	Slc12a5	204.15	319.29/432.83/549.55	204.15	432.83	1.0805	13257	4069.8	3.5846	0.99983	0.00016889	0.00033778	0.035152	TRUE
CAGE.Hoxa2.g77647	Hoxa2	146.6	324.3/309.32/386.59	146.6	324.3	1.1401	2052.3	2458	3.5843	0.99983	0.00016926	0.00033852	0.035152	TRUE
CAGE.Olfr803.g34163	Olfr803	51.58	120.11/165.57/132.33	51.58	132.33	1.3424	627.18	508.03	3.5826	0.99983	0.000172	0.00034399	0.035621	TRUE
CAGE.Cd151.g62513	Cd151	180.26	335.81/388.11/388.9	180.26	388.11	1.1021	1368	3366.5	3.5823	0.99983	0.00017047	0.00034094	0.035351	TRUE
CAGE.Fgb.g62689	Fgb	284.5	469.43/578.7/659.34	284.5	578.7	1.0218	9221.3	6756.9	3.579	0.99983	0.00017248	0.00034496	0.035675	TRUE
CAGE.Cherp.g25960	Cherp	14.66	46.543/50.577/32.938	14.66	46.543	1.6022	100.68	79.363	3.5789	0.99982	0.00018157	0.00036314	0.036884	TRUE
CAGE.42993.g55271	2021-09-15	239.44	360.33/497.25/506.21	239.44	497.25	1.0512	9413.4	5191.2	3.5782	0.99983	0.00017308	0.00034616	0.035753	TRUE
CAGE.Gpr65.g32082	Gpr65	104.25	241.22/260.87/233.46	104.25	241.22	1.2026	223.17	1465.5	3.5781	0.99983	0.00017362	0.00034725	0.035766	TRUE
CAGE.Svs3b.g29086	Svs3b	182.97	368.84/392.9/483.09	182.97	392.9	1.0983	4356.7	3444.1	3.5771	0.99983	0.00017387	0.00034774	0.035766	TRUE
CAGE.Lig3.g61087	Lig3	129.22	3.0028/0/1.1557	129.22	1.1557	-5.9167	2.3736	2029.4	3.5768	0.00017389	0.99983	0.00034777	0.035766	FALSE
CAGE.Tcap.g47590	Tcap	218.27	437.9/458.38/576.7	218.27	458.38	1.067	7209.6	4506.9	3.5768	0.99983	0.00017404	0.00034808	0.035766	TRUE
CAGE.Tmem57.g18280	Tmem57	98.274	229.21/184.21/230.57	98.274	229.21	1.2135	1013.6	1340.3	3.5765	0.99983	0.00017478	0.00034955	0.035824	TRUE
CAGE.Chic1.g72055	Chic1	168.86	288.76/366.28/423.57	168.86	366.28	1.1126	4645.5	3047.7	3.5762	0.99983	0.00017454	0.00034907	0.035821	TRUE
CAGE.Olfr822.g2233	Olfr822	86.872	161.65/206.03/217.85	86.872	206.03	1.2364	1054.9	1112.5	3.5727	0.99982	0.00017749	0.00035498	0.036333	TRUE
CAGE.Lig4.g76305	Lig4	173.2	5.0046/2.6619/0	173.2	2.6619	-5.572	6.287	3167.8	3.57	0.00017852	0.99982	0.00035704	0.036498	FALSE
CAGE.Vmn1r14.g14723	Vmn1r14	429.47	769.71/831.59/863.9	429.47	831.59	0.95168	2436.7	12698	3.5684	0.99982	0.00017958	0.00035916	0.036667	TRUE
CAGE.Rhox4c.g24873	Rhox4c	272.56	464.93/556.34/587.68	272.56	556.34	1.0267	4669.6	6327.9	3.5674	0.99982	0.0001803	0.0003606	0.036767	TRUE
CAGE.Apof.g60852	Apof	212.84	322.8/447.74/544.92	212.84	447.74	1.0694	12528	4336.9	3.5669	0.99982	0.00018071	0.00036141	0.036803	TRUE
CAGE.Ppm1h.g16326	Ppm1h	161.26	260.74/351.37/351.34	161.26	351.34	1.1187	4104.2	2841.4	3.566	0.99982	0.00018146	0.00036291	0.036884	TRUE
CAGE.Rasl10a.g67068	Rasl10a	150.4	292.27/330.61/422.99	150.4	330.61	1.1312	5002.3	2555.5	3.565	0.99982	0.00018223	0.00036446	0.036884	TRUE
CAGE.3110052M02Rik.g39983	3110052M02Rik	370.29	615.56/728.84/845.99	370.29	728.84	0.97502	13277	10116	3.5649	0.99982	0.00018204	0.00036409	0.036884	TRUE
CAGE.Lgals12.g54289	Lgals12	230.75	480.44/470.1/720.59	230.75	480.44	1.0548	28890	4906.4	3.5647	0.99982	0.00018226	0.00036452	0.036884	TRUE
CAGE.Gadl1.g77010	Gadl1	70.04	155.64/184.21/171.05	70.04	171.05	1.2761	205.22	804.09	3.562	0.99981	0.00018526	0.00037051	0.037395	TRUE
CAGE.Gpbar1.g66592	Gpbar1	337.71	621.07/679.32/671.47	337.71	671.47	0.98941	1301.1	8784.6	3.561	0.99982	0.00018475	0.0003695	0.03734	TRUE
CAGE.Zcchc12.g31756	Zcchc12	65.154	140.63/160.78/199.94	65.154	160.78	1.2901	969.76	721.22	3.5608	0.99981	0.0001863	0.0003726	0.037558	TRUE
CAGE.Aicda.g70152	Aicda	169.4	316.79/366.28/381.39	169.4	366.28	1.108	1338.8	3062.6	3.5576	0.99981	0.00018732	0.00037465	0.037717	TRUE
CAGE.Aaed1.g23314	Aaed1	82.528	196.68/193.79/223.63	82.528	196.68	1.2428	367.38	1029.6	3.5576	0.99981	0.00018811	0.00037622	0.037827	TRUE
CAGE.Ier3.g45799	Ier3	17.917	54.55/46.318/54.897	17.917	54.55	1.5541	33.947	106.28	3.5534	0.9998	0.00019828	0.00039656	0.039229	TRUE
CAGE.Hist1h2ag.g30144	Hist1h2ag	2.1718	10.51/10.115/20.803	2.1718	10.51	1.8595	53.054	5.5065	3.5532	0.99977	0.00023134	0.00046268	0.043791	TRUE
CAGE.Acly.g78583	Acly	34.206	73.567/93.168/144.47	34.206	93.168	1.4194	1507.8	275.4	3.5529	0.99981	0.0001943	0.0003886	0.038778	TRUE
CAGE.Rpp21.g43217	Rpp21	1.6288	7.5069/8.5182/17.914	1.6288	8.5182	1.8563	44.649	3.7621	3.5519	0.99976	0.00023917	0.00047834	0.044604	TRUE
CAGE.Puf60.g10762	Puf60	5.4295	21.019/23.957/17.914	5.4295	21.019	1.776	9.1386	19.266	3.5517	0.99979	0.00021453	0.00042906	0.041566	TRUE
CAGE.Zfand2a.g22452	Zfand2a	91.758	215.2/216.15/187.23	91.758	215.2	1.2208	391.63	1208.3	3.5511	0.99981	0.00019261	0.00038522	0.038635	TRUE
CAGE.Vmn2r45.g58201	Vmn2r45	101.53	189.67/234.78/242.7	101.53	234.78	1.2014	1048.7	1408.1	3.551	0.99981	0.00019255	0.0003851	0.038635	TRUE
CAGE.Olfr460.g61678	Olfr460	130.31	236.72/292.28/291.24	130.31	291.24	1.1542	1487	2055.3	3.5498	0.99981	0.00019312	0.00038625	0.038689	TRUE
CAGE.Ift43.g76779	Ift43	108.59	248.73/200.18/264.08	108.59	248.73	1.1882	1296.5	1558.9	3.5493	0.99981	0.00019369	0.00038738	0.038717	TRUE
CAGE.Cyp2c44.g51210	Cyp2c44	127.05	260.24/290.68/284.89	127.05	284.89	1.1587	320.53	1977.8	3.549	0.99981	0.00019375	0.0003875	0.038717	TRUE
CAGE.Scgb1b3.g7491	Scgb1b3	25.519	61.556/72.937/80.9	25.519	72.937	1.4793	96.466	178.55	3.5487	0.9998	0.00019916	0.00039831	0.039255	TRUE
CAGE.Lgals4.g58828	Lgals4	25.519	40.037/72.937/73.966	25.519	72.937	1.4793	541.74	178.55	3.5487	0.9998	0.00019916	0.00039831	0.039255	TRUE
CAGE.Cyp2b23.g42991	Cyp2b23	22.804	67.062/58.562/66.454	22.804	66.454	1.5027	31.322	151.31	3.5486	0.9998	0.00020002	0.00040004	0.039328	TRUE
CAGE.Wdr43.g37722	Wdr43	1.6288	8.5078/9.0506/5.7786	1.6288	8.5078	1.8547	3.8716	3.7621	3.5466	0.99976	0.00024408	0.00048816	0.045201	TRUE
CAGE.Prx.g43310	Prx	81.985	195.18/184.21/271.02	81.985	195.18	1.2412	2935.9	1019.4	3.5453	0.9998	0.00019709	0.00039418	0.039229	TRUE
CAGE.Zfp879.g36234	Zfp879	151.48	250.73/331.68/449.58	151.48	331.68	1.1255	10226	2583.6	3.5451	0.9998	0.00019652	0.00039304	0.039172	TRUE
CAGE.Iars2.g14617	Iars2	57.01	143.13/136.29/162.38	57.01	143.13	1.313	208.63	590.21	3.5449	0.9998	0.00019823	0.00039645	0.039229	TRUE
CAGE.Tceal8.g1634	Tceal8	74.927	180.67/185.8/160.65	74.927	180.67	1.2586	213.6	890.03	3.5443	0.9998	0.000198	0.000396	0.039229	TRUE
CAGE.Pknox1.g45526	Pknox1	279.08	557.51/565.93/612.53	279.08	565.93	1.0173	1121.5	6560.7	3.5414	0.9998	0.00019903	0.00039805	0.039255	TRUE
CAGE.Rab25.g23095	Rab25	235.64	330.8/487.67/518.34	235.64	487.67	1.0462	12773	5065.9	3.5409	0.9998	0.00019946	0.00039892	0.039267	TRUE
CAGE.Gm11569.g24581	Gm11569	43.436	113.6/109.14/170.47	43.436	113.6	1.3669	1626.8	392.97	3.5397	0.9998	0.00020321	0.00040642	0.039857	TRUE
CAGE.Hrasls5.g77285	Hrasls5	210.12	440.9/430.7/506.21	210.12	440.9	1.0657	2184.2	4252.8	3.5389	0.9998	0.00020103	0.00040206	0.039478	TRUE
CAGE.Nop14.g76037	Nop14	36.92	78.572/99.024/100.55	36.92	99.024	1.3993	210.3	308.49	3.5359	0.99979	0.00020691	0.00041381	0.040433	TRUE
CAGE.Zdhhc4.g70301	Zdhhc4	334.46	572.53/663.35/713.08	334.46	663.35	0.98583	5361.2	8655.2	3.5353	0.9998	0.00020372	0.00040744	0.039908	TRUE
CAGE.Inafm1.g55007	Inafm1	183.52	330.8/391.3/452.46	183.52	391.3	1.0882	3700.5	3459.7	3.5327	0.99979	0.00020589	0.00041178	0.040284	TRUE
CAGE.Rab39b.g55452	Rab39b	199.26	420.39/481.81/361.16	199.26	420.39	1.0733	3640.1	3922.2	3.5308	0.99979	0.00020731	0.00041462	0.040462	TRUE
CAGE.Ott.g348	Ott	32.034	94.086/87.844/82.056	32.034	87.844	1.4273	36.233	249.87	3.5306	0.99979	0.00021181	0.00042362	0.041088	TRUE
CAGE.Sltm.g41022	Sltm	86.329	0/4.7915/0	86.329	0	-6.4484	11.479	1102	3.5278	0.0002095	0.99979	0.000419	0.040839	FALSE
CAGE.Trpa1.g68130	Trpa1	242.7	499.46/433.89/625.24	242.7	499.46	1.0382	10060	5299.5	3.527	0.99979	0.00021021	0.00042042	0.040928	TRUE
CAGE.Ell3.g24943	Ell3	80.356	169.66/192.19/191.27	80.356	191.27	1.2408	234.05	989	3.5269	0.99979	0.00021134	0.00042268	0.041047	TRUE
CAGE.2610524H06Rik.g27451	2610524H06Rik	153.65	295.77/334.87/550.7	153.65	334.87	1.1189	24056	2640.1	3.5268	0.99979	0.00021058	0.00042115	0.040949	TRUE
CAGE.Mboat4.g5013	Mboat4	35.292	95.087/93.7/169.89	35.292	95.087	1.4047	2798.8	288.48	3.5205	0.99978	0.00021948	0.00043896	0.042165	TRUE
CAGE.Hadhb.g64315	Hadhb	154.74	268.25/336.47/389.48	154.74	336.47	1.1156	3732.1	2668.6	3.5179	0.99978	0.00021779	0.00043559	0.042096	TRUE
CAGE.Dll3.g7695	Dll3	268.22	446.91/544.63/757.57	268.22	544.63	1.0192	27447	6174.4	3.5177	0.99978	0.00021769	0.00043538	0.042096	TRUE
CAGE.Ppap2a.g1128	Ppap2a	91.758	167.15/214.02/217.85	91.758	214.02	1.2129	1105.6	1208.3	3.5172	0.99978	0.00021897	0.00043794	0.042165	TRUE
CAGE.Vmn1r90.g5531	Vmn1r90	251.93	417.38/515.35/648.94	251.93	515.35	1.0296	13722	5610.5	3.5168	0.99978	0.00021846	0.00043693	0.042165	TRUE
CAGE.Hspb9.g52914	Hspb9	161.26	337.81/348.71/473.85	161.26	348.71	1.1079	7888.5	2841.4	3.5167	0.99978	0.00021872	0.00043744	0.042165	TRUE
CAGE.H2afx.g49301	H2afx	84.7	0/3.1943/0	84.7	0	-6.4212	5.1018	1070.7	3.5156	0.0002194	0.99978	0.0004388	0.042165	FALSE
CAGE.Ddhd1.g17043	Ddhd1	143.34	211.69/314.64/416.06	143.34	314.64	1.1288	10442	2375.4	3.5147	0.99978	0.00022047	0.00044095	0.042306	TRUE
CAGE.Cnga1.g70904	Cnga1	187.86	328.8/398.22/443.22	187.86	398.22	1.0799	3422	3585.2	3.5133	0.99978	0.00022148	0.00044296	0.042447	TRUE
CAGE.Rbm42.g74718	Rbm42	182.43	366.34/388.11/407.97	182.43	388.11	1.0849	434.25	3428.5	3.5127	0.99978	0.00022203	0.00044406	0.042502	TRUE
CAGE.Gpr15.g50569	Gpr15	36.92	98.59/119.79/95.925	36.92	98.59	1.393	228.2	308.49	3.5112	0.99977	0.0002271	0.00045419	0.04316	TRUE
CAGE.Dusp1.g18059	Dusp1	163.97	363.33/353.5/235.77	163.97	353.5	1.1036	6979.3	2914.5	3.5108	0.99978	0.00022364	0.00044727	0.042758	TRUE
CAGE.Serf1.g38995	Serf1	14.117	44.541/38.332/65.298	14.117	44.541	1.591	234.71	75.136	3.5099	0.99976	0.00023636	0.00047273	0.044323	TRUE
CAGE.Gemin2.g53517	Gemin2	77.642	185.17/207.1/141.58	77.642	185.17	1.2433	1190.6	939.06	3.5089	0.99977	0.00022622	0.00045245	0.043051	TRUE
CAGE.Gm7714.g54170	Gm7714	180.26	317.79/383.85/513.72	180.26	383.85	1.0862	10615	3366.5	3.5089	0.99977	0.00022522	0.00045044	0.043009	TRUE
CAGE.Ftl1.g43856	Ftl1	25.519	70.064/72.404/91.302	25.519	72.404	1.4689	181.3	178.55	3.5089	0.99977	0.00023151	0.00046303	0.043791	TRUE
CAGE.Olfr304.g18971	Olfr304	135.74	299.77/274.18/376.76	135.74	299.77	1.1373	3291.3	2186.7	3.5079	0.99977	0.00022625	0.0004525	0.043051	TRUE
CAGE.Bag6.g79115	Bag6	287.22	481.94/577.64/805.54	287.22	577.64	1.0055	30548	6855.8	3.5075	0.99977	0.00022624	0.00045249	0.043051	TRUE
CAGE.Rft1.g13946	Rft1	2.1718	11.01/8.5182/10.401	2.1718	10.401	1.8459	1.9586	5.5065	3.5071	0.99972	0.00027537	0.00055073	0.048675	TRUE
CAGE.Kcna5.g13599	Kcna5	106.96	222.2/243.83/362.9	106.96	243.83	1.1813	7322	1523.7	3.5065	0.99977	0.00022774	0.00045547	0.04323	TRUE
CAGE.Dctn2.g18271	Dctn2	7.0583	31.529/25.555/23.114	7.0583	25.555	1.7204	20.824	27.855	3.5046	0.99975	0.00025145	0.0005029	0.046031	TRUE
CAGE.Zfp628.g27618	Zfp628	304.05	494.95/606.92/758.15	304.05	606.92	0.99483	17704	7480	3.5019	0.99977	0.00023103	0.00046206	0.043791	TRUE
CAGE.Trrap.g56849	Trrap	4.8865	16.015/19.166/30.627	4.8865	19.166	1.7764	70.639	16.635	3.501	0.99974	0.00026196	0.00052392	0.047037	TRUE
CAGE.Plscr4.g70373	Plscr4	263.33	405.87/534.52/818.25	263.33	534.52	1.0186	48527	6003.2	3.5	0.99977	0.00023267	0.00046534	0.043937	TRUE
CAGE.Gata4.g3698	Gata4	321.43	637.08/637.27/674.94	321.43	637.27	0.98519	709.72	8144.2	3.4998	0.99977	0.00023284	0.00046567	0.043937	TRUE
CAGE.Cdkn1a.g59568	Cdkn1a	256.81	443.41/522.8/785.31	256.81	522.8	1.0227	37607	5777.7	3.4993	0.99977	0.00023329	0.00046659	0.043971	TRUE
CAGE.4930415F15Rik.g76873	4930415F15Rik	51.58	97.089/130.43/142.15	51.58	130.43	1.3218	624.63	508.03	3.4985	0.99976	0.00023655	0.00047311	0.044323	TRUE
CAGE.Olfr91.g75417	Olfr91	271.47	408.37/548.89/581.91	271.47	548.89	1.013	10417	6289.4	3.4981	0.99977	0.00023441	0.00046882	0.044129	TRUE
CAGE.Pi16.g51704	Pi16	164.51	353.82/343.92/401.04	164.51	353.82	1.1002	1163.5	2929.2	3.4979	0.99977	0.00023476	0.00046953	0.044143	TRUE
CAGE.Cnot3.g28353	Cnot3	197.63	400.87/415.26/492.91	197.63	415.26	1.0674	3118.7	3873.4	3.4968	0.99976	0.00023562	0.00047124	0.044252	TRUE
CAGE.Sds.g56839	Sds	55.924	139.63/188.46/120.19	55.924	139.63	1.3048	1381.3	573.44	3.4955	0.99976	0.00023894	0.00047789	0.044604	TRUE
CAGE.Esam.g7783	Esam	196.55	360.83/413.13/445.53	196.55	413.13	1.0679	1892.5	3841	3.4947	0.99976	0.00023751	0.00047501	0.044449	TRUE
CAGE.Snx2.g60099	Snx2	115.1	242.72/259.27/302.22	115.1	259.27	1.1646	1059.3	1702.8	3.4937	0.99976	0.00023883	0.00047766	0.044604	TRUE
CAGE.Nfkbid.g60550	Nfkbid	149.85	276.75/356.7/325.91	149.85	325.91	1.1158	1682.2	2541.5	3.4923	0.99976	0.00023976	0.00047952	0.044609	TRUE
CAGE.Wdr82.g9934	Wdr82	7.6013	27.025/26.087/41.028	7.6013	27.025	1.7041	98.486	30.934	3.4923	0.99974	0.00026195	0.00052391	0.047037	TRUE
CAGE.Rplp1.g54810	Rplp1	7.6013	27.025/21.295/50.274	7.6013	27.025	1.7041	286.67	30.934	3.4923	0.99974	0.00026195	0.00052391	0.047037	TRUE
CAGE.Olfr1047.g78538	Olfr1047	207.95	417.38/433.89/513.14	207.95	433.89	1.0575	3276.2	4185.9	3.4923	0.99976	0.00023962	0.00047924	0.044609	TRUE
CAGE.Hc.g7620	Hc	64.068	156.64/148/165.85	64.068	156.64	1.2767	79.669	703.23	3.491	0.99976	0.00024253	0.00048506	0.045019	TRUE
CAGE.Orai2.g23464	Orai2	203.06	344.82/424.84/443.8	203.06	424.84	1.0613	3381.8	4036.8	3.4906	0.99976	0.0002411	0.00048219	0.044805	TRUE
CAGE.Epn2.g38158	Epn2	188.4	307.78/397.69/407.97	188.4	397.69	1.0738	4094.7	3601	3.4877	0.99976	0.00024384	0.00048768	0.045201	TRUE
CAGE.Cops2.g78764	Cops2	154.2	266.74/333.81/461.13	154.2	333.81	1.1092	10355	2654.3	3.4862	0.99975	0.00024533	0.00049066	0.04538	TRUE
CAGE.Pcolce.g35306	Pcolce	78.727	156.14/196.45/186.65	78.727	186.65	1.2349	513.33	958.93	3.4851	0.99975	0.00024734	0.00049468	0.045503	TRUE
CAGE.Xrcc6.g66818	Xrcc6	143.34	9.5087/2.1295/0.57786	143.34	2.1295	-5.5274	28.43	2375.4	3.4845	0.00024656	0.99975	0.00049312	0.045503	FALSE
CAGE.Pick1.g7931	Pick1	162.34	323.3/355.63/349.03	162.34	349.03	1.0996	352.87	2870.5	3.4844	0.99975	0.00024689	0.00049378	0.045503	TRUE
CAGE.Parp11.g41092	Parp11	192.2	396.36/440.28/404.5	192.2	404.5	1.0696	673.25	3712.3	3.4844	0.99975	0.00024685	0.00049369	0.045503	TRUE
CAGE.Smn1.g65535	Smn1	33.12	49.545/97.427/89.568	33.12	89.568	1.4084	831.79	262.53	3.4839	0.99975	0.00025227	0.00050454	0.046038	TRUE
CAGE.Cypt2.g3461	Cypt2	121.08	209.69/270.45/355.96	121.08	270.45	1.1529	5501.8	1838.5	3.4837	0.99975	0.00024785	0.00049569	0.045528	TRUE
CAGE.Ammecr1l.g4928	Ammecr1l	311.11	506.46/619.7/617.73	311.11	617.73	0.98727	6192.2	7747.4	3.4836	0.99975	0.00024742	0.00049484	0.045503	TRUE
CAGE.Vmn2r35.g64908	Vmn2r35	39.635	104.1/163.44/98.814	39.635	104.1	1.3709	1775	342.84	3.4813	0.99975	0.00025354	0.00050708	0.046096	TRUE
CAGE.Rhbdl1.g18522	Rhbdl1	235.64	407.87/483.41/576.7	235.64	483.41	1.0335	7204.8	5065.9	3.4811	0.99975	0.00024981	0.00049963	0.045837	TRUE
CAGE.Mrc1.g67882	Mrc1	15.203	47.043/50.044/42.184	15.203	47.043	1.5681	16.31	83.665	3.481	0.99974	0.00026239	0.00052478	0.04706	TRUE
CAGE.Cth.g79605	Cth	272.02	598.05/540.9/548.39	272.02	548.39	1.0088	1261	6308.7	3.4796	0.99975	0.00025118	0.00050236	0.046031	TRUE
CAGE.Gm933.g53294	Gm933	201.43	298.77/421.12/438.02	201.43	421.12	1.0602	7626.7	3987.5	3.4789	0.99975	0.00025189	0.00050379	0.046038	TRUE
CAGE.Bud13.g5033	Bud13	45.608	97.089/117.12/125.97	45.608	117.12	1.3417	239.87	422.65	3.4787	0.99974	0.0002553	0.00051061	0.046258	TRUE
CAGE.Fam162a.g59920	Fam162a	87.415	193.18/204.44/203.98	87.415	203.98	1.2132	58.503	1123	3.4786	0.99975	0.00025319	0.00050637	0.046084	TRUE
CAGE.Flna.g59006	Flna	256.81	455.92/521.21/608.49	256.81	521.21	1.0183	5940.2	5777.7	3.4783	0.99975	0.00025237	0.00050474	0.046038	TRUE
CAGE.Rnf135.g68344	Rnf135	296.45	502.46/591.48/871.99	296.45	591.48	0.99412	43305	7195.8	3.478	0.99975	0.00025265	0.00050529	0.046038	TRUE
CAGE.Haus8.g58755	Haus8	21.718	64.559/21.295/62.987	21.718	62.987	1.4939	870.32	140.84	3.4774	0.99974	0.00026197	0.00052393	0.047037	TRUE
CAGE.Tchh.g46812	Tchh	230.21	357.33/473.29/552.43	230.21	473.29	1.0366	9855.6	4888.8	3.4766	0.99975	0.00025406	0.00050811	0.046125	TRUE
CAGE.Boc.g34444	Boc	306.22	512.47/608.52/692.85	306.22	608.52	0.98838	8168.9	7562	3.4763	0.99975	0.00025428	0.00050856	0.046125	TRUE
CAGE.Hgd.g29848	Hgd	387.66	634.58/751.73/749.48	387.66	749.48	0.9493	6603.9	10853	3.4732	0.99974	0.00025719	0.00051437	0.046546	TRUE
CAGE.Arap1.g77967	Arap1	135.74	279.76/298.14/309.16	135.74	298.14	1.1294	229.61	2186.7	3.4728	0.99974	0.00025796	0.00051592	0.046633	TRUE
CAGE.Dolpp1.g7905	Dolpp1	98.274	141.63/228.39/225.37	98.274	225.37	1.1892	3510.4	1340.3	3.4714	0.99974	0.00025978	0.00051956	0.046884	TRUE
CAGE.Olfr796.g41203	Olfr796	201.43	369.84/420.58/483.67	201.43	420.58	1.0584	3277.4	3987.5	3.4705	0.99974	0.00025993	0.00051987	0.046884	TRUE
CAGE.Cc2d2a.g26874	Cc2d2a	95.559	207.69/219.88/333.43	95.559	219.88	1.1938	6521	1284.8	3.4683	0.99974	0.00026287	0.00052575	0.047094	TRUE
CAGE.Ndfip1.g143	Ndfip1	46.694	85.078/119.25/136.38	46.694	119.25	1.3342	730.57	437.77	3.468	0.99973	0.00026558	0.00053117	0.047526	TRUE
CAGE.Sult3a1.g7082	Sult3a1	205.78	427.89/428.04/436.28	205.78	428.04	1.053	34.012	4119.4	3.4629	0.99973	0.00026733	0.00053466	0.047731	TRUE
CAGE.Zfp106.g19489	Zfp106	247.04	432.4/502.57/594.62	247.04	502.57	1.0216	6698.6	5445.1	3.4629	0.99973	0.0002673	0.0005346	0.047731	TRUE
CAGE.Zar1.g43366	Zar1	226.95	398.37/466.37/476.16	226.95	466.37	1.0358	2360.2	4783.5	3.4616	0.99973	0.00026858	0.00053717	0.047901	TRUE
CAGE.Olfr1353.g5512	Olfr1353	124.34	248.73/275.78/280.84	124.34	275.78	1.1429	378.61	1914.1	3.4615	0.99973	0.0002692	0.0005384	0.047904	TRUE
CAGE.Amigo2.g7383	Amigo2	258.44	445.41/522.8/564.57	258.44	522.8	1.0136	3867.2	5833.8	3.4611	0.99973	0.00026904	0.00053808	0.047904	TRUE
CAGE.Trip4.g74527	Trip4	87.415	162.15/203.37/229.41	87.415	203.37	1.2088	1188.7	1123	3.4603	0.99973	0.00027104	0.00054208	0.048108	TRUE
CAGE.Stk24.g57447	Stk24	379.52	617.07/734.16/884.13	379.52	734.16	0.95008	18100	10505	3.4601	0.99973	0.00027	0.00054	0.047993	TRUE
CAGE.Ankrd63.g31902	Ankrd63	252.47	437.9/556.88/511.98	252.47	511.98	1.0171	3751.7	5629	3.4589	0.99973	0.00027125	0.0005425	0.048108	TRUE
CAGE.Myl7.g47272	Myl7	79.27	146.13/186.87/194.74	79.27	186.87	1.2268	860.59	968.91	3.4567	0.99973	0.00027495	0.00054989	0.048654	TRUE
CAGE.Scn2a1.g41054	Scn2a1	116.73	214.7/260.87/361.74	116.73	260.87	1.1533	6153.5	1739.5	3.4559	0.99973	0.00027492	0.00054983	0.048654	TRUE
CAGE.Ccl21b.g42677	Ccl21b	92.844	212.7/214.02/264.08	92.844	214.02	1.1961	1254	1230	3.4551	0.99972	0.00027615	0.0005523	0.048759	TRUE
CAGE.Gtsf1.g65694	Gtsf1	93.93	122.11/216.15/313.78	93.93	216.15	1.1937	9187.2	1251.8	3.4544	0.99972	0.00027687	0.00055375	0.048833	TRUE
CAGE.Dfna5.g4067	Dfna5	137.91	240.22/301.33/337.47	137.91	301.33	1.122	2520.3	2240.1	3.4528	0.99972	0.00027785	0.00055571	0.048924	TRUE
CAGE.Fam217a.g47881	Fam217a	127.59	280.76/281.63/334.58	127.59	281.63	1.1361	1402.2	1990.7	3.4525	0.99972	0.00027832	0.00055665	0.048924	TRUE
CAGE.Pdlim3.g28733	Pdlim3	143.88	293.77/359.89/312.62	143.88	312.62	1.1142	1295	2389.1	3.4522	0.99972	0.00027842	0.00055684	0.048924	TRUE
CAGE.Zfp668.g10815	Zfp668	108.05	185.67/243.83/261.77	108.05	243.83	1.1669	1852.3	1547.1	3.4522	0.99972	0.0002789	0.0005578	0.048924	TRUE
CAGE.Cyfip2.g48545	Cyfip2	129.76	285.76/284.83/395.83	129.76	285.76	1.1329	6058.4	2042.3	3.4519	0.99972	0.00027893	0.00055785	0.048924	TRUE
CAGE.Plau.g8902	Plau	154.2	331.8/325.82/399.88	154.2	331.8	1.1006	2335	2654.3	3.4473	0.99972	0.00028347	0.00056695	0.049667	TRUE
CAGE.Siah1a.g20599	Siah1a	323.6	611.56/636.2/715.39	323.6	636.2	0.9731	3439.1	8228.6	3.4461	0.99972	0.00028438	0.00056877	0.049772	TRUE
CAGE.Ddx3y.g26796	Ddx3y	269.3	519.98/540.9/657.03	269.3	540.9	1.0035	6961.3	6212.6	3.4458	0.99972	0.00028474	0.00056948	0.049779	TRUE
CAGE.Mphosph10.g71442	Mphosph10	64.068	110.1/167.7/155.44	64.068	155.44	1.2656	1103.1	703.23	3.4458	0.99971	0.00028698	0.00057396	0.050071	TRUE
CAGE.Spata32.g64621	Spata32	70.04	181.17/167.7/102.28	70.04	167.7	1.2478	2230.6	804.09	3.4441	0.99971	0.00028848	0.00057696	0.050228	TRUE
CAGE.Cpa6.g37782	Cpa6	215.55	413.88/444.54/446.69	215.55	444.54	1.0409	472.39	4421.6	3.4437	0.99971	0.00028704	0.00057407	0.050071	TRUE
CAGE.Zfp185.g42885	Zfp185	307.31	539.49/607.45/869.1	307.31	607.45	0.98077	36539	7603	3.4422	0.99971	0.00028857	0.00057713	0.050228	TRUE
CAGE.Ctrb1.g56232	Ctrb1	260.07	469.93/524.93/524.12	260.07	524.12	1.0082	1468.5	5890.1	3.4405	0.99971	0.00029043	0.00058086	0.05048	TRUE
CAGE.Ccdc77.g47151	Ccdc77	281.79	562.52/518.01/582.48	281.79	562.52	0.99473	1189.7	6658.6	3.4403	0.99971	0.00029065	0.0005813	0.05048	TRUE
CAGE.Pam16.g14436	Pam16	59.181	145.13/156.52/126.55	59.181	145.13	1.2799	237.49	624.26	3.4401	0.99971	0.00029335	0.0005867	0.050838	TRUE
CAGE.Vmn2r121.g63009	Vmn2r121	17.374	52.048/42.058/53.163	17.374	52.048	1.5296	50.515	101.61	3.4397	0.9997	0.00030405	0.00060811	0.051958	TRUE
CAGE.Cyp2b23.g68152	Cyp2b23	41.807	142.63/108.07/78.011	41.807	108.07	1.3494	1049	371.2	3.4395	0.9997	0.00029582	0.00059164	0.0511	TRUE
CAGE.Pask.g71438	Pask	274.19	421.39/560.07/548.97	274.19	548.97	0.99892	8200.1	6385.8	3.4385	0.99971	0.00029252	0.00058504	0.050749	TRUE
CAGE.Rai14.g75423	Rai14	95.016	217.7/237.44/193.58	95.016	217.7	1.1876	485.72	1273.7	3.4375	0.99971	0.00029466	0.00058931	0.050954	TRUE
CAGE.Fgfbp3.g16084	Fgfbp3	265.5	469.43/533.45/602.13	265.5	533.45	1.0039	4407.7	6079.1	3.4366	0.99971	0.0002946	0.00058919	0.050954	TRUE
CAGE.Tubgcp5.g55892	Tubgcp5	50.494	132.62/126.71/112.68	50.494	126.71	1.3104	115.84	492.11	3.4356	0.9997	0.00029903	0.00059806	0.051428	TRUE
CAGE.control.g33229	CAGE.control.g33229	383.86	705.65/738.95/936.71	383.86	738.95	0.94308	20109	10690	3.4344	0.9997	0.00029697	0.00059394	0.051242	TRUE
CAGE.Tyk2.g60278	Tyk2	325.77	534.99/638.86/699.79	325.77	638.86	0.96949	7250.7	8313.3	3.4339	0.9997	0.00029753	0.00059505	0.051245	TRUE
CAGE.Aida.g2600	Aida	392.01	623.07/752.79/803.8	392.01	752.79	0.93961	9714.9	11039	3.4338	0.9997	0.00029763	0.00059526	0.051245	TRUE
CAGE.Gm2a.g59002	Gm2a	96.645	234.72/209.76/220.74	96.645	220.74	1.1833	157.93	1306.9	3.4328	0.9997	0.00029985	0.0005997	0.05146	TRUE
CAGE.Ppwd1.g43170	Ppwd1	58.095	137.13/142.68/187.23	58.095	142.68	1.2817	1007.7	607.15	3.4327	0.9997	0.00030154	0.00060308	0.051584	TRUE
CAGE.Rbm3.g44485	Rbm3	334.46	565.52/653.77/700.94	334.46	653.77	0.96486	5006.9	8655.2	3.4323	0.9997	0.00029934	0.00059868	0.051428	TRUE
CAGE.Sptbn2.g51355	Sptbn2	244.87	407.37/533.45/496.38	244.87	496.38	1.0165	4648.3	5372.1	3.4315	0.9997	0.00030023	0.00060047	0.051471	TRUE
CAGE.Cdkn1a.g27891	Cdkn1a	297.54	498.46/589.35/814.78	297.54	589.35	0.98367	29541	7236.1	3.4305	0.9997	0.00030132	0.00060265	0.051584	TRUE
CAGE.5830411N06Rik.g31795	5830411N06Rik	86.872	201.18/196.45/271.59	86.872	201.18	1.2022	2490	1112.5	3.4273	0.99969	0.00030621	0.00061242	0.05227	TRUE
CAGE.Olfr777.g6148	Olfr777	199.8	335.81/414.73/510.83	199.8	414.73	1.0498	7731.8	3938.5	3.4247	0.99969	0.00030798	0.00061596	0.052516	TRUE
CAGE.Sh2d1b2.g64798	Sh2d1b2	377.35	670.62/726.71/863.32	377.35	726.71	0.94364	10905	10413	3.4236	0.99969	0.00030901	0.00061802	0.052636	TRUE
CAGE.Cnot1.g20556	Cnot1	177.54	247.73/415.26/373.88	177.54	373.88	1.0701	8813.1	3289.6	3.4231	0.99969	0.00030988	0.00061976	0.052727	TRUE
CAGE.Vmn1r51.g63914	Vmn1r51	109.13	244.72/186.34/302.8	109.13	244.72	1.1578	3391	1570.7	3.4212	0.99969	0.00031263	0.00062525	0.053081	TRUE
CAGE.Nfe2l3.g44142	Nfe2l3	238.9	484.94/399.82/574.39	238.9	484.94	1.0184	7623.5	5173.3	3.4209	0.99969	0.00031225	0.00062449	0.053073	TRUE
CAGE.Kif9.g8308	Kif9	85.786	123.11/209.76/198.78	85.786	198.78	1.2029	2923.3	1091.5	3.4202	0.99969	0.00031434	0.00062868	0.053316	TRUE
CAGE.Nf1.g41031	Nf1	640.68	1011.9/1164.3/1505.3	640.68	1164.3	0.86081	69753	23474	3.4178	0.99968	0.00031561	0.00063122	0.053474	TRUE
CAGE.Olfr543.g11358	Olfr543	239.98	368.34/486.6/538.57	239.98	486.6	1.0168	8343.2	5209.2	3.4169	0.99968	0.00031679	0.00063358	0.053616	TRUE
CAGE.Pcdh9.g8948	Pcdh9	190.03	371.84/398.76/396.41	190.03	396.41	1.0568	304.62	3648.6	3.4167	0.99968	0.00031719	0.00063438	0.053627	TRUE
CAGE.Magea5.g52747	Magea5	84.7	167.15/197.52/196.47	84.7	196.47	1.2043	430.35	1070.7	3.4158	0.99968	0.00031952	0.00063903	0.053963	TRUE
CAGE.Vmn2r86.g52128	Vmn2r86	213.38	444.41/381.72/438.6	213.38	438.6	1.036	1634.3	4353.8	3.4132	0.99968	0.00032116	0.00064233	0.054184	TRUE
CAGE.Tfap2d.g20562	Tfap2d	314.37	617.07/620.23/580.17	314.37	617.07	0.97073	685.59	7872	3.4117	0.99968	0.00032287	0.00064574	0.054415	TRUE
CAGE.Unc13d.g73278	Unc13d	72.212	171.16/186.87/130.6	72.212	171.16	1.2336	945.99	841.91	3.41	0.99967	0.00032685	0.0006537	0.054914	TRUE
CAGE.Ott.g40776	Ott	180.8	332.3/379.06/414.33	180.8	379.06	1.0639	1714.9	3382	3.4091	0.99967	0.00032618	0.00065235	0.054913	TRUE
CAGE.Diras2.g52041	Diras2	192.2	380.85/416.33/399.88	192.2	399.88	1.053	316.31	3712.3	3.4085	0.99967	0.00032687	0.00065374	0.054914	TRUE
CAGE.Kazn.g69778	Kazn	180.26	294.77/377.99/401.04	180.26	377.99	1.0641	3728.5	3366.5	3.4079	0.99967	0.00032759	0.00065517	0.054977	TRUE
CAGE.Nid2.g52830	Nid2	42.35	54.55/109.67/108.64	42.35	108.64	1.3386	1463.3	378.41	3.4076	0.99967	0.00033254	0.00066508	0.05569	TRUE
CAGE.Six1.g72268	Six1	73.298	12.511/0.53239/0	73.298	0.53239	-5.5995	71.891	861.04	3.4065	0.00032907	0.99967	0.00065813	0.055167	FALSE
CAGE.Olfr1269.g43865	Olfr1269	264.96	449.91/529.72/680.72	264.96	529.72	0.99676	14585	6060.1	3.4011	0.99966	0.00033567	0.00067134	0.056156	TRUE
CAGE.Cd2ap.g2413	Cd2ap	59.181	144.13/182.08/138.69	59.181	144.13	1.27	734.69	624.26	3.4001	0.99966	0.00033989	0.00067979	0.056624	TRUE
CAGE.Atf5.g22896	Atf5	172.11	319.79/362.55/401.61	172.11	362.55	1.0704	1677	3137.7	3.3998	0.99966	0.0003375	0.00067501	0.056403	TRUE
CAGE.Kif2b.g14782	Kif2b	302.42	443.91/595.21/663.38	302.42	595.21	0.97449	13770	7418.8	3.3992	0.99966	0.00033793	0.00067586	0.056415	TRUE
CAGE.Socs5.g49432	Socs5	350.2	608.06/677.73/731.57	350.2	677.73	0.95053	3876.5	9287.1	3.3986	0.99966	0.00033866	0.00067732	0.056478	TRUE
CAGE.Ccdc97.g25652	Ccdc97	281.79	516.47/559.01/682.45	281.79	559.01	0.98571	8524.2	6658.6	3.3972	0.99966	0.00034044	0.00068088	0.056656	TRUE
CAGE.Scgb1a1.g44294	Scgb1a1	86.872	127.62/200.18/277.37	86.872	200.18	1.195	5612.1	1112.5	3.3971	0.99966	0.00034209	0.00068418	0.056812	TRUE
CAGE.Olfr325.g69784	Olfr325	106.42	232.21/238.51/351.92	106.42	238.51	1.1568	6450.5	1512	3.3971	0.99966	0.00034163	0.00068325	0.056794	TRUE
CAGE.Stk19.g64816	Stk19	94.473	184.17/215.08/236.92	94.473	215.08	1.1784	716.34	1262.7	3.3941	0.99965	0.00034559	0.00069119	0.057288	TRUE
CAGE.Srgap3.g46930	Srgap3	38.549	100.09/123.51/53.163	38.549	100.09	1.3539	1375.4	328.95	3.3932	0.99965	0.00035129	0.00070258	0.058037	TRUE
CAGE.Trpc4ap.g31192	Trpc4ap	325.77	497.96/635.14/724.64	325.77	635.14	0.96107	13414	8313.3	3.393	0.99965	0.00034568	0.00069135	0.057288	TRUE
CAGE.Neu4.g67021	Neu4	131.94	333.81/276.84/287.2	131.94	287.2	1.1163	1139.8	2094.4	3.3925	0.99965	0.00034691	0.00069382	0.057433	TRUE
CAGE.Rpl3l.g19295	Rpl3l	57.552	110.6/140.55/166.42	57.552	140.55	1.2735	783.18	598.66	3.3921	0.99965	0.00035001	0.00070002	0.057886	TRUE
CAGE.Ptpn14.g47806	Ptpn14	78.184	179.66/201.77/182.6	78.184	182.6	1.2133	188.07	948.98	3.3896	0.99965	0.00035188	0.00070377	0.058075	TRUE
CAGE.1700010B08Rik.g3066	1700010B08Rik	103.7	214.7/258.74/232.88	103.7	232.88	1.1595	499.69	1454	3.3877	0.99965	0.00035359	0.00070719	0.058297	TRUE
CAGE.Spats2l.g33681	Spats2l	50.494	84.578/125.64/135.8	50.494	125.64	1.2983	894.74	492.11	3.3876	0.99964	0.0003566	0.00071319	0.058672	TRUE
CAGE.Psma4.g8539	Psma4	32.577	76.57/86.779/124.82	32.577	86.779	1.3864	775.59	256.17	3.3865	0.99964	0.00036154	0.00072309	0.059118	TRUE
CAGE.Dll4.g24786	Dll4	178.09	222.7/372.67/520.65	178.09	372.67	1.0611	22194	3305	3.3847	0.99964	0.0003566	0.00071321	0.058672	TRUE
CAGE.Il13ra2.g68705	Il13ra2	241.07	434.4/486.07/639.69	241.07	486.07	1.0087	13135	5245.3	3.3828	0.99964	0.00035887	0.00071774	0.058983	TRUE
CAGE.Olfr1299.g20674	Olfr1299	109.68	244.22/226.8/286.04	109.68	244.22	1.1478	1026.2	1582.6	3.3822	0.99964	0.00036065	0.00072129	0.059093	TRUE
CAGE.Thada.g27014	Thada	54.838	145.63/126.71/134.64	54.838	134.64	1.2805	91.884	556.83	3.3819	0.99964	0.00036358	0.00072715	0.059382	TRUE
CAGE.Fam83b.g17510	Fam83b	260.07	504.46/519.61/677.83	260.07	519.61	0.99575	12632	5890.1	3.3817	0.99964	0.00036029	0.00072059	0.059093	TRUE
CAGE.Rfesd.g68358	Rfesd	330.11	641.59/522.8/664.54	330.11	641.59	0.95657	7318.4	8483.6	3.3817	0.99964	0.00036027	0.00072054	0.059093	TRUE
CAGE.Chst15.g30589	Chst15	184.6	273.75/384.38/395.26	184.6	384.38	1.0541	6178.8	3490.9	3.3813	0.99964	0.00036105	0.00072209	0.059097	TRUE
CAGE.Fbxl19.g28403	Fbxl19	134.11	215.7/290.68/291.24	134.11	290.68	1.1103	2811.5	2147	3.3791	0.99964	0.00036428	0.00072856	0.059382	TRUE
CAGE.Mrpl10.g15499	Mrpl10	72.755	11.511/0.53239/0.57786	72.755	0.57786	-5.5467	59.763	851.46	3.3787	0.00036408	0.99964	0.00072816	0.059382	FALSE
CAGE.Stk36.g53825	Stk36	164.51	317.29/362.55/347.29	164.51	347.29	1.0734	566.54	2929.2	3.3772	0.99963	0.00036655	0.0007331	0.059691	TRUE
CAGE.Pdp2.g34277	Pdp2	101.53	198.18/231.59/228.25	101.53	228.25	1.1609	457.75	1408.1	3.377	0.99963	0.0003676	0.0007352	0.059801	TRUE
CAGE.Olfr1239.g11343	Olfr1239	45.608	98.59/115/146.78	45.608	115	1.3154	639.58	422.65	3.3751	0.99963	0.00037387	0.00074774	0.060697	TRUE
CAGE.Ccdc129.g62324	Ccdc129	185.69	354.83/385.98/426.46	185.69	385.98	1.0516	1304.7	3522.2	3.3748	0.99963	0.00036962	0.00073925	0.060069	TRUE
CAGE.Ddit4.g36898	Ddit4	175.37	304.78/366.81/381.97	175.37	366.81	1.0604	2038.9	3228.5	3.3693	0.99962	0.00037724	0.00075448	0.061182	TRUE
CAGE.Cdc42ep2.g55274	Cdc42ep2	125.96	177.16/274.71/275.06	125.96	274.71	1.1187	4757.9	1952.2	3.3665	0.99962	0.00038145	0.00076289	0.061739	TRUE
CAGE.Olfr1154.g34743	Olfr1154	213.38	338.31/435.49/568.61	213.38	435.49	1.0258	13583	4353.8	3.3662	0.99962	0.00038129	0.00076258	0.061739	TRUE
CAGE.Hebp1.g39128	Hebp1	86.872	148.14/199.11/202.83	86.872	199.11	1.1873	1306.2	1112.5	3.3652	0.99962	0.00038424	0.00076848	0.062064	TRUE
CAGE.Daam1.g55983	Daam1	121.62	288.26/264.06/266.39	121.62	266.39	1.1248	241.88	1851	3.365	0.99962	0.00038367	0.00076735	0.062036	TRUE
CAGE.Olfr885.g146	Olfr885	159.63	270.75/337.53/375.61	159.63	337.53	1.0756	2955	2797.8	3.3634	0.99961	0.0003854	0.00077079	0.062188	TRUE
CAGE.Pvrl1.g24653	Pvrl1	270.39	451.91/536.11/632.18	270.39	536.11	0.98487	8159.1	6251	3.3609	0.99961	0.00038855	0.0007771	0.062633	TRUE
CAGE.Myh10.g74197	Myh10	111.3	174.66/246.49/262.35	111.3	246.49	1.14	2705.8	1618.3	3.3606	0.99961	0.00039003	0.00078006	0.062767	TRUE
CAGE.4921501E09Rik.g78004	4921501E09Rik	216.64	394.36/449.87/440.91	216.64	440.91	1.0218	1123.4	4455.6	3.3598	0.99961	0.00039017	0.00078033	0.062767	TRUE
CAGE.Gm4559.g6491	Gm4559	36.92	91.084/106.48/95.925	36.92	95.925	1.3539	67.395	308.49	3.3594	0.9996	0.0003976	0.00079521	0.063771	TRUE
CAGE.Aqp9.g7028	Aqp9	159.63	337.31/270.98/444.95	159.63	337.31	1.0746	7993	2797.8	3.3592	0.99961	0.00039133	0.00078266	0.062891	TRUE
CAGE.Prrc2a.g971	Prrc2a	98.274	221.2/206.03/301.64	98.274	221.2	1.1624	3350.4	1340.3	3.3577	0.99961	0.00039434	0.00078869	0.063311	TRUE
CAGE.Olfr64.g28725	Olfr64	32.034	85.078/82.52/85.523	32.034	85.078	1.3817	3.3714	249.87	3.3557	0.9996	0.0004045	0.000809	0.064551	TRUE
CAGE.Mypop.g17873	Mypop	61.353	136.63/147.47/214.96	61.353	147.47	1.2516	2336.5	658.96	3.3548	0.9996	0.00040051	0.00080102	0.064172	TRUE
CAGE.Rars2.g74542	Rars2	26.061	71.566/55.368/73.966	26.061	71.566	1.423	134.06	184.18	3.353	0.99959	0.00041095	0.0008219	0.065367	TRUE
CAGE.control.g62013	CAGE.control.g62013	100.99	197.18/226.26/271.02	100.99	226.26	1.156	1424.3	1396.7	3.352	0.9996	0.0004025	0.00080499	0.064425	TRUE
CAGE.Snapc4.g72323	Snapc4	65.154	7.0064/0/0	65.154	0	-6.0478	24.545	721.22	3.3501	0.00040393	0.9996	0.00080785	0.064525	FALSE
CAGE.Gpi1.g76308	Gpi1	65.154	2.5023/0/0	65.154	0	-6.0478	3.1307	721.22	3.3501	0.00040393	0.9996	0.00080785	0.064525	FALSE
CAGE.Ccdc150.g65241	Ccdc150	27.147	45.041/74.002/89.568	27.147	74.002	1.4139	540.51	195.61	3.3501	0.99959	0.00041479	0.00082959	0.065668	TRUE
CAGE.Nrg2.g79406	Nrg2	403.95	685.13/763.97/859.86	403.95	763.97	0.91765	7705	11560	3.3486	0.99959	0.0004062	0.00081241	0.064758	TRUE
CAGE.Il13ra2.g34200	Il13ra2	141.71	250.23/303.46/360.01	141.71	303.46	1.0932	3015.5	2334.5	3.3477	0.99959	0.00040813	0.00081626	0.065001	TRUE
CAGE.Mrto4.g778	Mrto4	44.522	112.1/96.362/172.2	44.522	112.1	1.313	1929.9	407.72	3.3469	0.99959	0.00041427	0.00082854	0.06565	TRUE
CAGE.Hdgf.g55488	Hdgf	21.175	42.539/60.16/60.675	21.175	60.16	1.4636	155.38	135.71	3.3465	0.99958	0.00042384	0.00084768	0.066834	TRUE
CAGE.Lsg1.g16121	Lsg1	14.117	40.537/43.123/46.807	14.117	43.123	1.5454	10.128	75.136	3.3464	0.99957	0.00043173	0.00086347	0.067677	TRUE
CAGE.Pla2g4e.g9679	Pla2g4e	178.09	395.36/341.26/370.41	178.09	370.41	1.0523	736.19	3305	3.3454	0.99959	0.00041125	0.00082251	0.065367	TRUE
CAGE.Sbf1.g20598	Sbf1	584.21	923.35/1061.6/1276.5	584.21	1061.6	0.86054	32648	20369	3.3448	0.99959	0.00041178	0.00082356	0.065385	TRUE
CAGE.Olfr1467.g72011	Olfr1467	127.05	275.75/295.47/231.72	127.05	275.75	1.1119	1163.8	1977.8	3.3437	0.99959	0.00041427	0.00082853	0.06565	TRUE
CAGE.Tsc2.g36207	Tsc2	238.9	409.38/479.15/522.39	238.9	479.15	1.0011	3368.8	5173.3	3.3403	0.99958	0.00041868	0.00083736	0.066217	TRUE
CAGE.3110052M02Rik.g28016	3110052M02Rik	66.24	144.63/157.05/218.43	66.24	157.05	1.233	1960.7	739.37	3.3398	0.99958	0.00042229	0.00084459	0.066656	TRUE
CAGE.Sergef.g70634	Sergef	203.06	296.27/415.26/435.13	203.06	415.26	1.0285	7276.6	4036.8	3.3398	0.99958	0.00041946	0.00083892	0.066275	TRUE
CAGE.Zfp366.g14409	Zfp366	118.91	235.22/265.66/260.04	118.91	260.04	1.1224	323.86	1788.8	3.3369	0.99958	0.00042457	0.00084914	0.066883	TRUE
CAGE.Hdac11.g18665	Hdac11	359.43	585.54/687.31/937.87	359.43	687.31	0.93333	36568	9664.8	3.3352	0.99957	0.00042631	0.00085261	0.06709	TRUE
CAGE.Pdzd2.g46973	Pdzd2	188.95	322.8/414.73/389.48	188.95	389.48	1.0397	2542	3616.8	3.3344	0.99957	0.00042777	0.00085554	0.067254	TRUE
CAGE.Olfr875.g46600	Olfr875	120.53	221.2/263/368.1	120.53	263	1.1192	6396.3	1826	3.3339	0.99957	0.00042924	0.00085848	0.067418	TRUE
CAGE.Trmt11.g61922	Trmt11	92.844	192.18/209.76/227.68	92.844	209.76	1.1673	315.1	1230	3.3337	0.99957	0.00043028	0.00086056	0.067516	TRUE
CAGE.Slc44a2.g17797	Slc44a2	69.497	141.63/163.44/164.11	69.497	163.44	1.2219	238.12	794.73	3.3325	0.99957	0.00043338	0.00086676	0.067689	TRUE
CAGE.Epx.g5521	Epx	108.59	168.65/240.11/267.55	108.59	240.11	1.1376	2929.2	1558.9	3.3309	0.99957	0.00043405	0.00086811	0.067689	TRUE
CAGE.Fbxw28.g77340	Fbxw28	237.27	462.92/496.18/475.58	237.27	475.58	1.0001	292.34	5119.5	3.3307	0.99957	0.0004334	0.00086681	0.067689	TRUE
CAGE.Cyp3a41b.g69	Cyp3a41b	33.12	87.08/101.15/63.565	33.12	87.08	1.3682	375.51	262.53	3.3303	0.99956	0.00044284	0.00088569	0.068675	TRUE
CAGE.Pik3cd.g22780	Pik3cd	117.82	216.7/257.67/288.93	117.82	257.67	1.1224	1328	1764	3.3298	0.99956	0.00043557	0.00087115	0.067689	TRUE
CAGE.Hck.g66244	Hck	256.27	418.88/508.96/535.68	256.27	508.96	0.9871	4413.8	5759	3.3298	0.99957	0.00043477	0.00086954	0.067689	TRUE
CAGE.4932438H23Rik.g79428	4932438H23Rik	197.09	403.87/391.84/488.29	197.09	403.87	1.0313	3635.9	3857.2	3.3295	0.99956	0.00043539	0.00087077	0.067689	TRUE
CAGE.Il1rapl1.g28671	Il1rapl1	334.46	567.02/644.19/674.36	334.46	644.19	0.94359	3432.7	8655.2	3.3292	0.99956	0.00043547	0.00087094	0.067689	TRUE
CAGE.Ubl4b.g65123	Ubl4b	308.39	539.49/599.47/748.91	308.39	599.47	0.95664	12965	7644.2	3.3292	0.99956	0.00043563	0.00087127	0.067689	TRUE
CAGE.Ngrn.g7215	Ngrn	62.982	0/2.6619/0	62.982	0	-5.9996	3.5429	685.4	3.3291	0.00043561	0.99956	0.00087122	0.067689	FALSE
CAGE.Vps26a.g2624	Vps26a	21.718	38.535/61.224/114.99	21.718	61.224	1.4536	1703	140.84	3.3289	0.99955	0.00045114	0.00090227	0.069555	TRUE
CAGE.B4galt1.g71072	B4galt1	386.58	665.61/732.56/747.17	386.58	732.56	0.92043	2348	10806	3.3283	0.99956	0.0004369	0.00087381	0.06782	TRUE
CAGE.Olfr486.g28779	Olfr486	114.02	201.68/269.92/250.21	114.02	250.21	1.127	1371.7	1678.5	3.3243	0.99956	0.00044444	0.00088888	0.068856	TRUE
CAGE.Pex13.g53798	Pex13	74.927	158.15/174.09/205.14	74.927	174.09	1.2054	609.18	890.03	3.3239	0.99955	0.0004465	0.000893	0.06904	TRUE
CAGE.Nckap1l.g69720	Nckap1l	38.549	94.587/111.27/98.814	38.549	98.814	1.3356	86.493	328.95	3.3228	0.99955	0.00045326	0.00090652	0.06968	TRUE
CAGE.Ngfrap1.g72462	Ngfrap1	240.53	367.34/480.74/490.03	240.53	480.74	0.99609	6473.7	5227.3	3.3225	0.99955	0.00044621	0.00089242	0.06904	TRUE
CAGE.Dnajc6.g5541	Dnajc6	145.51	309.28/314.64/282	145.51	309.28	1.0826	386.66	2430.3	3.3221	0.99955	0.00044746	0.00089492	0.069121	TRUE
CAGE.Smndc1.g3259	Smndc1	39.635	109.1/86.779/101.13	39.635	101.13	1.3295	134.71	342.84	3.321	0.99954	0.00045592	0.00091184	0.069819	TRUE
CAGE.Cd72.g46983	Cd72	111.3	226.71/244.9/276.8	111.3	244.9	1.1306	674.16	1618.3	3.3209	0.99955	0.00044998	0.00089997	0.069444	TRUE
CAGE.H2-D1.g59113	H2-D1	188.4	346.82/387.58/403.92	188.4	387.58	1.0367	964.26	3601	3.3191	0.99955	0.00045193	0.00090386	0.06961	TRUE
CAGE.Olfr960.g61092	Olfr960	191.66	376.35/393.43/508.52	191.66	393.43	1.0337	6768.2	3696.4	3.3188	0.99955	0.00045246	0.00090493	0.069624	TRUE
CAGE.Ypel2.g64794	Ypel2	148.22	277.75/314.11/367.52	148.22	314.11	1.0784	2087.2	2499.6	3.3179	0.99955	0.00045414	0.00090828	0.069747	TRUE
CAGE.Vmn1r45.g676	Vmn1r45	88.501	183.17/200.71/225.94	88.501	200.71	1.1723	472.23	1144.1	3.3174	0.99954	0.00045637	0.00091273	0.06982	TRUE
CAGE.Mipep.g66037	Mipep	84.157	1.0009/1.5972/0	84.157	1.0009	-5.4114	0.67867	1060.4	3.3172	0.00045465	0.99955	0.0009093	0.069754	FALSE
CAGE.Dusp2.g52850	Dusp2	210.12	361.33/426.44/610.22	210.12	426.44	1.0177	19007	4252.8	3.3171	0.99954	0.00045506	0.00091012	0.069754	TRUE
CAGE.Gps1.g74862	Gps1	26.061	71.065/66.548/95.347	26.061	71.065	1.4131	305	184.18	3.3161	0.99953	0.00046922	0.00093844	0.07158	TRUE
CAGE.Lpin2.g2113	Lpin2	290.48	425.39/566.99/780.11	290.48	566.99	0.96249	32736	6975.1	3.3109	0.99953	0.00046517	0.00093034	0.071099	TRUE
CAGE.Gltscr1.g22367	Gltscr1	188.4	397.86/387.04/366.36	188.4	387.04	1.0348	272.39	3601	3.3102	0.99953	0.0004665	0.00093301	0.071234	TRUE
CAGE.Rps17.g70887	Rps17	6.5154	23.021/18.101/27.159	6.5154	23.021	1.6764	20.666	24.881	3.309	0.99948	0.00051765	0.0010353	0.076779	TRUE
CAGE.control.g32914	CAGE.control.g32914	134.65	236.22/314.64/288.35	134.65	288.35	1.0929	1704.6	2160.2	3.307	0.99953	0.00047247	0.00094494	0.072007	TRUE
CAGE.Olfr1238.g36412	Olfr1238	118.36	222.2/282.7/257.73	118.36	257.73	1.1161	942.68	1776.4	3.3066	0.99953	0.00047339	0.00094677	0.072078	TRUE
CAGE.Apbb1ip.g43499	Apbb1ip	364.32	621.57/692.63/851.77	364.32	692.63	0.92502	15187	9866.9	3.3052	0.99953	0.00047455	0.00094909	0.072185	TRUE
CAGE.Sdhaf4.g13738	Sdhaf4	147.14	273.75/311.45/323.02	147.14	311.45	1.0767	777.47	2471.8	3.3048	0.99952	0.00047593	0.00095186	0.072326	TRUE
CAGE.Rai1.g50438	Rai1	155.28	308.28/326.35/337.47	155.28	326.35	1.0667	225.06	2682.8	3.3028	0.99952	0.00047935	0.00095869	0.072777	TRUE
CAGE.Kcnj8.g36347	Kcnj8	162.88	251.23/340.19/384.28	162.88	340.19	1.0579	4928.9	2885.1	3.301	0.99952	0.00048223	0.00096446	0.073144	TRUE
CAGE.Chordc1.g61916	Chordc1	0	6.506/3.7267/1.1557	0.54295	3.7267	1.6151	7.1671	0.93029	3.3009	0.99932	0.00067564	0.0013513	0.092402	TRUE
CAGE.Eif3b.g47904	Eif3b	122.16	225.21/264.6/291.24	122.16	264.6	1.1087	1130.8	1863.6	3.2994	0.99951	0.00048561	0.00097122	0.073587	TRUE
CAGE.Irx6.g6945	Irx6	190.57	353.32/390.24/476.73	190.57	390.24	1.0301	4422.1	3664.5	3.2983	0.99951	0.00048671	0.00097342	0.073684	TRUE
CAGE.Slc9a3r1.g51624	Slc9a3r1	143.88	233.21/305.06/327.07	143.88	305.06	1.0789	2823	2389.1	3.2975	0.99951	0.00048859	0.00097719	0.073899	TRUE
CAGE.Ccdc117.g22686	Ccdc117	343.14	488.95/655.9/712.5	343.14	655.9	0.93266	15538	9001.9	3.2964	0.99951	0.00048975	0.0009795	0.074003	TRUE
CAGE.Oprm1.g30428	Oprm1	250.3	495.95/482.87/503.32	250.3	495.95	0.98371	112.65	5555.2	3.2959	0.99951	0.00049068	0.00098136	0.074074	TRUE
CAGE.1700015G11Rik.g59414	1700015G11Rik	161.26	378.35/293.88/336.89	161.26	336.89	1.0583	1784.4	2841.4	3.295	0.99951	0.00049274	0.00098549	0.074315	TRUE
CAGE.Kcna1.g51847	Kcna1	49.951	83.577/122.45/133.49	49.951	122.45	1.2767	816.43	484.21	3.2946	0.9995	0.00049855	0.00099711	0.074837	TRUE
CAGE.Mbip.g76931	Mbip	60.81	131.12/144.81/199.36	60.81	144.81	1.2382	1581.7	650.22	3.2941	0.9995	0.00049787	0.00099573	0.074804	TRUE
CAGE.Syt13.g30563	Syt13	167.77	296.27/348.71/395.26	167.77	348.71	1.0511	2458.2	3017.9	3.2937	0.99951	0.00049491	0.00098983	0.074569	TRUE
CAGE.Ndrg1.g52365	Ndrg1	46.694	115.61/117.66/79.745	46.694	115.61	1.2898	645.12	437.77	3.2936	0.9995	0.00050095	0.0010019	0.074984	TRUE
CAGE.Fam217b.g8860	Fam217b	265.5	488.45/522.27/658.76	265.5	522.27	0.97341	9886.8	6079.1	3.2932	0.9995	0.00049537	0.00099074	0.074569	TRUE
CAGE.Klhdc1.g34731	Klhdc1	245.41	401.37/487.13/543.19	245.41	487.13	0.9862	5248.9	5390.3	3.2923	0.9995	0.00049699	0.00099397	0.074742	TRUE
CAGE.Gm17727.g5674	Gm17727	223.69	351.32/448.8/475	223.69	448.8	1.0013	5094.3	4679.1	3.2908	0.9995	0.00049971	0.00099941	0.074869	TRUE
CAGE.Zfp60.g49571	Zfp60	59.181	0/0/0	59.181	0	-5.9112	0	624.26	3.2908	0.00049945	0.9995	0.00099889	0.074869	FALSE
CAGE.Lyrm9.g3812	Lyrm9	362.15	632.58/687.31/780.69	362.15	687.31	0.92251	5857.5	9776.9	3.2885	0.9995	0.00050362	0.0010072	0.075313	TRUE
CAGE.Olfr905.g69659	Olfr905	16.288	27.025/47.915/50.274	16.288	47.915	1.5005	220.98	92.493	3.2885	0.99947	0.00052751	0.001055	0.077718	TRUE
CAGE.Tomm20l.g60495	Tomm20l	219.35	415.38/446.14/440.91	219.35	440.91	1.0039	339.49	4541.1	3.2878	0.99949	0.00050519	0.0010104	0.075478	TRUE
CAGE.Ttll6.g3995	Ttll6	33.663	87.58/85.182/95.347	33.663	87.58	1.3536	33.037	268.94	3.2878	0.99948	0.00051524	0.0010305	0.07662	TRUE
CAGE.Arfgap1.g13982	Arfgap1	295.36	510.47/573.38/637.96	295.36	573.38	0.95464	4064.1	7155.5	3.2866	0.99949	0.00050709	0.0010142	0.075691	TRUE
CAGE.Mettl6.g27655	Mettl6	305.68	591.04/551.02/683.03	305.68	591.04	0.94897	5031.9	7541.4	3.286	0.99949	0.00050819	0.0010164	0.075783	TRUE
CAGE.Tmprss11d.g34912	Tmprss11d	235.64	469.43/424.84/591.73	235.64	469.43	0.99129	8472.4	5065.9	3.2847	0.99949	0.00051065	0.0010213	0.076079	TRUE
CAGE.Arap2.g64305	Arap2	287.76	529.49/613.84/559.95	287.76	559.95	0.95798	1916.2	6875.7	3.2825	0.99949	0.00051457	0.0010291	0.076591	TRUE
CAGE.Cd55.g74943	Cd55	109.68	240.22/224.67/257.15	109.68	240.22	1.124	264.23	1582.6	3.2815	0.99948	0.00051776	0.0010355	0.076779	TRUE
CAGE.Stoml3.g77707	Stoml3	246.5	402.37/488.2/595.2	246.5	488.2	0.983	9407.6	5426.8	3.281	0.99948	0.00051746	0.0010349	0.076779	TRUE
CAGE.Olfr855.g76447	Olfr855	58.095	0/0.53239/0	58.095	0	-5.885	0.14172	607.15	3.2795	0.00051994	0.99948	0.0010399	0.077031	FALSE
CAGE.Dmrta1.g48268	Dmrta1	232.92	454.42/464.24/544.34	232.92	464.24	0.99193	3256.6	4977.1	3.2788	0.99948	0.00052145	0.0010429	0.077182	TRUE
CAGE.Prss8.g42924	Prss8	264.96	406.37/520.14/594.62	264.96	520.14	0.97047	9245	6060.1	3.278	0.99948	0.00052288	0.0010458	0.077322	TRUE
CAGE.Scn1b.g27945	Scn1b	235.1	403.87/467.97/670.32	235.1	467.97	0.99011	22527	5048.1	3.2776	0.99948	0.00052379	0.0010476	0.077385	TRUE
CAGE.Grpel1.g72939	Grpel1	19.546	55.551/51.641/72.233	19.546	55.551	1.4607	146.78	120.69	3.2773	0.99946	0.00054442	0.0010888	0.079547	TRUE
CAGE.Cacng4.g35397	Cacng4	115.65	187.17/270.45/251.37	115.65	251.37	1.1134	2242.7	1715	3.2773	0.99947	0.00052538	0.0010508	0.077476	TRUE
CAGE.Cald1.g79345	Cald1	165.06	263.74/342.86/391.21	165.06	342.86	1.0501	4298.7	2943.9	3.277	0.99947	0.00052526	0.0010505	0.077476	TRUE
CAGE.Hist1h4h.g19754	Hist1h4h	22.261	33.531/62.822/61.831	22.261	61.831	1.4336	400.94	146.04	3.2744	0.99945	0.00054742	0.0010948	0.079875	TRUE
CAGE.Pcnx.g18841	Pcnx	178.09	341.31/366.28/554.75	178.09	366.28	1.0362	18071	3305	3.2736	0.99947	0.00053147	0.0010629	0.078229	TRUE
CAGE.Defb37.g68338	Defb37	135.19	294.77/245.43/287.77	135.19	287.77	1.0843	921	2173.5	3.2728	0.99947	0.00053339	0.0010668	0.078383	TRUE
CAGE.Wbp11.g25466	Wbp11	22.804	63.058/91.57/60.675	22.804	63.058	1.4282	409.32	151.31	3.2725	0.99945	0.00055054	0.0011011	0.08003	TRUE
CAGE.Golgb1.g8992	Golgb1	231.3	460.92/497.78/437.44	231.3	460.92	0.99169	954.97	4924	3.2724	0.99947	0.0005335	0.001067	0.078383	TRUE
CAGE.Hmgcs1.g62086	Hmgcs1	45.608	91.084/112.87/115.57	45.608	112.87	1.2887	240.9	422.65	3.2715	0.99946	0.000542	0.001084	0.079413	TRUE
CAGE.Poglut1.g20718	Poglut1	25.519	68.563/69.21/76.278	25.519	69.21	1.4047	25.184	178.55	3.2698	0.99945	0.00055365	0.0011073	0.080114	TRUE
CAGE.Btg1.g64036	Btg1	78.184	162.65/178.88/188.96	78.184	178.88	1.1838	182.54	948.98	3.2688	0.99946	0.00054303	0.0010861	0.079488	TRUE
CAGE.Pacsin2.g56715	Pacsin2	165.6	288.76/343.39/459.4	165.6	343.39	1.0477	8221.1	2958.6	3.2686	0.99946	0.00054105	0.0010821	0.079359	TRUE
CAGE.Olfr1389.g69348	Olfr1389	223.69	471.93/422.18/447.26	223.69	447.26	0.99638	618.83	4679.1	3.2684	0.99946	0.00054114	0.0010823	0.079359	TRUE
CAGE.Rbm42.g55257	Rbm42	102.07	179.66/225.2/230.57	102.07	225.2	1.1339	1051.1	1419.5	3.2679	0.99946	0.00054351	0.001087	0.079488	TRUE
CAGE.Defb43.g77659	Defb43	209.03	388.86/421.12/515.45	209.03	421.12	1.007	4969.8	4219.3	3.265	0.99945	0.00054767	0.0010953	0.079875	TRUE
CAGE.Dnaaf2.g72341	Dnaaf2	186.77	321.29/410.47/381.39	186.77	381.39	1.026	2228.5	3553.7	3.2646	0.99945	0.00054851	0.001097	0.079925	TRUE
CAGE.Camp.g4972	Camp	251.93	447.91/506.3/496.38	251.93	496.38	0.97563	1223.9	5610.5	3.2636	0.99945	0.00055026	0.0011005	0.08003	TRUE
CAGE.Pik3r1.g73225	Pik3r1	116.19	173.16/251.82/287.77	116.19	251.82	1.1092	3740.1	1727.2	3.2634	0.99945	0.00055177	0.0011035	0.080033	TRUE
CAGE.Olfr148.g70412	Olfr148	230.21	424.39/458.38/570.93	230.21	458.38	0.9905	6910.7	4888.8	3.2634	0.99945	0.00055074	0.0011015	0.08003	TRUE
CAGE.Arid4a.g11065	Arid4a	295.91	556.01/572.31/617.15	295.91	572.31	0.94932	1138.2	7175.6	3.263	0.99945	0.00055126	0.0011025	0.080033	TRUE
CAGE.Olfr576.g10776	Olfr576	56.467	3.5032/0/0	56.467	0	-5.8447	6.1363	581.8	3.2622	0.00055285	0.99945	0.0011057	0.080114	FALSE
CAGE.Haus6.g45513	Haus6	229.67	447.41/457.32/520.07	229.67	457.32	0.99054	2018.2	4871.2	3.2618	0.99945	0.00055383	0.0011077	0.080114	TRUE
CAGE.Spats1.g38591	Spats1	186.77	316.29/381.19/414.9	186.77	381.19	1.0253	2674.3	3553.7	3.2613	0.99944	0.00055503	0.0011101	0.080214	TRUE
CAGE.control.g41291	CAGE.control.g41291	210.12	371.84/422.71/467.49	210.12	422.71	1.005	2296.4	4252.8	3.26	0.99944	0.00055749	0.001115	0.080496	TRUE
CAGE.Stk32c.g78099	Stk32c	336.08	602.05/640.46/705.57	336.08	640.46	0.92825	2857.1	8719.8	3.2595	0.99944	0.00055807	0.0011161	0.080507	TRUE
CAGE.Tmem207.g6280	Tmem207	274.73	424.39/535.58/549.55	274.73	535.58	0.96053	6279.2	6405.2	3.2593	0.99944	0.00055863	0.0011173	0.080516	TRUE
CAGE.Grin2b.g53214	Grin2b	191.66	344.32/389.71/491.76	191.66	389.71	1.02	6237.5	3696.4	3.2575	0.99944	0.00056253	0.0011251	0.081004	TRUE
CAGE.Usp12.g4552	Usp12	130.31	276.25/277.91/373.3	130.31	277.91	1.0868	4551.2	2055.3	3.2557	0.99943	0.00056677	0.0011335	0.081541	TRUE
CAGE.Cdc23.g40393	Cdc23	21.175	59.054/59.095/88.413	21.175	59.095	1.4383	429.77	135.71	3.2551	0.99941	0.00058705	0.0011741	0.083703	TRUE
CAGE.Tpd52.g4513	Tpd52	167.77	332.81/346.58/419.53	167.77	346.58	1.0423	2755.3	3017.9	3.255	0.99943	0.00056769	0.0011354	0.0816	TRUE
CAGE.Tdg.g77354	Tdg	129.76	248.23/276.84/322.45	129.76	276.84	1.0873	1449.3	2042.3	3.2545	0.99943	0.00056921	0.0011384	0.081744	TRUE
CAGE.Vmn1r119.g68925	Vmn1r119	8.1442	28.526/27.152/5.7786	8.1442	27.152	1.6223	229.35	34.116	3.2542	0.99938	0.00061906	0.0012381	0.08679	TRUE
CAGE.Cope.g34349	Cope	38.006	88.081/96.362/115.57	38.006	96.362	1.3196	218.8	322.08	3.2516	0.99942	0.00058373	0.0011675	0.083362	TRUE
CAGE.Olfr516.g6755	Olfr516	42.35	105.6/122.45/91.88	42.35	105.6	1.2981	236.07	378.41	3.2513	0.99942	0.00058295	0.0011659	0.083342	TRUE
CAGE.Ctnnd2.g42629	Ctnnd2	165.6	244.72/342.32/466.33	165.6	342.32	1.0432	12452	2958.6	3.249	0.99942	0.0005797	0.0011594	0.083176	TRUE
CAGE.Wdr64.g22664	Wdr64	115.1	276.75/249.16/180.87	115.1	249.16	1.1074	2712.3	1702.8	3.2486	0.99942	0.0005815	0.001163	0.083248	TRUE
CAGE.Cmbl.g54312	Cmbl	261.7	445.91/512.16/555.9	261.7	512.16	0.96597	3151.2	5946.6	3.2478	0.99942	0.00058162	0.0011632	0.083248	TRUE
CAGE.control.g26759	CAGE.control.g26759	321.97	460.42/615.44/692.85	321.97	615.44	0.93256	15012	8165.2	3.2477	0.99942	0.00058177	0.0011635	0.083248	TRUE
CAGE.Tmc4.g75212	Tmc4	112.93	234.21/276.31/245.01	112.93	245.01	1.1105	548	1654.4	3.2473	0.99942	0.00058414	0.0011683	0.083362	TRUE
CAGE.Stat1.g75029	Stat1	125.96	216.7/332.74/269.28	125.96	269.28	1.0901	3396	1952.2	3.2437	0.99941	0.0005913	0.0011826	0.084158	TRUE
CAGE.Klrd1.g77991	Klrd1	236.18	419.38/467.43/479.62	236.18	467.43	0.98185	1228.7	5083.8	3.2434	0.99941	0.00059094	0.0011819	0.084158	TRUE
CAGE.D230025D16Rik.g35149	D230025D16Rik	345.86	567.02/662.82/655.29	345.86	655.29	0.92	3924.4	9111.2	3.2418	0.99941	0.00059404	0.0011881	0.084472	TRUE
CAGE.Plekhh3.g14658	Plekhh3	406.13	649.1/755.99/1028	406.13	755.99	0.8948	42712	11655	3.2407	0.9994	0.00059618	0.0011924	0.0847	TRUE
CAGE.Ogfod3.g14011	Ogfod3	123.25	247.23/272.58/264.08	123.25	264.08	1.0932	178.17	1888.8	3.2405	0.9994	0.00059793	0.0011959	0.084874	TRUE
CAGE.Vmn1r6.g29337	Vmn1r6	133.02	201.68/282.16/459.98	133.02	282.16	1.0792	19047	2120.7	3.2387	0.9994	0.00060165	0.0012033	0.085174	TRUE
CAGE.Ighmbp2.g55734	Ighmbp2	161.8	235.72/334.87/358.85	161.8	334.87	1.0448	5203.3	2855.9	3.2386	0.9994	0.00060138	0.0012028	0.085174	TRUE
CAGE.Ccdc55.g50284	Ccdc55	54.295	0/0/0	54.295	0	-5.7891	0	548.59	3.2383	0.00060119	0.9994	0.0012024	0.085174	FALSE
CAGE.42804.g55549	2021-03-10	118.36	233.71/258.74/254.84	118.36	254.84	1.0999	230.69	1776.4	3.238	0.9994	0.00060329	0.0012066	0.085331	TRUE
CAGE.1700123I01Rik.g21126	1700123I01Rik	42.893	103.09/106.48/136.38	42.893	106.48	1.292	452.66	385.67	3.2378	0.99939	0.00061121	0.0012224	0.086087	TRUE
CAGE.Rars.g70065	Rars	39.635	77.071/99.556/138.11	39.635	99.556	1.3072	995.94	342.84	3.2362	0.99938	0.00061562	0.0012312	0.086537	TRUE
CAGE.Mmrn2.g42274	Mmrn2	207.41	332.81/416.33/431.66	207.41	416.33	1.0018	3605.4	4169.3	3.2356	0.99939	0.00060742	0.0012148	0.085787	TRUE
CAGE.Pip4k2b.g46972	Pip4k2b	184.06	477.94/374.8/367.52	184.06	374.8	1.022	5345.3	3475.3	3.2355	0.99939	0.0006076	0.0012152	0.085787	TRUE
CAGE.Slc29a1.g53453	Slc29a1	73.298	102.09/168.23/169.31	73.298	168.23	1.1876	2187.9	861.04	3.2353	0.99939	0.00061134	0.0012227	0.086087	TRUE
CAGE.Gtf2e2.g76295	Gtf2e2	4.3436	27.525/16.504/14.447	4.3436	16.504	1.7118	62.851	14.128	3.2352	0.99931	0.00069371	0.0013874	0.093869	TRUE
CAGE.Txnl4b.g9602	Txnl4b	4.3436	31.028/16.504/9.2458	4.3436	16.504	1.7118	131.82	14.128	3.2352	0.99931	0.00069371	0.0013874	0.093869	TRUE
CAGE.Impg1.g37753	Impg1	45.608	82.576/113.93/112.1	45.608	112.1	1.279	437.65	422.65	3.2345	0.99938	0.0006174	0.0012348	0.086634	TRUE
CAGE.Hsh2d.g29703	Hsh2d	204.15	328.8/410.47/465.76	204.15	410.47	1.0041	4863.1	4069.8	3.2341	0.99939	0.00061048	0.001221	0.086087	TRUE
CAGE.Ccdc53.g64152	Ccdc53	12.488	41.038/37.267/38.139	12.488	38.139	1.5369	4.5817	62.929	3.2335	0.99935	0.00064876	0.0012975	0.089847	TRUE
CAGE.control.g34129	CAGE.control.g34129	100.45	230.21/191.13/220.74	100.45	220.74	1.1282	483.38	1385.4	3.232	0.99938	0.00061684	0.0012337	0.086631	TRUE
CAGE.Lig4.g26165	Lig4	268.76	42.039/23.957/23.114	268.76	23.957	-3.4341	163.82	6193.5	3.2319	0.00061481	0.99939	0.0012296	0.0865	FALSE
CAGE.Hbs1l.g50109	Hbs1l	25.519	81.074/68.678/42.762	25.519	68.678	1.3937	412.66	178.55	3.23	0.99936	0.00063691	0.0012738	0.088592	TRUE
CAGE.Nup37.g64426	Nup37	7.6013	17.016/25.555/37.561	7.6013	25.555	1.6263	108.53	30.934	3.2279	0.99932	0.00068201	0.001364	0.092996	TRUE
CAGE.Nanos1.g49376	Nanos1	288.31	533.99/556.34/565.15	288.31	556.34	0.94597	288.6	6895.5	3.2278	0.99938	0.00062379	0.0012476	0.087377	TRUE
CAGE.Rgs4.g13941	Rgs4	121.08	213.7/300.8/259.46	121.08	259.46	1.0933	1901.6	1838.5	3.2273	0.99937	0.00062623	0.0012525	0.087641	TRUE
CAGE.2610524H06Rik.g40279	2610524H06Rik	102.07	157.14/224.13/223.63	102.07	223.63	1.1239	2210.4	1419.5	3.2263	0.99937	0.00062905	0.0012581	0.087845	TRUE
CAGE.Tnp1.g2519	Tnp1	293.19	564.52/596.8/529.9	293.19	564.52	0.94281	1120.5	7075.1	3.2257	0.99937	0.00062847	0.0012569	0.087845	TRUE
CAGE.Nf1.g51706	Nf1	478.34	754.69/873.11/1177.1	478.34	873.11	0.86678	53216	14982	3.2253	0.99937	0.00062934	0.0012587	0.087845	TRUE
CAGE.Plxnc1.g63760	Plxnc1	219.89	377.35/437.62/538.57	219.89	437.62	0.98962	6911.5	4558.3	3.2249	0.99937	0.00063052	0.001261	0.087859	TRUE
CAGE.Gde1.g60114	Gde1	756.33	1296.2/1317.7/1997.7	756.33	1317.7	0.80008	231440	30301	3.2247	0.99937	0.00063054	0.0012611	0.087859	TRUE
CAGE.Asphd2.g11263	Asphd2	89.586	183.17/199.64/225.94	89.586	199.64	1.1473	481.55	1165.4	3.224	0.99937	0.0006349	0.0012698	0.088389	TRUE
CAGE.R3hdm4.g19117	R3hdm4	222.61	452.92/436.56/442.06	222.61	442.06	0.98654	74.048	4644.5	3.2202	0.99936	0.00064096	0.0012819	0.089036	TRUE
CAGE.Mapkap1.g63738	Mapkap1	52.666	9.5087/0/0	52.666	0	-5.7459	45.208	524.12	3.2199	0.00064122	0.99936	0.0012824	0.089036	FALSE
CAGE.Pcdhb10.g20055	Pcdhb10	84.157	143.13/189/260.04	84.157	189	1.1578	3575.2	1060.4	3.2195	0.99935	0.00064517	0.0012903	0.089455	TRUE
CAGE.Gm13283.g42432	Gm13283	16.831	51.047/44.188/48.54	16.831	48.54	1.4742	12.612	97.017	3.2193	0.99933	0.000672	0.001344	0.092104	TRUE
CAGE.Prl2a1.g68428	Prl2a1	354.54	586.04/667.61/859.86	354.54	667.61	0.91114	21806	9464.2	3.2181	0.99935	0.00064537	0.0012907	0.089455	TRUE
CAGE.Trim33.g10621	Trim33	72.212	139.13/165.57/173.36	72.212	165.57	1.186	379.96	841.91	3.2176	0.99935	0.00065058	0.0013012	0.089943	TRUE
CAGE.Olfr740.g28014	Olfr740	198.18	322.3/398.76/438.6	198.18	398.76	1.0051	3716.7	3889.6	3.2162	0.99935	0.00065009	0.0013002	0.089943	TRUE
CAGE.Xcl1.g37775	Xcl1	178.09	362.83/352.97/370.41	178.09	362.83	1.0226	77.315	3305	3.2136	0.99934	0.00065605	0.0013121	0.09062	TRUE
CAGE.Itk.g65277	Itk	33.12	55.05/85.182/89.568	33.12	85.182	1.3368	463.57	262.53	3.2131	0.99933	0.00067018	0.0013404	0.092013	TRUE
CAGE.Rab27b.g29852	Rab27b	104.79	228.21/187.4/305.11	104.79	228.21	1.1155	3789.6	1477.1	3.2113	0.99934	0.00066269	0.0013254	0.091458	TRUE
CAGE.Myo18b.g33114	Myo18b	116.19	255.73/226.26/249.64	116.19	249.64	1.0967	291.72	1727.2	3.2109	0.99934	0.00066327	0.0013265	0.091459	TRUE
CAGE.Prame.g76138	Prame	121.08	258.74/215.08/339.78	121.08	258.74	1.0893	4236.9	1838.5	3.2105	0.99934	0.0006641	0.0013282	0.091494	TRUE
CAGE.Vmn1r86.g99	Vmn1r86	22.804	74.568/62.289/17.336	22.804	62.289	1.4108	1085.8	151.31	3.21	0.99931	0.00068549	0.001371	0.093152	TRUE
CAGE.Uba52.g44381	Uba52	8.6872	15.014/39.929/28.315	8.6872	28.315	1.5975	155.9	37.397	3.2097	0.99928	0.00072046	0.0014409	0.096019	TRUE
CAGE.Car8.g41958	Car8	263.33	442.41/543.57/511.98	263.33	511.98	0.95658	2919.3	6003.2	3.2092	0.99933	0.00066563	0.0013313	0.091626	TRUE
CAGE.Grb2.g455	Grb2	6.5154	22.521/5.8562/31.782	6.5154	22.521	1.646	181.74	24.881	3.2087	0.99926	0.00073725	0.0014745	0.09731	TRUE
CAGE.Zfp319.g75276	Zfp319	172.66	352.82/361.49/305.69	172.66	352.82	1.0268	1148.4	3152.7	3.2087	0.99933	0.00066738	0.0013348	0.091787	TRUE
CAGE.Tmem38a.g24823	Tmem38a	158	202.69/326.35/413.75	158	326.35	1.0418	11466	2754.5	3.2078	0.99933	0.00066969	0.0013394	0.092013	TRUE
CAGE.Atp11a.g25477	Atp11a	267.13	439.4/522.27/518.34	267.13	518.34	0.95375	3123.3	6136.2	3.2069	0.99933	0.00067105	0.0013421	0.092053	TRUE
CAGE.Olfr705.g15595	Olfr705	119.45	200.68/255.55/300.49	119.45	255.55	1.0908	2514.8	1801.2	3.2068	0.99933	0.00067274	0.0013455	0.092126	TRUE
CAGE.control.g33391	CAGE.control.g33391	361.6	678.12/688.37/639.69	361.6	678.12	0.90528	791.01	9754.4	3.2048	0.99932	0.00067591	0.0013518	0.092402	TRUE
CAGE.Gm6696.g11439	Gm6696	71.669	133.12/165.04/164.11	71.669	164.11	1.184	480.63	832.4	3.2041	0.99932	0.0006818	0.0013636	0.092996	TRUE
CAGE.Slc4a3.g29937	Slc4a3	185.15	374.84/371.07/405.66	185.15	374.84	1.0137	481.87	3506.6	3.2035	0.99932	0.00067947	0.0013589	0.092809	TRUE
CAGE.Olfr1331.g52714	Olfr1331	86.872	193.68/179.41/197.63	86.872	193.68	1.1476	109.53	1112.5	3.2022	0.99932	0.00068497	0.0013699	0.093152	TRUE
CAGE.Themis2.g19447	Themis2	148.22	308.28/306.12/380.81	148.22	308.28	1.0514	2632.4	2499.6	3.2014	0.99932	0.00068481	0.0013696	0.093152	TRUE
CAGE.Spaca7.g39646	Spaca7	236.18	464.43/439.22/522.96	236.18	464.43	0.97256	2031	5083.8	3.2012	0.99932	0.00068472	0.0013694	0.093152	TRUE
CAGE.Hist1h4b.g35186	Hist1h4b	11.945	36.534/11.18/46.807	11.945	36.534	1.5358	374.17	59.021	3.2006	0.99927	0.00072949	0.001459	0.096818	TRUE
CAGE.St6gal1.g76646	St6gal1	190.03	301.28/383.32/404.5	190.03	383.32	1.0085	3589.8	3648.6	3.1999	0.99931	0.00068791	0.0013758	0.093321	TRUE
CAGE.Xrcc4.g9379	Xrcc4	86.872	5.0046/1.5972/1.1557	86.872	1.5972	-5.0804	5.9027	1112.5	3.1999	0.00068743	0.99931	0.0013749	0.093321	FALSE
CAGE.Pfpl.g62105	Pfpl	42.35	90.583/117.66/104.59	42.35	104.59	1.2844	183.48	378.41	3.1997	0.9993	0.00069815	0.0013963	0.09423	TRUE
CAGE.Gsta4.g21457	Gsta4	74.927	159.15/170.36/171.62	74.927	170.36	1.1744	63.711	890.03	3.199	0.99931	0.0006937	0.0013874	0.093869	TRUE
CAGE.D230025D16Rik.g4661	D230025D16Rik	138.99	204.69/291.22/330.54	138.99	291.22	1.0617	4516.6	2266.9	3.1971	0.9993	0.00069536	0.0013907	0.094012	TRUE
CAGE.Pld5.g1861	Pld5	80.356	195.18/166.64/180.87	80.356	180.87	1.1606	203.67	989	3.1962	0.9993	0.00070006	0.0014001	0.094249	TRUE
CAGE.Tbc1d8.g66817	Tbc1d8	215.55	344.82/428.04/572.08	215.55	428.04	0.9864	13837	4421.6	3.1955	0.9993	0.00069826	0.0013965	0.09423	TRUE
CAGE.Gbgt1.g54367	Gbgt1	160.71	291.77/330.61/371.56	160.71	330.61	1.0361	1593	2826.8	3.1955	0.9993	0.00069875	0.0013975	0.09423	TRUE
CAGE.Psmd3.g44030	Psmd3	9.7731	31.028/63.354/11.557	9.7731	31.028	1.5719	712.03	44.245	3.1955	0.99925	0.00075121	0.0015024	0.098134	TRUE
CAGE.Soga1.g32422	Soga1	166.14	259.24/356.7/340.36	166.14	340.36	1.0302	3423.9	2973.4	3.195	0.9993	0.00070008	0.0014002	0.094249	TRUE
CAGE.Tnnt3.g14051	Tnnt3	289.93	468.93/556.34/700.37	289.93	556.34	0.93787	14192	6955.2	3.1944	0.9993	0.0007007	0.0014014	0.094254	TRUE
CAGE.Ctsc.g36292	Ctsc	327.4	509.47/619.7/729.26	327.4	619.7	0.91845	12077	8377	3.1936	0.9993	0.00070263	0.0014053	0.094433	TRUE
CAGE.Bbc3.g55955	Bbc3	280.7	540.5/537.18/636.22	280.7	540.5	0.94277	4587.5	6619.4	3.1931	0.9993	0.00070389	0.0014078	0.094523	TRUE
CAGE.Pou3f1.g38312	Pou3f1	282.33	439.4/584.03/543.19	282.33	543.19	0.94161	6219.6	6678.2	3.1921	0.99929	0.00070651	0.001413	0.094795	TRUE
CAGE.Cry1.g77254	Cry1	149.31	309.78/337/254.26	149.31	309.78	1.048	1911.9	2527.5	3.192	0.99929	0.0007076	0.0014152	0.094861	TRUE
CAGE.Hbp1.g6437	Hbp1	380.06	572.53/753.33/707.3	380.06	707.3	0.89433	10141	10528	3.1893	0.99929	0.00071325	0.0014265	0.09542	TRUE
CAGE.Chrnb2.g66491	Chrnb2	243.78	410.88/518.54/476.73	243.78	476.73	0.9647	3042.6	5335.8	3.1891	0.99929	0.00071393	0.0014279	0.09542	TRUE
CAGE.Fastkd1.g50262	Fastkd1	51.58	0.50046/0.53239/0.57786	51.58	0.53239	-5.1007	0.0015436	508.03	3.189	0.00071382	0.99929	0.0014276	0.09542	FALSE
CAGE.Slc1a4.g7487	Slc1a4	197.63	361.83/396.1/454.78	197.63	396.1	0.99938	2308.7	3873.4	3.1888	0.99929	0.00071476	0.0014295	0.09542	TRUE
CAGE.Kdm3b.g32199	Kdm3b	337.17	634.08/635.67/812.47	337.17	635.67	0.91279	15631	8763	3.1887	0.99929	0.00071467	0.0014293	0.09542	TRUE
CAGE.Ptgdr.g14417	Ptgdr	292.11	470.93/559.54/647.2	292.11	559.54	0.93539	7768.1	7035.1	3.1884	0.99928	0.00071539	0.0014308	0.095423	TRUE
CAGE.Ms4a13.g57696	Ms4a13	84.157	151.14/187.93/257.15	84.157	187.93	1.1497	3072.3	1060.4	3.1868	0.99928	0.00072275	0.0014455	0.096164	TRUE
CAGE.Ctdspl.g27086	Ctdspl	155.83	321.29/354.04/320.71	155.83	321.29	1.0392	536.19	2697.1	3.1862	0.99928	0.00072185	0.0014437	0.096125	TRUE
CAGE.Cnih4.g14231	Cnih4	82.528	182.67/184.74/212.65	82.528	184.74	1.1529	391.76	1029.6	3.1854	0.99927	0.00072651	0.001453	0.096503	TRUE
CAGE.Mnd1.g2882	Mnd1	133.02	220.2/306.12/279.68	133.02	279.68	1.0665	2118.6	2120.7	3.1848	0.99927	0.00072568	0.0014514	0.096473	TRUE
CAGE.Srcap.g74200	Srcap	11.945	21.52/52.706/36.405	11.945	36.405	1.5309	243.65	59.021	3.1839	0.99923	0.00077292	0.0015458	0.10007	TRUE
CAGE.Klf14.g43475	Klf14	141.71	278.76/295.47/315.51	141.71	295.47	1.0548	340.51	2334.5	3.1824	0.99927	0.00073151	0.001463	0.096924	TRUE
CAGE.control.g71177	CAGE.control.g71177	456.08	609.56/831.59/908.97	456.08	831.59	0.86517	27643	13925	3.1821	0.99927	0.00073098	0.001462	0.096924	TRUE
CAGE.Isg20l2.g71353	Isg20l2	108.05	163.65/233.18/240.39	108.05	233.18	1.1027	2443.5	1547.1	3.1815	0.99927	0.00073489	0.0014698	0.097211	TRUE
CAGE.Xrcc5.g42963	Xrcc5	49.408	1.0009/0/0	49.408	0	-5.6556	0.50092	476.36	3.1814	0.00073273	0.99927	0.0014655	0.097005	FALSE
CAGE.Ptcd1.g66289	Ptcd1	70.04	114.1/160.25/205.14	70.04	160.25	1.1826	2072.3	804.09	3.1812	0.99926	0.0007383	0.0014766	0.097338	TRUE
CAGE.Inca1.g57141	Inca1	165.6	204.69/338.6/426.46	165.6	338.6	1.0274	12826	2958.6	3.1805	0.99926	0.00073595	0.0014719	0.09727	TRUE
CAGE.Klk1b3.g50501	Klk1b3	396.89	617.57/734.16/804.96	396.89	734.16	0.88567	9303.3	11251	3.1796	0.99926	0.00073747	0.0014749	0.09731	TRUE
CAGE.Epha2.g38374	Epha2	188.95	396.36/380.12/373.88	188.95	380.12	1.0047	151.39	3616.8	3.1789	0.99926	0.00073989	0.0014798	0.09744	TRUE
CAGE.Nek10.g16585	Nek10	199.8	299.77/399.29/427.62	199.8	399.29	0.99525	5352.8	3938.5	3.1787	0.99926	0.0007403	0.0014806	0.09744	TRUE
CAGE.Stxbp5.g17735	Stxbp5	230.21	452.41/468.5/390.06	230.21	452.41	0.97163	2073.7	4888.8	3.178	0.99926	0.00074183	0.0014837	0.097561	TRUE
CAGE.Col4a2.g40273	Col4a2	199.26	356.83/398.22/439.17	199.26	398.22	0.99531	1695.3	3922.2	3.1769	0.99926	0.00074473	0.0014895	0.097854	TRUE
CAGE.E330021D16Rik.g38951	E330021D16Rik	77.099	160.15/213.49/173.94	77.099	173.94	1.1635	877.2	929.18	3.1768	0.99925	0.00074877	0.0014975	0.097988	TRUE
CAGE.Alyref2.g11457	Alyref2	245.41	409.38/478.61/490.03	245.41	478.61	0.9608	2462.1	5390.3	3.1763	0.99925	0.00074608	0.0014922	0.097854	TRUE
CAGE.control.g5238	CAGE.control.g5238	265.5	471.93/542.5/513.14	265.5	513.14	0.94802	1280.1	6079.1	3.1761	0.99925	0.00074651	0.001493	0.097854	TRUE
CAGE.Galk2.g61523	Galk2	50.494	6.506/0.53239/0	50.494	0.53239	-5.0706	17.984	492.11	3.1761	0.00074628	0.99925	0.0014926	0.097854	FALSE
CAGE.Rb1.g1406	Rb1	176.46	294.77/357.76/425.31	176.46	357.76	1.0156	4265	3259	3.1759	0.99925	0.00074762	0.0014952	0.097918	TRUE
CAGE.Olfr1280.g4392	Olfr1280	105.33	225.21/227.86/343.25	105.33	227.86	1.1059	6660.7	1488.7	3.1757	0.99925	0.00074971	0.0014994	0.098031	TRUE
CAGE.Tgfbi.g66335	Tgfbi	97.731	131.62/213.49/229.41	97.731	213.49	1.1193	3477.8	1329.2	3.1751	0.99925	0.00075173	0.0015035	0.098134	TRUE
CAGE.Ankmy2.g45115	Ankmy2	42.35	104.1/118.72/90.724	42.35	104.1	1.2776	196.37	378.41	3.1741	0.99924	0.00076266	0.0015253	0.099235	TRUE
CAGE.Map7.g2237	Map7	23.347	63.058/59.095/67.61	23.347	63.058	1.3956	18.212	156.63	3.173	0.99922	0.00077851	0.001557	0.10063	TRUE
CAGE.Cdh11.g37470	Cdh11	451.19	689.13/822.54/1154	451.19	822.54	0.8649	63828	13697	3.173	0.99925	0.00075445	0.0015089	0.098409	TRUE
CAGE.Olfr695.g12099	Olfr695	9.7731	22.521/30.878/31.782	9.7731	30.878	1.5651	35.334	44.245	3.1729	0.99919	0.00081211	0.0016242	0.1029	TRUE
CAGE.Rhot2.g59751	Rhot2	296.99	470.43/566.46/697.48	296.99	566.46	0.92924	13194	7215.9	3.1722	0.99924	0.00075668	0.0015134	0.098618	TRUE
CAGE.Hpgds.g11933	Hpgds	76.013	157.64/184.74/171.62	76.013	171.62	1.1645	183.7	909.53	3.1703	0.99923	0.00076584	0.0015317	0.099568	TRUE
CAGE.Adra1a.g8774	Adra1a	277.99	508.97/533.98/711.92	277.99	533.98	0.93928	16144	6521.7	3.1699	0.99924	0.00076262	0.0015252	0.099235	TRUE
CAGE.Slain2.g68915	Slain2	408.3	688.63/751.73/772.6	408.3	751.73	0.87898	2208.4	11751	3.1682	0.99923	0.00076706	0.0015341	0.099573	TRUE
CAGE.Gm13154.g75834	Gm13154	48.322	0/0/0	48.322	0	-5.6242	0	460.79	3.1681	0.00076713	0.99923	0.0015343	0.099573	FALSE
CAGE.Gramd2.g71010	Gramd2	206.86	253.73/411/473.27	206.86	411	0.98702	14305	4152.6	3.1678	0.99923	0.00076837	0.0015367	0.099653	TRUE
CAGE.Lrrc48.g47882	Lrrc48	154.74	292.27/318.37/360.58	154.74	318.37	1.0361	1231.8	2668.6	3.1675	0.99923	0.00076986	0.0015397	0.099765	TRUE
CAGE.Olfr397.g59991	Olfr397	188.95	379.35/350.84/405.66	188.95	379.35	1.0017	752.4	3616.8	3.166	0.99923	0.00077349	0.001547	0.10007	TRUE
CAGE.Olfr460.g65925	Olfr460	39.092	97.089/146.41/56.052	39.092	97.089	1.2908	2058.1	335.87	3.1646	0.99921	0.00078948	0.001579	0.1014	TRUE
CAGE.1700016H13Rik.g4247	1700016H13Rik	65.154	120.61/150.13/213.81	65.154	150.13	1.1919	2463.1	721.22	3.1643	0.99922	0.00078327	0.0015665	0.10076	TRUE
CAGE.Tmem62.g40166	Tmem62	121.62	257.74/308.78/229.99	121.62	257.74	1.0773	1687.9	1851	3.1637	0.99922	0.00078061	0.0015612	0.10064	TRUE
CAGE.Xrcc3.g2666	Xrcc3	82.528	20.519/1.5972/0	82.528	1.5972	-5.0073	180.29	1029.6	3.1636	0.00077907	0.99922	0.0015581	0.10063	FALSE
CAGE.Engase.g29849	Engase	127.05	267.75/261.4/343.83	127.05	267.75	1.0695	2914.3	1977.8	3.1636	0.99922	0.00078075	0.0015615	0.10064	TRUE
CAGE.Paip2.g26269	Paip2	427.84	783.22/737.35/802.65	427.84	783.22	0.87081	1240.5	12625	3.1629	0.99922	0.0007812	0.0015624	0.10064	TRUE
CAGE.Thsd1.g44648	Thsd1	476.17	717.16/861.93/1014.1	476.17	861.93	0.85476	22064	14878	3.1627	0.99922	0.00078165	0.0015633	0.10064	TRUE
CAGE.Gtf2h4.g54466	Gtf2h4	24.976	66.561/73.469/61.831	24.976	66.561	1.379	35.048	172.98	3.1619	0.99919	0.00080697	0.0016139	0.10241	TRUE
CAGE.Crnkl1.g16707	Crnkl1	10.859	39.536/33.54/32.36	10.859	33.54	1.5423	18.672	51.459	3.1618	0.99916	0.00083842	0.0016768	0.10519	TRUE
CAGE.Rock1.g4678	Rock1	549.46	979.9/874.71/1103.7	549.46	979.9	0.83346	13197	18537	3.1614	0.99922	0.00078495	0.0015699	0.1009	TRUE
CAGE.Htatsf1.g32614	Htatsf1	62.439	144.63/122.98/179.14	62.439	144.63	1.1989	829.66	676.55	3.16	0.9992	0.00079532	0.0015906	0.10184	TRUE
CAGE.Zdhhc13.g58190	Zdhhc13	54.295	77.571/128.3/131.17	54.295	128.3	1.2256	1291.1	548.59	3.1599	0.9992	0.00079737	0.0015947	0.102	TRUE
CAGE.Pcdhgb7.g55772	Pcdhgb7	238.35	432.9/469.56/465.18	238.35	465.18	0.96173	530.64	5155.3	3.1591	0.99921	0.00079171	0.0015834	0.10155	TRUE
CAGE.Fads3.g49061	Fads3	234.01	458.92/445.07/457.67	234.01	457.67	0.96472	80.053	5012.5	3.159	0.99921	0.00079194	0.0015839	0.10155	TRUE
CAGE.Hagh.g63999	Hagh	251.93	488.45/425.91/562.84	251.93	488.45	0.95243	4722.4	5610.5	3.1577	0.9992	0.0007955	0.001591	0.10184	TRUE
CAGE.Fam207a.g53940	Fam207a	11.945	40.537/36.202/22.537	11.945	36.202	1.523	102.77	59.021	3.1575	0.99915	0.0008465	0.001693	0.10574	TRUE
CAGE.Adcy9.g19715	Adcy9	108.05	232.21/242.24/185.49	108.05	232.21	1.0967	1141.6	1547.1	3.1567	0.9992	0.00080011	0.0016002	0.10216	TRUE
CAGE.Cbl.g74687	Cbl	590.73	949.37/1045.1/1140.7	590.73	1045.1	0.82198	9151.4	20719	3.1564	0.9992	0.00079853	0.0015971	0.10207	TRUE
CAGE.Gjb3.g30937	Gjb3	220.44	466.43/433.89/302.8	220.44	433.89	0.97377	9122.2	4575.5	3.1557	0.9992	0.00080107	0.0016021	0.10216	TRUE
CAGE.Vmn1r10.g39479	Vmn1r10	47.236	0/2.1295/0	47.236	0	-5.5921	2.2675	445.4	3.1545	0.00080375	0.9992	0.0016075	0.10216	FALSE
CAGE.Btbd7.g16949	Btbd7	47.236	5.0046/0/0	47.236	0	-5.5921	12.523	445.4	3.1545	0.00080375	0.9992	0.0016075	0.10216	FALSE
CAGE.Tpt1.g57609	Tpt1	47.236	2.0018/0/0	47.236	0	-5.5921	2.0037	445.4	3.1545	0.00080375	0.9992	0.0016075	0.10216	FALSE
CAGE.Drap1.g44112	Drap1	47.236	2.0018/0/0	47.236	0	-5.5921	2.0037	445.4	3.1545	0.00080375	0.9992	0.0016075	0.10216	FALSE
CAGE.Sdhb.g6586	Sdhb	47.236	3.0028/0/0	47.236	0	-5.5921	4.5083	445.4	3.1545	0.00080375	0.9992	0.0016075	0.10216	FALSE
CAGE.Eef1a1.g12886	Eef1a1	14.66	36.534/47.382/42.762	14.66	42.762	1.4826	30.07	79.363	3.1545	0.99915	0.00084611	0.0016922	0.10574	TRUE
CAGE.Olfr826.g22439	Olfr826	108.05	183.17/232.12/262.93	108.05	232.12	1.0961	1672.7	1547.1	3.1544	0.99919	0.0008066	0.0016132	0.10241	TRUE
CAGE.Nup155.g67221	Nup155	5.9724	16.015/20.763/29.471	5.9724	20.763	1.6421	49.187	22.017	3.1522	0.9991	0.00090187	0.0018037	0.10965	TRUE
CAGE.Krt84.g16648	Krt84	446.85	671.62/812.95/935.56	446.85	812.95	0.86194	17504	13495	3.1515	0.99919	0.00081216	0.0016243	0.1029	TRUE
CAGE.Nanos2.g7772	Nanos2	359.43	603.05/669.21/959.25	359.43	669.21	0.89489	44250	9664.8	3.151	0.99919	0.00081356	0.0016271	0.103	TRUE
CAGE.2900011O08Rik.g52867	2900011O08Rik	147.68	304.78/281.63/398.15	147.68	304.78	1.0403	4626.5	2485.7	3.151	0.99919	0.00081486	0.0016297	0.10308	TRUE
CAGE.Dusp28.g60812	Dusp28	57.552	161.65/102.75/134.64	57.552	134.64	1.212	873.2	598.66	3.1507	0.99918	0.00082217	0.0016443	0.10376	TRUE
CAGE.Hspa4l.g5007	Hspa4l	135.19	205.19/308.78/282	135.19	282	1.0551	3308.5	2173.5	3.1489	0.99918	0.00082104	0.0016421	0.1037	TRUE
CAGE.Ppa2.g62245	Ppa2	190.03	12.511/25.022/2.3114	190.03	12.511	-3.8216	130.28	3648.6	3.1487	0.00082004	0.99918	0.0016401	0.10365	FALSE
CAGE.Slc2a3.g36747	Slc2a3	45.065	66.561/110.2/109.22	45.065	109.22	1.2586	910.19	415.16	3.1484	0.99917	0.00083199	0.001664	0.10474	TRUE
CAGE.Mrps15.g5733	Mrps15	57.01	121.61/178.88/133.49	57.01	133.49	1.2131	1100.9	590.21	3.1479	0.99917	0.00083006	0.0016601	0.10459	TRUE
CAGE.Mtpap.g75553	Mtpap	46.694	0.50046/0/0	46.694	0	-5.5757	0.12523	437.77	3.1476	0.00082296	0.99918	0.0016459	0.10377	FALSE
CAGE.Ppp1r17.g18470	Ppp1r17	50.494	88.581/120.32/130.6	50.494	120.32	1.2363	556.46	492.11	3.1476	0.99917	0.00083255	0.0016651	0.10474	TRUE
CAGE.Chmp4b.g54939	Chmp4b	26.061	67.062/83.585/68.765	26.061	68.765	1.3663	111.26	184.18	3.1467	0.99915	0.00084897	0.0016979	0.10596	TRUE
CAGE.Zwint.g40473	Zwint	15.745	48.545/45.253/2.3114	15.745	45.253	1.4658	927.4	88.042	3.1447	0.99913	0.00087187	0.0017437	0.10755	TRUE
CAGE.Carm1.g35052	Carm1	150.94	222.7/310.38/310.31	150.94	310.31	1.0349	3837.5	2569.5	3.144	0.99917	0.00083447	0.0016689	0.10481	TRUE
CAGE.Gigyf2.g56387	Gigyf2	309.48	535.49/585.09/618.31	309.48	585.09	0.91663	1781.9	7685.4	3.1439	0.99917	0.00083384	0.0016677	0.10481	TRUE
CAGE.Casp12.g12081	Casp12	87.958	174.66/193.79/209.76	87.958	193.79	1.1307	310.54	1133.5	3.1434	0.99916	0.0008388	0.0016776	0.10519	TRUE
CAGE.Olfr362.g18623	Olfr362	118.91	251.73/236.91/323.6	118.91	251.73	1.0757	2692.5	1788.8	3.1405	0.99915	0.00084524	0.0016905	0.10574	TRUE
CAGE.Tas2r139.g60944	Tas2r139	233.47	455.42/451.46/787.62	233.47	455.42	0.96097	55188	4994.8	3.1405	0.99916	0.00084374	0.0016875	0.10573	TRUE
CAGE.Peli3.g18850	Peli3	480.51	854.78/866.19/952.89	480.51	866.19	0.84879	3823.5	15087	3.14	0.99916	0.0008447	0.0016894	0.10574	TRUE
CAGE.Chrdl2.g39934	Chrdl2	161.26	254.23/328.48/343.25	161.26	328.48	1.0219	2865.5	2841.4	3.1372	0.99915	0.0008539	0.0017078	0.1065	TRUE
CAGE.Ppox.g28292	Ppox	179.17	360.33/303.46/381.39	179.17	360.33	1.0039	1838.8	3335.7	3.1366	0.99914	0.00085533	0.0017107	0.10659	TRUE
CAGE.Gm5640.g75112	Gm5640	34.206	55.05/86.247/105.17	34.206	86.247	1.3093	665.66	275.4	3.1359	0.99913	0.00087386	0.0017477	0.10755	TRUE
CAGE.Osbpl6.g27126	Osbpl6	147.68	288.26/303.99/353.65	147.68	303.99	1.0365	1356.7	2485.7	3.1352	0.99914	0.00086003	0.0017201	0.10706	TRUE
CAGE.Olfr491.g37927	Olfr491	275.27	321.8/526.53/606.75	275.27	526.53	0.93315	24176	6424.6	3.1347	0.99914	0.00086047	0.0017209	0.10706	TRUE
CAGE.Gm10354.g11294	Gm10354	120.53	206.69/254.48/263.5	120.53	254.48	1.0718	1182.7	1826	3.1345	0.99914	0.00086267	0.0017253	0.10707	TRUE
CAGE.Nup35.g40405	Nup35	91.215	199.68/215.62/165.27	91.215	199.68	1.1218	719.13	1197.5	3.1344	0.99914	0.00086458	0.0017292	0.10707	TRUE
CAGE.Wnt4.g59214	Wnt4	249.76	482.94/545.16/477.89	249.76	482.94	0.94855	1948.4	5536.8	3.1338	0.99914	0.00086305	0.0017261	0.10707	TRUE
CAGE.Aagab.g51351	Aagab	45.608	0/0/0	45.608	0	-5.5425	0	422.65	3.1336	0.00086328	0.99914	0.0017266	0.10707	FALSE
CAGE.Asun.g71204	Asun	45.608	0.50046/0/0.57786	45.608	0.50046	-4.9571	0.12823	422.65	3.1336	0.00086328	0.99914	0.0017266	0.10707	FALSE
CAGE.Cdkn2a.g38883	Cdkn2a	1222.7	1631/2012.4/2245	1222.7	2012.4	0.71838	99786	63517	3.1334	0.99914	0.00086397	0.0017279	0.10707	TRUE
CAGE.Camk4.g3257	Camk4	245.41	475.44/447.2/535.1	245.41	475.44	0.95121	2178.3	5390.3	3.133	0.99913	0.00086543	0.0017309	0.1071	TRUE
CAGE.Gm20736.g32588	Gm20736	106.42	228.21/194.85/229.99	106.42	228.21	1.0934	557.9	1512	3.1322	0.99913	0.00087026	0.0017405	0.10755	TRUE
CAGE.Olfr1110.g25833	Olfr1110	131.94	275.25/232.65/297.02	131.94	275.25	1.0553	1144.3	2094.4	3.1316	0.99913	0.00087112	0.0017422	0.10755	TRUE
CAGE.Ubtd1.g24176	Ubtd1	370.29	597.55/685.18/702.68	370.29	685.18	0.88604	3992.8	10116	3.1308	0.99913	0.00087171	0.0017434	0.10755	TRUE
CAGE.Disp2.g50541	Disp2	142.8	235.22/294.94/299.33	142.8	294.94	1.0413	1793.2	2361.8	3.1307	0.99913	0.00087337	0.0017467	0.10755	TRUE
CAGE.Spata7.g64491	Spata7	146.05	274.75/300.8/325.34	146.05	300.8	1.0372	640.24	2444.1	3.1301	0.99912	0.00087521	0.0017504	0.10755	TRUE
CAGE.Lztfl1.g77187	Lztfl1	308.94	575.03/582.96/663.38	308.94	582.96	0.9139	3265.3	7664.8	3.13	0.99913	0.00087431	0.0017486	0.10755	TRUE
CAGE.Best2.g14683	Best2	281.25	531.49/545.7/536.25	281.25	536.25	0.92865	55.929	6639	3.1297	0.99912	0.00087517	0.0017503	0.10755	TRUE
CAGE.Eri1.g58189	Eri1	119.99	253.23/272.58/232.88	119.99	253.23	1.0712	394.35	1813.6	3.1287	0.99912	0.00087993	0.0017599	0.10803	TRUE
CAGE.Vmn1r58.g68586	Vmn1r58	73.841	166.15/169.83/156.6	73.841	166.15	1.1593	52.389	870.67	3.1285	0.99912	0.0008841	0.0017682	0.10819	TRUE
CAGE.Olfr794.g25872	Olfr794	86.329	190.17/177.28/202.83	86.329	190.17	1.1304	163.14	1102	3.1283	0.99912	0.00088335	0.0017667	0.10819	TRUE
CAGE.Lyg1.g32899	Lyg1	394.72	567.52/725.11/803.8	394.72	725.11	0.8757	15514	11157	3.1279	0.99912	0.00088045	0.0017609	0.10803	TRUE
CAGE.Dppa5a.g70144	Dppa5a	211.75	416.88/363.62/507.36	211.75	416.88	0.97394	5511.7	4303.2	3.1271	0.99912	0.0008833	0.0017666	0.10819	TRUE
CAGE.Srrm3.g54701	Srrm3	45.065	0.50046/3.7267/0	45.065	0.50046	-4.9402	5.3295	415.16	3.1265	0.00088445	0.99912	0.0017689	0.10819	FALSE
CAGE.Snx1.g77346	Snx1	29.319	45.041/75.599/79.745	29.319	75.599	1.3371	475.47	219.17	3.1261	0.99909	0.00090736	0.0018147	0.10987	TRUE
CAGE.Pan3.g21311	Pan3	141.17	291.77/282.16/380.81	141.17	291.77	1.0422	4010.4	2321	3.126	0.99911	0.0008874	0.0017748	0.10838	TRUE
CAGE.Gm20594.g34554	Gm20594	236.73	398.87/459.98/558.79	236.73	459.98	0.95541	6749.2	5101.6	3.1257	0.99911	0.00088728	0.0017746	0.10838	TRUE
CAGE.Vmn1r170.g5205	Vmn1r170	52.123	123.11/149.07/79.167	52.123	123.11	1.2242	1302.5	516.05	3.125	0.9991	0.00089883	0.0017977	0.10944	TRUE
CAGE.Hsd17b10.g58097	Hsd17b10	48.322	0/1.5972/0.57786	48.322	0.57786	-4.9662	0.68644	460.79	3.1249	0.00088938	0.99911	0.0017788	0.10854	FALSE
CAGE.Lrch1.g75690	Lrch1	227.5	443.91/381.72/494.07	227.5	443.91	0.96134	3191.8	4801	3.1233	0.99911	0.00089461	0.0017892	0.1091	TRUE
CAGE.Tmem217.g30731	Tmem217	231.3	378.35/450.4/487.14	231.3	450.4	0.95844	3270.5	4924	3.1224	0.9991	0.00089737	0.0017947	0.10935	TRUE
CAGE.Pzp.g76173	Pzp	16.288	29.527/46.318/56.052	16.288	46.318	1.4526	188.34	92.493	3.1224	0.99906	0.00093937	0.0018787	0.11249	TRUE
CAGE.Slco1a6.g4588	Slco1a6	120.53	208.19/253.95/259.46	120.53	253.95	1.0688	1062	1826	3.1221	0.9991	0.00090002	0.0018	0.1095	TRUE
CAGE.Vmn1r33.g31918	Vmn1r33	264.42	506.96/508.43/456.51	264.42	506.96	0.93648	1273.9	6041.1	3.1206	0.9991	0.00090265	0.0018053	0.10966	TRUE
CAGE.Olfr603.g20187	Olfr603	232.92	372.34/480.21/453.04	232.92	453.04	0.95678	3625.4	4977.1	3.1201	0.9991	0.00090438	0.0018088	0.10978	TRUE
CAGE.Xrcc5.g21182	Xrcc5	111.85	11.511/3.7267/2.3114	111.85	3.7267	-4.5774	31.296	1630.3	3.1194	0.00090601	0.99909	0.001812	0.10985	FALSE
CAGE.Dock7.g9693	Dock7	44.522	0/0/0	44.522	0	-5.5085	0	407.72	3.1193	0.00090633	0.99909	0.0018127	0.10985	FALSE
CAGE.Olfr68.g1461	Olfr68	146.05	321.8/300.27/294.71	146.05	300.27	1.0347	247.2	2444.1	3.1193	0.99909	0.00090785	0.0018157	0.10987	TRUE
CAGE.Kif11.g6400	Kif11	23.89	58.053/69.21/63.565	23.89	63.565	1.3752	31.124	162.02	3.117	0.99906	0.00094211	0.0018842	0.11261	TRUE
CAGE.Ppp4r4.g27324	Ppp4r4	154.74	242.22/315.7/320.71	154.74	315.7	1.024	2712.4	2668.6	3.116	0.99908	0.000918	0.001836	0.11101	TRUE
CAGE.Wdr89.g26357	Wdr89	84.7	167.65/194.32/186.65	84.7	186.65	1.1307	209.84	1070.7	3.1156	0.99908	0.00092234	0.0018447	0.11137	TRUE
CAGE.Cdkn2a.g48575	Cdkn2a	838.31	1269.2/1425.2/1680.4	838.31	1425.2	0.76489	44742	35503	3.1147	0.99908	0.0009206	0.0018412	0.11124	TRUE
CAGE.Arsk.g76048	Arsk	137.37	221.2/286.96/284.31	137.37	284.31	1.044	1994.6	2226.7	3.114	0.99908	0.00092465	0.0018493	0.11156	TRUE
CAGE.BC094916.g38798	BC094916	88.501	179.16/193.79/245.01	88.501	193.79	1.1219	1418.9	1144.1	3.1128	0.99907	0.00093087	0.0018617	0.11189	TRUE
CAGE.Pcdha9.g70013	Pcdha9	186.23	371.34/333.81/420.1	186.23	371.34	0.9918	1893.4	3538	3.1121	0.99907	0.00092964	0.0018593	0.11183	TRUE
CAGE.Ppp2r5c.g61235	Ppp2r5c	43.979	0/0/0	43.979	0	-5.4912	0	400.32	3.1121	0.00092896	0.99907	0.0018579	0.11183	FALSE
CAGE.Polr2a.g70216	Polr2a	43.979	0/0.53239/0	43.979	0	-5.4912	0.14172	400.32	3.1121	0.00092896	0.99907	0.0018579	0.11183	FALSE
CAGE.Mrpl17.g28047	Mrpl17	43.979	0/0/0	43.979	0	-5.4912	0	400.32	3.1121	0.00092896	0.99907	0.0018579	0.11183	FALSE
CAGE.Ptx4.g12109	Ptx4	148.22	303.78/352.97/276.8	148.22	303.78	1.0303	1574	2499.6	3.1113	0.99907	0.00093266	0.0018653	0.11202	TRUE
CAGE.Foxn2.g11374	Foxn2	95.016	211.19/206.03/154.87	95.016	206.03	1.1085	1322.3	1273.7	3.1107	0.99906	0.00093701	0.001874	0.11229	TRUE
CAGE.Tgtp1.g45352	Tgtp1	164.51	299.27/404.61/332.85	164.51	332.85	1.0122	3138.7	2929.2	3.1103	0.99906	0.00093562	0.0018712	0.11226	TRUE
CAGE.Tmem37.g65003	Tmem37	223.15	324.3/435.49/533.37	223.15	435.49	0.96148	10972	4661.8	3.11	0.99906	0.00093604	0.0018721	0.11226	TRUE
CAGE.Hook3.g10007	Hook3	145.51	301.78/253.42/298.75	145.51	298.75	1.0328	1032.3	2430.3	3.1085	0.99906	0.00094174	0.0018835	0.11261	TRUE
CAGE.Znrd1.g36269	Znrd1	72.755	137.63/163.44/169.89	72.755	163.44	1.1568	354.03	851.46	3.1079	0.99905	0.00094815	0.0018963	0.11319	TRUE
CAGE.Dpt.g47980	Dpt	45.065	0/0.53239/0.57786	45.065	0.53239	-4.9098	0.14275	415.16	3.1078	0.0009425	0.99906	0.001885	0.11261	FALSE
CAGE.Arhgef19.g46701	Arhgef19	88.501	196.68/182.61/193.58	88.501	193.58	1.1204	65.02	1144.1	3.1067	0.99905	0.00095019	0.0019004	0.11319	TRUE
CAGE.Smim6.g61736	Smim6	115.1	221.2/247.56/243.28	115.1	243.28	1.0731	252.84	1702.8	3.1061	0.99905	0.00095029	0.0019006	0.11319	TRUE
CAGE.Cpne1.g76148	Cpne1	180.26	318.79/360.43/400.46	180.26	360.43	0.99565	1667.9	3366.5	3.1051	0.99905	0.00095183	0.0019037	0.11319	TRUE
CAGE.Mgat4c.g63055	Mgat4c	62.982	11.01/1.0648/0.57786	62.982	1.0648	-4.9536	49.573	685.4	3.1051	0.00095123	0.99905	0.0019025	0.11319	FALSE
CAGE.1700010B08Rik.g27604	1700010B08Rik	43.436	0/0/0.57786	43.436	0	-5.4737	0.16696	392.97	3.1047	0.00095236	0.99905	0.0019047	0.11319	FALSE
CAGE.Vmn1r171.g26633	Vmn1r171	43.436	0/0.53239/0	43.436	0	-5.4737	0.14172	392.97	3.1047	0.00095236	0.99905	0.0019047	0.11319	FALSE
CAGE.Lig3.g45587	Lig3	60.81	1.0009/1.0648/0.57786	60.81	1.0009	-4.9491	0.091528	650.22	3.1012	0.00096369	0.99904	0.0019274	0.11445	FALSE
CAGE.Olfr270.g40906	Olfr270	136.82	283.76/282.7/246.75	136.82	282.7	1.0415	646.78	2213.4	3.1006	0.99903	0.00096725	0.0019345	0.11479	TRUE
CAGE.Spns1.g28993	Spns1	96.645	227.21/208.7/160.65	96.645	208.7	1.1027	1325.8	1306.9	3.0995	0.99903	0.00097284	0.0019457	0.11537	TRUE
CAGE.Diras1.g39187	Diras1	240.53	464.43/380.66/558.79	240.53	464.43	0.94637	7961.1	5227.3	3.0968	0.99902	0.00097844	0.0019569	0.11588	TRUE
CAGE.Meis3.g55073	Meis3	99.902	214.7/184.21/233.46	99.902	214.7	1.096	640.81	1374.1	3.0968	0.99902	0.00098155	0.0019631	0.11614	TRUE
CAGE.Dpp9.g68922	Dpp9	435.99	729.17/789/879.5	435.99	789	0.85425	5885.5	12995	3.0967	0.99902	0.0009786	0.0019572	0.11588	TRUE
CAGE.Socs4.g34117	Socs4	228.04	442.91/480.21/422.42	228.04	442.91	0.95467	905.79	4818.5	3.0954	0.99902	0.00098327	0.0019665	0.11624	TRUE
CAGE.Vmn1r123.g41477	Vmn1r123	154.74	282.26/314.64/367.52	154.74	314.64	1.0191	1922.4	2668.6	3.0953	0.99902	0.00098426	0.0019685	0.11624	TRUE
CAGE.Ankrd6.g16008	Ankrd6	141.71	291.27/281.1/310.89	141.71	291.27	1.0342	244.19	2334.5	3.0953	0.99902	0.0009846	0.0019692	0.11624	TRUE
CAGE.Ms4a3.g45369	Ms4a3	123.79	140.13/258.74/269.86	123.79	258.74	1.0575	7096.1	1901.4	3.0948	0.99901	0.00098711	0.0019742	0.11645	TRUE
CAGE.Olfr1506.g4387	Olfr1506	55.924	117.61/142.15/130.02	55.924	130.02	1.2027	150.56	573.44	3.0942	0.999	0.00099651	0.001993	0.11721	TRUE
CAGE.Elovl1.g54767	Elovl1	78.727	164.65/192.72/174.51	78.727	174.51	1.1384	214.44	958.93	3.0932	0.999	0.00099546	0.0019909	0.11721	TRUE
CAGE.Rex2.g15866	Rex2	45.065	74.568/108.07/191.27	45.065	108.07	1.2436	4022.2	415.16	3.0924	0.99899	0.0010063	0.0020125	0.11784	TRUE
CAGE.Abcb11.g62576	Abcb11	114.56	162.65/241.7/288.93	114.56	241.7	1.0705	4240	1690.6	3.0921	0.999	0.00099623	0.0019925	0.11721	TRUE
CAGE.Vmn1r199.g27167	Vmn1r199	74.927	145.63/167.17/175.67	74.927	167.17	1.1472	268.02	890.03	3.0919	0.999	0.0010003	0.0020006	0.11747	TRUE
CAGE.Tgfbr2.g30578	Tgfbr2	235.1	372.34/468.5/454.78	235.1	454.78	0.94895	3491.9	5048.1	3.0919	0.99901	0.00099486	0.0019897	0.11721	TRUE
CAGE.Ttc30a1.g69756	Ttc30a1	175.92	271.75/351.91/357.12	175.92	351.91	0.99623	3226.2	3243.8	3.0901	0.999	0.0010016	0.0020031	0.11747	TRUE
CAGE.Lrrn4cl.g53124	Lrrn4cl	154.74	270.25/339.13/314.36	154.74	314.36	1.0178	1279.6	2668.6	3.0898	0.999	0.0010027	0.0020053	0.1175	TRUE
CAGE.Vmn1r192.g26932	Vmn1r192	42.35	0/0.53239/0	42.35	0	-5.438	0.14172	378.41	3.0897	0.0010017	0.999	0.0020033	0.11747	FALSE
CAGE.Vmn1r95.g19226	Vmn1r95	42.35	9.0083/0/0	42.35	0	-5.438	40.574	378.41	3.0897	0.0010017	0.999	0.0020033	0.11747	FALSE
CAGE.Pydc4.g70766	Pydc4	38.549	94.587/92.103/132.33	38.549	94.587	1.2732	715.36	328.95	3.0897	0.99898	0.001019	0.0020379	0.11871	TRUE
CAGE.Zbtb3.g12073	Zbtb3	175.37	295.77/350.84/362.9	175.37	350.84	0.99631	1589.1	3228.5	3.0882	0.99899	0.001008	0.002016	0.11796	TRUE
CAGE.Swi5.g70121	Swi5	117.28	237.72/246.49/297.02	117.28	246.49	1.0652	1314.9	1751.7	3.0874	0.99899	0.0010123	0.0020245	0.11837	TRUE
CAGE.Eif2ak2.g61795	Eif2ak2	68.954	155.14/169.83/155.44	68.954	155.44	1.1612	103.53	785.41	3.0862	0.99898	0.0010209	0.0020417	0.11874	TRUE
CAGE.Ormdl1.g9009	Ormdl1	293.73	540/553.68/723.48	293.73	553.68	0.91224	14510	7095.2	3.086	0.99899	0.0010144	0.0020289	0.11852	TRUE
CAGE.Otop1.g57924	Otop1	213.92	392.86/417.92/529.9	213.92	417.92	0.96288	6583.3	4370.7	3.0857	0.99898	0.0010159	0.0020318	0.11852	TRUE
CAGE.control.g48331	CAGE.control.g48331	254.64	432.9/487.67/527.01	254.64	487.67	0.93472	2273.7	5703.2	3.0856	0.99898	0.0010161	0.0020322	0.11852	TRUE
CAGE.Olfr1448.g42562	Olfr1448	317.62	593.54/548.89/659.92	317.62	593.54	0.89993	3199.6	7997.2	3.0854	0.99898	0.0010165	0.002033	0.11852	TRUE
CAGE.Camkv.g52239	Camkv	123.79	209.19/314.64/258.3	123.79	258.3	1.0551	2792.9	1901.4	3.0848	0.99898	0.0010209	0.0020418	0.11874	TRUE
CAGE.Spink8.g65797	Spink8	262.24	340.31/500.44/550.12	262.24	500.44	0.92969	14055	5965.4	3.084	0.99898	0.0010214	0.0020429	0.11874	TRUE
CAGE.Srd5a2.g26145	Srd5a2	99.902	214.2/181.54/240.39	99.902	214.2	1.0927	876.15	1374.1	3.0833	0.99897	0.0010272	0.0020544	0.1192	TRUE
CAGE.Exosc7.g61131	Exosc7	17.374	34.031/48.447/85.523	17.374	48.447	1.4282	791.23	101.61	3.0825	0.99893	0.0010717	0.0021434	0.12279	TRUE
CAGE.Mbl2.g14235	Mbl2	196.55	317.29/387.58/401.04	196.55	387.58	0.976	2560.6	3841	3.0823	0.99897	0.0010277	0.0020554	0.1192	TRUE
CAGE.Cnn3.g68274	Cnn3	80.356	143.13/177.28/207.45	80.356	177.28	1.1319	1038.3	989	3.0821	0.99897	0.0010331	0.0020661	0.11957	TRUE
CAGE.Glrx3.g23971	Glrx3	41.807	3.0028/0/0	41.807	0	-5.4198	4.5083	371.2	3.0821	0.0010276	0.99897	0.0020552	0.1192	FALSE
CAGE.Atp8b1.g45275	Atp8b1	274.19	520.48/457.85/573.82	274.19	520.48	0.92218	3383.5	6385.8	3.082	0.99897	0.0010283	0.0020566	0.1192	TRUE
CAGE.Csnk2a1.g16858	Csnk2a1	159.63	324.3/322.63/252.52	159.63	322.63	1.0106	2458.5	2797.8	3.0816	0.99897	0.0010308	0.0020615	0.11939	TRUE
CAGE.Bhlhe40.g53829	Bhlhe40	87.415	190.67/143.21/213.23	87.415	190.67	1.1163	1380.8	1123	3.0814	0.99897	0.0010348	0.0020697	0.11969	TRUE
CAGE.Tas2r116.g38954	Tas2r116	87.958	175.66/191.66/276.8	87.958	191.66	1.1149	3752.1	1133.5	3.0801	0.99896	0.0010392	0.0020784	0.12002	TRUE
CAGE.Dppa1.g5685	Dppa1	159.08	199.68/321.56/548.39	159.08	321.56	1.0107	33153	2783.3	3.0797	0.99896	0.0010373	0.0020747	0.11989	TRUE
CAGE.Olfr1008.g65156	Olfr1008	190.57	340.31/376.93/509.67	190.57	376.93	0.98021	9480.8	3664.5	3.0785	0.99896	0.0010412	0.0020824	0.12017	TRUE
CAGE.Olfr1046.g16677	Olfr1046	55.924	129.62/148/117.88	55.924	129.62	1.1983	237.85	573.44	3.0775	0.99895	0.001054	0.0021081	0.12138	TRUE
CAGE.Pmpca.g69111	Pmpca	23.89	63.058/53.771/78.011	23.89	63.058	1.3638	154.92	162.02	3.0772	0.99892	0.0010775	0.0021551	0.12329	TRUE
CAGE.Slc24a3.g65949	Slc24a3	139.54	248.23/286.42/293.55	139.54	286.42	1.0322	754.88	2280.4	3.0759	0.99895	0.0010511	0.0021022	0.1212	TRUE
CAGE.Npepl1.g30986	Npepl1	330.66	533.49/633.01/614.27	330.66	614.27	0.89152	3438	8505	3.0753	0.99895	0.0010517	0.0021034	0.1212	TRUE
CAGE.Spdya.g8698	Spdya	276.9	377.35/524.4/530.48	276.9	524.4	0.91883	10831	6482.8	3.0739	0.99894	0.0010567	0.0021135	0.1216	TRUE
CAGE.Ptprr.g40885	Ptprr	124.34	245.22/258.74/308.58	124.34	258.74	1.0513	1333.2	1914.1	3.0721	0.99893	0.0010652	0.0021304	0.1224	TRUE
CAGE.Hist1h2ba.g21574	Hist1h2ba	150.4	245.73/335.94/305.69	150.4	305.69	1.0184	2255.2	2555.5	3.0719	0.99894	0.001065	0.00213	0.1224	TRUE
CAGE.Ewsr1.g17290	Ewsr1	11.945	35.533/38.332/15.024	11.945	35.533	1.4968	214.21	59.021	3.0703	0.99886	0.0011374	0.0022749	0.12775	TRUE
CAGE.Xrcc4.g79624	Xrcc4	72.212	4.5041/1.5972/0	72.212	1.5972	-4.8171	5.5007	841.91	3.0701	0.0010698	0.99893	0.0021397	0.12276	FALSE
CAGE.Olfr1098.g40341	Olfr1098	59.724	3.5032/1.0648/0.57786	59.724	1.0648	-4.8782	3.0915	632.87	3.0701	0.0010699	0.99893	0.0021397	0.12276	FALSE
CAGE.Mxd3.g30733	Mxd3	195.46	322.8/384.91/510.25	195.46	384.91	0.97404	9783.9	3808.7	3.0698	0.99893	0.0010717	0.0021433	0.12279	TRUE
CAGE.Chek1.g68782	Chek1	0	3.5032/11.712/1.1557	0.54295	3.5032	1.5453	36.451	0.93029	3.0692	0.9985	0.0015047	0.0030095	0.15053	TRUE
CAGE.Marveld3.g51168	Marveld3	161.8	325.8/322.09/340.36	161.8	325.8	1.0053	112.88	2855.9	3.0688	0.99892	0.0010759	0.0021517	0.12318	TRUE
CAGE.Cul5.g52371	Cul5	96.102	188.17/206.57/239.23	96.102	206.57	1.096	702.77	1295.8	3.0687	0.99892	0.0010792	0.0021583	0.12329	TRUE
CAGE.Acvr1b.g67518	Acvr1b	401.24	567.52/729.37/751.8	401.24	729.37	0.86057	13349	11441	3.0678	0.99892	0.0010784	0.0021569	0.12329	TRUE
CAGE.Txndc12.g78197	Txndc12	220.44	427.89/432.83/392.37	220.44	427.89	0.95372	643.21	4575.5	3.0669	0.99892	0.0010819	0.0021638	0.12331	TRUE
CAGE.Olfr308.g57580	Olfr308	122.71	218.2/255.55/331.69	122.71	255.55	1.0523	3596.5	1876.2	3.0668	0.99892	0.0010842	0.0021684	0.12343	TRUE
CAGE.Krt78.g28057	Krt78	289.93	471.43/545.7/588.26	289.93	545.7	0.91004	3663.5	6955.2	3.0668	0.99892	0.0010822	0.0021645	0.12331	TRUE
CAGE.Olfr228.g12578	Olfr228	40.721	3.0028/0/0	40.721	0	-5.3827	4.5083	356.92	3.0666	0.0010824	0.99892	0.0021647	0.12331	FALSE
CAGE.Mrpl38.g22205	Mrpl38	40.721	0/0/0	40.721	0	-5.3827	0	356.92	3.0666	0.0010824	0.99892	0.0021647	0.12331	FALSE
CAGE.Zfx.g4036	Zfx	256.81	459.92/489.79/513.14	256.81	489.79	0.92879	718.7	5777.7	3.0651	0.99891	0.0010884	0.0021769	0.12382	TRUE
CAGE.Tigd3.g3260	Tigd3	13.574	38.035/39.397/47.962	13.574	39.397	1.4709	37.614	70.988	3.0649	0.99885	0.0011505	0.0023009	0.12885	TRUE
CAGE.Slc39a5.g65089	Slc39a5	109.68	205.19/231.59/258.3	109.68	231.59	1.0714	705.34	1582.6	3.0645	0.99891	0.0010933	0.0021866	0.12428	TRUE
CAGE.Eif1ad.g37914	Eif1ad	41.807	12.011/0.53239/0	41.807	0.53239	-4.804	66.021	371.2	3.0631	0.0010951	0.9989	0.0021903	0.12441	FALSE
CAGE.Lactb.g33529	Lactb	394.72	637.58/718.19/812.47	394.72	718.19	0.86188	7693.1	11157	3.0624	0.9989	0.0010981	0.0021962	0.12466	TRUE
CAGE.Mapk8.g67141	Mapk8	144.97	225.21/295.47/343.83	144.97	295.47	1.0223	3637.8	2416.6	3.0617	0.9989	0.0011023	0.0022047	0.12505	TRUE
CAGE.Hkdc1.g29365	Hkdc1	123.79	257.24/291.75/234.03	123.79	257.24	1.0492	864.7	1901.4	3.0603	0.99889	0.0011082	0.0022164	0.12553	TRUE
CAGE.Polr1e.g79188	Polr1e	71.126	10.009/1.5972/0	71.126	1.5972	-4.7955	36.657	822.92	3.0596	0.0011082	0.99889	0.0022164	0.12553	FALSE
CAGE.Mid2.g36272	Mid2	217.72	307.78/422.71/505.05	217.72	422.71	0.95399	9994.3	4489.8	3.0593	0.99889	0.0011098	0.0022197	0.12554	TRUE
CAGE.Gnl1.g42336	Gnl1	219.89	357.83/426.44/431.08	219.89	426.44	0.95237	2364.6	4558.3	3.0593	0.99889	0.00111	0.00222	0.12554	TRUE
CAGE.Slc44a3.g14306	Slc44a3	194.38	382.35/335.94/426.46	194.38	382.35	0.97242	2050	3776.5	3.0589	0.99889	0.0011118	0.0022236	0.12554	TRUE
CAGE.Kmt2a.g10099	Kmt2a	40.178	5.505/0/0	40.178	0	-5.3638	15.153	349.86	3.0588	0.0011113	0.99889	0.0022225	0.12554	FALSE
CAGE.Camp.g31438	Camp	161.26	324.3/348.71/324.18	161.26	324.3	1.0035	298.06	2841.4	3.0587	0.99889	0.0011129	0.0022258	0.12554	TRUE
CAGE.Acvr1b.g21593	Acvr1b	446.3	660.61/801.24/824.61	446.3	801.24	0.84278	10162	13470	3.0582	0.99889	0.0011133	0.0022267	0.12554	TRUE
CAGE.Nsmce2.g9249	Nsmce2	58.638	1.5014/1.0648/0.57786	58.638	1.0648	-4.8522	0.21385	615.68	3.0581	0.0011138	0.99889	0.0022275	0.12554	FALSE
CAGE.C9.g79080	C9	96.645	16.015/3.1943/1.1557	96.645	3.1943	-4.541	84.259	1306.9	3.0569	0.0011184	0.99888	0.0022367	0.12596	FALSE
CAGE.Pou3f2.g17880	Pou3f2	174.29	333.31/347.12/400.46	174.29	347.12	0.98985	1518	3198.1	3.0561	0.99888	0.0011223	0.0022446	0.12632	TRUE
CAGE.Olfr871.g25775	Olfr871	83.614	196.68/182.61/148.51	83.614	182.61	1.1177	680.36	1050.1	3.0549	0.99887	0.0011313	0.0022626	0.12724	TRUE
CAGE.Atp6v0c.g34996	Atp6v0c	13.574	34.031/42.591/39.295	13.574	39.295	1.4672	19.284	70.988	3.0528	0.9988	0.0011979	0.0023959	0.13212	TRUE
CAGE.Olfr71.g27244	Olfr71	328.48	431.9/608.52/612.53	328.48	608.52	0.88746	15606	8419.6	3.0519	0.99886	0.0011374	0.0022747	0.12775	TRUE
CAGE.Smad6.g34375	Smad6	283.42	533.49/532.39/673.79	283.42	533.49	0.91014	9842.1	6717.5	3.0511	0.99886	0.0011403	0.0022806	0.12798	TRUE
CAGE.Dnajb4.g66267	Dnajb4	89.043	160.65/192.72/295.29	89.043	192.72	1.1053	5774	1154.7	3.0511	0.99885	0.001145	0.0022901	0.12833	TRUE
CAGE.Med26.g10586	Med26	39.635	0.50046/0/0.57786	39.635	0.50046	-4.7593	0.12823	342.84	3.0508	0.0011412	0.99886	0.0022824	0.128	FALSE
CAGE.Letmd1.g34945	Letmd1	53.752	124.61/125.64/109.22	53.752	124.61	1.198	119.09	540.39	3.0483	0.99884	0.0011627	0.0023253	0.12967	TRUE
CAGE.Cks1b.g76819	Cks1b	14.117	40.537/42.591/40.45	14.117	40.537	1.4583	2.1126	75.136	3.048	0.99879	0.0012146	0.0024292	0.13286	TRUE
CAGE.Sufu.g59296	Sufu	289.39	433.4/555.81/543.19	289.39	543.19	0.90611	6106.7	6935.3	3.0476	0.99885	0.0011538	0.0023075	0.12904	TRUE
CAGE.Ttc14.g59654	Ttc14	40.721	2.0018/0.53239/0	40.721	0.53239	-4.7669	1.2214	356.92	3.0476	0.0011535	0.99885	0.002307	0.12904	FALSE
CAGE.Bzrap1.g38864	Bzrap1	161.26	257.24/323.69/342.09	161.26	323.69	1.0008	2377.4	2841.4	3.0473	0.99884	0.0011559	0.0023118	0.12919	TRUE
CAGE.Lrp1b.g63910	Lrp1b	55.924	1.0009/2.1295/0.57786	55.924	1.0009	-4.8303	0.72639	573.44	3.0467	0.0011568	0.99884	0.0023137	0.1292	FALSE
CAGE.Pdcd11.g6855	Pdcd11	41.264	63.058/109.14/99.392	41.264	99.392	1.2481	707.59	364.04	3.0466	0.99882	0.0011753	0.0023505	0.13026	TRUE
CAGE.Chst4.g54645	Chst4	216.09	376.35/418.99/506.21	216.09	418.99	0.95203	4712.7	4438.6	3.0454	0.99884	0.0011625	0.002325	0.12967	TRUE
CAGE.Vars.g60102	Vars	9.7731	30.028/14.907/43.34	9.7731	30.028	1.5261	202.92	44.245	3.045	0.99875	0.0012521	0.0025042	0.13575	TRUE
CAGE.Edaradd.g3891	Edaradd	64.611	127.12/145.87/173.94	64.611	145.87	1.1626	569.66	712.21	3.045	0.99883	0.0011724	0.0023449	0.13012	TRUE
CAGE.Sema4b.g55536	Sema4b	178.63	321.29/354.04/469.22	178.63	354.04	0.98294	7169.9	3320.3	3.0441	0.99883	0.0011681	0.0023362	0.13012	TRUE
CAGE.Ikzf5.g42545	Ikzf5	59.181	153.64/135.23/99.97	59.181	135.23	1.1786	791.05	624.26	3.0436	0.99882	0.0011794	0.0023587	0.13053	TRUE
CAGE.Cox4i1.g53267	Cox4i1	69.497	5.0046/1.5972/0.57786	69.497	1.5972	-4.7626	6.3248	794.73	3.0435	0.0011692	0.99883	0.0023384	0.13012	FALSE
CAGE.Dcp1b.g41703	Dcp1b	197.63	332.81/387.04/440.91	197.63	387.04	0.96612	2921.6	3873.4	3.0434	0.99883	0.0011704	0.0023408	0.13012	TRUE
CAGE.Tefm.g68786	Tefm	39.092	0.50046/6.3886/0	39.092	0.50046	-4.7398	17.461	335.87	3.0427	0.0011723	0.99883	0.0023446	0.13012	FALSE
CAGE.Ago2.g31602	Ago2	39.092	8.5078/0/0	39.092	0	-5.3253	36.191	335.87	3.0427	0.0011723	0.99883	0.0023446	0.13012	FALSE
CAGE.Csmd1.g57490	Csmd1	39.092	0/0/0	39.092	0	-5.3253	0	335.87	3.0427	0.0011723	0.99883	0.0023446	0.13012	FALSE
CAGE.1700093K21Rik.g31559	1700093K21Rik	139.54	191.68/284.83/403.35	139.54	284.83	1.0242	11362	2280.4	3.0425	0.99882	0.0011753	0.0023505	0.13026	TRUE
CAGE.Mettl10.g58387	Mettl10	89.043	231.71/169.3/192.43	89.043	192.43	1.1031	1039.1	1154.7	3.0424	0.99882	0.0011787	0.0023574	0.13053	TRUE
CAGE.Gm3763.g21809	Gm3763	38.006	92.585/61.757/136.38	38.006	92.585	1.2626	1434	322.08	3.0412	0.9988	0.0011988	0.0023976	0.13213	TRUE
CAGE.Zfp65.g2495	Zfp65	105.87	263.24/185.8/223.63	105.87	223.63	1.0716	1500	1500.3	3.0402	0.99881	0.0011859	0.0023718	0.13107	TRUE
CAGE.Tcaf3.g69211	Tcaf3	40.178	2.0018/0.53239/0	40.178	0.53239	-4.748	1.2214	349.86	3.0396	0.0011843	0.99882	0.0023686	0.13099	FALSE
CAGE.Smg5.g26177	Smg5	110.22	218.7/231.59/304.53	110.22	231.59	1.0644	2743.5	1594.5	3.0395	0.99881	0.0011884	0.0023767	0.13116	TRUE
CAGE.Eif5b.g33638	Eif5b	14.117	25.023/40.461/92.458	14.117	40.461	1.4556	1471	75.136	3.0393	0.99875	0.0012505	0.0025009	0.13575	TRUE
CAGE.Slc19a2.g46519	Slc19a2	141.71	222.2/288.55/549.55	141.71	288.55	1.0207	36260	2334.5	3.0392	0.99881	0.0011882	0.0023763	0.13116	TRUE
CAGE.Olfr955.g412	Olfr955	52.123	121.11/150.13/114.42	52.123	121.11	1.2008	443.54	516.05	3.0369	0.99879	0.0012084	0.0024168	0.13273	TRUE
CAGE.Dopey2.g33898	Dopey2	46.694	103.6/110.2/111.53	46.694	110.2	1.2213	22.714	437.77	3.0354	0.99878	0.0012166	0.0024331	0.13295	TRUE
CAGE.Dnajc8.g47776	Dnajc8	38.549	1.0009/0/0	38.549	0	-5.3056	0.50092	328.95	3.0345	0.0012046	0.9988	0.0024091	0.13249	FALSE
CAGE.Cxxc1.g29891	Cxxc1	38.549	4.5041/0/0	38.549	0	-5.3056	10.144	328.95	3.0345	0.0012046	0.9988	0.0024091	0.13249	FALSE
CAGE.Mtpap.g19683	Mtpap	38.549	0.50046/0/0	38.549	0	-5.3056	0.12523	328.95	3.0345	0.0012046	0.9988	0.0024091	0.13249	FALSE
CAGE.Lamp5.g12194	Lamp5	201.98	384.85/393.97/490.6	201.98	393.97	0.96041	4711	4003.9	3.0341	0.99879	0.0012071	0.0024141	0.13267	TRUE
CAGE.Efcab11.g21113	Efcab11	81.442	178.16/177.82/124.82	81.442	177.82	1.117	1404.5	1009.2	3.0337	0.99879	0.0012143	0.0024285	0.13286	TRUE
CAGE.Gm2696.g66956	Gm2696	184.06	338.81/369.48/362.9	184.06	362.9	0.97554	311.7	3475.3	3.0336	0.99879	0.0012092	0.0024185	0.13273	TRUE
CAGE.Cul9.g17888	Cul9	67.326	142.13/168.77/150.82	67.326	150.82	1.1519	198.78	757.67	3.0334	0.99878	0.001218	0.0024359	0.13295	TRUE
CAGE.Rgs16.g55445	Rgs16	71.669	130.62/159.18/198.78	71.669	159.18	1.1403	1192	832.4	3.0333	0.99878	0.0012174	0.0024349	0.13295	TRUE
CAGE.Tcerg1.g53054	Tcerg1	1.6288	6.506/9.0506/7.5122	1.6288	7.5122	1.6951	1.6895	3.7621	3.0333	0.99849	0.001513	0.003026	0.15062	TRUE
CAGE.Olfr1282.g34341	Olfr1282	533.72	810.24/937.53/993.34	533.72	937.53	0.81163	9658.6	17727	3.0329	0.99879	0.0012111	0.0024222	0.13284	TRUE
CAGE.Plekhg1.g60480	Plekhg1	58.638	5.505/0/1.1557	58.638	1.1557	-4.79	10.126	615.68	3.0321	0.0012142	0.99879	0.0024283	0.13286	FALSE
CAGE.Ostc.g54083	Ostc	58.638	8.5078/1.0648/1.1557	58.638	1.1557	-4.79	27.031	615.68	3.0321	0.0012142	0.99879	0.0024283	0.13286	FALSE
CAGE.Fam210a.g4534	Fam210a	107.5	226.21/223.07/339.2	107.5	226.21	1.0663	6389	1535.4	3.0294	0.99877	0.0012289	0.0024579	0.13397	TRUE
CAGE.Pdlim5.g26937	Pdlim5	192.2	300.28/377.99/376.76	192.2	376.76	0.96737	2926.1	3712.3	3.0291	0.99877	0.0012273	0.0024546	0.13388	TRUE
CAGE.Ndst2.g35200	Ndst2	122.16	175.66/252.88/272.17	122.16	252.88	1.0436	3167.7	1863.6	3.0281	0.99877	0.0012335	0.0024669	0.13437	TRUE
CAGE.Txn2.g48754	Txn2	270.93	52.048/36.735/1.7336	270.93	36.735	-2.8493	729.78	6270.2	3.026	0.0012392	0.99876	0.0024785	0.1349	FALSE
CAGE.Lypd4.g26807	Lypd4	221.52	399.87/426.97/485.98	221.52	426.97	0.94357	2108.3	4609.9	3.0259	0.99876	0.00124	0.00248	0.1349	TRUE
CAGE.Chn2.g46339	Chn2	165.6	293.27/330.08/332.85	165.6	330.08	0.9908	681.33	2958.6	3.0239	0.99875	0.0012491	0.0024983	0.13575	TRUE
CAGE.Zfp30.g8044	Zfp30	122.71	187.17/284.29/253.68	122.71	253.68	1.0418	2680.3	1876.2	3.0238	0.99875	0.0012511	0.0025021	0.13575	TRUE
CAGE.Hrh2.g11313	Hrh2	210.12	312.29/407.28/615.42	210.12	407.28	0.95147	26174	4252.8	3.0232	0.99875	0.0012513	0.0025026	0.13575	TRUE
CAGE.Mageb3.g16644	Mageb3	75.47	166.15/162.91/247.32	75.47	166.15	1.1282	3299.7	899.76	3.0232	0.99874	0.0012582	0.0025164	0.13606	TRUE
CAGE.Thap7.g8237	Thap7	134.11	273.25/274.18/334	134.11	274.18	1.0263	1789.9	2147	3.0229	0.99875	0.001254	0.0025081	0.13582	TRUE
CAGE.Celf4.g15467	Celf4	76.013	156.14/167.17/281.42	76.013	167.17	1.1267	6587.2	909.53	3.0226	0.99874	0.0012605	0.002521	0.13609	TRUE
CAGE.Slamf7.g31169	Slamf7	332.28	612.06/575.51/813.63	332.28	612.06	0.87928	20982	8569.3	3.0223	0.99875	0.0012544	0.0025089	0.13582	TRUE
CAGE.Cfap97.g29457	Cfap97	57.552	130.62/131.5/140.42	57.552	131.5	1.1782	40.177	598.66	3.0222	0.99873	0.0012664	0.0025327	0.13646	TRUE
CAGE.Parl.g43797	Parl	118.36	245.73/215.62/288.93	118.36	245.73	1.0476	1386.6	1776.4	3.0219	0.99874	0.0012593	0.0025186	0.13606	TRUE
CAGE.Peli1.g78917	Peli1	338.26	579.53/690.5/621.78	338.26	621.78	0.87634	3254	8806.3	3.0213	0.99874	0.0012588	0.0025176	0.13606	TRUE
CAGE.Olfr392.g5433	Olfr392	239.44	414.38/459.45/457.09	239.44	457.09	0.92995	914.75	5191.2	3.0208	0.99874	0.0012612	0.0025224	0.13609	TRUE
CAGE.Prl3d1.g44739	Prl3d1	191.12	374.34/405.68/324.76	191.12	374.34	0.96622	1720.3	3680.4	3.0202	0.99874	0.001264	0.002528	0.13629	TRUE
CAGE.Tsen15.g13215	Tsen15	42.35	101.09/89.441/160.07	42.35	101.09	1.2358	1806.9	378.41	3.0198	0.99872	0.0012837	0.0025675	0.13769	TRUE
CAGE.Fbxo15.g75253	Fbxo15	191.12	363.83/374.27/435.71	191.12	374.27	0.96593	1941.8	3680.4	3.019	0.99873	0.0012692	0.0025385	0.13661	TRUE
CAGE.Wdfy2.g53234	Wdfy2	225.87	350.32/433.89/444.37	225.87	433.89	0.93882	3547.2	4748.6	3.0188	0.99873	0.0012695	0.0025389	0.13661	TRUE
CAGE.Copb2.g76825	Copb2	37.463	0.50046/0/0	37.463	0	-5.2654	0.12523	315.26	3.0179	0.0012729	0.99873	0.0025457	0.13688	FALSE
CAGE.Ccndbp1.g45549	Ccndbp1	201.98	324.8/392.9/552.43	201.98	392.9	0.95652	15045	4003.9	3.0173	0.99872	0.0012761	0.0025523	0.13714	TRUE
CAGE.1700001L19Rik.g42064	1700001L19Rik	190.57	346.32/373.2/447.26	190.57	373.2	0.96591	3103.9	3664.5	3.0169	0.99872	0.0012779	0.0025559	0.13724	TRUE
CAGE.Cwf19l2.g67119	Cwf19l2	102.62	188.17/235.85/216.7	102.62	216.7	1.0711	590.19	1431	3.0157	0.99871	0.001286	0.002572	0.13774	TRUE
CAGE.Cep85.g25254	Cep85	15.745	44.04/45.785/15.024	15.745	44.04	1.4274	422.49	88.042	3.0155	0.99865	0.0013455	0.0026909	0.14115	TRUE
CAGE.Slc16a4.g3354	Slc16a4	135.19	240.22/275.78/380.81	135.19	275.78	1.0231	6148.2	2173.5	3.0155	0.99871	0.0012854	0.0025707	0.13774	TRUE
CAGE.Pop1.g65302	Pop1	38.549	0/0.53239/0.57786	38.549	0.53239	-4.6898	0.14275	328.95	3.0153	0.0012838	0.99872	0.0025676	0.13769	FALSE
CAGE.Wdr46.g74777	Wdr46	2.1718	3.0028/10.648/9.2458	2.1718	9.2458	1.6917	20.47	5.5065	3.0146	0.99844	0.0015641	0.0031283	0.15302	TRUE
CAGE.Angpt2.g77352	Angpt2	114.56	213.7/238.51/275.06	114.56	238.51	1.0514	975.89	1690.6	3.0145	0.99871	0.0012906	0.0025813	0.13786	TRUE
CAGE.Mtg2.g36188	Mtg2	54.838	0/1.0648/1.1557	54.838	1.0648	-4.7572	0.57101	556.83	3.0143	0.0012877	0.99871	0.0025753	0.13782	FALSE
CAGE.Mad1l1.g22782	Mad1l1	86.872	174.66/187.4/197.63	86.872	187.4	1.1003	133.46	1112.5	3.014	0.9987	0.001295	0.00259	0.13815	TRUE
CAGE.C1rl.g43935	C1rl	242.7	459.92/462.11/688.23	242.7	462.11	0.92626	25568	5299.5	3.014	0.99871	0.0012897	0.0025793	0.13785	TRUE
CAGE.Tbck.g42224	Tbck	384.41	594.55/696.36/769.13	384.41	696.36	0.85552	7831	10713	3.0139	0.99871	0.0012895	0.0025791	0.13785	TRUE
CAGE.Atp5k.g70486	Atp5k	76.013	9.0083/2.1295/1.1557	76.013	2.1295	-4.6211	24.133	909.53	3.013	0.0012934	0.99871	0.0025867	0.13806	FALSE
CAGE.Zfand1.g32974	Zfand1	191.66	323.8/374.8/403.35	191.66	374.8	0.9639	1708.1	3696.4	3.0123	0.9987	0.0012976	0.0025951	0.13832	TRUE
CAGE.Aldh1a3.g22830	Aldh1a3	155.28	311.29/222/375.03	155.28	311.29	0.9987	6017.3	2682.8	3.0119	0.9987	0.0013	0.0026	0.13849	TRUE
CAGE.Vdac1.g38189	Vdac1	38.549	74.568/93.168/110.95	38.549	93.168	1.2516	331.06	328.95	3.0114	0.99868	0.0013223	0.0026446	0.13956	TRUE
CAGE.Gpr25.g77933	Gpr25	264.96	451.41/499.38/545.5	264.96	499.38	0.91182	2213.9	6060.1	3.0113	0.9987	0.0013011	0.0026022	0.13852	TRUE
CAGE.Snx27.g51050	Snx27	46.151	109.1/108.61/47.385	46.151	108.61	1.217	1874.2	430.19	3.0112	0.99868	0.0013181	0.0026363	0.13954	TRUE
CAGE.Sesn1.g25328	Sesn1	191.12	305.28/373.73/402.77	191.12	373.73	0.96388	2764.5	3680.4	3.0102	0.99869	0.0013065	0.002613	0.13899	TRUE
CAGE.Ckap2l.g27721	Ckap2l	49.408	115.11/127.24/42.184	49.408	115.11	1.2037	2732.4	476.36	3.0101	0.99868	0.0013214	0.0026428	0.13956	TRUE
CAGE.Olfr926.g61584	Olfr926	164.51	302.78/327.42/335.74	164.51	327.42	0.98858	338.16	2929.2	3.01	0.99869	0.001308	0.0026159	0.13899	TRUE
CAGE.Rrm2.g38545	Rrm2	36.92	0/0/0	36.92	0	-5.2449	0	308.49	3.0093	0.001309	0.99869	0.0026181	0.13899	FALSE
CAGE.Ostc.g15524	Ostc	36.92	2.0018/0/0	36.92	0	-5.2449	2.0037	308.49	3.0093	0.001309	0.99869	0.0026181	0.13899	FALSE
CAGE.Olfr810.g37994	Olfr810	281.25	425.39/538.77/526.43	281.25	526.43	0.90202	5180.8	6639	3.0091	0.99869	0.0013103	0.0026207	0.13901	TRUE
CAGE.Muc1.g10306	Muc1	225.32	394.36/432.3/572.08	225.32	432.3	0.93697	10489	4731.2	3.009	0.99869	0.001311	0.002622	0.13901	TRUE
CAGE.Amd1.g12648	Amd1	56.467	1.5014/0/1.1557	56.467	1.1557	-4.7365	0.72758	581.8	3.0073	0.0013181	0.99868	0.0026362	0.13954	FALSE
CAGE.Adra1d.g56928	Adra1d	147.68	261.74/297.6/447.84	147.68	297.6	1.006	11929	2485.7	3.0071	0.99868	0.001321	0.002642	0.13956	TRUE
CAGE.Fas.g64254	Fas	38.006	2.5023/0.53239/0	38.006	0.53239	-4.6699	2.082	322.08	3.0069	0.0013195	0.99868	0.0026391	0.13954	FALSE
CAGE.Vhl.g30398	Vhl	38.006	4.5041/0.53239/0	38.006	0.53239	-4.6699	8.0291	322.08	3.0069	0.0013195	0.99868	0.0026391	0.13954	FALSE
CAGE.Snrnp40.g13315	Snrnp40	39.635	1.0009/0.53239/0.57786	39.635	0.57786	-4.6867	0.090523	342.84	3.006	0.0013236	0.99868	0.0026473	0.13961	FALSE
CAGE.Cadm1.g9170	Cadm1	297.54	551.51/553.15/592.31	297.54	553.15	0.89237	768.02	7236.1	3.0049	0.99867	0.0013286	0.0026573	0.14004	TRUE
CAGE.Ccl28.g24236	Ccl28	207.41	372.84/401.42/458.24	207.41	401.42	0.9493	2022.8	4169.3	3.0047	0.99867	0.0013301	0.0026602	0.1401	TRUE
CAGE.Noc2l.g30102	Noc2l	53.209	98.09/146.94/122.51	53.209	122.51	1.188	596.54	532.24	3.0038	0.99865	0.0013475	0.0026951	0.14115	TRUE
CAGE.Fbp2.g29680	Fbp2	228.58	348.82/449.33/437.44	228.58	437.44	0.93338	3997.5	4836	3.0034	0.99866	0.0013357	0.0026714	0.1406	TRUE
CAGE.Ppapdc1a.g71295	Ppapdc1a	200.35	336.31/389.17/398.72	200.35	389.17	0.95443	1443	3954.8	3.0026	0.99866	0.0013393	0.0026786	0.14085	TRUE
CAGE.Isg15.g24178	Isg15	229.67	303.28/439.22/452.46	229.67	439.22	0.93241	9327.6	4871.2	3.0024	0.99866	0.0013398	0.0026796	0.14085	TRUE
CAGE.Erap1.g77627	Erap1	52.123	76.57/120.32/184.34	52.123	120.32	1.1914	3006.2	516.05	3.002	0.99864	0.0013558	0.0027115	0.14152	TRUE
CAGE.Mdm4.g42510	Mdm4	60.267	119.11/136.29/142.73	60.267	136.29	1.164	168.34	641.53	3.0015	0.99865	0.0013549	0.0027099	0.14152	TRUE
CAGE.Chac2.g60969	Chac2	121.62	231.21/250.75/289.51	121.62	250.75	1.0378	941.89	1851	3.0014	0.99865	0.0013467	0.0026934	0.14115	TRUE
CAGE.Olfr1106.g21241	Olfr1106	102.62	214.2/216.15/217.28	102.62	216.15	1.0674	2.5404	1431	3.0012	0.99865	0.0013489	0.0026979	0.14115	TRUE
CAGE.Zfp12.g77384	Zfp12	223.15	352.32/428.04/558.79	223.15	428.04	0.93663	11415	4661.8	3.0008	0.99865	0.0013471	0.0026941	0.14115	TRUE
CAGE.Slc12a3.g33596	Slc12a3	36.378	3.0028/0/0	36.378	0	-5.2241	4.5083	301.77	3.0007	0.0013467	0.99865	0.0026933	0.14115	FALSE
CAGE.Defb47.g62578	Defb47	201.98	315.29/391.84/421.84	201.98	391.84	0.95261	3379.8	4003.9	3.0005	0.99865	0.0013488	0.0026976	0.14115	TRUE
CAGE.Pigx.g8104	Pigx	153.65	307.78/264.6/323.02	153.65	307.78	0.99754	1048.7	2640.1	2.9996	0.99865	0.0013534	0.0027068	0.14152	TRUE
CAGE.Sh3rf1.g50784	Sh3rf1	166.69	317.79/330.61/356.54	166.69	330.61	0.98374	418.32	2988.2	2.9988	0.99864	0.0013569	0.0027138	0.14152	TRUE
CAGE.Vmn1r91.g72034	Vmn1r91	37.463	2.0018/0.53239/0	37.463	0.53239	-4.6496	1.2214	315.26	2.9985	0.0013566	0.99864	0.0027133	0.14152	FALSE
CAGE.Gm3604.g14470	Gm3604	92.301	192.18/196.98/202.83	92.301	196.98	1.0854	28.64	1219.1	2.9981	0.99864	0.001364	0.002728	0.14187	TRUE
CAGE.Eif2b3.g1733	Eif2b3	39.092	0.50046/1.5972/0.57786	39.092	0.57786	-4.6673	0.52248	335.87	2.9978	0.0013597	0.99864	0.0027194	0.14163	FALSE
CAGE.Vmn1r112.g2774	Vmn1r112	39.092	1.5014/0/0.57786	39.092	0.57786	-4.6673	0.5934	335.87	2.9978	0.0013597	0.99864	0.0027194	0.14163	FALSE
CAGE.Dhx38.g46397	Dhx38	74.384	8.0073/2.1295/1.1557	74.384	2.1295	-4.5902	17.748	880.33	2.9974	0.0013614	0.99864	0.0027229	0.14172	FALSE
CAGE.Ell2.g65043	Ell2	123.79	262.74/254.48/225.37	123.79	254.48	1.0337	457.96	1901.4	2.9971	0.99863	0.001366	0.002732	0.14187	TRUE
CAGE.Hspb2.g1821	Hspb2	282.88	446.41/528.13/564.57	282.88	528.13	0.89835	4002.9	6697.9	2.9967	0.99864	0.001365	0.00273	0.14187	TRUE
CAGE.Otc.g62802	Otc	175.92	316.29/346.58/376.19	175.92	346.58	0.9743	897.03	3243.8	2.9966	0.99863	0.0013665	0.0027329	0.14187	TRUE
CAGE.Olfr263.g62130	Olfr263	243.78	429.39/462.64/622.93	243.78	462.64	0.92151	13399	5335.8	2.9962	0.99863	0.0013675	0.0027351	0.14189	TRUE
CAGE.Tiprl.g2222	Tiprl	62.982	1.5014/3.1943/0	62.982	1.5014	-4.6769	2.5601	685.4	2.9958	0.0013686	0.99863	0.0027372	0.14191	FALSE
CAGE.Cyb561.g45857	Cyb561	105.87	193.68/293.34/221.9	105.87	221.9	1.0605	2950.5	1500.3	2.9954	0.99863	0.0013746	0.0027493	0.14235	TRUE
CAGE.Tmbim7.g46343	Tmbim7	245.41	401.87/465.31/518.34	245.41	465.31	0.9202	3418.5	5390.3	2.995	0.99863	0.0013726	0.0027452	0.14223	TRUE
CAGE.Phf8.g57045	Phf8	96.102	163.15/203.9/233.46	96.102	203.9	1.0774	1267.1	1295.8	2.9947	0.99862	0.0013787	0.0027574	0.14252	TRUE
CAGE.Dcaf17.g48345	Dcaf17	135.74	275.75/237.98/277.37	135.74	275.75	1.0172	714.84	2186.7	2.9942	0.99862	0.0013784	0.0027568	0.14252	TRUE
CAGE.Lsm10.g29964	Lsm10	42.893	68.062/101.69/108.06	42.893	101.69	1.2262	585.58	385.67	2.9938	0.9986	0.001398	0.002796	0.14346	TRUE
CAGE.Pdia3.g37935	Pdia3	22.804	48.545/59.627/64.72	22.804	59.627	1.3488	74.383	151.31	2.9936	0.99858	0.0014239	0.0028478	0.14554	TRUE
CAGE.Rbak.g54114	Rbak	263.87	456.42/496.18/574.39	263.87	496.18	0.90848	3849	6022.2	2.9936	0.99862	0.001379	0.002758	0.14252	TRUE
CAGE.Hemt1.g12467	Hemt1	155.28	242.72/322.63/310.31	155.28	310.31	0.99419	2359.9	2682.8	2.9931	0.99862	0.0013829	0.0027658	0.14261	TRUE
CAGE.Adh1.g64582	Adh1	95.559	203.69/202.84/147.35	95.559	202.84	1.0779	1539.6	1284.8	2.993	0.99861	0.0013865	0.002773	0.14261	TRUE
CAGE.Cd207.g48197	Cd207	234.01	445.91/404.08/450.73	234.01	445.91	0.92726	886.42	5012.5	2.9929	0.99862	0.0013822	0.0027643	0.14261	TRUE
CAGE.Cks1b.g77263	Cks1b	35.835	0/0/0	35.835	0	-5.203	0	295.1	2.992	0.0013858	0.99861	0.0027716	0.14261	FALSE
CAGE.Skp1a.g8703	Skp1a	35.835	0/0/0	35.835	0	-5.203	0	295.1	2.992	0.0013858	0.99861	0.0027716	0.14261	FALSE
CAGE.Sycp3.g5232	Sycp3	35.835	0/0/0	35.835	0	-5.203	0	295.1	2.992	0.0013858	0.99861	0.0027716	0.14261	FALSE
CAGE.Olfr328.g44434	Olfr328	35.835	2.5023/0/0	35.835	0	-5.203	3.1307	295.1	2.992	0.0013858	0.99861	0.0027716	0.14261	FALSE
CAGE.Olfr1020.g72084	Olfr1020	250.3	326.8/473.29/491.76	250.3	473.29	0.91637	10900	5555.2	2.9918	0.99861	0.001387	0.002774	0.14261	TRUE
CAGE.Ints2.g29584	Ints2	87.415	187.67/144.28/246.17	87.415	187.67	1.0935	2652.5	1123	2.9918	0.99861	0.001393	0.0027861	0.14314	TRUE
CAGE.Hdx.g72977	Hdx	218.81	419.89/351.37/428.77	218.81	419.89	0.93718	2386.3	4524	2.9895	0.9986	0.0013979	0.0027957	0.14346	TRUE
CAGE.Coa7.g60840	Coa7	245.41	43.039/31.943/24.848	245.41	31.943	-2.903	86.735	5390.3	2.9874	0.001407	0.99859	0.002814	0.14429	FALSE
CAGE.Mtfp1.g37546	Mtfp1	374.63	600.55/677.73/712.5	374.63	677.73	0.8535	3582.7	10298	2.9867	0.99859	0.0014101	0.0028203	0.14452	TRUE
CAGE.control.g29816	CAGE.control.g29816	233.47	403.87/444.54/459.4	233.47	444.54	0.92617	937.46	4994.8	2.9866	0.99859	0.0014112	0.0028223	0.14453	TRUE
CAGE.Abca5.g38147	Abca5	198.72	385.35/321.03/439.75	198.72	385.35	0.95195	3548.4	3905.9	2.9863	0.99859	0.0014129	0.0028259	0.14462	TRUE
CAGE.Vangl2.g37078	Vangl2	167.77	310.28/331.68/449	167.77	331.68	0.97905	7110.9	3017.9	2.9836	0.99857	0.001426	0.002852	0.14554	TRUE
CAGE.Tirap.g21967	Tirap	97.188	184.67/205.5/242.7	97.188	205.5	1.0725	908.91	1318	2.9835	0.99857	0.0014303	0.0028606	0.14584	TRUE
CAGE.Xrcc6.g35419	Xrcc6	35.292	2.0018/0/0	35.292	0	-5.1816	2.0037	288.48	2.9831	0.0014265	0.99857	0.002853	0.14554	FALSE
CAGE.Spata4.g34384	Spata4	35.292	11.01/0/0	35.292	0	-5.1816	60.611	288.48	2.9831	0.0014265	0.99857	0.002853	0.14554	FALSE
CAGE.Napg.g28106	Napg	35.292	2.0018/0/0	35.292	0	-5.1816	2.0037	288.48	2.9831	0.0014265	0.99857	0.002853	0.14554	FALSE
CAGE.Mipol1.g51068	Mipol1	46.694	109.1/104.35/145.04	46.694	109.1	1.207	657.24	437.77	2.9827	0.99855	0.0014473	0.0028945	0.14672	TRUE
CAGE.Rab29.g41757	Rab29	36.378	6.506/0.53239/0	36.378	0.53239	-4.6083	17.984	301.77	2.9813	0.0014353	0.99856	0.0028706	0.14621	FALSE
CAGE.Tbkbp1.g50303	Tbkbp1	219.89	71.566/25.555/19.069	219.89	25.555	-3.0563	1079.5	4558.3	2.9811	0.0014359	0.99856	0.0028718	0.14621	FALSE
CAGE.Neurod4.g62920	Neurod4	168.86	326.8/358.83/333.43	168.86	333.43	0.97737	344.6	3047.7	2.981	0.99856	0.0014381	0.0028763	0.14621	TRUE
CAGE.Nudcd1.g37221	Nudcd1	236.18	49.545/29.814/17.336	236.18	29.814	-2.9444	272.52	5083.8	2.9807	0.001438	0.99856	0.0028761	0.14621	FALSE
CAGE.Inmt.g69775	Inmt	211.75	269.25/407.28/419.53	211.75	407.28	0.94038	9600.9	4303.2	2.9806	0.99856	0.0014392	0.0028784	0.14621	TRUE
CAGE.Nbeal2.g10606	Nbeal2	267.67	418.38/501.51/667.43	267.67	501.51	0.90329	17220	6155.3	2.9805	0.99856	0.0014395	0.0028791	0.14621	TRUE
CAGE.Nr2f2.g34432	Nr2f2	276.36	489.45/515.88/605.02	276.36	515.88	0.89807	4322.1	6463.4	2.9793	0.99856	0.0014449	0.0028899	0.14665	TRUE
CAGE.Ankar.g25301	Ankar	194.38	282.26/377.46/405.08	194.38	377.46	0.9539	4913.2	3776.5	2.9793	0.99855	0.0014457	0.0028914	0.14665	TRUE
CAGE.Pgk1.g61858	Pgk1	4.8865	21.019/17.036/5.2007	4.8865	17.036	1.6154	77.973	16.635	2.9789	0.99836	0.0016351	0.0032702	0.1579	TRUE
CAGE.Ankrd44.g59653	Ankrd44	305.68	465.43/564.33/669.16	305.68	564.33	0.88236	10386	7541.4	2.9784	0.99855	0.0014491	0.0028981	0.14681	TRUE
CAGE.Xrcc4.g47813	Xrcc4	184.6	17.516/16.504/17.914	184.6	17.516	-3.3254	0.59122	3490.9	2.9775	0.0014529	0.99855	0.0029057	0.1471	FALSE
CAGE.Ly6f.g22377	Ly6f	73.298	160.65/158.12/231.72	73.298	160.65	1.1215	2529	861.04	2.9768	0.99853	0.0014656	0.0029312	0.14811	TRUE
CAGE.Pik3ip1.g29590	Pik3ip1	417.53	745.68/694.23/850.03	417.53	745.68	0.83518	6768	12161	2.9758	0.99854	0.0014612	0.0029224	0.14785	TRUE
CAGE.Dynlt3.g54331	Dynlt3	62.982	7.0064/1.5972/0	62.982	1.5972	-4.6227	15.906	685.4	2.9755	0.0014624	0.99854	0.0029248	0.14788	FALSE
CAGE.Fau.g28394	Fau	23.89	35.032/61.757/76.278	23.89	61.757	1.3342	462.53	162.02	2.9749	0.99849	0.001511	0.0030219	0.15062	TRUE
CAGE.Wdr12.g1151	Wdr12	34.749	6.506/0/0	34.749	0	-5.1598	21.164	281.92	2.9742	0.0014689	0.99853	0.0029379	0.14816	FALSE
CAGE.Mrps5.g28085	Mrps5	34.749	0/0.53239/0	34.749	0	-5.1598	0.14172	281.92	2.9742	0.0014689	0.99853	0.0029379	0.14816	FALSE
CAGE.Olfr734.g33627	Olfr734	34.749	0/0/0	34.749	0	-5.1598	0	281.92	2.9742	0.0014689	0.99853	0.0029379	0.14816	FALSE
CAGE.Capns2.g61395	Capns2	127.59	260.24/281.63/228.83	127.59	260.24	1.0226	722.01	1990.7	2.973	0.99852	0.0014777	0.0029554	0.14886	TRUE
CAGE.Gm4836.g39452	Gm4836	35.835	0.50046/0.53239/0.57786	35.835	0.53239	-4.5872	0.0015436	295.1	2.9725	0.0014771	0.99852	0.0029541	0.14886	FALSE
CAGE.Hps5.g55982	Hps5	237.27	449.91/386.51/456.51	237.27	449.91	0.92026	2031.6	5119.5	2.9719	0.99852	0.0014803	0.0029606	0.14902	TRUE
CAGE.Erbb2.g64552	Erbb2	102.07	184.17/214.02/234.61	102.07	214.02	1.0608	657.54	1419.5	2.9712	0.99851	0.0014882	0.0029765	0.14945	TRUE
CAGE.Cep89.g61207	Cep89	126.51	248.23/258.21/305.69	126.51	258.21	1.0235	1177	1965	2.971	0.99851	0.0014874	0.0029748	0.14945	TRUE
CAGE.Odf3b.g34438	Odf3b	231.3	366.84/439.75/504.47	231.3	439.75	0.924	4752.7	4924	2.9707	0.99851	0.0014865	0.0029731	0.14945	TRUE
CAGE.Cbr2.g11445	Cbr2	397.44	749.69/712.86/657.03	397.44	712.86	0.8413	2236.9	11275	2.9706	0.99851	0.0014862	0.0029725	0.14945	TRUE
CAGE.Prss44.g57114	Prss44	211.21	292.27/418.99/405.66	211.21	405.66	0.93835	6517.5	4286.4	2.9701	0.99851	0.0014896	0.0029792	0.14949	TRUE
CAGE.Fmo2.g233	Fmo2	196	335.81/407.28/379.65	196	379.65	0.95025	1342.7	3824.8	2.9695	0.99851	0.0014925	0.0029849	0.14968	TRUE
CAGE.Tfdp2.g20872	Tfdp2	27.147	52.548/68.678/102.28	27.147	68.678	1.3077	694.68	195.61	2.9694	0.99847	0.0015319	0.0030637	0.15163	TRUE
CAGE.Slc27a2.g19136	Slc27a2	92.844	142.13/196.98/271.02	92.844	196.98	1.077	4244.9	1230	2.9694	0.9985	0.0014982	0.0029965	0.15005	TRUE
CAGE.Ccdc102a.g52224	Ccdc102a	109.13	188.17/226.8/255.41	109.13	226.8	1.0485	1155.4	1570.7	2.9689	0.9985	0.0014989	0.0029979	0.15005	TRUE
CAGE.Tiam1.g51900	Tiam1	209.58	280.76/423.78/402.77	209.58	402.77	0.93918	7664.1	4236	2.9683	0.9985	0.0014983	0.0029965	0.15005	TRUE
CAGE.Il16.g16020	Il16	62.439	139.63/146.41/113.84	62.439	139.63	1.1484	355.52	676.55	2.9676	0.99849	0.001513	0.0030261	0.15062	TRUE
CAGE.control.g56210	CAGE.control.g56210	247.04	465.93/478.61/414.9	247.04	465.93	0.91262	1382.2	5445.1	2.9663	0.99849	0.0015076	0.0030153	0.15062	TRUE
CAGE.Urah.g23849	Urah	351.29	497.96/637.8/740.24	351.29	637.8	0.85861	15025	9331.3	2.966	0.99849	0.0015087	0.0030175	0.15062	TRUE
CAGE.Rps7.g47200	Rps7	34.206	0.50046/0/0	34.206	0	-5.1377	0.12523	275.4	2.9651	0.0015131	0.99849	0.0030263	0.15062	FALSE
CAGE.2010111I01Rik.g55869	2010111I01Rik	34.206	0.50046/0/0	34.206	0	-5.1377	0.12523	275.4	2.9651	0.0015131	0.99849	0.0030263	0.15062	FALSE
CAGE.Bora.g3258	Bora	34.206	2.0018/0/0	34.206	0	-5.1377	2.0037	275.4	2.9651	0.0015131	0.99849	0.0030263	0.15062	FALSE
CAGE.Cyp11b1.g78089	Cyp11b1	53.209	121.61/118.72/151.4	53.209	121.61	1.1775	447.83	532.24	2.965	0.99847	0.0015297	0.0030594	0.15159	TRUE
CAGE.Gpatch1.g79456	Gpatch1	136.82	206.69/276.31/379.08	136.82	276.31	1.0087	7704	2213.4	2.9649	0.99848	0.0015169	0.0030338	0.1509	TRUE
CAGE.Tmem39b.g74290	Tmem39b	127.05	207.69/266.73/258.88	127.05	258.88	1.0211	1341	1977.8	2.9643	0.99848	0.0015201	0.0030401	0.15097	TRUE
CAGE.Pdcd5.g2959	Pdcd5	61.896	8.5078/1.5972/1.1557	61.896	1.5972	-4.598	23.976	667.73	2.9636	0.0015204	0.99848	0.0030408	0.15097	FALSE
CAGE.Scai.g34483	Scai	35.292	6.0055/0.53239/0	35.292	0.53239	-4.5658	15.119	288.48	2.9636	0.0015205	0.99848	0.003041	0.15097	FALSE
CAGE.Agr3.g44889	Agr3	203.06	335.81/391.3/493.49	203.06	391.3	0.94296	6761.2	4036.8	2.9627	0.99847	0.0015256	0.0030512	0.15135	TRUE
CAGE.Obox3.g6472	Obox3	36.378	58.053/87.844/173.94	36.378	87.844	1.2491	4149.7	301.77	2.9627	0.99845	0.0015531	0.0031061	0.15287	TRUE
CAGE.Zfp566.g16507	Zfp566	273.65	476.94/510.03/622.36	273.65	510.03	0.89582	6856.4	6366.5	2.9625	0.99847	0.0015262	0.0030524	0.15135	TRUE
CAGE.Trpm7.g66163	Trpm7	52.666	13.012/0.53239/1.1557	52.666	1.1557	-4.6378	70.479	524.12	2.9615	0.0015305	0.99847	0.003061	0.15159	FALSE
CAGE.Zfp40.g6686	Zfp40	83.071	176.66/223.6/178.56	83.071	178.56	1.0948	1016.2	1039.8	2.9612	0.99846	0.0015399	0.0030798	0.15201	TRUE
CAGE.Gngt2.g50915	Gngt2	90.672	192.68/178.35/203.98	90.672	192.68	1.0791	166.57	1186.8	2.961	0.99846	0.0015399	0.0030798	0.15201	TRUE
CAGE.Furin.g5594	Furin	85.243	25.523/3.1943/1.1557	85.243	3.1943	-4.3619	251.37	1081.1	2.9607	0.0015349	0.99847	0.0030697	0.15183	FALSE
CAGE.Olfr470.g987	Olfr470	351.29	494.95/637.27/637.96	351.29	637.27	0.8574	10127	9331.3	2.9605	0.99846	0.001536	0.003072	0.15185	TRUE
CAGE.Ccr3.g17874	Ccr3	156.91	239.72/311.45/389.48	156.91	311.45	0.98449	5616.8	2725.7	2.9599	0.99846	0.0015406	0.0030812	0.15201	TRUE
CAGE.Gm16451.g2118	Gm16451	173.2	341.31/298.67/339.78	173.2	339.78	0.9681	846.33	3167.8	2.9597	0.99846	0.0015414	0.0030828	0.15201	TRUE
CAGE.Slco1c1.g28771	Slco1c1	54.295	123.61/149.07/88.413	54.295	123.61	1.1722	943.52	548.59	2.9596	0.99844	0.0015563	0.0031127	0.153	TRUE
CAGE.B3gnt9.g33287	B3gnt9	172.66	338.81/361.49/327.07	172.66	338.81	0.96849	326.11	3152.7	2.9591	0.99846	0.0015441	0.0030883	0.15218	TRUE
CAGE.Myod1.g45877	Myod1	89.586	231.21/190.59/112.68	89.586	190.59	1.0807	3860	1165.4	2.9588	0.99845	0.0015507	0.0031014	0.15273	TRUE
CAGE.Prss40.g59810	Prss40	78.184	119.11/185.27/169.31	78.184	169.31	1.1049	1387.5	948.98	2.9582	0.99844	0.0015559	0.0031118	0.153	TRUE
CAGE.Tcl1b1.g57520	Tcl1b1	49.408	81.074/113.93/118.46	49.408	113.93	1.189	550.03	476.36	2.9563	0.99842	0.0015756	0.0031511	0.15366	TRUE
CAGE.Usp7.g12201	Usp7	33.663	1.0009/0/0	33.663	0	-5.1153	0.50092	268.94	2.9558	0.0015592	0.99844	0.0031184	0.153	FALSE
CAGE.Mup6.g11345	Mup6	33.663	0/0/0	33.663	0	-5.1153	0	268.94	2.9558	0.0015592	0.99844	0.0031184	0.153	FALSE
CAGE.Nkiras1.g61894	Nkiras1	33.663	0.50046/0.53239/0	33.663	0.50046	-4.5299	0.12574	268.94	2.9558	0.0015592	0.99844	0.0031184	0.153	FALSE
CAGE.Olfr1269.g16604	Olfr1269	181.89	293.77/354.57/532.21	181.89	354.57	0.95917	17626	3413	2.9558	0.99844	0.0015606	0.0031213	0.15302	TRUE
CAGE.Myl6.g29709	Myl6	669.45	1158.6/1134.5/1137.8	669.45	1137.8	0.76431	220.82	25115	2.9554	0.99844	0.0015616	0.0031231	0.15302	TRUE
CAGE.Camsap2.g31986	Camsap2	117.28	187.67/269.39/240.97	117.28	240.97	1.0326	1824	1751.7	2.9553	0.99843	0.0015657	0.0031314	0.15302	TRUE
CAGE.Ccdc184.g18457	Ccdc184	160.71	262.24/317.83/490.6	160.71	317.83	0.97938	16470	2826.8	2.9552	0.99844	0.0015643	0.0031285	0.15302	TRUE
CAGE.Ezh2.g76493	Ezh2	34.749	1.0009/0.53239/0	34.749	0.53239	-4.544	0.25148	281.92	2.9545	0.0015657	0.99843	0.0031314	0.15302	FALSE
CAGE.Fancd2os.g464	Fancd2os	209.58	401.87/389.17/572.66	209.58	401.87	0.93596	14665	4236	2.9545	0.99843	0.0015671	0.0031342	0.15302	TRUE
CAGE.Sparcl1.g75981	Sparcl1	300.79	527.98/554.21/650.09	300.79	554.21	0.87948	4940.4	7357.7	2.9544	0.99843	0.0015667	0.0031334	0.15302	TRUE
CAGE.Mier2.g56894	Mier2	304.05	559.51/572.31/557.06	304.05	559.51	0.8777	84.956	7480	2.9538	0.99843	0.00157	0.00314	0.15321	TRUE
CAGE.Ces2e.g32631	Ces2e	314.91	568.52/577.11/645.47	314.91	577.11	0.87182	2373.7	7892.8	2.9513	0.99842	0.0015826	0.0031651	0.15425	TRUE
CAGE.Ank2.g7668	Ank2	224.24	356.83/426.44/432.82	224.24	426.44	0.92428	2443.4	4696.5	2.9506	0.99841	0.0015869	0.0031737	0.15457	TRUE
CAGE.Pkib.g7578	Pkib	248.67	438.9/467.43/646.05	248.67	467.43	0.90782	16358	5500.1	2.9498	0.99841	0.0015905	0.003181	0.15483	TRUE
CAGE.Afg3l2.g257	Afg3l2	114.56	150.64/235.85/269.28	114.56	235.85	1.0353	4189.2	1690.6	2.9497	0.99841	0.0015946	0.0031891	0.15504	TRUE
CAGE.Reg3d.g9669	Reg3d	149.31	278.76/297.6/384.28	149.31	297.6	0.99028	3933.8	2527.5	2.9497	0.99841	0.0015929	0.0031857	0.15497	TRUE
CAGE.Carkd.g63275	Carkd	171.03	331.8/335.4/419.53	171.03	335.4	0.96754	3544.9	3107.6	2.9487	0.9984	0.0015975	0.003195	0.15523	TRUE
CAGE.Fam159a.g30577	Fam159a	48.865	96.589/124.58/112.68	48.865	112.68	1.1889	200.26	468.55	2.9482	0.99838	0.0016174	0.0032349	0.15679	TRUE
CAGE.Ect2l.g75620	Ect2l	197.09	310.79/380.12/400.46	197.09	380.12	0.9441	2610.6	3857.2	2.9471	0.99839	0.001605	0.00321	0.15587	TRUE
CAGE.Mrgprx2.g3346	Mrgprx2	33.12	0/0/0	33.12	0	-5.0925	0	262.53	2.9464	0.0016073	0.99839	0.0032145	0.15589	FALSE
CAGE.Smu1.g15436	Smu1	33.12	0/0/0	33.12	0	-5.0925	0	262.53	2.9464	0.0016073	0.99839	0.0032145	0.15589	FALSE
CAGE.Mrps22.g4169	Mrps22	123.25	251.23/259.8/203.98	123.25	251.23	1.0215	1152.8	1888.8	2.9448	0.99838	0.0016195	0.003239	0.15689	TRUE
CAGE.Sptlc3.g40041	Sptlc3	128.68	247.23/260.87/323.02	128.68	260.87	1.0139	2024.7	2016.4	2.9438	0.99838	0.0016245	0.003249	0.15728	TRUE
CAGE.1700001C02Rik.g13054	1700001C02Rik	72.755	185.67/158.65/153.71	72.755	158.65	1.1141	377.22	851.46	2.9437	0.99837	0.001632	0.003264	0.1579	TRUE
CAGE.Sat1.g6196	Sat1	58.095	130.62/129.37/183.76	58.095	130.62	1.1553	1412.7	607.15	2.9433	0.99836	0.0016387	0.0032774	0.158	TRUE
CAGE.Slc31a1.g51792	Slc31a1	99.902	16.015/4.7915/0.57786	99.902	4.7915	-4.1229	71.858	1374.1	2.9414	0.0016338	0.99837	0.0032677	0.1579	FALSE
CAGE.Tmem159.g58319	Tmem159	258.44	396.36/499.91/483.09	258.44	483.09	0.89986	3902.3	5833.8	2.9412	0.99836	0.0016352	0.0032704	0.1579	TRUE
CAGE.Xrcc6.g39960	Xrcc6	160.17	25.523/13.842/12.713	160.17	13.842	-3.4408	68.865	2812.3	2.941	0.0016359	0.99836	0.0032717	0.1579	FALSE
CAGE.Cmc2.g33756	Cmc2	158.54	313.29/303.46/410.28	158.54	313.29	0.97816	4752.2	2768.9	2.9408	0.99836	0.0016389	0.0032777	0.158	TRUE
CAGE.Mrpl40.g4293	Mrpl40	48.865	3.0028/1.0648/0	48.865	1.0648	-4.594	2.4448	468.55	2.9397	0.0016427	0.99836	0.0032855	0.15826	FALSE
CAGE.Abcb4.g63132	Abcb4	22.261	48.545/58.562/57.786	22.261	57.786	1.3376	43.004	146.04	2.9396	0.9983	0.0016985	0.0033971	0.16078	TRUE
CAGE.Pusl1.g53821	Pusl1	286.68	494.95/529.72/603.29	286.68	529.72	0.88351	3310.2	6836	2.9396	0.99836	0.0016436	0.0032871	0.15826	TRUE
CAGE.Izumo3.g43893	Izumo3	97.188	163.65/203.9/259.46	97.188	203.9	1.0613	2353.4	1318	2.9395	0.99835	0.0016499	0.0032999	0.15849	TRUE
CAGE.Rfwd2.g17896	Rfwd2	134.65	271.25/264.06/340.94	134.65	271.25	1.005	2454.1	2160.2	2.939	0.99835	0.0016497	0.0032993	0.15849	TRUE
CAGE.Nedd4.g2757	Nedd4	187.86	363.83/349.25/393.52	187.86	363.83	0.94992	547.14	3585.2	2.9389	0.99835	0.0016481	0.0032962	0.15849	TRUE
CAGE.Ap3s2.g27611	Ap3s2	76.556	165.65/121.38/176.83	76.556	165.65	1.1035	1042.2	919.34	2.9385	0.99834	0.0016587	0.0033175	0.15849	TRUE
CAGE.Hnrnpu.g33708	Hnrnpu	43.436	143.13/101.69/63.565	43.436	101.69	1.2084	1585.5	392.97	2.9384	0.99833	0.0016732	0.0033464	0.15929	TRUE
CAGE.Kifc3.g9532	Kifc3	133.02	212.7/268.32/283.15	133.02	268.32	1.0069	1657.2	2120.7	2.9381	0.99835	0.0016545	0.003309	0.15849	TRUE
CAGE.Ptgir.g67299	Ptgir	171.03	334.81/267.79/361.16	171.03	334.81	0.96498	2592.9	3107.6	2.938	0.99835	0.0016536	0.0033073	0.15849	TRUE
CAGE.Hinfp.g70655	Hinfp	10.316	24.522/38.332/30.627	10.316	30.627	1.4828	48.315	47.807	2.9375	0.99823	0.0017748	0.0035497	0.16514	TRUE
CAGE.Olfr745.g9771	Olfr745	121.08	206.19/247.03/338.63	121.08	247.03	1.0227	5029.1	1838.5	2.9374	0.99834	0.0016589	0.0033177	0.15849	TRUE
CAGE.Pcnt.g50502	Pcnt	35.292	3.5032/0/0.57786	35.292	0.57786	-4.5236	4.4458	288.48	2.9374	0.001655	0.99835	0.0033099	0.15849	FALSE
CAGE.Cct5.g33818	Cct5	54.295	142.13/105.41/123.08	54.295	123.08	1.1661	337.52	548.59	2.937	0.99833	0.0016743	0.0033487	0.1593	TRUE
CAGE.Zbtb45.g56573	Zbtb45	32.577	0/0.53239/0	32.577	0	-5.0694	0.14172	256.17	2.9369	0.0016574	0.99834	0.0033148	0.15849	FALSE
CAGE.Atm.g61870	Atm	32.577	3.5032/0/0	32.577	0	-5.0694	6.1363	256.17	2.9369	0.0016574	0.99834	0.0033148	0.15849	FALSE
CAGE.Zscan4d.g15606	Zscan4d	32.577	0/2.1295/0	32.577	0	-5.0694	2.2675	256.17	2.9369	0.0016574	0.99834	0.0033148	0.15849	FALSE
CAGE.Srrd.g7815	Srrd	32.577	2.5023/0/0	32.577	0	-5.0694	3.1307	256.17	2.9369	0.0016574	0.99834	0.0033148	0.15849	FALSE
CAGE.Lsm11.g68689	Lsm11	32.577	0.50046/0.53239/0	32.577	0.50046	-4.484	0.12574	256.17	2.9369	0.0016574	0.99834	0.0033148	0.15849	FALSE
CAGE.Zc3h14.g5602	Zc3h14	158.54	251.73/313.04/537.41	158.54	313.04	0.97704	27050	2768.9	2.9362	0.99834	0.0016636	0.0033272	0.15875	TRUE
CAGE.Gm7361.g20698	Gm7361	33.663	3.5032/0.53239/0	33.663	0.53239	-4.4995	4.5546	268.94	2.9361	0.001662	0.99834	0.003324	0.15869	FALSE
CAGE.Slmo1.g25929	Slmo1	79.27	170.66/167.17/190.12	79.27	170.66	1.0966	195.42	968.91	2.9359	0.99833	0.0016721	0.0033443	0.15929	TRUE
CAGE.C1qb.g14423	C1qb	119.99	233.71/315.17/245.01	119.99	245.01	1.0238	2525	1813.6	2.9357	0.99833	0.0016679	0.0033357	0.15906	TRUE
CAGE.Kif17.g65358	Kif17	103.7	219.7/215.62/187.23	103.7	215.62	1.0488	411.33	1454	2.935	0.99833	0.0016733	0.0033466	0.15929	TRUE
CAGE.Gsk3b.g37342	Gsk3b	68.954	145.63/151.2/153.71	68.954	151.2	1.1215	18.637	785.41	2.9346	0.99832	0.0016814	0.0033628	0.15978	TRUE
CAGE.Olfr448.g1475	Olfr448	440.33	698.64/777.28/1000.3	440.33	777.28	0.81844	27955	13194	2.9334	0.99832	0.0016763	0.0033526	0.15939	TRUE
CAGE.Gm5346.g55150	Gm5346	81.442	139.13/174.62/224.21	81.442	174.62	1.091	1859.4	1009.2	2.9331	0.99831	0.0016866	0.0033731	0.16015	TRUE
CAGE.Nf1.g50863	Nf1	584.75	1003.4/986.51/1050	584.75	1003.4	0.77799	1226.5	20398	2.9314	0.99831	0.0016874	0.0033748	0.16015	TRUE
CAGE.Brd9.g50970	Brd9	101.53	194.18/214.02/211.5	101.53	211.5	1.0514	153.15	1408.1	2.9305	0.9983	0.0016981	0.0033961	0.16078	TRUE
CAGE.AU021092.g36345	AU021092	268.76	495.95/499.38/607.33	268.76	499.38	0.89135	5832.8	6193.5	2.9304	0.99831	0.0016932	0.0033864	0.16061	TRUE
CAGE.Cdc14a.g27935	Cdc14a	168.86	302.28/330.61/418.95	168.86	330.61	0.96518	4303.1	3047.7	2.93	0.9983	0.0016965	0.0033931	0.16078	TRUE
CAGE.Il22ra2.g17249	Il22ra2	312.2	479.44/570.72/656.45	312.2	570.72	0.86824	7840.8	7788.9	2.9293	0.9983	0.0016991	0.0033981	0.16078	TRUE
CAGE.Eif2b1.g63942	Eif2b1	3.8006	12.011/13.842/40.45	3.8006	13.842	1.6284	355.67	11.753	2.929	0.99804	0.0019627	0.0039255	0.17424	TRUE
CAGE.Otub1.g31867	Otub1	186.23	359.83/360.43/421.84	186.23	360.43	0.94888	1885.9	3538	2.9286	0.9983	0.0017041	0.0034081	0.16108	TRUE
CAGE.Polg.g72031	Polg	34.749	2.0018/0/0.57786	34.749	0.57786	-4.5018	1.1808	281.92	2.9283	0.0017042	0.9983	0.0034085	0.16108	FALSE
CAGE.Svs2.g76831	Svs2	32.034	0/0/0	32.034	0	-5.0459	0	249.87	2.9273	0.0017098	0.99829	0.0034196	0.16142	FALSE
CAGE.Mtg2.g43	Mtg2	32.034	3.0028/0/0	32.034	0	-5.0459	4.5083	249.87	2.9273	0.0017098	0.99829	0.0034196	0.16142	FALSE
CAGE.Polg.g33286	Polg	33.12	6.506/0.53239/0	33.12	0.53239	-4.4768	17.984	262.53	2.9266	0.0017132	0.99829	0.0034265	0.16155	FALSE
CAGE.Incenp.g78344	Incenp	33.12	1.5014/0.53239/0	33.12	0.53239	-4.4768	0.61119	262.53	2.9266	0.0017132	0.99829	0.0034265	0.16155	FALSE
CAGE.Shc4.g70998	Shc4	219.89	321.8/417.39/505.05	219.89	417.39	0.9215	8411.3	4558.3	2.9252	0.99828	0.001722	0.0034441	0.16228	TRUE
CAGE.Ccdc105.g40306	Ccdc105	201.98	341.81/387.04/424.73	201.98	387.04	0.93491	1732.9	4003.9	2.9247	0.99828	0.0017249	0.0034499	0.16246	TRUE
CAGE.Med13.g65495	Med13	12.488	44.541/35.67/23.692	12.488	35.67	1.4429	111.08	62.929	2.9223	0.99816	0.0018436	0.0036872	0.16769	TRUE
CAGE.Nudt1.g14721	Nudt1	224.78	341.31/425.38/468.64	224.78	425.38	0.91721	4469.4	4713.8	2.9217	0.99826	0.0017416	0.0034831	0.16393	TRUE
CAGE.Lztr1.g57549	Lztr1	218.27	414.38/409.94/517.76	218.27	414.38	0.92176	5353.9	4506.9	2.9213	0.99826	0.001744	0.0034879	0.16406	TRUE
CAGE.Arpc1a.g60766	Arpc1a	142.25	283.76/283.76/255.99	142.25	283.76	0.99119	385.53	2348.1	2.9202	0.99825	0.0017517	0.0035035	0.1646	TRUE
CAGE.Serpinb3a.g23329	Serpinb3a	91.758	167.65/193.26/241.55	91.758	193.26	1.0664	1493.7	1208.3	2.9199	0.99824	0.0017581	0.0035161	0.16475	TRUE
CAGE.Gm13084.g71095	Gm13084	66.24	145.63/124.05/187.23	66.24	145.63	1.1248	1098	739.37	2.9198	0.99824	0.0017642	0.0035285	0.16475	TRUE
CAGE.Cers3.g19478	Cers3	454.45	768.71/798.05/806.69	454.45	798.05	0.81099	467.84	13849	2.9197	0.99825	0.0017518	0.0035035	0.1646	TRUE
CAGE.4933409G03Rik.g1313	4933409G03Rik	34.206	6.0055/0/0.57786	34.206	0.57786	-4.4798	14.897	275.4	2.919	0.0017556	0.99824	0.0035111	0.16475	FALSE
CAGE.Gm5617.g31687	Gm5617	178.63	346.82/328.48/484.82	178.63	346.82	0.95331	9691	3320.3	2.9188	0.99824	0.0017585	0.0035171	0.16475	TRUE
CAGE.Iqgap1.g62597	Iqgap1	36.378	87.08/79.858/138.69	36.378	87.08	1.2366	1357.7	301.77	2.9187	0.99821	0.0017899	0.0035798	0.16603	TRUE
CAGE.Olfr456.g53806	Olfr456	272.56	382.85/504.7/641.43	272.56	504.7	0.88643	16770	6327.9	2.9183	0.99824	0.0017605	0.0035211	0.16475	TRUE
CAGE.Glra4.g65623	Glra4	175.92	334.81/383.32/342.09	175.92	342.09	0.95554	876.27	3243.8	2.9178	0.99824	0.0017646	0.0035291	0.16475	TRUE
CAGE.Dach2.g55699	Dach2	245.96	439.4/460.51/592.88	245.96	460.51	0.90212	8983.9	5408.6	2.9175	0.99823	0.0017652	0.0035305	0.16475	TRUE
CAGE.Tbl1x.g9937	Tbl1x	31.491	0/0/0	31.491	0	-5.022	0	243.62	2.9174	0.0017645	0.99824	0.0035291	0.16475	FALSE
CAGE.Cyp2c50.g70049	Cyp2c50	31.491	0/0/0	31.491	0	-5.022	0	243.62	2.9174	0.0017645	0.99824	0.0035291	0.16475	FALSE
CAGE.Vrk1.g37053	Vrk1	31.491	0/0/0	31.491	0	-5.022	0	243.62	2.9174	0.0017645	0.99824	0.0035291	0.16475	FALSE
CAGE.Pprc1.g5781	Pprc1	31.491	0/0/0	31.491	0	-5.022	0	243.62	2.9174	0.0017645	0.99824	0.0035291	0.16475	FALSE
CAGE.Dnajc10.g53089	Dnajc10	85.243	181.17/193.79/169.31	85.243	181.17	1.0788	149.91	1081.1	2.9173	0.99823	0.0017736	0.0035472	0.16514	TRUE
CAGE.Smarca5.g57985	Smarca5	286.13	526.98/459.98/540.3	286.13	526.98	0.87877	2333.3	6816.2	2.9173	0.99823	0.0017661	0.0035322	0.16475	TRUE
CAGE.Ccbl1.g16979	Ccbl1	345.31	561.51/623.42/678.99	345.31	623.42	0.85044	3459.9	9089.3	2.9171	0.99823	0.0017669	0.0035337	0.16475	TRUE
CAGE.Npas3.g44707	Npas3	412.1	706.65/730.43/754.11	412.1	730.43	0.82424	563.11	11919	2.9159	0.99823	0.0017736	0.0035473	0.16514	TRUE
CAGE.Zfp583.g58413	Zfp583	167.77	242.72/327.95/416.06	167.77	327.95	0.9628	7513.5	3017.9	2.9158	0.99822	0.0017761	0.0035522	0.16514	TRUE
CAGE.AI464131.g7598	AI464131	41.264	75.569/96.894/114.99	41.264	96.894	1.2118	391.18	364.04	2.9157	0.9982	0.0018022	0.0036043	0.16674	TRUE
CAGE.Krtap7-1.g49914	Krtap7-1	186.77	350.82/392.9/360.58	186.77	360.58	0.94534	569.82	3553.7	2.9157	0.99822	0.0017762	0.0035524	0.16514	TRUE
CAGE.Ckmt1.g28755	Ckmt1	135.74	200.68/272.05/312.04	135.74	272.05	0.99776	3346.3	2186.7	2.915	0.99822	0.0017818	0.0035636	0.16556	TRUE
CAGE.Vmn2r111.g62302	Vmn2r111	264.42	397.86/490.86/571.5	264.42	490.86	0.88999	7575.8	6041.1	2.9134	0.99821	0.0017881	0.0035762	0.16602	TRUE
CAGE.Pcdhb10.g72585	Pcdhb10	199.26	336.31/381.72/436.86	199.26	381.72	0.9344	2551.4	3922.2	2.9134	0.99821	0.0017888	0.0035776	0.16602	TRUE
CAGE.Eif5b.g40024	Eif5b	43.436	86.079/101.15/160.07	43.436	101.15	1.2009	1849	392.97	2.9116	0.99818	0.001824	0.003648	0.16674	TRUE
CAGE.Kctd5.g29503	Kctd5	370.83	752.69/607.98/663.96	370.83	663.96	0.83861	5503.1	10139	2.9112	0.9982	0.0018006	0.0036011	0.16674	TRUE
CAGE.Akr1c13.g42772	Akr1c13	91.215	22.02/4.2591/2.8893	91.215	4.2591	-4.1321	158.67	1197.5	2.9112	0.0018004	0.9982	0.0036008	0.16674	FALSE
CAGE.C2cd4d.g54840	C2cd4d	208.49	359.83/397.16/425.31	208.49	397.16	0.92645	1092.8	4202.6	2.9103	0.99819	0.0018065	0.0036131	0.16674	TRUE
CAGE.Lrrtm2.g52658	Lrrtm2	159.08	264.24/325.29/312.62	159.08	312.62	0.9702	1250.5	2783.3	2.9103	0.99819	0.0018078	0.0036157	0.16674	TRUE
CAGE.Stoml3.g17367	Stoml3	223.15	415.38/495.65/421.84	223.15	421.84	0.91563	2745	4661.8	2.91	0.99819	0.0018081	0.0036163	0.16674	TRUE
CAGE.Dnajc9.g62257	Dnajc9	33.663	2.0018/0/0.57786	33.663	0.57786	-4.4573	1.1808	268.94	2.9097	0.0018091	0.99819	0.0036182	0.16674	FALSE
CAGE.Recql4.g22184	Recql4	33.663	3.5032/0.53239/0.57786	33.663	0.57786	-4.4573	4.2799	268.94	2.9097	0.0018091	0.99819	0.0036182	0.16674	FALSE
CAGE.Lamtor4.g26093	Lamtor4	33.663	12.011/0.53239/0.57786	33.663	0.57786	-4.4573	65.36	268.94	2.9097	0.0018091	0.99819	0.0036182	0.16674	FALSE
CAGE.Efr3a.g18862	Efr3a	142.25	229.71/283.23/301.64	142.25	283.23	0.9885	1601.7	2348.1	2.9093	0.99819	0.0018143	0.0036287	0.16674	TRUE
CAGE.Treh.g14995	Treh	204.15	361.83/389.71/457.67	204.15	389.71	0.92942	2697.7	4069.8	2.9087	0.99818	0.0018161	0.0036322	0.16674	TRUE
CAGE.Mrps7.g53697	Mrps7	73.298	158.65/148/228.83	73.298	158.65	1.1035	2519.8	861.04	2.9086	0.99817	0.0018269	0.0036538	0.16674	TRUE
CAGE.Dnaic2.g6264	Dnaic2	65.697	4.0037/2.1295/0	65.697	2.1295	-4.4136	4.0237	730.28	2.9084	0.0018161	0.99818	0.0036323	0.16674	FALSE
CAGE.Psg29.g78296	Psg29	266.59	330.8/494.05/498.69	266.59	494.05	0.88758	13336	6117.1	2.9083	0.99818	0.0018174	0.0036349	0.16674	TRUE
CAGE.Gm2a.g27734	Gm2a	221.52	411.38/418.99/466.91	221.52	418.99	0.91639	1177.3	4609.9	2.9083	0.99818	0.0018179	0.0036358	0.16674	TRUE
CAGE.Evc.g32435	Evc	100.45	153.14/208.7/212.07	100.45	208.7	1.0476	1548.9	1385.4	2.9083	0.99818	0.0018233	0.0036467	0.16674	TRUE
CAGE.Fam71f2.g45687	Fam71f2	123.25	228.21/263.53/249.64	123.25	249.64	1.0124	326.08	1888.8	2.9081	0.99818	0.0018223	0.0036446	0.16674	TRUE
CAGE.Vmn1r74.g19215	Vmn1r74	21.175	55.05/55.368/32.938	21.175	55.05	1.3378	244.53	135.71	2.9079	0.99812	0.0018843	0.0037686	0.16907	TRUE
CAGE.Olfr1383.g26052	Olfr1383	30.948	0/0/0	30.948	0	-4.9977	0	237.43	2.9075	0.0018218	0.99818	0.0036435	0.16674	FALSE
CAGE.Phf7.g39	Phf7	30.948	0.50046/0/0	30.948	0	-4.9977	0.12523	237.43	2.9075	0.0018218	0.99818	0.0036435	0.16674	FALSE
CAGE.Rnmt.g48120	Rnmt	30.948	0/0/0.57786	30.948	0	-4.9977	0.16696	237.43	2.9075	0.0018218	0.99818	0.0036435	0.16674	FALSE
CAGE.Kcnh1.g67961	Kcnh1	30.948	0.50046/0/0	30.948	0	-4.9977	0.12523	237.43	2.9075	0.0018218	0.99818	0.0036435	0.16674	FALSE
CAGE.Gtf2e2.g39136	Gtf2e2	30.948	0/0/0	30.948	0	-4.9977	0	237.43	2.9075	0.0018218	0.99818	0.0036435	0.16674	FALSE
CAGE.Ndufv3.g11747	Ndufv3	30.948	0/0/0.57786	30.948	0	-4.9977	0.16696	237.43	2.9075	0.0018218	0.99818	0.0036435	0.16674	FALSE
CAGE.Umps.g42593	Umps	30.948	0/0/1.1557	30.948	0	-4.9977	0.66785	237.43	2.9075	0.0018218	0.99818	0.0036435	0.16674	FALSE
CAGE.Amica1.g62183	Amica1	149.31	270.25/295.47/398.15	149.31	295.47	0.97996	5588.9	2527.5	2.9073	0.99817	0.0018254	0.0036508	0.16674	TRUE
CAGE.Csdc2.g62196	Csdc2	293.19	431.4/537.71/539.14	293.19	537.71	0.87275	5652.4	7075.1	2.907	0.99817	0.0018251	0.0036501	0.16674	TRUE
CAGE.Rasgrp2.g59789	Rasgrp2	413.73	629.08/732.03/855.23	413.73	732.03	0.82171	12889	11991	2.9068	0.99817	0.001826	0.0036521	0.16674	TRUE
CAGE.Lpar5.g16527	Lpar5	98.274	204.69/171.96/234.61	98.274	204.69	1.051	983.24	1340.3	2.9066	0.99817	0.0018333	0.0036667	0.16699	TRUE
CAGE.Tm4sf1.g56743	Tm4sf1	138.99	294.77/277.37/225.94	138.99	277.37	0.99165	1473.8	2266.9	2.9064	0.99817	0.0018316	0.0036631	0.16697	TRUE
CAGE.Xrcc2.g76952	Xrcc2	85.243	13.012/3.7267/0.57786	85.243	3.7267	-4.1895	48.065	1081.1	2.9062	0.0018292	0.99817	0.0036585	0.16686	FALSE
CAGE.Jade2.g76620	Jade2	99.902	179.66/207.63/228.25	99.902	207.63	1.048	603.72	1374.1	2.9062	0.99816	0.0018359	0.0036717	0.16708	TRUE
CAGE.Ppapdc1b.g49460	Ppapdc1b	158.54	266.74/311.45/364.63	158.54	311.45	0.96968	2413.4	2768.9	2.9058	0.99817	0.0018339	0.0036677	0.16699	TRUE
CAGE.Olfr220.g50229	Olfr220	92.301	193.68/202.31/175.09	92.301	193.68	1.0611	209.95	1219.1	2.9034	0.99815	0.0018531	0.0037062	0.16807	TRUE
CAGE.Asun.g21895	Asun	46.151	3.0028/1.0648/0.57786	46.151	1.0648	-4.5132	1.9964	430.19	2.9029	0.0018483	0.99815	0.0036967	0.16802	FALSE
CAGE.Gabra6.g51318	Gabra6	214.46	364.83/406.74/434.55	214.46	406.74	0.92021	1264.8	4387.7	2.9028	0.99815	0.0018504	0.0037009	0.16805	TRUE
CAGE.Patl1.g19145	Patl1	58.095	129.62/130.97/110.95	58.095	129.62	1.1442	175.19	607.15	2.9027	0.99813	0.0018671	0.0037341	0.16858	TRUE
CAGE.E2f3.g8255	E2f3	65.154	4.0037/2.1295/0	65.154	2.1295	-4.4018	4.0237	721.22	2.9025	0.0018508	0.99815	0.0037016	0.16805	FALSE
CAGE.Ssr3.g48460	Ssr3	88.501	186.67/182.08/247.9	88.501	186.67	1.0682	1885.2	1144.1	2.9023	0.99814	0.0018602	0.0037203	0.1684	TRUE
CAGE.Bend7.g26611	Bend7	387.12	689.13/673.47/852.34	387.12	689.13	0.83036	13442	10829	2.9022	0.99815	0.0018531	0.0037062	0.16807	TRUE
CAGE.Inadl.g43517	Inadl	85.786	181.67/207.1/174.51	85.786	181.67	1.0737	348.96	1091.5	2.9021	0.99814	0.0018621	0.0037242	0.16841	TRUE
CAGE.Ostc.g48793	Ostc	158	310.28/315.7/292.98	158	310.28	0.96923	164.5	2754.5	2.9016	0.99814	0.0018586	0.0037171	0.1684	TRUE
CAGE.Extl1.g16684	Extl1	184.06	259.24/355.1/359.43	184.06	355.1	0.9443	4604.3	3475.3	2.9014	0.99814	0.0018592	0.0037183	0.1684	TRUE
CAGE.Wwc1.g42284	Wwc1	374.09	628.58/668.14/836.74	374.09	668.14	0.83508	14995	10275	2.9009	0.99814	0.001861	0.0037219	0.1684	TRUE
CAGE.Gm13242.g12445	Gm13242	133.57	234.21/292.81/267.55	133.57	267.55	0.99688	874.7	2133.8	2.9005	0.99813	0.0018664	0.0037327	0.16858	TRUE
CAGE.Acat2.g71836	Acat2	72.212	3.5032/2.6619/0	72.212	2.6619	-4.3214	3.8968	841.91	2.8998	0.0018672	0.99813	0.0037344	0.16858	FALSE
CAGE.Nlrp9c.g19423	Nlrp9c	29.319	78.072/58.562/72.233	29.319	72.233	1.2723	110.48	219.17	2.8987	0.99808	0.0019193	0.0038385	0.17172	TRUE
CAGE.control.g66619	CAGE.control.g66619	153.11	254.23/327.95/301.64	153.11	301.64	0.97364	1469.9	2626	2.8985	0.99812	0.0018773	0.0037546	0.16902	TRUE
CAGE.Tjp3.g73252	Tjp3	255.19	474.44/432.3/569.77	255.19	474.44	0.89206	5432.2	5721.8	2.8985	0.99812	0.0018755	0.0037509	0.16902	TRUE
CAGE.Sct.g27024	Sct	218.81	385.35/425.91/413.75	218.81	413.75	0.91599	477.07	4524	2.8983	0.99812	0.0018772	0.0037543	0.16902	TRUE
CAGE.Adgre1.g3449	Adgre1	263.87	418.38/488.73/591.73	263.87	488.73	0.88669	7778.7	6022.2	2.8975	0.99812	0.0018811	0.0037622	0.16902	TRUE
CAGE.2900092C05Rik.g57824	2900092C05Rik	161.26	276.25/315.7/323.6	161.26	315.7	0.96487	809.39	2841.4	2.8975	0.99812	0.0018831	0.0037662	0.16906	TRUE
CAGE.Igf1r.g34802	Igf1r	31.491	1.0009/0.53239/0	31.491	0.53239	-4.4062	0.25148	243.62	2.8975	0.001881	0.99812	0.003762	0.16902	FALSE
CAGE.Ldha.g51897	Ldha	31.491	1.0009/0.53239/0	31.491	0.53239	-4.4062	0.25148	243.62	2.8975	0.001881	0.99812	0.003762	0.16902	FALSE
CAGE.Rpp25l.g58357	Rpp25l	30.405	0.50046/0.53239/0	30.405	0.50046	-4.3875	0.12574	231.28	2.8973	0.0018817	0.99812	0.0037633	0.16902	FALSE
CAGE.Wbscr16.g47063	Wbscr16	30.405	1.0009/0/0	30.405	0	-4.9729	0.50092	231.28	2.8973	0.0018817	0.99812	0.0037633	0.16902	FALSE
CAGE.Snrpe.g38316	Snrpe	30.405	1.5014/0/0	30.405	0	-4.9729	1.1271	231.28	2.8973	0.0018817	0.99812	0.0037633	0.16902	FALSE
CAGE.Trim67.g67921	Trim67	10.316	15.014/30.346/30.627	10.316	30.346	1.4699	117.58	47.807	2.8969	0.99798	0.0020215	0.004043	0.17694	TRUE
CAGE.Tada2a.g16386	Tada2a	20.632	51.047/77.196/53.741	20.632	53.741	1.3395	278.7	130.64	2.8968	0.99805	0.0019546	0.0039092	0.17362	TRUE
CAGE.Dpysl5.g11887	Dpysl5	405.04	711.65/883.23/717.12	405.04	717.12	0.82262	13810	11607	2.8967	0.99811	0.0018854	0.0037709	0.16908	TRUE
CAGE.Nmnat3.g46692	Nmnat3	406.13	641.59/718.72/876.61	406.13	718.72	0.82197	15440	11655	2.8955	0.99811	0.0018928	0.0037855	0.16964	TRUE
CAGE.Slc39a9.g39041	Slc39a9	67.868	90.083/148/179.14	67.868	148	1.1134	2162	766.88	2.8937	0.99808	0.0019171	0.0038342	0.17172	TRUE
CAGE.Sec14l4.g61634	Sec14l4	224.24	422.39/408.87/462.29	224.24	422.39	0.91053	887.37	4696.5	2.8914	0.99808	0.0019186	0.0038373	0.17172	TRUE
CAGE.Vmn2r87.g45248	Vmn2r87	153.65	299.77/308.78/302.22	153.65	302.22	0.97132	24.527	2640.1	2.8914	0.99808	0.0019203	0.0038406	0.17172	TRUE
CAGE.Olfr578.g65859	Olfr578	57.01	147.64/127.24/76.855	57.01	127.24	1.1445	1477.3	590.21	2.8908	0.99806	0.0019395	0.0038789	0.17314	TRUE
CAGE.Gorasp1.g6522	Gorasp1	48.322	92.084/123.51/110.37	48.322	110.37	1.1751	253.56	460.79	2.8906	0.99805	0.0019465	0.003893	0.17319	TRUE
CAGE.Colec10.g47251	Colec10	48.322	126.62/78.793/110.37	48.322	110.37	1.1751	630.54	460.79	2.8906	0.99805	0.0019465	0.003893	0.17319	TRUE
CAGE.Vps13d.g23947	Vps13d	51.58	81.575/121.92/116.73	51.58	116.73	1.1629	631.33	508.03	2.8904	0.99805	0.0019454	0.0038907	0.17319	TRUE
CAGE.Vmn1r135.g41478	Vmn1r135	46.151	106.1/108.07/94.191	46.151	106.1	1.1836	72.832	430.19	2.8902	0.99805	0.0019501	0.0039002	0.17332	TRUE
CAGE.Atp6v1e1.g65439	Atp6v1e1	170.49	283.26/355.63/331.11	170.49	331.11	0.95359	1445.6	3092.6	2.8884	0.99806	0.0019379	0.0038758	0.1731	TRUE
CAGE.Zfp180.g74198	Zfp180	170.49	304.78/342.32/331.11	170.49	331.11	0.95359	409.58	3092.6	2.8884	0.99806	0.0019379	0.0038758	0.1731	TRUE
CAGE.Olfr444.g70900	Olfr444	115.65	235.22/259.8/229.99	115.65	235.22	1.0179	315.96	1715	2.8872	0.99805	0.0019483	0.0038965	0.17325	TRUE
CAGE.Gm20736.g64670	Gm20736	29.862	0/0/0	29.862	0	-4.9478	0	225.2	2.8871	0.0019444	0.99806	0.0038887	0.17319	FALSE
CAGE.Brd8.g77005	Brd8	29.862	4.5041/0/0	29.862	0	-4.9478	10.144	225.2	2.8871	0.0019444	0.99806	0.0038887	0.17319	FALSE
CAGE.Dld.g46708	Dld	29.862	0.50046/0.53239/0	29.862	0.50046	-4.3624	0.12574	225.2	2.8871	0.0019444	0.99806	0.0038887	0.17319	FALSE
CAGE.Olfr1246.g45661	Olfr1246	16.288	44.04/34.073/45.073	16.288	44.04	1.3814	50.211	92.493	2.8856	0.99795	0.0020456	0.0040913	0.17779	TRUE
CAGE.Sptlc1.g4971	Sptlc1	46.694	7.0064/0/1.1557	46.694	1.1557	-4.4676	17.783	437.77	2.8832	0.0019682	0.99803	0.0039365	0.17463	FALSE
CAGE.Pcdhga8.g2057	Pcdhga8	28.233	42.539/69.743/102.28	28.233	69.743	1.275	899.4	207.27	2.8832	0.99798	0.0020188	0.0040375	0.17694	TRUE
CAGE.Zfp191.g47049	Zfp191	298.08	490.95/543.57/602.13	298.08	543.57	0.86458	3099.1	7256.3	2.8818	0.99802	0.0019772	0.0039545	0.17534	TRUE
CAGE.Trim61.g68869	Trim61	240.53	392.86/448.8/564.57	240.53	448.8	0.89711	8265.8	5227.3	2.8807	0.99802	0.0019847	0.0039694	0.1759	TRUE
CAGE.Golga7.g1751	Golga7	133.02	194.68/265.66/344.98	133.02	265.66	0.99253	5665.2	2120.7	2.8803	0.99801	0.0019906	0.0039811	0.17623	TRUE
CAGE.Nkx2-5.g48962	Nkx2-5	142.8	282.76/274.18/403.92	142.8	282.76	0.98065	7377.3	2361.8	2.88	0.99801	0.0019915	0.003983	0.17623	TRUE
CAGE.Dbr1.g37389	Dbr1	27.69	68.563/65.483/90.724	27.69	68.563	1.2778	250.3	201.41	2.88	0.99796	0.0020407	0.0040813	0.1776	TRUE
CAGE.Pebp4.g74845	Pebp4	172.11	332.3/423.78/333.43	172.11	333.43	0.94996	4082.5	3137.7	2.8798	0.99801	0.0019918	0.0039836	0.17623	TRUE
CAGE.Zfp119b.g34270	Zfp119b	118.36	239.72/174.62/240.39	118.36	239.72	1.012	2119.1	1776.4	2.8794	0.998	0.0019973	0.0039947	0.17663	TRUE
CAGE.Scgb1b3.g21039	Scgb1b3	53.209	108.6/127.77/119.62	53.209	119.62	1.1538	93.949	532.24	2.8785	0.99798	0.002019	0.004038	0.17694	TRUE
CAGE.Zfp65.g70996	Zfp65	117.82	238.72/228.93/264.66	117.82	238.72	1.0126	384.42	1764	2.8785	0.998	0.0020028	0.0040056	0.17667	TRUE
CAGE.Spata31.g53072	Spata31	223.69	417.88/420.58/505.05	223.69	420.58	0.90786	3570.8	4679.1	2.8783	0.998	0.0019999	0.0039998	0.17667	TRUE
CAGE.Olfr406.g26717	Olfr406	118.91	222.2/240.64/245.59	118.91	240.64	1.011	182.18	1788.8	2.8783	0.998	0.0020042	0.0040084	0.17667	TRUE
CAGE.Usp49.g14604	Usp49	218.81	412.38/395.03/421.84	218.81	412.38	0.91122	195.22	4524	2.8779	0.998	0.0020027	0.0040054	0.17667	TRUE
CAGE.Dnajc9.g67182	Dnajc9	30.405	2.5023/0.53239/0	30.405	0.53239	-4.3571	2.082	231.28	2.8772	0.0020059	0.99799	0.0040118	0.17667	FALSE
CAGE.Gm11562.g16475	Gm11562	163.97	319.29/316.24/412.01	163.97	319.29	0.95719	4303.3	2914.5	2.8771	0.99799	0.0020091	0.0040182	0.17667	TRUE
CAGE.Cbwd1.g6726	Cbwd1	29.319	0.50046/2.1295/0	29.319	0.50046	-4.3368	1.4522	219.17	2.8766	0.0020101	0.99799	0.0040201	0.17667	FALSE
CAGE.Msmo1.g43873	Msmo1	29.319	3.5032/0/0	29.319	0	-4.9222	6.1363	219.17	2.8766	0.0020101	0.99799	0.0040201	0.17667	FALSE
CAGE.Atp5sl.g6152	Atp5sl	29.319	0.50046/6.921/0	29.319	0.50046	-4.3368	20.737	219.17	2.8766	0.0020101	0.99799	0.0040201	0.17667	FALSE
CAGE.Cog6.g33046	Cog6	29.319	6.0055/0/0	29.319	0	-4.9222	18.033	219.17	2.8766	0.0020101	0.99799	0.0040201	0.17667	FALSE
CAGE.Gm8300.g69555	Gm8300	29.319	0.50046/0.53239/0	29.319	0.50046	-4.3368	0.12574	219.17	2.8766	0.0020101	0.99799	0.0040201	0.17667	FALSE
CAGE.Dll1.g45990	Dll1	182.43	315.29/350.84/357.12	182.43	350.84	0.9397	651.7	3428.5	2.8762	0.99799	0.0020143	0.0040287	0.17687	TRUE
CAGE.Letm1.g69835	Letm1	74.384	97.59/159.72/203.41	74.384	159.72	1.0922	2884.3	880.33	2.876	0.99797	0.0020261	0.0040522	0.1771	TRUE
CAGE.Zfp395.g50993	Zfp395	362.69	619.57/647.38/658.76	362.69	647.38	0.83414	451.53	9799.4	2.8759	0.99799	0.0020145	0.004029	0.17687	TRUE
CAGE.Adcy6.g43552	Adcy6	219.35	385.35/413.13/490.03	219.35	413.13	0.91029	3342.2	4541.1	2.8756	0.99798	0.0020175	0.0040349	0.17694	TRUE
CAGE.Pthlh.g6807	Pthlh	135.19	269.25/194.85/335.74	135.19	269.25	0.98861	4977.7	2173.5	2.8754	0.99798	0.0020213	0.0040425	0.17694	TRUE
CAGE.Ankrd36.g66033	Ankrd36	160.71	363.83/313.58/308.58	160.71	313.58	0.95997	1275.4	2826.8	2.8751	0.99798	0.002022	0.004044	0.17694	TRUE
CAGE.Naip2.g13948	Naip2	72.755	156.64/167.7/125.97	72.755	156.64	1.0959	531.47	851.46	2.8749	0.99797	0.0020337	0.0040674	0.1776	TRUE
CAGE.Olfr346.g12209	Olfr346	266.59	412.88/491.39/575.55	266.59	491.39	0.8798	6623.4	6117.1	2.8743	0.99797	0.0020253	0.0040507	0.1771	TRUE
CAGE.Mmp11.g37468	Mmp11	134.11	267.25/235.85/328.22	134.11	267.25	0.98944	2352.2	2147	2.8733	0.99797	0.0020349	0.0040698	0.1776	TRUE
CAGE.Ccdc144b.g34212	Ccdc144b	125.42	182.67/289.09/251.95	125.42	251.95	1.0006	3089.5	1939.5	2.873	0.99796	0.0020374	0.0040749	0.1776	TRUE
CAGE.Prkg2.g62596	Prkg2	247.58	459.92/442.95/565.15	247.58	459.92	0.89079	5680.3	5463.4	2.8727	0.99796	0.0020355	0.004071	0.1776	TRUE
CAGE.Pigr.g19777	Pigr	162.34	214.2/316.24/355.96	162.34	316.24	0.95767	5995.2	2870.5	2.8724	0.99796	0.0020393	0.0040785	0.1776	TRUE
CAGE.Ccr4.g51944	Ccr4	79.27	3.5032/4.2591/0	79.27	3.5032	-4.1558	6.4219	968.91	2.8723	0.0020373	0.99796	0.0040746	0.1776	FALSE
CAGE.Aspa.g20168	Aspa	35.292	84.077/97.427/78.589	35.292	84.077	1.2291	104.16	288.48	2.8723	0.99792	0.0020766	0.0041533	0.17839	TRUE
CAGE.Evc2.g44110	Evc2	191.66	294.27/366.28/376.19	191.66	366.28	0.93082	2641.9	3696.4	2.8722	0.99796	0.00204	0.00408	0.1776	TRUE
CAGE.Zc3h18.g18129	Zc3h18	153.11	300.28/294.41/415.48	153.11	300.28	0.96711	6653.4	2626	2.8718	0.99796	0.0020434	0.0040869	0.17774	TRUE
CAGE.Gdpd3.g30814	Gdpd3	84.157	177.66/161.85/182.6	84.157	177.66	1.069	137.31	1060.4	2.8715	0.99795	0.0020529	0.0041058	0.17779	TRUE
CAGE.Ncapd2.g5922	Ncapd2	82.528	174.66/166.64/232.3	82.528	174.66	1.0725	1693.4	1029.6	2.8713	0.99795	0.0020543	0.0041086	0.17779	TRUE
CAGE.Sipa1.g11321	Sipa1	81.442	172.66/215.62/157.18	81.442	172.66	1.0748	1042.5	1009.2	2.8713	0.99795	0.0020546	0.0041092	0.17779	TRUE
CAGE.Cars2.g65073	Cars2	197.09	33.03/25.022/17.336	197.09	25.022	-2.9283	61.605	3857.2	2.8709	0.0020464	0.99795	0.0040928	0.17779	FALSE
CAGE.Ccnc.g20660	Ccnc	81.442	10.51/3.7267/1.7336	81.442	3.7267	-4.1245	24.99	1009.2	2.8707	0.0020475	0.99795	0.004095	0.17779	FALSE
CAGE.Emc7.g78937	Emc7	36.378	73.567/86.247/87.835	36.378	86.247	1.2229	81.64	301.77	2.8707	0.99791	0.0020854	0.0041708	0.17866	TRUE
CAGE.Satb2.g11369	Satb2	104.25	11.01/5.3239/6.3565	104.25	6.3565	-3.8386	11.361	1465.5	2.8702	0.002051	0.99795	0.004102	0.17779	FALSE
CAGE.Nr1d1.g60945	Nr1d1	306.22	531.99/555.81/608.49	306.22	555.81	0.8579	1671.2	7562	2.8702	0.99795	0.0020517	0.0041034	0.17779	TRUE
CAGE.Cd72.g55383	Cd72	172.66	297.77/333.81/390.63	172.66	333.81	0.94708	2263.9	3152.7	2.87	0.99795	0.0020545	0.004109	0.17779	TRUE
CAGE.Lrriq3.g38020	Lrriq3	225.32	294.27/422.71/480.78	225.32	422.71	0.90471	9934.8	4731.2	2.8697	0.99794	0.0020552	0.0041104	0.17779	TRUE
CAGE.Cdc25c.g28693	Cdc25c	114.02	107.6/231.59/238.08	114.02	231.59	1.0159	7707.7	1678.5	2.8697	0.99794	0.0020602	0.0041203	0.17813	TRUE
CAGE.Limd2.g59715	Limd2	135.19	318.79/268.85/251.37	135.19	268.85	0.98652	1399.8	2173.5	2.867	0.99792	0.0020758	0.0041516	0.17839	TRUE
CAGE.Scn10a.g28206	Scn10a	29.862	10.009/0.53239/0	29.862	0.53239	-4.332	45.047	225.2	2.8669	0.0020728	0.99793	0.0041456	0.17839	FALSE
CAGE.Dcps.g52724	Dcps	29.862	1.5014/0.53239/0	29.862	0.53239	-4.332	0.61119	225.2	2.8669	0.0020728	0.99793	0.0041456	0.17839	FALSE
CAGE.Cdh22.g41508	Cdh22	351.29	489.95/628.22/741.39	351.29	628.22	0.8368	15964	9331.3	2.8668	0.99793	0.0020736	0.0041471	0.17839	TRUE
CAGE.Pmepa1.g13279	Pmepa1	154.2	267.25/301.86/373.3	154.2	301.86	0.96456	3150.7	2654.3	2.8662	0.99792	0.0020803	0.0041605	0.17841	TRUE
CAGE.Mup5.g59489	Mup5	55.381	84.578/123.51/153.71	55.381	123.51	1.143	1213.9	565.11	2.8661	0.9979	0.0020987	0.0041974	0.17941	TRUE
CAGE.Tpi1.g3969	Tpi1	28.776	0.50046/0.53239/0	28.776	0.50046	-4.3107	0.12574	213.19	2.8659	0.0020789	0.99792	0.0041579	0.17839	FALSE
CAGE.Stk33.g18315	Stk33	28.776	0/0/0	28.776	0	-4.8961	0	213.19	2.8659	0.0020789	0.99792	0.0041579	0.17839	FALSE
CAGE.Ifngr1.g63581	Ifngr1	28.776	0.50046/1.5972/0	28.776	0.50046	-4.3107	0.7266	213.19	2.8659	0.0020789	0.99792	0.0041579	0.17839	FALSE
CAGE.Ccdc59.g65098	Ccdc59	28.776	0/0/0	28.776	0	-4.8961	0	213.19	2.8659	0.0020789	0.99792	0.0041579	0.17839	FALSE
CAGE.Morf4l1.g38469	Morf4l1	28.776	4.0037/0/0	28.776	0	-4.8961	8.0147	213.19	2.8659	0.0020789	0.99792	0.0041579	0.17839	FALSE
CAGE.Trim28.g14648	Trim28	28.776	0/0/0	28.776	0	-4.8961	0	213.19	2.8659	0.0020789	0.99792	0.0041579	0.17839	FALSE
CAGE.Prc1.g62116	Prc1	28.776	0/0/0	28.776	0	-4.8961	0	213.19	2.8659	0.0020789	0.99792	0.0041579	0.17839	FALSE
CAGE.Ctu1.g8343	Ctu1	28.776	1.0009/0/0	28.776	0	-4.8961	0.50092	213.19	2.8659	0.0020789	0.99792	0.0041579	0.17839	FALSE
CAGE.Mtx2.g16511	Mtx2	28.776	0/0/0.57786	28.776	0	-4.8961	0.16696	213.19	2.8659	0.0020789	0.99792	0.0041579	0.17839	FALSE
CAGE.Nell1.g22061	Nell1	494.63	660.61/854.48/893.95	494.63	854.48	0.78748	19572	15773	2.8653	0.99792	0.002083	0.0041659	0.17855	TRUE
CAGE.Cyp2s1.g50975	Cyp2s1	54.838	68.062/122.45/169.89	54.838	122.45	1.1446	2604.3	556.83	2.8652	0.9979	0.0021049	0.0042097	0.17965	TRUE
CAGE.Olfr1225.g18409	Olfr1225	158.54	309.28/282.7/343.25	158.54	309.28	0.95966	930.25	2768.9	2.8647	0.99791	0.0020895	0.0041791	0.17891	TRUE
CAGE.Coil.g42075	Coil	38.549	64.559/90.506/94.191	38.549	90.506	1.2102	343.4	328.95	2.8647	0.99788	0.0021229	0.0042458	0.18053	TRUE
CAGE.Alyref.g35061	Alyref	43.436	4.5041/1.0648/0.57786	43.436	1.0648	-4.4277	6.0331	392.97	2.8642	0.0020906	0.99791	0.0041811	0.17891	FALSE
CAGE.Dctn1.g37392	Dctn1	169.94	350.82/279.5/328.8	169.94	328.8	0.94809	1457.7	3077.6	2.8636	0.9979	0.0020967	0.0041933	0.17934	TRUE
CAGE.Hand1.g7767	Hand1	168.86	318.29/326.88/434.55	168.86	326.88	0.94887	5832.9	3047.7	2.8625	0.9979	0.0021037	0.0042075	0.17965	TRUE
CAGE.Trim39.g50218	Trim39	166.69	247.73/323.16/351.34	166.69	323.16	0.95094	3242	2988.2	2.8624	0.9979	0.0021045	0.004209	0.17965	TRUE
CAGE.Rpap1.g30663	Rpap1	7.6013	23.522/35.67/15.024	7.6013	23.522	1.5114	109.89	30.934	2.8624	0.9977	0.0022996	0.0045992	0.18736	TRUE
CAGE.Zfp280b.g11509	Zfp280b	300.79	451.41/546.23/663.38	300.79	546.23	0.85858	11358	7357.7	2.8613	0.99789	0.00211	0.00422	0.17999	TRUE
CAGE.Rprd1b.g46629	Rprd1b	95.016	13.012/5.3239/2.8893	95.016	5.3239	-3.9244	32.517	1273.7	2.8611	0.0021111	0.99789	0.0042221	0.17999	FALSE
CAGE.Anln.g27131	Anln	30.948	6.506/0.53239/0.57786	30.948	0.57786	-4.3397	17.572	237.43	2.8606	0.0021142	0.99789	0.0042283	0.18006	FALSE
CAGE.Tfb2m.g69102	Tfb2m	30.948	0.50046/2.1295/0.57786	30.948	0.57786	-4.3397	1.2069	237.43	2.8606	0.0021142	0.99789	0.0042283	0.18006	FALSE
CAGE.Hspa1l.g42422	Hspa1l	69.497	150.14/141.08/254.84	69.497	150.14	1.1002	5521.9	794.73	2.8605	0.99787	0.0021294	0.0042588	0.18061	TRUE
CAGE.Olfr1249.g44321	Olfr1249	226.95	305.78/426.44/424.73	226.95	424.73	0.9012	7075.7	4783.5	2.8595	0.99788	0.0021223	0.0042446	0.18053	TRUE
CAGE.Adap1.g5402	Adap1	391.47	574.53/691.57/806.69	391.47	691.57	0.81939	13476	11016	2.8593	0.99788	0.0021232	0.0042463	0.18053	TRUE
CAGE.Hbq1a.g55831	Hbq1a	205.23	388.36/311.98/471.53	205.23	388.36	0.91681	6376.1	4102.8	2.8589	0.99787	0.0021271	0.0042541	0.18061	TRUE
CAGE.Stx16.g51329	Stx16	154.74	247.23/302.4/380.23	154.74	302.4	0.96206	4551.1	2668.6	2.8583	0.99787	0.0021324	0.0042649	0.18061	TRUE
CAGE.Bmp5.g22020	Bmp5	79.27	154.64/168.23/180.29	79.27	168.23	1.0761	165.08	968.91	2.858	0.99786	0.0021429	0.0042859	0.18061	TRUE
CAGE.Olfr983.g30752	Olfr983	194.38	286.76/370.01/399.3	194.38	370.01	0.9252	3893.9	3776.5	2.858	0.99787	0.0021332	0.0042664	0.18061	TRUE
CAGE.Pik3ca.g12592	Pik3ca	283.96	465.43/518.54/687.65	283.96	518.54	0.86648	15710	6737.2	2.8579	0.99787	0.0021325	0.0042651	0.18061	TRUE
CAGE.Pet117.g43713	Pet117	90.129	9.0083/4.7915/4.045	90.129	4.7915	-3.9759	9.1693	1176.1	2.8579	0.002132	0.99787	0.0042639	0.18061	FALSE
CAGE.Bhmt.g33907	Bhmt	388.21	545.5/686.25/810.16	388.21	686.25	0.82028	17582	10876	2.8579	0.99787	0.0021328	0.0042656	0.18061	TRUE
CAGE.Gltscr1.g60793	Gltscr1	434.36	759.2/746.94/767.4	434.36	759.2	0.80417	108.78	12921	2.8577	0.99787	0.0021334	0.0042669	0.18061	TRUE
CAGE.Cyb5d1.g13258	Cyb5d1	165.6	221.7/321.03/365.21	165.6	321.03	0.95081	5908.7	2958.6	2.8575	0.99786	0.0021374	0.0042748	0.18061	TRUE
CAGE.Tmem206.g66604	Tmem206	163.43	319.79/317.3/305.11	163.43	317.3	0.95295	77.422	2899.8	2.8575	0.99786	0.0021376	0.0042753	0.18061	TRUE
CAGE.BC027231.g65109	BC027231	47.779	108.6/80.39/114.99	47.779	108.6	1.1679	418.33	453.07	2.8574	0.99784	0.0021628	0.0043255	0.1812	TRUE
CAGE.Bcl6.g43309	Bcl6	72.212	3.0028/2.6619/3.4672	72.212	3.0028	-4.193	0.16592	841.91	2.8571	0.0021376	0.99786	0.0042753	0.18061	FALSE
CAGE.Mum1.g20213	Mum1	312.2	490.95/564.33/681.3	312.2	564.33	0.85203	9533	7788.9	2.8569	0.99786	0.0021395	0.004279	0.18061	TRUE
CAGE.Piwil1.g22084	Piwil1	152.03	241.72/297.6/312.04	152.03	297.6	0.96446	1665.7	2597.7	2.8563	0.99785	0.0021462	0.0042923	0.18061	TRUE
CAGE.Slx1b.g33481	Slx1b	42.893	3.0028/1.0648/0	42.893	1.0648	-4.4099	2.4448	385.67	2.8561	0.0021441	0.99786	0.0042883	0.18061	FALSE
CAGE.Ccdc142.g50345	Ccdc142	534.26	782.22/926.88/914.75	534.26	914.75	0.77472	8856.4	17755	2.8555	0.99785	0.0021484	0.0042968	0.18061	TRUE
CAGE.Fh1.g23857	Fh1	28.233	0.50046/5.3239/0	28.233	0.50046	-4.2841	11.758	207.27	2.8551	0.0021512	0.99785	0.0043024	0.18061	FALSE
CAGE.Olfr153.g844	Olfr153	28.233	0/0.53239/0	28.233	0	-4.8695	0.14172	207.27	2.8551	0.0021512	0.99785	0.0043024	0.18061	FALSE
CAGE.Snrnp25.g5671	Snrnp25	28.233	3.5032/0/0	28.233	0	-4.8695	6.1363	207.27	2.8551	0.0021512	0.99785	0.0043024	0.18061	FALSE
CAGE.Dcps.g8512	Dcps	28.233	0/0/1.1557	28.233	0	-4.8695	0.66785	207.27	2.8551	0.0021512	0.99785	0.0043024	0.18061	FALSE
CAGE.Nrbp1.g62637	Nrbp1	28.233	0/0.53239/0	28.233	0	-4.8695	0.14172	207.27	2.8551	0.0021512	0.99785	0.0043024	0.18061	FALSE
CAGE.Ggh.g11039	Ggh	28.233	0.50046/0/0	28.233	0	-4.8695	0.12523	207.27	2.8551	0.0021512	0.99785	0.0043024	0.18061	FALSE
CAGE.Sacm1l.g70235	Sacm1l	28.233	1.5014/0/0	28.233	0	-4.8695	1.1271	207.27	2.8551	0.0021512	0.99785	0.0043024	0.18061	FALSE
CAGE.H2-T3.g58143	H2-T3	28.233	0/0/0	28.233	0	-4.8695	0	207.27	2.8551	0.0021512	0.99785	0.0043024	0.18061	FALSE
CAGE.2410127L17Rik.g33425	2410127L17Rik	140.62	277.75/240.64/297.02	140.62	277.75	0.97694	874.39	2307.4	2.8548	0.99784	0.002157	0.004314	0.181	TRUE
CAGE.Ranbp10.g1614	Ranbp10	78.184	180.67/166.1/121.93	78.184	166.1	1.0775	1081.8	948.98	2.854	0.99783	0.0021705	0.0043409	0.18146	TRUE
CAGE.Ank3.g43337	Ank3	183.52	294.27/351.37/414.9	183.52	351.37	0.93336	3648.4	3459.7	2.8538	0.99784	0.0021619	0.0043237	0.1812	TRUE
CAGE.Diap3.g79194	Diap3	106.42	16.515/3.7267/6.9343	106.42	6.9343	-3.759	51.041	1512	2.8536	0.0021614	0.99784	0.0043228	0.1812	FALSE
CAGE.Rad51d.g11303	Rad51d	89.586	11.511/4.7915/0	89.586	4.7915	-3.9673	34.052	1165.4	2.8531	0.002165	0.99783	0.00433	0.18129	FALSE
CAGE.Jakmip2.g4463	Jakmip2	196.55	373.34/397.16/353.65	196.55	373.34	0.92216	477.52	3841	2.8527	0.99783	0.0021694	0.0043388	0.18146	TRUE
CAGE.Zxdb.g51909	Zxdb	223.15	397.86/417.92/545.5	223.15	417.92	0.90221	8339.1	4661.8	2.8527	0.99783	0.002169	0.0043379	0.18146	TRUE
CAGE.Cttn.g5236	Cttn	136.82	207.69/270.98/426.46	136.82	270.98	0.98071	14090	2213.4	2.8517	0.99782	0.0021783	0.0043567	0.18202	TRUE
CAGE.Tlcd1.g74018	Tlcd1	58.638	129.12/129.37/164.69	58.638	129.37	1.1283	623.8	615.68	2.8506	0.9978	0.0022019	0.0044038	0.18305	TRUE
CAGE.Tas2r115.g69364	Tas2r115	155.28	246.23/302.93/408.55	155.28	302.93	0.95957	7185.3	2682.8	2.8505	0.99781	0.0021855	0.004371	0.18243	TRUE
CAGE.Rad51c.g41723	Rad51c	30.405	1.0009/0.53239/0.57786	30.405	0.57786	-4.315	0.090523	231.28	2.8503	0.0021838	0.99782	0.0043675	0.18238	FALSE
CAGE.Trap1.g13931	Trap1	139.54	223.71/276.84/275.64	139.54	275.64	0.97705	1349.3	2280.4	2.8501	0.99781	0.0021892	0.0043783	0.18264	TRUE
CAGE.Abca3.g43085	Abca3	116.19	226.21/258.21/234.61	116.19	234.61	1.0075	313.69	1727.2	2.8494	0.9978	0.0021957	0.0043915	0.18282	TRUE
CAGE.Zfp260.g14164	Zfp260	182.43	299.77/349.25/363.47	182.43	349.25	0.93313	1324.9	3428.5	2.8489	0.9978	0.0021954	0.0043908	0.18282	TRUE
CAGE.Zfp521.g79282	Zfp521	439.79	766.7/677.73/1019.9	439.79	766.7	0.80046	36019	13169	2.8487	0.99781	0.0021948	0.0043895	0.18282	TRUE
CAGE.Jazf1.g32434	Jazf1	434.36	654.6/766.64/758.15	434.36	758.15	0.80219	5397.5	12921	2.8486	0.9978	0.002196	0.004392	0.18282	TRUE
CAGE.Wdr24.g18465	Wdr24	67.326	11.01/2.6619/0	67.326	2.6619	-4.2217	38.389	757.67	2.8482	0.0021983	0.9978	0.0043967	0.18292	FALSE
CAGE.AU019823.g12156	AU019823	57.552	131.62/127.24/101.13	57.552	127.24	1.131	350.58	598.66	2.8482	0.99778	0.0022193	0.0044386	0.18388	TRUE
CAGE.Wdr3.g1379	Wdr3	20.089	40.037/56.433/52.007	20.089	52.007	1.3297	81.441	125.63	2.8477	0.99771	0.0022855	0.0045709	0.18679	TRUE
CAGE.Rfwd2.g17264	Rfwd2	816.05	1024.9/1341.6/1360.3	816.05	1341.6	0.71655	50315	34062	2.8477	0.9978	0.0022021	0.0044042	0.18305	TRUE
CAGE.Gm5916.g30693	Gm5916	175.92	324.8/357.76/338.05	175.92	338.05	0.93843	282.13	3243.8	2.8467	0.99779	0.0022107	0.0044214	0.18357	TRUE
CAGE.Large.g6231	Large	140.08	25.523/12.777/8.09	140.08	12.777	-3.3562	92.217	2293.9	2.8464	0.0022107	0.99779	0.0044214	0.18357	FALSE
CAGE.Cep120.g75644	Cep120	54.295	14.513/1.5972/1.7336	54.295	1.7336	-4.3383	81.67	548.59	2.8459	0.0022141	0.99779	0.0044282	0.18375	FALSE
CAGE.Nfib.g47019	Nfib	28.776	3.0028/0.53239/0	28.776	0.53239	-4.2803	3.1931	213.19	2.8456	0.0022163	0.99778	0.0044327	0.18375	FALSE
CAGE.Tpi1.g16201	Tpi1	28.776	1.0009/0.53239/0	28.776	0.53239	-4.2803	0.25148	213.19	2.8456	0.0022163	0.99778	0.0044327	0.18375	FALSE
CAGE.0610009B22Rik.g21352	0610009B22Rik	80.356	108.6/169.83/175.09	80.356	169.83	1.0702	1888.5	989	2.8451	0.99777	0.0022315	0.0044629	0.18395	TRUE
CAGE.Zfp82.g48436	Zfp82	80.356	172.66/169.83/160.65	80.356	169.83	1.0702	46.187	989	2.8451	0.99777	0.0022315	0.0044629	0.18395	TRUE
CAGE.Creg2.g50013	Creg2	317.62	572.02/511.09/578.44	317.62	572.02	0.84674	1877.1	7997.2	2.8448	0.99778	0.0022225	0.0044451	0.18388	TRUE
CAGE.Dnal1.g25643	Dnal1	27.69	1.5014/0/0	27.69	0	-4.8425	1.1271	201.41	2.8441	0.0022271	0.99777	0.0044543	0.18388	FALSE
CAGE.Rpl7l1.g1385	Rpl7l1	27.69	0.50046/0/0	27.69	0	-4.8425	0.12523	201.41	2.8441	0.0022271	0.99777	0.0044543	0.18388	FALSE
CAGE.Tsr2.g43156	Tsr2	27.69	0/0/0.57786	27.69	0	-4.8425	0.16696	201.41	2.8441	0.0022271	0.99777	0.0044543	0.18388	FALSE
CAGE.Uqcr10.g40377	Uqcr10	27.69	0.50046/0/0	27.69	0	-4.8425	0.12523	201.41	2.8441	0.0022271	0.99777	0.0044543	0.18388	FALSE
CAGE.Spag8.g34590	Spag8	27.69	0/0/0.57786	27.69	0	-4.8425	0.16696	201.41	2.8441	0.0022271	0.99777	0.0044543	0.18388	FALSE
CAGE.Ttk.g36830	Ttk	27.69	0/0.53239/0	27.69	0	-4.8425	0.14172	201.41	2.8441	0.0022271	0.99777	0.0044543	0.18388	FALSE
CAGE.Slc35a4.g60804	Slc35a4	208.49	392.86/355.1/468.64	208.49	392.86	0.91079	3584.5	4202.6	2.844	0.99777	0.0022291	0.0044582	0.18395	TRUE
CAGE.F8.g18836	F8	185.15	337.81/353.5/492.91	185.15	353.5	0.92937	9840.8	3506.6	2.8431	0.99776	0.0022357	0.0044714	0.1842	TRUE
CAGE.Hexa.g8211	Hexa	134.65	248.73/266.73/283.15	134.65	266.73	0.98085	296.86	2160.2	2.8416	0.99775	0.0022484	0.0044967	0.18515	TRUE
CAGE.1700018F24Rik.g50000	1700018F24Rik	71.126	152.64/132.56/174.51	71.126	152.64	1.091	440.75	822.92	2.8415	0.99774	0.0022598	0.0045196	0.18542	TRUE
CAGE.Gadd45gip1.g71902	Gadd45gip1	83.614	114.61/175.69/213.23	83.614	175.69	1.0622	2570.3	1050.1	2.8413	0.99774	0.0022576	0.0045151	0.18533	TRUE
CAGE.Clec14a.g78148	Clec14a	116.19	191.68/234.25/267.55	116.19	234.25	1.0053	1460.7	1727.2	2.8407	0.99774	0.0022565	0.004513	0.18533	TRUE
CAGE.Ppap2b.g25362	Ppap2b	420.24	714.66/850.75/735.04	420.24	735.04	0.80513	6902.6	12282	2.8405	0.99775	0.0022523	0.0045047	0.18532	TRUE
CAGE.Drd2.g19363	Drd2	354.54	604.55/630.88/751.22	354.54	630.88	0.82961	7587.5	9464.2	2.8405	0.99775	0.0022527	0.0045054	0.18532	TRUE
CAGE.Cbfa2t3.g24955	Cbfa2t3	268.22	347.82/491.39/571.5	268.22	491.39	0.87104	13516	6174.4	2.8402	0.99775	0.0022549	0.0045098	0.18533	TRUE
CAGE.Dnmt3b.g73820	Dnmt3b	41.807	11.01/1.0648/0	41.807	1.0648	-4.3738	50.022	371.2	2.8398	0.0022571	0.99774	0.0045141	0.18533	FALSE
CAGE.Fmn2.g30963	Fmn2	346.94	618.57/566.46/691.12	346.94	618.57	0.83241	3989.7	9155.1	2.8388	0.99774	0.0022644	0.0045289	0.18571	TRUE
CAGE.1700003E16Rik.g69009	1700003E16Rik	310.57	452.41/560.07/688.81	310.57	560.07	0.84864	14082	7726.7	2.8384	0.99773	0.0022673	0.0045345	0.18584	TRUE
CAGE.Tbx6.g75764	Tbx6	150.4	274.25/293.88/320.13	150.4	293.88	0.96178	537.31	2555.5	2.8383	0.99773	0.0022712	0.0045424	0.18597	TRUE
CAGE.Ggt5.g71326	Ggt5	298.08	468.43/539.84/591.15	298.08	539.84	0.85468	3866.1	7256.3	2.8381	0.99773	0.0022697	0.0045394	0.18595	TRUE
CAGE.Gm14458.g22986	Gm14458	37.463	76.57/87.844/177.4	37.463	87.844	1.2078	4074	315.26	2.8374	0.99769	0.0023142	0.0046284	0.1877	TRUE
CAGE.control.g33817	CAGE.control.g33817	181.89	291.27/347.65/400.46	181.89	347.65	0.93081	2983.8	3413	2.8373	0.99772	0.0022766	0.0045532	0.18625	TRUE
CAGE.Defb1.g61013	Defb1	296.99	537.99/533.98/713.08	296.99	537.99	0.85499	15336	7215.9	2.8371	0.99772	0.0022769	0.0045538	0.18625	TRUE
CAGE.Ssr4.g440	Ssr4	169.4	289.27/326.35/569.19	169.4	326.35	0.94192	30173	3062.6	2.8361	0.99771	0.0022859	0.0045717	0.18679	TRUE
CAGE.Cst8.g65425	Cst8	207.95	391.36/451.46/369.83	207.95	391.36	0.90902	2038	4185.9	2.8348	0.99771	0.002294	0.004588	0.18736	TRUE
CAGE.Serpinb3d.g75656	Serpinb3d	470.19	728.17/812.42/850.61	470.19	812.42	0.78768	4278.5	14592	2.833	0.99769	0.0023055	0.0046109	0.18736	TRUE
CAGE.Pfdn1.g8569	Pfdn1	27.147	0.50046/0/0	27.147	0	-4.8149	0.12523	195.61	2.8328	0.0023069	0.99769	0.0046138	0.18736	FALSE
CAGE.Rfx6.g64968	Rfx6	27.147	0.50046/0/0	27.147	0	-4.8149	0.12523	195.61	2.8328	0.0023069	0.99769	0.0046138	0.18736	FALSE
CAGE.Itgav.g31255	Itgav	27.147	8.5078/0/0	27.147	0	-4.8149	36.191	195.61	2.8328	0.0023069	0.99769	0.0046138	0.18736	FALSE
CAGE.Kl.g67876	Kl	27.147	0.50046/0/0	27.147	0	-4.8149	0.12523	195.61	2.8328	0.0023069	0.99769	0.0046138	0.18736	FALSE
CAGE.Trpv6.g75541	Trpv6	27.147	1.5014/0/0	27.147	0	-4.8149	1.1271	195.61	2.8328	0.0023069	0.99769	0.0046138	0.18736	FALSE
CAGE.Arhgef7.g53183	Arhgef7	27.147	0.50046/0/0.57786	27.147	0.50046	-4.2295	0.12823	195.61	2.8328	0.0023069	0.99769	0.0046138	0.18736	FALSE
CAGE.Wdr77.g49977	Wdr77	27.147	4.0037/0/0	27.147	0	-4.8149	8.0147	195.61	2.8328	0.0023069	0.99769	0.0046138	0.18736	FALSE
CAGE.Cd209b.g27231	Cd209b	27.147	0/0/0.57786	27.147	0	-4.8149	0.16696	195.61	2.8328	0.0023069	0.99769	0.0046138	0.18736	FALSE
CAGE.Wdr24.g59976	Wdr24	27.147	0.50046/0.53239/0	27.147	0.50046	-4.2295	0.12574	195.61	2.8328	0.0023069	0.99769	0.0046138	0.18736	FALSE
CAGE.Cav2.g46213	Cav2	204.15	384.85/456.25/365.21	204.15	384.85	0.91138	2742.1	4069.8	2.8326	0.99769	0.0023102	0.0046205	0.18753	TRUE
CAGE.Dmrtc1b.g16299	Dmrtc1b	223.69	342.81/417.39/444.37	223.69	417.39	0.89688	3144.9	4679.1	2.8316	0.99768	0.0023167	0.0046334	0.1877	TRUE
CAGE.Rnf38.g46487	Rnf38	178.63	302.78/341.79/365.21	178.63	341.79	0.9323	1035.2	3320.3	2.8316	0.99768	0.0023182	0.0046363	0.1877	TRUE
CAGE.Stk11.g15946	Stk11	41.264	3.5032/1.0648/0	41.264	1.0648	-4.3554	3.5399	364.04	2.8315	0.0023166	0.99768	0.0046332	0.1877	FALSE
CAGE.Dph6.g63158	Dph6	110.76	31.028/7.9858/6.3565	110.76	7.9858	-3.6366	266.81	1606.4	2.8314	0.0023172	0.99768	0.0046343	0.1877	FALSE
CAGE.Epcam.g33102	Epcam	150.94	294.27/294.41/350.76	150.94	294.41	0.95922	1587.8	2569.5	2.8303	0.99767	0.0023286	0.0046571	0.18844	TRUE
CAGE.Rtn3.g55712	Rtn3	91.758	208.19/149.07/190.12	91.758	190.12	1.0429	1005.8	1208.3	2.8296	0.99766	0.0023403	0.0046806	0.18884	TRUE
CAGE.Ppa2.g74146	Ppa2	99.359	7.0064/5.3239/6.3565	99.359	6.3565	-3.77	0.74436	1362.8	2.8295	0.002331	0.99767	0.004662	0.18854	FALSE
CAGE.Phf20l1.g62104	Phf20l1	88.501	124.61/184.21/199.36	88.501	184.21	1.0492	1890.4	1144.1	2.8294	0.99766	0.0023418	0.0046837	0.18884	TRUE
CAGE.Cog4.g50385	Cog4	29.319	3.0028/0/0.57786	29.319	0.57786	-4.2642	3.107	219.17	2.8292	0.002333	0.99767	0.0046659	0.18861	FALSE
CAGE.Slc11a2.g70080	Slc11a2	131.94	211.69/261.4/270.44	131.94	261.4	0.98104	1276.2	2094.4	2.8289	0.99766	0.00234	0.00468	0.18884	TRUE
CAGE.Cmtm8.g29981	Cmtm8	146.05	249.23/285.89/309.16	146.05	285.89	0.96417	942.68	2444.1	2.8285	0.99766	0.0023417	0.0046834	0.18884	TRUE
CAGE.Nsun4.g49509	Nsun4	77.099	9.5087/3.7267/0.57786	77.099	3.7267	-4.0464	21.673	929.18	2.8283	0.0023401	0.99766	0.0046803	0.18884	FALSE
CAGE.Abca16.g72162	Abca16	80.356	155.64/169.3/199.94	80.356	169.3	1.0657	562.68	989	2.8282	0.99765	0.002353	0.0047059	0.18965	TRUE
CAGE.Dtnb.g10723	Dtnb	126.51	230.71/251.82/292.4	126.51	251.82	0.98753	1046.1	1965	2.8269	0.99764	0.0023553	0.0047106	0.18974	TRUE
CAGE.Nudt9.g47712	Nudt9	145.51	264.24/284.83/309.16	145.51	284.83	0.96414	507.8	2430.3	2.826	0.99764	0.0023606	0.0047212	0.18987	TRUE
CAGE.Lipe.g71928	Lipe	246.5	349.82/454.66/475	246.5	454.66	0.88053	5702.3	5426.8	2.8257	0.99764	0.00236	0.00472	0.18987	TRUE
CAGE.control.g33644	CAGE.control.g33644	279.08	392.36/508.43/507.94	279.08	507.94	0.86168	6679.4	6560.7	2.8255	0.99764	0.0023607	0.0047214	0.18987	TRUE
CAGE.4930428D18Rik.g73815	4930428D18Rik	248.13	365.84/457.32/546.66	248.13	457.32	0.87947	8175.2	5481.7	2.8254	0.99764	0.0023617	0.0047234	0.18987	TRUE
CAGE.1700030F18Rik.g20623	1700030F18Rik	84.157	176.16/143.21/201.1	84.157	176.16	1.0569	853.69	1060.4	2.8254	0.99763	0.0023729	0.0047459	0.19039	TRUE
CAGE.Sprr2k.g55306	Sprr2k	96.645	199.68/198.05/198.78	96.645	198.78	1.0328	0.67543	1306.9	2.8254	0.99763	0.0023703	0.0047406	0.19028	TRUE
CAGE.Mesdc1.g19135	Mesdc1	149.85	233.71/292.28/391.79	149.85	292.28	0.95913	6666	2541.5	2.8252	0.99763	0.0023662	0.0047324	0.19004	TRUE
CAGE.Kcnk13.g81	Kcnk13	263.87	388.36/565.39/483.09	263.87	483.09	0.86998	7874.2	6022.2	2.8249	0.99763	0.0023657	0.0047314	0.19004	TRUE
CAGE.Vmn2r42.g24844	Vmn2r42	27.69	2.0018/0.53239/0	27.69	0.53239	-4.2267	1.2214	201.41	2.8236	0.0023744	0.99763	0.0047488	0.19041	FALSE
CAGE.Mospd1.g78870	Mospd1	149.31	264.24/295.47/291.24	149.31	291.24	0.95921	373.44	2527.5	2.8231	0.99762	0.0023814	0.0047627	0.19056	TRUE
CAGE.Hspa12a.g53981	Hspa12a	149.31	290.27/297.07/291.24	149.31	291.24	0.95921	17.468	2527.5	2.8231	0.99762	0.0023814	0.0047627	0.19056	TRUE
CAGE.Olfr119.g74907	Olfr119	40.721	6.506/1.0648/0.57786	40.721	1.0648	-4.3367	14.922	356.92	2.8231	0.0023783	0.99762	0.0047566	0.19056	FALSE
CAGE.Ugt2b35.g3658	Ugt2b35	203.61	376.35/383.32/591.73	203.61	383.32	0.90946	21742	4053.3	2.8228	0.99762	0.0023822	0.0047645	0.19056	TRUE
CAGE.Itfg3.g998	Itfg3	351.29	611.06/623.96/700.94	351.29	623.96	0.827	3046.8	9331.3	2.8227	0.99762	0.0023814	0.0047627	0.19056	TRUE
CAGE.Gm10436.g33829	Gm10436	178.63	208.19/341.26/490.6	178.63	341.26	0.93006	20005	3320.3	2.8223	0.99761	0.002386	0.0047721	0.19058	TRUE
CAGE.Zfp781.g69317	Zfp781	19.546	50.546/47.915/62.409	19.546	50.546	1.327	73.823	120.69	2.8218	0.99752	0.0024811	0.0049621	0.19455	TRUE
CAGE.Polr2c.g23234	Polr2c	26.604	0/2.1295/0	26.604	0	-4.7868	2.2675	189.86	2.8214	0.0023908	0.99761	0.0047816	0.19058	FALSE
CAGE.Meaf6.g13603	Meaf6	26.604	0.50046/0/0	26.604	0	-4.7868	0.12523	189.86	2.8214	0.0023908	0.99761	0.0047816	0.19058	FALSE
CAGE.Mto1.g9918	Mto1	26.604	0/0/0	26.604	0	-4.7868	0	189.86	2.8214	0.0023908	0.99761	0.0047816	0.19058	FALSE
CAGE.Csnk1a1.g37164	Csnk1a1	26.604	0/0/0.57786	26.604	0	-4.7868	0.16696	189.86	2.8214	0.0023908	0.99761	0.0047816	0.19058	FALSE
CAGE.LOC100048884.g28997	LOC100048884	26.604	0/0/0	26.604	0	-4.7868	0	189.86	2.8214	0.0023908	0.99761	0.0047816	0.19058	FALSE
CAGE.BC107364.g11083	BC107364	26.604	0.50046/3.7267/0	26.604	0.50046	-4.2014	5.3295	189.86	2.8214	0.0023908	0.99761	0.0047816	0.19058	FALSE
[truncated: 77,633 more rows]
