# Supplementary material for: Genome-wide mapping of cancer dependency genes and genetic modifiers of chemotherapy in high-risk hepatoblastoma
Source: Nat Commun. 2023 Jul 6;14:4003. doi: 10.1038/s41467-023-39717-6 (PMC10326052; doi:10.1038/s41467-023-39717-6)
Supplement: Supplementary file 16 — Supplementary Data 13 [file 41467_2023_39717_MOESM16_ESM.xlsx]

## Sheet: IC90 d14 gene (positive)
id	pos|score	pos|p-value	pos|fdr	pos|rank	pos|goodsgrna	pos|lfc
Fen1	4.592e-07	7.1917e-07	0.007426	2	4	6.673
Qrsl1	2.7768e-07	7.1917e-07	0.007426	1	3	6.1763
Mapk1	1.1053e-06	3.5958e-06	0.024752	3	3	6.1763
Pwp2	2.7401e-06	9.8286e-06	0.050743	4	2	8.1663
Hspa9	1.2919e-05	2.6609e-05	0.109901	5	1	8.9331
Mcm3	1.4914e-05	5.2499e-05	0.146452	6	3	5.8087
Mlst8	2.0713e-05	7.2875e-05	0.146452	7	4	5.5475
Tuba1c	4.2563e-05	8.3663e-05	0.146452	14	2	6.1763
Smu1	4.2563e-05	8.3663e-05	0.146452	12	2	6.1763
Sepsecs	4.2563e-05	8.3663e-05	0.146452	13	2	6.673
Shoc2	2.3686e-05	8.5101e-05	0.146452	9	2	1.927
Vhl	2.3686e-05	8.5101e-05	0.146452	8	3	4.7058
Faf1	3.4806e-05	0.0001201	0.190784	10	4	4.7787
Fars2	4.0911e-05	0.00014263	0.209875	11	3	5.6747
Tacc3	5.138e-05	0.00018099	0.209875	15	4	4.011
Hnrnpa1	5.3026e-05	0.00018674	0.209875	16	4	5.0996
Mastl	6.4545e-05	0.00020209	0.209875	17	3	4.668
Ttyh3	7.7511e-05	0.00029078	0.209875	18	2	0.94825
Strap	0.00016209	0.00032195	0.209875	43	2	6.0353
Dclre1b	0.00012713	0.00038619	0.209875	29	2	6.1763
Hspd1	0.00012713	0.00038619	0.209875	37	2	6.1763
Pfdn6	0.00012713	0.00038619	0.209875	39	2	6.1763
Pole	0.00012713	0.00038619	0.209875	26	2	6.1763
Sf3b5	0.00012713	0.00038619	0.209875	25	2	6.1763
Rpl31	0.00012713	0.00038619	0.209875	36	2	6.1763
Polrmt	0.00012713	0.00038619	0.209875	22	2	6.1763
Hist1h2ao	0.00012713	0.00038619	0.209875	35	2	6.1763
Hinfp	0.00012713	0.00038619	0.209875	38	2	6.1763
Psma3	0.00012713	0.00038619	0.209875	27	2	6.1763
Eftud2	0.00012713	0.00038619	0.209875	33	2	6.1763
Cct5	0.00012713	0.00038619	0.209875	32	2	6.1763
Speer4c	0.00012713	0.00038619	0.209875	23	3	6.1763
Usp36	0.00012713	0.00038619	0.209875	24	3	6.1763
Rplp2	0.00012713	0.00038619	0.209875	30	3	6.1763
Aasdhppt	0.00012713	0.00038619	0.209875	28	3	6.1763
Psma1	0.00012713	0.00038619	0.209875	31	3	6.1763
Dolpp1	0.00012713	0.00038619	0.209875	34	3	6.1763
Lsm5	0.00012713	0.00038619	0.209875	40	3	6.1763
Tecr	0.00010899	0.00040921	0.211757	19	4	4.248
Gm7978	0.00013564	0.00041016	0.211757	42	2	-2.1645
Apaf1	0.00011871	0.00044996	0.226636	20	4	5.041
Hsd17b10	0.00012556	0.00047441	0.233263	21	3	5.3825
Topors	0.00012918	0.00048927	0.234976	41	2	0.57719
Ctnnbl1	0.00039787	0.00076303	0.277298	82	2	5.7352
Hmgxb3	0.0002058	0.00077214	0.277298	44	4	5.4036
Ceacam3	0.00020918	0.00078317	0.277298	45	4	5.1908
Nat8l	0.00021606	0.00080762	0.277298	46	3	5.1865
Prdm8	0.00023252	0.00087427	0.277298	47	3	1.9228
Vldlr	0.00023528	0.00088481	0.277298	48	4	4.6875
Casp9	0.00023762	0.00089248	0.277298	49	4	4.4796
Zfp143	0.00025316	0.00093995	0.277298	66	3	3.7663
LOC100861615	0.00025316	0.00093995	0.277298	53	2	2.7968
Rpl7l1	0.00025316	0.00093995	0.277298	68	3	4.0741
Cd2bp2	0.00025316	0.00093995	0.277298	57	2	0.79902
Srrd	0.00025316	0.00093995	0.277298	65	3	3.9934
Ncbp2	0.00025316	0.00093995	0.277298	55	3	4.0297
Slc2a1	0.00025316	0.00093995	0.277298	60	3	3.6348
Cmtr1	0.00025316	0.00093995	0.277298	62	3	4.5459
Tprkb	0.00025316	0.00093995	0.277298	67	2	3.2967
Dynlrb1	0.00025316	0.00093995	0.277298	61	3	3.9939
Nr2c2ap	0.00025316	0.00093995	0.277298	52	3	3.8204
Metap1	0.00025316	0.00093995	0.277298	56	3	4.3883
Wdr82	0.00025316	0.00093995	0.277298	64	2	2.7968
Tubd1	0.00025316	0.00093995	0.277298	50	3	2.7968
Amd2	0.00025316	0.00093995	0.277298	69	2	3.3582
Kansl2	0.00025316	0.00093995	0.277298	63	3	3.7759
Tbc1d10b	0.00025316	0.00093995	0.277298	51	2	3.3811
Bud13	0.00025316	0.00093995	0.277298	59	3	3.2706
Ttk	0.00025316	0.00093995	0.277298	58	4	0.45816
Snapc3	0.00025316	0.00093995	0.277298	54	4	4.0515
Ubtf	0.00055544	0.0010517	0.302599	94	1	5.2261
Mmaa	0.00028419	0.001055	0.302599	70	2	0.79778
Cirh1a	0.00057647	0.0010857	0.305526	97	2	5.617
Ascc2	0.00029442	0.0010948	0.305526	71	4	3.7667
Uqcrfs1	0.0003045	0.0011293	0.309601	72	4	5.1988
Nrsn2	0.00030759	0.0011394	0.309601	73	4	4.0658
Mis18a	0.00040242	0.0011797	0.316382	83	3	6.1705
Muc5ac	0.0003263	0.0012099	0.318919	74	4	3.5335
C1ql3	0.00033585	0.0012454	0.318919	75	2	1.5447
Sf3a1	0.00043651	0.0012818	0.318919	89	2	5.7624
Bccip	0.00043651	0.0012818	0.318919	87	2	5.7624
Eefsec	0.00043651	0.0012818	0.318919	88	3	5.7624
Supt4a	0.00043651	0.0012818	0.318919	86	3	5.7624
Sorcs1	0.00037054	0.0013858	0.338265	76	4	3.2785
Zwilch	0.00037623	0.0014036	0.338265	77	4	4.2699
Zfp354a	0.00038104	0.0014208	0.338265	78	4	4.3056
Vmn2r68	0.00038723	0.00144	0.338265	79	3	4.8126
Ahsa2	0.00038751	0.0014414	0.338265	80	3	-2.5468
Tlr8	0.00039559	0.0014697	0.341028	81	4	4.6989
S1pr2	0.00040842	0.0015191	0.34857	84	4	4.0101
Pnpla3	0.00042278	0.0015599	0.353988	85	4	4.1747
Grm3	0.00043917	0.0016253	0.36483	90	2	0.22183
Cdr1	0.00047518	0.001766	0.392154	91	4	3.8426
Dnali1	0.00049083	0.0018226	0.400411	92	1	0.37045
Dars	0.0019895	0.0019645	0.427045	214	1	7.1696
Sap30	0.00054248	0.002001	0.430435	93	1	-0.7634
Srp9	0.00071947	0.0020652	0.439675	109	2	5.4412
Golt1b	0.00056788	0.0021055	0.442794	95	3	2.9259
Osbpl11	0.00057328	0.0021227	0.442794	96	4	3.8863
Gtsf1l	0.00059414	0.0021975	0.453812	98	4	1.5516
Nsmce1	0.0006196	0.0022963	0.469513	99	3	4.8468
Dync1i2	0.00063602	0.0023543	0.470531	100	4	0.54781
Sntg2	0.00063715	0.0023601	0.470531	101	4	4.3363
Lsm12	0.00064579	0.0023917	0.470531	102	3	4.2278
Id3	0.0006481	0.0024023	0.470531	103	4	3.3753
Nfam1	0.00065151	0.0024152	0.470531	104	3	4.2442
Luc7l	0.00087488	0.0024957	0.474657	123	3	5.7972
Fezf2	0.00067582	0.0025005	0.474657	105	4	2.9602
Spag5	0.00067712	0.0025053	0.474657	106	4	2.9651
Ikbkap	0.0013272	0.0025466	0.476132	162	2	5.3094
Gla	0.00069464	0.0025729	0.476132	107	4	3.4236
Col10a1	0.00069744	0.0025823	0.476132	108	2	0.27601
Gm4340	0.00072178	0.002665	0.482867	110	4	3.5545
Slco3a1	0.00072718	0.0026851	0.482867	111	4	4.2339
Dph6	0.00094219	0.002689	0.482867	128	3	5.4359
Ttc39d	0.00096334	0.0027407	0.486206	131	2	5.6766
Usp24	0.00074909	0.0027546	0.486206	112	2	2.2698
Alkbh6	0.00075711	0.0027825	0.486953	113	4	4.6503
Pfdn1	0.00098797	0.0028083	0.487353	133	3	-5.826
Rep15	0.00077281	0.0028424	0.48915	114	3	4.3028
Auh	0.00080073	0.0029455	0.500628	115	4	2.4506
Hk2	0.00080903	0.0029723	0.500628	116	4	4.363
Dusp12	0.0008172	0.0030025	0.500628	117	3	4.0267
Kti12	0.0010704	0.0030471	0.500628	139	2	5.1786
Pcid2	0.0010704	0.0030471	0.500628	138	3	5.1786
Cenpc1	0.0010903	0.0031075	0.500628	141	3	3.8581
Kremen1	0.00086598	0.0031742	0.500628	120	2	2.4227
Zmat5	0.00086598	0.0031742	0.500628	119	2	1.3843
Mrps16	0.00086598	0.0031742	0.500628	121	3	3.4721
Sdha	0.00086598	0.0031742	0.500628	118	4	3.8227
Gzmd	0.00087001	0.0031909	0.500628	122	4	3.2072
Med13	0.001134	0.0032221	0.500628	142	3	4.3052
Sva	0.00088479	0.0032442	0.500628	124	3	4.1407
Tamm41	0.0011429	0.0032485	0.500628	143	2	1.9518
H2-Oa	0.00090225	0.0033084	0.501229	125	4	4.0865
St3gal2	0.00090402	0.0033132	0.501229	126	2	1.7197
Ppp1r3f	0.00090805	0.0033252	0.501229	127	4	3.2511
Hgs	0.00343	0.0033861	0.506708	311	1	7.1678
CAGE.control.g54858	0.0035204	0.003469	0.51384	322	1	7.1677
Aasdh	0.00095566	0.003505	0.51384	129	3	-5.4868
Mkl2	0.00096243	0.0035222	0.51384	130	3	4.1774
Dcps	0.0012481	0.0035333	0.51384	155	3	3.6776
Kcnh7	0.00097671	0.0035644	0.514748	132	3	4.3619
Gstt2	0.00099523	0.0036291	0.520107	134	4	3.5398
Nudcd2	0.0010021	0.0036594	0.520107	135	4	4.3517
Fdps	0.0010073	0.0036771	0.520107	136	3	-3.871
F8a	0.0010306	0.0037485	0.526605	137	4	4.1408
Shf	0.0010856	0.003958	0.552281	140	3	4.0553
Atp5h	0.0014593	0.0041158	0.5696	173	3	5.3609
Vmn2r30	0.0011433	0.0041575	0.5696	144	3	4.8025
Rhox2b	0.0011475	0.0041709	0.5696	145	4	3.025
Fam65c	0.0011528	0.0041925	0.5696	146	4	2.8311
Irak4	0.0011769	0.0042826	0.576206	147	3	4.0414
Taf1b	0.001188	0.0043248	0.576206	149	1	-0.17178
Vmn1r49	0.001188	0.0043248	0.576206	148	3	-1.3812
Tgif2	0.0012309	0.0044802	0.576475	150	2	2.8455
Comp	0.0012329	0.0044902	0.576475	151	4	3.398
Gm5148	0.0015866	0.0044917	0.576475	185	2	4.9566
Gja3	0.0012347	0.0044974	0.576475	152	4	3.7879
Cdk12	0.0012397	0.004519	0.576475	153	3	3.9412
Piezo2	0.001244	0.0045329	0.576475	154	2	2.5648
Teddm3	0.0012486	0.0045482	0.576475	156	4	2.4992
Taldo1	0.0012491	0.0045502	0.576475	157	3	4.0735
Gm1045	0.0012655	0.0046067	0.580083	158	2	1.3694
Suclg1	0.0012749	0.0046365	0.580288	159	3	3.7648
Prdm10	0.0016656	0.004716	0.586693	189	1	-0.58263
Capn2	0.0013074	0.0047501	0.58739	160	4	2.7438
Lin52	0.0013142	0.0047793	0.587488	161	4	3.8503
Hist1h2bn	0.0024918	0.0048086	0.587586	255	1	3.3779
Slc12a6	0.0013687	0.0049793	0.600317	163	3	0.24714
Scyl2	0.0013822	0.005032	0.600317	164	4	4.0634
Pinlyp	0.0013907	0.0050565	0.600317	165	4	3.7827
Nav2	0.0013984	0.0050833	0.600317	166	3	4.0837
Pigu	0.0014203	0.0051581	0.600317	167	2	-2.8617
Dhx16	0.001424	0.0051744	0.600317	170	2	1.3199
Rheb	0.001424	0.0051744	0.600317	169	2	0.61918
Cand1	0.001424	0.0051744	0.600317	168	3	4.2813
Ppp4c	0.001424	0.0051744	0.600317	171	3	2.4293
1810011H11Rik	0.0014324	0.0052051	0.600503	172	4	3.9634
Nom1	0.0014719	0.005346	0.613339	174	3	-3.2016
Mzt2	0.0014962	0.0054314	0.614669	175	2	3.2425
Nbeal1	0.0015071	0.0054745	0.614669	176	4	2.8354
Oas1f	0.0015168	0.005511	0.614669	177	4	3.8774
Sorl1	0.0015179	0.0055138	0.614669	178	3	3.5562
Wipf2	0.0015242	0.0055359	0.614669	179	3	4.5755
Zkscan17	0.0015297	0.0055556	0.614669	180	4	4.4096
Prss35	0.0015372	0.0055805	0.614669	181	2	2.6379
Cox11	0.0019869	0.0055992	0.614669	209	2	5.1549
Zdhhc16	0.0015518	0.0056337	0.614669	182	2	2.8741
Slc26a5	0.0015576	0.0056553	0.614669	183	4	3.0693
Zfp317	0.0015752	0.00572	0.618449	184	2	0.15742
Trib3	0.0015933	0.0057842	0.622138	186	4	3.4269
Aurka	0.0030336	0.005826	0.623378	284	2	5.0036
Cep295	0.0016526	0.0059866	0.629378	188	3	3.2868
Gm10377	0.0016526	0.0059866	0.629378	187	1	0.17463
Cct2	0.0021495	0.0060331	0.629378	230	1	-4.3153
Pdrg1	0.0021495	0.0060331	0.629378	229	1	-0.58263
Sf3a3	0.0021651	0.0060781	0.629378	232	2	4.7642
Sox4	0.0017204	0.0062215	0.629378	190	4	2.9438
Cyp39a1	0.0017267	0.0062483	0.629378	191	4	3.0769
Slc25a1	0.00173	0.0062618	0.629378	192	2	1.6175
Sod1	0.0022664	0.0063452	0.629378	238	2	5.1363
Dpep3	0.0017805	0.0064459	0.629378	193	4	3.4659
Birc5	0.006524	0.0064838	0.629378	532	1	6.1763
Ptpn11	0.006524	0.0064838	0.629378	533	1	6.1763
Mms19	0.006524	0.0064838	0.629378	535	1	6.1763
Hars	0.006524	0.0064838	0.629378	531	1	6.1763
Tfrc	0.006524	0.0064838	0.629378	534	1	6.1763
Rpl22l1	0.0018074	0.006536	0.629378	194	3	1.1371
Gm8298	0.0023316	0.006536	0.629378	240	3	5.1118
Rbm38	0.0018077	0.0065379	0.629378	195	2	2.9893
Ptges	0.0018084	0.0065399	0.629378	196	3	3.7934
Dsg2	0.0018157	0.0065619	0.629378	197	4	3.4877
Ilvbl	0.0018691	0.0067585	0.629378	198	4	3.9809
Vpreb2	0.0018704	0.0067633	0.629378	199	4	4.0036
Pramef12	0.0018749	0.0067781	0.629378	200	3	3.9666
Elp2	0.0018794	0.0067925	0.629378	201	3	1.6848
Bcl7a	0.0018816	0.0068007	0.629378	202	3	4.1601
Dnah8	0.0018848	0.0068127	0.629378	203	3	3.9983
Vmn1r226	0.0018849	0.0068127	0.629378	204	4	3.087
Vmn1r128	0.0024566	0.0068654	0.629378	254	3	3.136
Zbtb24	0.0019033	0.0068827	0.629378	205	3	3.7912
Gab1	0.0024977	0.0069814	0.629378	257	1	-0.49622
Dcp2	0.0024977	0.0069814	0.629378	256	2	2.4436
Ctu1	0.0019364	0.0069977	0.629378	206	2	0.13143
Tagln	0.0019462	0.0070337	0.629378	207	3	4.252
Pde9a	0.0019776	0.0071538	0.629378	208	3	4.003
Cd209e	0.001988	0.0071938	0.629378	210	2	1.46
Ddx39b	0.0019884	0.0071938	0.629378	211	4	3.7937
Myoz1	0.0019884	0.0071938	0.629378	212	4	3.127
Mpp5	0.0019884	0.0071938	0.629378	213	4	2.6608
Yipf5	0.0020174	0.0073079	0.629378	215	4	4.0369
Sfrp2	0.0020308	0.007346	0.629378	216	4	2.3335
Gatad2a	0.0020353	0.0073611	0.629378	217	3	3.848
Tns1	0.0020604	0.0074426	0.629378	218	4	2.8339
Adamtsl4	0.0020654	0.0074652	0.629378	219	1	-4.2263
Cstf3	0.0020654	0.0074652	0.629378	220	1	-3.6432
Tmem221	0.0021056	0.0076157	0.629378	221	3	3.8037
Cdc23	0.0039751	0.0076407	0.629378	368	1	1.611
Stk11	0.0039751	0.0076407	0.629378	365	1	1.927
Ddx47	0.0039751	0.0076407	0.629378	362	1	3.2935
Ppat	0.0039751	0.0076407	0.629378	363	1	3.2935
Anapc11	0.0039751	0.0076407	0.629378	361	1	0.24153
Csnk2b	0.0039751	0.0076407	0.629378	364	1	0.57707
Pfas	0.0039751	0.0076407	0.629378	366	2	0.85851
Uba3	0.0039751	0.0076407	0.629378	367	2	1.0552
Rpa2	0.0021137	0.0076478	0.629378	223	2	1.7992
Tmx2	0.0021137	0.0076478	0.629378	222	3	0.66358
Stambpl1	0.0021192	0.0076661	0.629378	224	4	3.7712
Txndc2	0.00212	0.0076675	0.629378	225	4	2.2536
Fam71e1	0.0027624	0.0077011	0.629378	275	3	3.9863
Ccdc60	0.0021315	0.0077078	0.629378	226	4	2.8725
Mtrr	0.0021328	0.0077107	0.629378	227	4	4.0387
Ammecr1l	0.0021428	0.0077483	0.62996	228	2	1.467
Ajap1	0.0021637	0.0078161	0.630996	231	2	2.0371
Nsf	0.0028072	0.0078262	0.630996	276	2	-5.297
Gm561	0.0021771	0.0078626	0.630996	233	4	4.2883
C2cd4c	0.0021837	0.0078833	0.630996	234	4	2.5242
Nfyb	0.0028688	0.0079954	0.633758	278	2	4.9639
Ly6g5c	0.0022178	0.0080026	0.633758	235	4	2.7181
Tex16	0.0022202	0.0080098	0.633758	236	2	1.4182
Arhgap8	0.0022425	0.0080822	0.637046	237	4	2.3438
Rb1cc1	0.0022976	0.0082716	0.649494	239	1	-2.9838
Kif2c	0.002346	0.0084375	0.653268	242	4	2.5486
Ubxn7	0.002346	0.0084375	0.653268	241	4	2.111
Hmmr	0.0023492	0.00845	0.653268	243	2	0.62808
Gprasp2	0.0023551	0.0084696	0.653268	244	4	3.6507
Zmat2	0.003078	0.0085641	0.653268	288	1	-0.58263
Tmem183a	0.0023814	0.0085698	0.653268	245	4	2.1765
Rsl1d1	0.0023885	0.0085986	0.653268	246	3	3.5888
Mblac1	0.0023986	0.0086273	0.653268	247	3	3.7392
Psmb10	0.0024008	0.008635	0.653268	248	3	2.4656
Ppargc1a	0.002406	0.0086528	0.653268	249	3	4.0519
BC026585	0.0024212	0.0087122	0.653268	250	4	2.2644
Ppm1a	0.0024248	0.0087223	0.653268	251	2	2.8175
Olfr1042	0.0024278	0.0087309	0.653268	252	2	2.4183
Cyp2d10	0.0024523	0.0088124	0.656986	253	2	1.1717
Med9	0.0025054	0.0089831	0.667302	258	3	3.6864
Uba52	0.0025297	0.009068	0.668229	259	1	-3.2974
Polr1e	0.0025297	0.009068	0.668229	260	2	-2.35
Tppp3	0.0025381	0.0091044	0.668229	261	3	4.0667
Stom	0.0025436	0.009125	0.668229	262	4	2.4219
Ap2s1	0.0025748	0.0092199	0.672795	263	3	3.6476
CAGE.control.g33759	0.0093468	0.0092947	0.673942	680	1	7.1907
Lhcgr	0.0026071	0.0093163	0.673942	264	1	-6.6681
Coq4	0.0026116	0.0093336	0.673942	265	4	3.1944
Bmp8b	0.0026586	0.0094903	0.682842	266	1	-1.6614
Rnf181	0.0026691	0.0095229	0.682842	267	4	3.6774
Cpn2	0.0027168	0.0096884	0.687347	268	4	3.6762
Coro1a	0.0027195	0.0096979	0.687347	269	4	2.4499
Glcci1	0.0027281	0.0097301	0.687347	270	4	2.6495
Olfr284	0.0027408	0.0097737	0.687347	271	4	3.7852
Spock1	0.0027484	0.0098073	0.687347	272	3	4.2893
Malsu1	0.0027484	0.0098073	0.687347	273	4	3.357
Olfr145	0.0027524	0.0098188	0.687347	274	3	3.7423
Nt5c1b	0.0028183	0.010054	0.701415	277	4	3.598
CAGE.control.g33000	0.010161	0.010088	0.701453	734	1	6.8298
Ypel5	0.0028705	0.010232	0.709034	279	3	3.9952
Ptpn9	0.0028903	0.0103	0.710355	280	4	3.5191
Wbscr22	0.0037354	0.010354	0.710355	341	1	-2.4537
Palb2	0.0037354	0.010354	0.710355	342	2	1.6506
Olfr1392	0.002966	0.010567	0.721062	281	4	3.8265
Olfr1220	0.0029794	0.010615	0.721062	282	4	2.6902
B3gat3	0.0029794	0.010615	0.721062	283	4	-0.95011
Top2b	0.0038859	0.010758	0.724184	352	3	3.7832
1700013G24Rik	0.0030391	0.010828	0.724184	285	3	3.7956
Cdc73	0.0039286	0.010856	0.724184	354	2	3.3059
Trub2	0.0030539	0.010884	0.724184	286	3	4.1648
Gm20604	0.0030687	0.01093	0.724184	287	4	4.3189
Med26	0.0039673	0.010971	0.724184	360	2	1.6094
Rras2	0.0057664	0.011043	0.724184	468	1	3.4353
Pop1	0.0057664	0.011043	0.724184	469	1	0.61082
Nploc4	0.0057664	0.011043	0.724184	470	2	4.9726
Arhgap28	0.0031227	0.011118	0.724184	289	3	2.4317
Rnaseh2c	0.0031242	0.011124	0.724184	291	3	0.25191
Gcn1l1	0.0031242	0.011124	0.724184	292	3	3.6479
Pigm	0.0031242	0.011124	0.724184	290	4	3.7271
Atic	0.0040347	0.011165	0.724184	373	2	4.7283
Cnot4	0.0031438	0.011187	0.724184	293	4	2.1456
Olfr57	0.0031743	0.011295	0.724351	294	1	-5.0464
Med14	0.0040891	0.011296	0.724351	378	3	2.9495
Apol11b	0.0031844	0.011324	0.724351	295	3	3.3123
Strada	0.0031857	0.011329	0.724351	296	4	3.5721
Olfr921	0.0032112	0.011423	0.728105	297	4	2.9325
Echdc1	0.0032258	0.011474	0.729063	298	2	1.2024
Klra3	0.0032505	0.01157	0.732234	299	4	3.5799
Ddrgk1	0.0032561	0.011595	0.732234	300	4	2.1255
Mpeg1	0.0032797	0.011673	0.734952	301	3	3.7104
Casp3	0.003327	0.011843	0.73552	302	3	4.3307
Lsm2	0.0033289	0.011846	0.73552	303	1	-2.288
Tomm20	0.0042962	0.011872	0.73552	388	3	4.1215
Ctf2	0.0033623	0.011971	0.73552	304	4	3.4731
Ugt1a5	0.0033782	0.012027	0.73552	305	4	2.6698
D930020B18Rik	0.0033811	0.012033	0.73552	306	3	4.1373
Impdh2	0.0033989	0.012092	0.73552	307	2	1.9941
Olfr1506	0.0034226	0.012177	0.73552	308	4	3.386
Pomk	0.0034236	0.01218	0.73552	309	3	3.6192
Galk2	0.0034276	0.012193	0.73552	310	3	3.5239
Txn2	0.003432	0.012207	0.73552	312	4	3.9058
Itgav	0.0064104	0.012239	0.73552	522	1	3.3199
Cplx1	0.0034464	0.012255	0.73552	313	4	2.4513
Xrra1	0.0034863	0.012387	0.73552	314	3	3.9249
Grap	0.003493	0.012407	0.73552	316	4	2.9842
Mettl25	0.003493	0.012407	0.73552	315	4	3.6364
Scgb1b2	0.0035038	0.012442	0.73552	317	3	3.6494
Enkur	0.0035078	0.012457	0.73552	318	4	3.12
Mesdc1	0.0035093	0.012463	0.73552	319	2	0.30121
Trmt12	0.0035093	0.012463	0.73552	320	2	1.5306
Miip	0.0035132	0.012479	0.73552	321	3	3.9856
Mrpl24	0.0035404	0.012567	0.73552	323	4	-0.70084
Vmp1	0.0035423	0.012573	0.73552	324	3	3.9055
Rgp1	0.0035423	0.012573	0.73552	325	3	3.3746
Pdlim7	0.0035423	0.012573	0.73552	326	3	3.7732
Fto	0.0035706	0.012659	0.737374	327	4	3.4073
Rnf10	0.0035871	0.012718	0.737374	328	4	2.4047
Zfp612	0.0035916	0.012732	0.737374	329	4	3.3008
Zdhhc19	0.0035966	0.012747	0.737374	330	4	2.9417
Pi4kb	0.0036091	0.012806	0.737543	331	3	-0.060865
Pcdhb1	0.0036195	0.012839	0.737543	332	3	3.7126
Efcab5	0.0036382	0.012913	0.737543	333	2	0.56592
Ntf3	0.0036496	0.01295	0.737543	334	3	3.0294
Pex11b	0.003657	0.012979	0.737543	335	3	3.5428
Anks1b	0.0036758	0.013043	0.737543	336	4	3.6045
Atad5	0.0036792	0.013051	0.737543	337	4	3.43
Oog3	0.0036867	0.013082	0.737543	338	3	3.3583
Nkd1	0.0036897	0.013093	0.737543	339	3	3.0164
Tmem126b	0.0036943	0.013107	0.737543	340	3	3.6502
Trit1	0.0037426	0.013266	0.744471	343	3	2.9309
Brpf1	0.0037763	0.013379	0.745968	344	4	3.9023
Nudt19	0.0037828	0.013404	0.745968	345	3	3.5083
Vmn1r215	0.003783	0.013405	0.745968	346	4	2.9551
Naa15	0.0037913	0.013438	0.745968	347	3	-0.2674
Vrk1	0.0038185	0.013531	0.747721	348	2	-2.7865
Cep85	0.0038291	0.013567	0.747721	349	3	3.302
Sdpr	0.0038444	0.013625	0.747721	350	4	2.024
Ier3ip1	0.0038444	0.013625	0.747721	351	4	2.2442
Ddx5	0.0049582	0.013686	0.747721	423	2	4.3052
Mrps27	0.0049582	0.013686	0.747721	424	2	4.3052
Med25	0.0049958	0.013781	0.748616	429	3	2.6743
Seh1l	0.0038958	0.013789	0.748616	353	4	-0.6027
CAGE.control.g62753	0.013914	0.013812	0.748616	989	1	6.1549
Lefty2	0.0039447	0.013953	0.749016	356	4	2.4776
Cdk2	0.0039447	0.013953	0.749016	357	4	-0.84047
Ccdc134	0.0039447	0.013953	0.749016	355	4	2.6489
Pcca	0.0039473	0.013964	0.749016	358	1	-0.6862
Pvr	0.0039638	0.014015	0.74982	359	4	3.6004
Lhfpl3	0.0039988	0.014127	0.752742	369	1	-0.26812
Bub1b	0.0040127	0.014178	0.752742	370	3	2.1098
Helt	0.0040204	0.014207	0.752742	371	3	3.7105
Lrrfip1	0.004023	0.014216	0.752742	372	4	3.1799
Ube2u	0.0040504	0.014308	0.754293	374	3	2.0134
Rad51d	0.0040624	0.014346	0.754293	375	3	3.3362
Defb14	0.0052094	0.014374	0.754293	439	3	4.5783
Msl1	0.0040826	0.014417	0.754293	376	2	1.9362
Coa7	0.0040853	0.014428	0.754293	377	4	3.0542
Olig3	0.0041279	0.014577	0.758299	379	3	3.4478
Gm13157	0.0052843	0.014578	0.758299	443	3	2.8586
Olfr92	0.0041534	0.014653	0.75959	380	3	1.0501
Ddx11	0.0041745	0.014715	0.75959	382	4	-1.4625
Znhit6	0.0041745	0.014715	0.75959	381	4	3.4878
Fam161b	0.0041953	0.014793	0.75959	383	4	3.103
Tut1	0.0078039	0.014859	0.75959	601	2	4.8098
Slc35a2	0.0042519	0.014982	0.75959	384	3	3.9125
Sec61b	0.004252	0.014982	0.75959	386	3	3.2996
Mrps18a	0.004252	0.014982	0.75959	385	2	2.0908
Hsd3b5	0.0042564	0.014995	0.75959	387	2	0.55822
BC048562	0.0054649	0.015042	0.75959	453	2	4.5779
Trpm7	0.0055308	0.015209	0.75959	457	3	2.9581
Cggbp1	0.0043263	0.015225	0.75959	389	4	3.5476
Olfr987	0.0043279	0.01523	0.75959	390	3	3.1414
Copz1	0.0043457	0.015293	0.75959	391	3	3.7766
Rplp1	0.0043594	0.015339	0.75959	392	2	0.8142
Gm3259	0.0043692	0.015376	0.75959	393	4	2.8407
Cmklr1	0.0043883	0.015443	0.75959	394	3	3.1428
Brd7	0.0044109	0.015512	0.75959	395	2	0.5801
Csf1	0.0044323	0.015597	0.75959	396	4	2.4494
Smek1	0.0044376	0.015612	0.75959	397	3	3.3609
Pdia3	0.0044625	0.0157	0.75959	398	3	2.3268
Mettl11b	0.004498	0.015818	0.75959	399	3	3.6548
Vmn1r1	0.0045021	0.015838	0.75959	400	2	2.6718
Tbc1d7	0.0045069	0.015861	0.75959	401	4	2.9242
Tube1	0.004514	0.015889	0.75959	402	2	-2.217
Sdsl	0.0045719	0.016077	0.75959	403	2	2.0691
Aga	0.0045891	0.016133	0.75959	404	3	3.5816
Mroh9	0.0046169	0.01623	0.75959	405	2	0.64665
Clta	0.0046173	0.016232	0.75959	406	3	2.569
Eml1	0.0046256	0.016261	0.75959	407	2	2.7687
Derl1	0.0046471	0.016333	0.75959	408	3	3.4971
Nfyc	0.0059567	0.016347	0.75959	488	1	-0.95179
Tnpo1	0.0059567	0.016347	0.75959	489	1	-1.8024
Dcaf7	0.0059567	0.016347	0.75959	484	2	3.8046
Vcp	0.0059567	0.016347	0.75959	482	2	2.9581
Ciao1	0.0059567	0.016347	0.75959	486	1	-0.58263
Aars2	0.0059567	0.016347	0.75959	492	2	2.5956
Vps29	0.0059567	0.016347	0.75959	481	1	-0.58263
Pnpt1	0.0059567	0.016347	0.75959	483	2	3.0041
Rpl21	0.0059567	0.016347	0.75959	493	1	-0.58263
Sdad1	0.0059567	0.016347	0.75959	491	2	-5.0593
Hnrnpc	0.0059567	0.016347	0.75959	485	2	-5.4689
Timm13	0.0059567	0.016347	0.75959	487	2	2.6505
Rbm14	0.0059567	0.016347	0.75959	480	3	1.3907
Ccdc84	0.0059567	0.016347	0.75959	494	3	2.6929
Lsg1	0.0059567	0.016347	0.75959	490	3	2.408
Odf1	0.0046528	0.016351	0.75959	409	3	3.3679
Mthfsl	0.0046671	0.016401	0.75959	410	4	3.8798
Elovl7	0.0046684	0.016405	0.75959	411	2	-1.6588
Bmp1	0.004714	0.016574	0.764279	412	4	3.2125
Efemp2	0.0047199	0.016594	0.764279	413	3	2.6395
Ercc6l	0.0047357	0.016643	0.764279	414	3	3.2985
Desi1	0.004739	0.016654	0.764279	415	3	3.3285
Tmprss11e	0.0047885	0.016827	0.770488	416	2	-0.92367
Olfr1160	0.004801	0.016872	0.770864	417	4	3.2737
Eral1	0.0048922	0.017183	0.781797	418	3	3.3809
Olfr655	0.0048979	0.017208	0.781797	419	3	3.4859
Capn12	0.0049028	0.017225	0.781797	420	3	3.5559
Agpat3	0.0049209	0.01729	0.781821	421	4	2.2459
Nek11	0.0049247	0.017301	0.781821	422	3	3.831
Lsm11	0.0049774	0.017461	0.782167	426	2	-0.7696
Pinx1	0.0049774	0.017461	0.782167	425	2	-1.7073
Vmn1r28	0.0049774	0.017461	0.782167	427	3	1.29
Pet117	0.0049774	0.017461	0.782167	428	4	1.6804
Sorcs2	0.0050152	0.017579	0.784071	430	4	3.4259
Alg13	0.0050152	0.017579	0.784071	431	4	1.9293
Fam134c	0.0050444	0.017688	0.787225	432	3	3.7777
Carm1	0.0050695	0.017776	0.788782	433	3	3.4749
Nxpe3	0.005079	0.017806	0.788782	434	3	3.7435
Myo1e	0.0050875	0.017837	0.788782	435	3	3.7029
Hyal2	0.0051738	0.018116	0.796555	436	4	2.836
Ncaph2	0.0051823	0.018157	0.796555	437	4	3.8366
Mcmdc2	0.0051878	0.018173	0.796555	438	2	2.4832
Trappc8	0.0066661	0.018194	0.796555	547	2	4.2351
Sgcd	0.0052229	0.018289	0.796555	440	3	4.0958
Flcn	0.0067192	0.018329	0.796555	552	2	4.2961
Ptbp1	0.0052405	0.018357	0.796555	441	3	2.4183
Thap2	0.0052803	0.018498	0.796555	442	4	2.919
Coq5	0.0052978	0.018551	0.796555	444	2	0.20564
Spaca5	0.0053155	0.01861	0.796555	445	2	-1.0964
Psg18	0.0053267	0.018645	0.796555	446	3	3.8996
Tada1	0.0053393	0.018688	0.796555	447	4	1.8823
Wdr41	0.0053853	0.018832	0.796555	448	4	2.617
Ttc21b	0.0053892	0.018846	0.796555	449	2	1.9913
Pdss2	0.005436	0.019013	0.796555	450	4	3.8032
Ubqlnl	0.0054377	0.019017	0.796555	451	4	3.9216
Rxfp4	0.0054406	0.019026	0.796555	452	2	2.5464
Myo9a	0.0054895	0.019184	0.796555	454	4	2.832
Ptpn6	0.0054921	0.019196	0.796555	455	2	0.5681
Wnk2	0.0055168	0.019279	0.796555	456	3	4.0886
Zfp608	0.0055406	0.019353	0.796555	459	4	-1.3819
Plscr4	0.0055406	0.019353	0.796555	458	4	2.6436
H13	0.0055875	0.019507	0.796555	460	3	3.8704
Gdf11	0.005595	0.019532	0.796555	461	3	2.096
Pstpip2	0.0056319	0.019658	0.796555	462	4	2.863
Aaed1	0.0056465	0.019703	0.796555	463	2	-3.123
Cfhr2	0.0056979	0.019877	0.796555	464	3	2.6543
Ccdc27	0.0057104	0.019924	0.796555	465	3	3.4027
CAGE.control.g77496	0.02007	0.020043	0.796555	1333	1	5.5187
Kif19a	0.0057494	0.020051	0.796555	466	1	-0.97922
Map2k4	0.0057621	0.020093	0.796555	467	4	2.4072
Ints1	0.0074228	0.02018	0.796555	578	2	3.5173
Vwa5b2	0.0074341	0.020209	0.796555	581	3	4.3115
Phf21a	0.0058008	0.020225	0.796555	471	3	1.1806
Mgat5	0.0058132	0.020264	0.796555	473	2	2.2883
Cox17	0.0058132	0.020264	0.796555	474	3	2.9422
Socs3	0.0058132	0.020264	0.796555	472	3	3.5623
Myl2	0.0058132	0.020264	0.796555	475	3	2.8389
Ralb	0.0058523	0.020389	0.796555	476	3	2.7995
Ankrd28	0.0058988	0.020546	0.796555	477	3	3.4956
Samsn1	0.0059037	0.020565	0.796555	478	1	-1.5401
Meaf6	0.0075734	0.020565	0.796555	590	3	2.5904
Ssxb10	0.005948	0.020705	0.796555	479	4	3.5617
Srp19	0.0076574	0.020779	0.796555	594	2	4.0644
Parvg	0.0060066	0.020889	0.796555	495	3	1.9337
Ccdc77	0.006037	0.020997	0.796555	496	2	2.6957
Slc24a5	0.006087	0.02116	0.796555	497	4	-0.86356
Mtfr2	0.0060984	0.021197	0.796555	498	3	2.8282
Recql4	0.0061095	0.021235	0.796555	499	2	-2.9336
Cycs	0.0078663	0.021332	0.796555	604	1	-0.58263
Snrpc	0.0061505	0.021361	0.796555	500	3	3.3852
N4bp3	0.00616	0.021388	0.796555	501	2	2.4679
CAGE.control.g64	0.021484	0.021395	0.796555	1399	1	5.4134
Osbpl2	0.0061647	0.021408	0.796555	502	3	1.9843
Limd2	0.0061657	0.021411	0.796555	503	4	2.9067
Lsm14b	0.0061685	0.021421	0.796555	504	4	3.0559
Asns	0.007905	0.021429	0.796555	607	3	4.201
Ruvbl1	0.021555	0.021462	0.796555	1401	1	5.2537
Irf1	0.0061837	0.02147	0.796555	505	3	3.3314
Kcnj5	0.0062124	0.021567	0.796555	506	1	-0.57995
Moxd2	0.0062233	0.0216	0.796555	507	4	2.4817
Atxn3	0.0062307	0.021624	0.796555	508	3	3.8796
Tshb	0.0062386	0.021653	0.796555	509	3	3.0856
3830417A13Rik	0.0062483	0.021689	0.796555	510	4	3.3016
Rbbp8	0.0062625	0.021737	0.796555	511	4	3.0724
Tex43	0.0062638	0.021743	0.796555	512	1	-1.0832
Hnf4g	0.0062652	0.021748	0.796555	513	4	1.9532
Gabpa	0.0062826	0.021805	0.796555	514	3	3.4915
Upf3b	0.0062841	0.021809	0.796555	515	2	1.5317
1110017D15Rik	0.0062848	0.02181	0.796555	516	4	2.0776
Pex2	0.0063052	0.021873	0.796555	517	3	3.225
Fbxl2	0.0063152	0.0219	0.796555	518	1	-1.1941
Olfr1036	0.0063496	0.022011	0.796555	519	4	2.9494
Nkx3-2	0.0063506	0.022015	0.796555	520	3	3.4595
Tbc1d24	0.0063667	0.02207	0.796555	521	2	0.69095
Coq6	0.0064181	0.022231	0.796555	523	2	-1.5315
Dpy19l1	0.0064359	0.022299	0.796555	524	3	3.2028
Gm15299	0.0064695	0.022406	0.796555	525	2	-5.9621
Ccl6	0.0064731	0.022421	0.796555	526	4	2.0545
Rdh10	0.0064959	0.022495	0.796555	527	3	3.3846
Naip2	0.0065065	0.022525	0.796555	528	3	1.9688
Kcnc2	0.0065121	0.022547	0.796555	529	4	1.8355
Olfr352	0.006521	0.022577	0.796555	530	1	-0.25863
Ugt3a2	0.0065442	0.022649	0.796555	536	4	3.8959
Grhl3	0.0065531	0.022676	0.796555	537	4	2.1173
Utp14b	0.0065555	0.022687	0.796555	538	4	3.3074
Lrtm2	0.0065805	0.022767	0.796555	539	4	2.5582
Abcb1a	0.0065815	0.022769	0.796555	540	3	3.351
Scgb2b20	0.0065913	0.0228	0.796555	541	4	2.9297
Meox2	0.0065967	0.022819	0.796555	542	3	3.5301
Htr7	0.0066152	0.022878	0.796555	543	4	2.2417
Olfr813	0.0066487	0.022981	0.796555	544	3	2.9607
Ch25h	0.0066586	0.023016	0.796555	546	2	2.3614
Cfhr1	0.0066585	0.023016	0.796555	545	4	2.9407
Paip2b	0.0066883	0.023115	0.796555	548	3	3.188
Tmem116	0.0066931	0.02313	0.796555	549	3	3.8604
Spon2	0.0066947	0.023132	0.796555	550	4	2.4575
Fis1	0.0067179	0.023203	0.796555	551	3	3.6194
Cdhr5	0.0067251	0.023231	0.796555	553	3	3.3942
Ddi1	0.0067501	0.023312	0.796555	554	2	-1.0731
CAGE.control.g32814	0.023428	0.023345	0.796555	1482	1	5.4035
Ctsw	0.0067621	0.023352	0.796555	555	3	3.5569
CAGE.control.g7754	0.023441	0.023353	0.796555	1484	1	5.3963
Sqrdl	0.0068103	0.023495	0.796555	556	4	3.4281
Psmc2	0.0068271	0.023551	0.796555	557	3	3.7181
CAGE.control.g30222	0.023713	0.023621	0.796555	1494	1	5.3357
Rgs21	0.0068884	0.023737	0.796555	558	4	2.8838
Gm11595	0.006929	0.023866	0.796555	559	4	3.199
Gm4907	0.0069323	0.023872	0.796555	560	2	2.4331
Tmem128	0.0069399	0.023897	0.796555	561	4	-0.8766
D10Wsu102e	0.007018	0.024141	0.796555	562	2	2.108
Adgrg7	0.0070584	0.024262	0.796555	563	3	3.6475
Adnp	0.0070832	0.024332	0.796555	564	4	3.1032
Ugt3a1	0.007089	0.024351	0.796555	565	2	2.003
Pcbd1	0.0071351	0.024508	0.796555	566	4	2.4639
Mrpl38	0.013006	0.024513	0.796555	911	1	2.2643
Gosr2	0.013006	0.024513	0.796555	901	1	-1.0429
Mars	0.013006	0.024513	0.796555	930	1	1.0692
Xrn2	0.013006	0.024513	0.796555	892	1	1.0477
Rpl23	0.013006	0.024513	0.796555	893	1	0.9675
Elp5	0.013006	0.024513	0.796555	908	1	1.3952
Nup85	0.013006	0.024513	0.796555	934	1	0.78415
Wdr73	0.013006	0.024513	0.796555	929	1	0.78415
Copa	0.013006	0.024513	0.796555	912	1	1.6875
Rpl7	0.013006	0.024513	0.796555	907	1	1.7409
Atp6v1b2	0.013006	0.024513	0.796555	910	1	1.7986
Mfap1b	0.013006	0.024513	0.796555	928	1	2.0908
Rplp0	0.013006	0.024513	0.796555	939	1	2.187
Rpl12	0.013006	0.024513	0.796555	924	1	2.4293
Polr2l	0.013006	0.024513	0.796555	927	1	2.5899
Eif4a3	0.013006	0.024513	0.796555	917	1	2.5899
Dtymk	0.013006	0.024513	0.796555	905	1	2.7968
Gm17019	0.013006	0.024513	0.796555	922	1	2.7968
Srsf1	0.013006	0.024513	0.796555	913	1	2.7968
Prmt1	0.013006	0.024513	0.796555	926	1	2.7968
Rrm1	0.013006	0.024513	0.796555	895	1	2.7968
Usp5	0.013006	0.024513	0.796555	909	1	2.7968
Tbca	0.013006	0.024513	0.796555	903	1	2.7968
Rpl8	0.013006	0.024513	0.796555	900	1	2.7968
Dnmt1	0.013006	0.024513	0.796555	920	1	2.7968
Rpl18	0.013006	0.024513	0.796555	938	1	2.7968
Dph3	0.013006	0.024513	0.796555	921	1	2.7968
Tubb5	0.013006	0.024513	0.796555	936	1	2.7968
Snrpg	0.013006	0.024513	0.796555	897	1	2.7968
Txnl4b	0.013006	0.024513	0.796555	942	1	-0.42234
Ddx27	0.013006	0.024513	0.796555	915	1	-0.40838
Srsf3	0.013006	0.024513	0.796555	904	1	3.0482
Cwc22	0.013006	0.024513	0.796555	896	1	-0.14626
Scfd1	0.013006	0.024513	0.796555	935	1	-0.11732
Rtel1	0.013006	0.024513	0.796555	937	1	-0.037095
Diexf	0.013006	0.024513	0.796555	940	1	3.2218
Gtf2h2	0.013006	0.024513	0.796555	919	2	0.2009
Racgap1	0.013006	0.024513	0.796555	902	2	0.26965
Toe1	0.013006	0.024513	0.796555	923	2	3.6458
Farsb	0.013006	0.024513	0.796555	941	2	0.31428
Timm10	0.013006	0.024513	0.796555	918	2	0.33767
Rpsa	0.013006	0.024513	0.796555	932	2	3.6861
Cdk1	0.013006	0.024513	0.796555	894	2	0.46759
Sf1	0.013006	0.024513	0.796555	898	2	0.51667
Osgep	0.013006	0.024513	0.796555	933	2	0.70084
Fau	0.013006	0.024513	0.796555	931	2	0.71407
Eif6	0.013006	0.024513	0.796555	906	2	0.72755
Rps21	0.013006	0.024513	0.796555	925	2	4.3413
Psmb6	0.013006	0.024513	0.796555	899	2	4.3282
Pfn1	0.013006	0.024513	0.796555	943	2	4.4488
Ctu2	0.013006	0.024513	0.796555	916	2	4.5902
Arfrp1	0.013006	0.024513	0.796555	914	2	4.5672
Ear14	0.0071395	0.024528	0.796555	567	4	2.4945
Khdc3	0.0071412	0.024532	0.796555	568	3	3.418
A3galt2	0.0072062	0.024756	0.802019	569	3	3.6661
Cspg4	0.0072257	0.024817	0.802019	571	3	3.2033
Furin	0.0072257	0.024817	0.802019	570	3	3.0512
Olfr121	0.0072718	0.024971	0.804521	572	4	2.2535
Acsf2	0.0072719	0.024972	0.804521	573	3	3.2822
Mtrf1	0.0073305	0.025166	0.807252	574	4	1.8062
Kdm8	0.0073399	0.025198	0.807252	575	3	3.6269
Rbm17	0.0093927	0.025239	0.807252	686	2	3.9576
Chmp6	0.0093927	0.025239	0.807252	687	2	3.9576
Mybl2	0.0073632	0.025272	0.807252	576	3	3.6188
Vmn1r22	0.0073688	0.025291	0.807252	577	4	1.5479
Mrpl46	0.0094461	0.025361	0.808237	692	1	0.34799
H2-M10.3	0.0074327	0.025504	0.80897	579	4	2.6247
Slc45a1	0.0074327	0.025504	0.80897	580	4	2.4715
Slc13a4	0.0074478	0.025555	0.80897	582	4	2.323
Tcf15	0.0074539	0.025576	0.80897	583	2	2.4707
Gm13119	0.0075056	0.025744	0.80897	586	4	1.7857
Celf6	0.0075056	0.025744	0.80897	585	4	2.1529
Ntan1	0.0075056	0.025744	0.80897	584	4	1.6786
Ttll9	0.0096086	0.025782	0.80897	703	2	4.1809
CAGE.control.g13229	0.025922	0.025817	0.80897	1706	1	5.2057
Ube2e1	0.007527	0.025823	0.80897	587	3	3.5809
Mcm6	0.013734	0.025823	0.80897	981	2	4.3466
Lrp6	0.0075577	0.025912	0.80897	588	4	2.0327
Ppfia3	0.0075646	0.025945	0.80897	589	3	3.2115
Sec14l2	0.0075819	0.025996	0.80897	591	3	2.4635
CAGE.control.g65660	0.026167	0.026069	0.80897	1714	1	5.2278
Tlx2	0.0076529	0.026215	0.80897	592	4	3.3902
Naa11	0.0076529	0.026215	0.80897	593	4	1.6645
Chka	0.0076609	0.02623	0.80897	595	4	2.1904
Tmem56	0.0076766	0.02628	0.80897	596	2	2.324
Phf20	0.0077114	0.026395	0.80897	597	4	3.4831
Nmd3	0.0098601	0.026429	0.80897	718	3	3.5952
Gja6	0.0077267	0.02645	0.80897	598	2	2.2836
Fbxw8	0.0077675	0.02658	0.80897	599	3	3.2569
Micall2	0.0077855	0.026634	0.80897	600	3	3.1186
Rab35	0.0099616	0.026691	0.80897	724	2	4.2084
Klhl26	0.0078063	0.026699	0.80897	602	3	3.7272
Txndc11	0.0078382	0.026803	0.80897	603	3	3.4293
Hdhd1a	0.0078793	0.026925	0.80897	605	4	2.0036
Dennd4a	0.0078793	0.026925	0.80897	606	4	2.2042
Rab1	0.0079343	0.027099	0.80897	614	1	-3.3662
Hnrnpa3	0.0079343	0.027099	0.80897	617	1	-0.31147
Ube2g2	0.0079343	0.027099	0.80897	611	2	-0.5523
Rab7	0.0079343	0.027099	0.80897	608	2	-3.1593
Rttn	0.0079343	0.027099	0.80897	616	1	-0.70397
Sart3	0.0079343	0.027099	0.80897	621	3	2.2553
Zfp335	0.0079343	0.027099	0.80897	613	1	-2.0677
Mcm10	0.0079343	0.027099	0.80897	620	3	-1.363
Ccdc115	0.0079343	0.027099	0.80897	615	3	-0.19911
Uqcc2	0.0079343	0.027099	0.80897	610	3	-0.20198
Sirt7	0.0079343	0.027099	0.80897	618	3	2.1395
Mrps18b	0.0079343	0.027099	0.80897	619	3	1.1752
Fadd	0.0079343	0.027099	0.80897	612	1	0.42427
Dnajc25	0.0079343	0.027099	0.80897	609	3	2.362
Ppp4r2	0.0079376	0.027108	0.80897	622	4	2.4602
Tada3	0.0079705	0.027202	0.809936	623	4	3.2513
Pla2g2c	0.007983	0.027247	0.809936	624	4	1.7055
Mrps26	0.010194	0.027301	0.809936	736	2	4.0552
Irgc1	0.0080079	0.027325	0.809936	625	4	2.1605
Olfr292	0.008019	0.027359	0.809936	626	4	1.5876
Bcl2l12	0.0080266	0.027382	0.809936	627	3	3.1902
Ltk	0.0080473	0.027444	0.809936	628	3	3.8146
Gdf6	0.0080508	0.027454	0.809936	629	4	3.8277
9230104L09Rik	0.0081013	0.027621	0.813124	630	4	3.7606
Ago3	0.0081223	0.027685	0.813124	632	3	3.3014
Sec14l1	0.0081223	0.027685	0.813124	631	4	3.2807
Tspan12	0.008135	0.027731	0.813124	633	3	3.4529
Ep400	0.01037	0.027759	0.813124	744	3	2.8404
Gm20877	0.0081826	0.027883	0.813243	634	3	3.0928
Fam20b	0.0081878	0.027897	0.813243	635	4	1.9026
Pkn3	0.0081881	0.027899	0.813243	636	2	1.8788
Pnpo	0.0081954	0.027921	0.813243	637	3	3.5781
1700025F22Rik	0.0082896	0.028231	0.81992	638	4	1.9983
Chchd10	0.0083066	0.028282	0.81992	639	4	2.8217
Trib1	0.008318	0.028322	0.81992	640	4	2.11
Fdxacb1	0.0083206	0.028329	0.81992	641	3	3.1255
Ulk2	0.00833	0.028358	0.81992	642	3	3.0914
Olfr1201	0.0083382	0.028388	0.81992	643	4	3.3917
Ccnb2	0.0083894	0.028554	0.822505	644	4	1.4636
Jph2	0.0084015	0.02859	0.822505	645	2	2.5432
Gm14434	0.008407	0.028607	0.822505	646	4	2.8464
Dsg3	0.008418	0.028637	0.822505	647	2	2.222
Pccb	0.0084456	0.028729	0.823049	648	3	3.581
Erich2	0.010758	0.028753	0.823049	762	3	2.1211
Stk33	0.0084677	0.028803	0.823049	649	3	3.5938
Vpreb3	0.0084719	0.028815	0.823049	650	4	3.4033
Pomgnt2	0.010847	0.028985	0.82661	771	3	3.2243
Bpifa2	0.0085362	0.02902	0.82661	651	3	3.1457
Olfr1466	0.010909	0.029168	0.829685	775	1	0.30206
Cntnap5b	0.0086342	0.029338	0.833365	652	3	2.7496
Zc3h10	0.0086509	0.02939	0.833415	653	2	2.3708
Olfr1022	0.0086598	0.02942	0.833415	654	4	3.2307
Madcam1	0.0087152	0.029586	0.836403	655	3	3.0868
Gad2	0.0087202	0.029607	0.836403	656	3	3.1521
Capn13	0.0087797	0.029797	0.840267	657	3	3.2154
Rex2	0.0087911	0.029825	0.840267	658	4	-0.64713
Hdgf	0.0088321	0.029951	0.840854	659	3	3.0443
Gabpb1	0.0088417	0.029984	0.840854	660	2	1.6674
Krtap19-2	0.0088446	0.029997	0.840854	661	4	3.2895
Cdkl1	0.0088506	0.030016	0.840854	662	4	2.748
Armc4	0.0088699	0.030076	0.840854	663	2	1.3626
Adpgk	0.011285	0.03009	0.840854	802	3	2.4116
Hspa1a	0.011318	0.030177	0.842139	808	3	2.2062
Gm15386	0.0089227	0.03024	0.842753	664	3	3.1124
Atp5j	0.0089524	0.030334	0.843825	665	4	1.5837
Gm4871	0.0089905	0.030458	0.843825	666	3	3.5801
AI597479	0.0089946	0.030471	0.843825	667	3	2.9286
Zscan4f	0.0090044	0.030501	0.843825	668	4	2.1566
Hist1h3c	0.011464	0.030516	0.843825	816	3	2.8882
Ddx39	0.0090139	0.030525	0.843825	669	4	3.0433
Cd72	0.0090263	0.030571	0.843825	670	4	2.3657
Fbxw28	0.0090344	0.030605	0.843825	671	2	2.3776
Zfp410	0.0090589	0.030685	0.844017	672	4	2.9771
Klra6	0.0090619	0.030694	0.844017	673	4	2.7731
CAGE.control.g8089	0.030986	0.030852	0.847252	1890	1	4.9577
Skp1a	0.01163	0.030943	0.848612	830	3	2.9058
Sall2	0.0091916	0.03111	0.852056	674	4	1.7087
Map3k19	0.0092778	0.031381	0.855658	675	4	1.6178
Olfr617	0.009291	0.031422	0.855658	676	4	2.379
Areg	0.0092982	0.031449	0.855658	677	3	3.5951
Adssl1	0.0093271	0.031537	0.855658	678	3	3.2716
Xirp2	0.0093462	0.031592	0.855658	679	2	1.9535
Zfp59	0.0093503	0.031608	0.855658	681	3	2.6424
Drg1	0.0093594	0.03164	0.855658	682	3	3.1103
Nasp	0.0093648	0.031653	0.855658	683	3	-0.53688
Psg22	0.0093927	0.031742	0.855658	684	4	2.0065
Zfp51	0.0093927	0.031742	0.855658	685	4	2.8132
Olfr90	0.0093975	0.031758	0.855658	688	3	0.26206
Kcnmb1	0.0094083	0.031792	0.855658	689	2	-1.3837
Fbxo17	0.009414	0.031813	0.855658	690	3	3.1125
Pde1b	0.0094199	0.031828	0.855658	691	2	2.2044
Olfr1269	0.0094488	0.031903	0.855658	693	1	0.43801
Olfr447	0.0094489	0.031904	0.855658	694	3	3.1019
Uqcc1	0.0095014	0.032056	0.85677	695	3	3.5842
Slco2a1	0.0095275	0.032132	0.85677	696	4	3.2194
Olfr571	0.0095417	0.032185	0.85677	697	4	2.8203
Lcn9	0.0095481	0.032207	0.85677	698	2	2.5239
Ppp1r14c	0.0095514	0.032215	0.85677	699	3	2.9371
AI118078	0.009559	0.032247	0.85677	700	4	3.1802
Nusap1	0.012154	0.032256	0.85677	852	3	2.2242
Plcz1	0.0095685	0.032278	0.85677	701	4	3.0117
Gpr137c	0.0095994	0.032365	0.85677	702	4	1.6884
CAGE.control.g16869	0.032549	0.03246	0.85677	1955	1	4.9767
Ocrl	0.0096448	0.032527	0.85677	707	2	1.1845
BC027231	0.0096448	0.032527	0.85677	705	2	0.091265
Uqcrc1	0.0096448	0.032527	0.85677	704	3	3.082
Grpel1	0.0096448	0.032527	0.85677	706	3	3.5099
Trim69	0.0096701	0.032608	0.857639	708	4	1.6112
Drd3	0.0096805	0.032643	0.857639	709	4	1.4963
Tnfsf9	0.0097053	0.032733	0.858927	710	1	-0.47329
Znrf4	0.009747	0.032866	0.861003	711	3	3.0704
Dlgap5	0.0097566	0.032896	0.861003	712	2	-1.3198
1700001P01Rik	0.0097833	0.032989	0.861842	713	2	1.5656
Atp2c2	0.009791	0.033014	0.861842	714	4	2.3936
Itih2	0.0098079	0.033062	0.861842	715	2	1.8865
Mc1r	0.0098174	0.033095	0.861842	716	3	3.2098
Phtf2	0.0098442	0.033177	0.86241	717	4	2.6678
Ccdc125	0.0098663	0.033253	0.86241	719	2	2.0052
Tti2	0.0098676	0.033255	0.86241	720	4	1.3488
Myl12a	0.0098849	0.033302	0.86241	721	1	-0.22564
CAGE.control.g29667	0.033415	0.033325	0.86241	1995	1	4.9178
Klhdc7a	0.0099211	0.033416	0.86366	722	4	2.5237
Tfip11	0.0099406	0.033462	0.863781	723	4	1.5394
Pet100	0.0099618	0.033537	0.864631	725	4	1.2957
En1	0.0099813	0.033603	0.865269	726	4	2.1539
CAGE.control.g30689	0.033738	0.033652	0.865437	2011	1	4.9042
Efr3a	0.010013	0.033701	0.865629	727	2	-1.1555
Tm2d3	0.010064	0.033856	0.867043	728	3	2.3031
Xpnpep2	0.010115	0.034006	0.867043	729	3	2.986
4930467E23Rik	0.010116	0.034007	0.867043	730	2	-4.5
Fgf10	0.010123	0.034031	0.867043	731	4	3.2774
Gm20852	0.010146	0.034117	0.867043	732	3	3.2785
Coq3	0.010155	0.034147	0.867043	733	4	2.1309
Olfr399	0.010167	0.034183	0.867043	735	2	0.39261
Fpr3	0.010207	0.034308	0.867043	737	3	3.0791
Tcstv3	0.010213	0.034325	0.867043	738	4	1.6295
Slc29a4	0.010218	0.03434	0.867043	739	1	-3.9161
Tbc1d23	0.010244	0.034419	0.867043	740	2	0.066333
Irgm2	0.010252	0.034447	0.867043	741	3	3.4649
Nanp	0.010269	0.034508	0.867043	742	2	0.065363
Arid1a	0.010321	0.034682	0.867043	743	2	1.3124
Nup43	0.018721	0.034797	0.867043	1192	1	-0.32626
Mtpap	0.010371	0.034837	0.867043	746	2	1.5243
Rps16	0.010371	0.034837	0.867043	745	3	1.8918
Hmgn5	0.010423	0.035005	0.867043	747	1	-0.79409
Rbms1	0.010508	0.035264	0.867043	748	4	1.8885
Plekhm1	0.010556	0.035417	0.867043	749	4	1.8469
Sarnp	0.01056	0.035429	0.867043	750	2	2.5781
Adcyap1	0.010571	0.035454	0.867043	751	4	1.4069
Shroom1	0.010577	0.035475	0.867043	752	1	-0.053285
CAGE.control.g32418	0.035585	0.035487	0.867043	2068	1	4.7724
Ifnar1	0.01064	0.035682	0.867043	753	2	1.8129
Igsf11	0.010649	0.035702	0.867043	754	3	2.9616
Commd5	0.010653	0.035713	0.867043	755	4	1.6464
Lipt2	0.010659	0.035729	0.867043	756	3	3.4871
Olfr1259	0.01068	0.035789	0.867043	757	2	-1.6593
Sycp3	0.010687	0.035809	0.867043	758	3	2.9439
Fam69c	0.010693	0.035823	0.867043	759	4	2.1482
Gm11711	0.010695	0.035833	0.867043	760	3	2.9089
Zfp945	0.010719	0.035907	0.867043	761	4	1.9353
Rnf166	0.010763	0.03604	0.867043	763	3	3.2217
Ncr1	0.01078	0.036104	0.867043	764	3	3.0497
Hus1	0.010782	0.03611	0.867043	765	2	-3.7881
Arhgef5	0.010788	0.036126	0.867043	766	4	2.8563
Dnttip1	0.019489	0.03616	0.867043	1309	2	3.665
Slc24a1	0.010801	0.036174	0.867043	768	3	3.0294
Fndc3b	0.010801	0.036174	0.867043	767	3	3.3839
2021-09-05	0.010817	0.036217	0.867043	769	3	3.1441
Olfr1133	0.010833	0.036267	0.867043	770	1	-0.84872
Ino80d	0.010856	0.036342	0.867043	772	4	1.9918
Six2	0.010867	0.036374	0.867043	773	3	3.0374
Oxsm	0.013801	0.036385	0.867043	985	2	3.8046
Rnaseh2b	0.010885	0.036428	0.867043	774	2	-4.2832
Scaf4	0.010936	0.03659	0.867043	776	3	2.3157
Zcchc7	0.010944	0.036611	0.867043	778	2	2.3064
Ift52	0.010944	0.036611	0.867043	777	3	3.3621
Rcn3	0.010948	0.036623	0.867043	779	4	1.5619
Vps37a	0.010948	0.036623	0.867043	780	4	1.9151
Fads6	0.010955	0.036646	0.867043	781	3	3.3134
Qdpr	0.010968	0.036695	0.867043	782	3	3.0376
Rnf14	0.010979	0.036731	0.867043	783	4	3.2241
Ppp1r1c	0.010987	0.036756	0.867043	784	2	1.0586
Esp3	0.011015	0.036839	0.867043	785	2	2.3535
Fdx1l	0.011038	0.036918	0.867043	786	2	1.7378
Siah3	0.01106	0.036982	0.867043	787	4	2.1945
Olfr389	0.011062	0.036986	0.867043	788	2	2.5713
Chchd7	0.01109	0.037075	0.867043	789	3	2.1492
Olfr1389	0.011106	0.037132	0.867043	790	3	3.3626
Txk	0.011121	0.037192	0.867043	791	3	3.3436
Zfp84	0.014145	0.037242	0.867043	1001	3	3.0105
Arpc3	0.011141	0.037257	0.867043	792	2	-1.5872
Rab40c	0.014151	0.037258	0.867043	1002	3	3.9767
Neurog1	0.011151	0.037283	0.867043	793	4	2.8089
Rpusd3	0.011162	0.037319	0.867043	794	4	2.5748
Rln1	0.011166	0.037328	0.867043	795	4	2.4099
Wls	0.011192	0.037412	0.867043	796	1	-0.10374
Hoxa6	0.011194	0.037415	0.867043	797	3	3.4542
Tnfrsf19	0.011227	0.037512	0.867043	798	4	1.4872
Olfr1024	0.011228	0.037515	0.867043	799	3	3.0323
Dsn1	0.011243	0.037557	0.867043	800	2	1.3097
Olfr641	0.011276	0.037666	0.867043	801	2	2.2333
Gm14351	0.037775	0.037693	0.867043	2141	1	4.6494
Zfp13	0.011286	0.037699	0.867043	803	3	3.0548
Imp4	0.011295	0.037724	0.867043	804	3	0.40217
Omd	0.011296	0.037728	0.867043	805	4	3.3025
Hs6st1	0.011301	0.037745	0.867043	806	4	2.1462
Dock5	0.011302	0.037748	0.867043	807	3	3.5383
Ces3a	0.011327	0.037819	0.867043	809	3	2.5652
Pla2g4f	0.011341	0.03786	0.867043	810	4	2.7194
Afm	0.011346	0.037876	0.867043	811	4	1.9736
Xkrx	0.011353	0.037897	0.867043	812	3	3.2273
Tox3	0.011382	0.037981	0.867043	813	4	1.4498
Tspo2	0.011397	0.038021	0.867043	814	1	-3.8371
1700034E13Rik	0.011432	0.038124	0.867043	815	4	2.8421
Mul1	0.011476	0.038255	0.867043	817	3	2.9845
Fam208b	0.011491	0.0383	0.867043	818	4	2.0905
Soga1	0.011498	0.038319	0.867043	819	4	1.675
Rab3gap2	0.011505	0.038344	0.867043	820	2	2.531
BC003965	0.011515	0.038381	0.867043	821	4	2.3784
Smarcad1	0.011522	0.038403	0.867043	822	3	3.0424
A2m	0.01153	0.038434	0.867043	823	3	2.8524
Coa6	0.011537	0.038456	0.867043	824	4	1.829
Olfr1271	0.01155	0.038496	0.867043	825	3	3.4681
Rhox4f	0.011585	0.038602	0.867043	826	4	-1.6922
Tubg2	0.011585	0.038602	0.867043	827	4	2.3452
Cyp3a57	0.011602	0.038651	0.867043	828	2	0.62929
Smim8	0.01162	0.038708	0.867043	829	2	2.509
Echs1	0.011636	0.038759	0.867043	831	4	2.7074
Casc3	0.011653	0.038809	0.867043	832	1	-4.6172
Smarcc2	0.01167	0.038855	0.867043	833	4	2.8957
Chd7	0.011678	0.038878	0.867043	834	3	2.6048
Zfp874b	0.011704	0.03896	0.867043	835	3	1.6667
Elavl1	0.014849	0.039001	0.867043	1044	3	2.3761
Tas2r117	0.011723	0.039009	0.867043	836	4	2.2893
Ppp1r14a	0.01173	0.039029	0.867043	837	3	3.4292
CAGE.control.g33458	0.039151	0.039047	0.867043	2188	1	4.6708
Kcmf1	0.011756	0.039111	0.867043	838	2	0.86925
Trat1	0.014906	0.039137	0.867043	1045	3	2.5594
Usb1	0.011858	0.039447	0.867043	839	2	1.1761
Tmem168	0.011909	0.039598	0.867043	840	1	-2.1721
Mrto4	0.015119	0.039667	0.867043	1055	3	2.5388
Gm5796	0.015119	0.039667	0.867043	1056	3	2.6885
Ssu72	0.015195	0.039845	0.867043	1061	2	3.6776
Cck	0.011998	0.039873	0.867043	841	4	2.2787
Mocos	0.012001	0.039879	0.867043	842	4	2.257
Atp6v1c1	0.012037	0.039983	0.867043	844	3	0.18947
Sco1	0.012037	0.039983	0.867043	843	3	1.0077
Slc35a3	0.012037	0.039983	0.867043	845	2	0.23805
Psmd11	0.012053	0.040027	0.867043	846	4	2.8788
Paics	0.012053	0.040027	0.867043	848	4	2.1178
Trip11	0.012053	0.040027	0.867043	847	4	-1.3549
Wash1	0.012053	0.040027	0.867043	849	4	2.0517
Shb	0.012114	0.040224	0.867043	850	2	1.6972
Nck2	0.012141	0.040309	0.867043	851	4	1.2715
Lama5	0.012164	0.040375	0.867043	853	4	2.4968
Cyp8b1	0.012165	0.040385	0.867043	854	2	-3.3884
Rpn1	0.021842	0.040425	0.867043	1416	2	4.4009
Trh	0.012201	0.040494	0.867043	855	3	3.3648
Arpc5l	0.012217	0.040535	0.867043	856	2	0.21545
Eed	0.012265	0.040679	0.867043	857	3	3.1366
Best1	0.012268	0.040688	0.867043	858	4	1.649
Cacnb3	0.012282	0.040733	0.867043	859	3	-0.29322
CAGE.control.g22146	0.040921	0.040785	0.867043	2250	1	4.6739
Sertad2	0.012319	0.040845	0.867043	860	3	3.2802
Ccr7	0.012322	0.040851	0.867043	861	3	-0.65617
Col8a1	0.01237	0.041002	0.867043	862	2	-6.0238
Zfp426	0.012421	0.041143	0.867043	863	1	0.42869
Spp1	0.012428	0.041163	0.867043	864	4	2.6666
Lonrf1	0.012443	0.041217	0.867043	865	4	1.3942
Rffl	0.01245	0.041235	0.867043	866	3	3.4849
Rhpn2	0.012473	0.0413	0.867043	867	2	-0.044371
Cdkl2	0.012514	0.041429	0.867043	868	3	2.979
Ccl20	0.012524	0.041459	0.867043	869	1	-0.30148
C1galt1c1	0.012527	0.041466	0.867043	870	3	3.2821
Galnt1	0.012534	0.041486	0.867043	871	2	1.887
Ifna15	0.015879	0.041548	0.867043	1084	2	3.8387
CAGE.control.g46171	0.041696	0.041612	0.867043	2283	1	4.641
Net1	0.012593	0.04167	0.867043	872	3	2.6128
Gpcpd1	0.012596	0.041673	0.867043	873	3	3.5957
Arid3c	0.012669	0.041905	0.867043	874	4	2.1498
Zfp808	0.012677	0.041935	0.867043	875	3	2.318
Pgrmc2	0.012695	0.041992	0.867043	876	4	2.2589
Erich4	0.012695	0.041992	0.867043	877	4	2.6827
Urah	0.012728	0.042101	0.867043	878	2	1.5268
Uckl1	0.012753	0.042165	0.867043	879	4	2.0762
Gsx1	0.012777	0.042238	0.867043	880	2	2.5468
Prss48	0.012816	0.042367	0.867043	881	3	2.9871
Noto	0.01286	0.042504	0.867043	882	4	2.2818
Setd1a	0.012908	0.04264	0.867043	884	2	1.8262
Olfr103	0.012908	0.04264	0.867043	883	3	2.0589
Doc2b	0.012937	0.042737	0.867043	885	3	2.7874
Pes1	0.012945	0.042763	0.867043	886	4	3.028
Ndufaf5	0.012945	0.042763	0.867043	887	4	1.8649
Thg1l	0.012959	0.042813	0.867043	888	1	-4.1928
Scd2	0.012959	0.042813	0.867043	889	1	-0.78957
Rps10	0.012959	0.042813	0.867043	890	2	1.3264
Mnda	0.012968	0.042836	0.867043	891	3	3.2114
CAGE.control.g57705	0.042988	0.042912	0.867043	2319	1	4.5532
Trappc12	0.01303	0.043029	0.867043	944	2	1.6261
Rbx1	0.01306	0.043118	0.867043	945	3	0.62576
Tbc1d1	0.01307	0.043147	0.867043	946	2	1.6423
Atp8b1	0.013078	0.043169	0.867043	947	4	1.7807
Fgf11	0.013082	0.04318	0.867043	948	4	2.1153
Ptgr2	0.013138	0.04335	0.867043	949	2	0.56078
Vars2	0.013156	0.0434	0.867043	950	4	-1.9137
Cnep1r1	0.013189	0.043503	0.867043	951	2	-4.2858
Fzd4	0.01322	0.043593	0.867043	952	2	2.1783
Lamp5	0.013232	0.043633	0.867043	953	3	2.8197
Pgpep1l	0.013237	0.043654	0.867043	954	4	1.7438
2410127L17Rik	0.01324	0.043665	0.867043	955	2	-0.40046
Olfr723	0.013256	0.043705	0.867043	956	4	-2.064
Rfx2	0.013267	0.043739	0.867043	957	2	1.7664
Pald1	0.013291	0.043815	0.867043	958	2	0.87236
Ttll5	0.013303	0.043854	0.867043	959	4	1.3614
Smpx	0.013326	0.043925	0.867043	961	4	1.7171
Cxcl2	0.013326	0.043925	0.867043	960	4	1.3632
Onecut2	0.013343	0.043973	0.867043	962	3	2.2624
H2afz	0.013359	0.044041	0.867043	963	3	2.9887
Tmod1	0.01337	0.044072	0.867043	964	3	3.1808
Ltv1	0.013394	0.044156	0.867043	965	3	3.1845
Tmprss15	0.013398	0.044167	0.867043	966	3	3.2325
Tnks	0.013409	0.0442	0.867043	967	3	2.851
Krtap4-7	0.013411	0.044206	0.867043	968	4	1.6006
Caap1	0.013429	0.044257	0.867043	969	3	3.0047
Mphosph9	0.013445	0.0443	0.867043	970	2	0.032987
Dll1	0.01347	0.044363	0.867043	972	3	2.8262
Fam53b	0.01347	0.044363	0.867043	971	4	3.3031
Tmem235	0.013486	0.044413	0.867043	973	4	3.5568
Cdc123	0.024076	0.044446	0.867043	1516	1	-0.84911
Exosc8	0.024076	0.044446	0.867043	1512	1	2.383
Nhp2l1	0.024076	0.044446	0.867043	1511	1	2.383
Nudcd3	0.024076	0.044446	0.867043	1510	1	2.5899
Hist1h2ae	0.024076	0.044446	0.867043	1514	1	2.5899
Orc6	0.024076	0.044446	0.867043	1515	2	-0.038097
Ndc80	0.024076	0.044446	0.867043	1513	2	3.5679
Vmn1r13	0.013496	0.04445	0.867043	974	3	1.207
CAGE.control.g56193	0.044557	0.044513	0.867043	2367	1	4.4627
Hes3	0.013523	0.044532	0.867043	975	3	3.1095
Slc25a2	0.013552	0.04461	0.867043	976	2	2.2748
Shc1	0.013576	0.044681	0.867043	977	3	0.029875
Apba3	0.013598	0.044748	0.867043	978	2	0.86758
Olfr665	0.013663	0.044951	0.867043	979	4	2.7901
Rhox10	0.013701	0.045064	0.867043	980	2	-0.20981
Rassf2	0.013748	0.045209	0.867043	982	4	2.4014
Kdm4a	0.013752	0.04522	0.867043	983	3	-0.91199
Esyt2	0.013786	0.045317	0.867043	984	4	2.4679
Cops8	0.013854	0.045537	0.867043	986	1	0.21355
Cd69	0.013857	0.045554	0.867043	987	3	3.2967
Prkce	0.013905	0.045698	0.867043	988	3	1.4848
Tmem254b	0.013922	0.045753	0.867043	990	4	2.6021
Defb21	0.01393	0.045777	0.867043	991	3	2.9384
Nubpl	0.013956	0.045851	0.867043	992	3	1.4201
Gpx6	0.013969	0.045887	0.867043	993	4	2.7721
Tas2r115	0.013981	0.045924	0.867043	994	3	2.8731
Olfr1013	0.014031	0.046065	0.867043	995	4	2.4215
BC017643	0.014035	0.046073	0.867043	996	3	3.0065
Foxc1	0.014059	0.046149	0.867043	997	2	-2.8301
Rrn3	0.046211	0.0462	0.867043	2431	1	4.1798
Impg2	0.014087	0.046234	0.867043	998	3	3.3063
Gm6710	0.017784	0.046273	0.867043	1152	2	3.78
Fasn	0.01411	0.046303	0.867043	999	1	-2.315
Pik3cb	0.014115	0.046317	0.867043	1000	4	2.7232
Dusp15	0.014161	0.046453	0.867043	1003	1	-0.51077
Litaf	0.014188	0.046532	0.867043	1004	3	3.1524
Ednrb	0.014212	0.046606	0.867043	1005	2	0.62896
Six1	0.014212	0.046607	0.867043	1006	4	1.5261
Speer3	0.014226	0.04664	0.867043	1008	4	3.0405
Creb3l3	0.014226	0.04664	0.867043	1007	4	2.9225
Akt2	0.014259	0.046752	0.867043	1009	4	-0.62253
Gdpd4	0.014263	0.046761	0.867043	1010	3	-1.1635
Mgea5	0.014271	0.046782	0.867043	1012	4	2.2611
Gal3st2	0.014271	0.046782	0.867043	1011	4	2.1928
Ankrd12	0.014288	0.046842	0.867043	1013	3	3.0945
Tapt1	0.018032	0.046867	0.867043	1159	3	1.8049
Zfp960	0.014314	0.046919	0.867043	1014	1	-1.4357
Pdcd4	0.014344	0.047029	0.867043	1015	3	3.103
Gm1587	0.014358	0.047074	0.867043	1016	3	2.9738
Shmt2	0.014386	0.047164	0.867043	1017	4	2.219
Eva1a	0.014395	0.047189	0.867043	1018	3	2.7015
B430306N03Rik	0.014422	0.047279	0.867043	1019	3	2.5456
C330018D20Rik	0.018239	0.04733	0.867043	1166	3	2.7535
Mterf2	0.014441	0.047341	0.867043	1020	3	2.8922
CAGE.control.g30089	0.047354	0.047343	0.867043	2462	1	4.431
Usp1	0.014445	0.047354	0.867043	1021	4	1.5415
Tmem200b	0.014471	0.047434	0.867043	1022	2	2.0587
Birc3	0.014503	0.047537	0.867043	1023	2	2.1691
Tmem55a	0.014516	0.047572	0.867043	1024	4	1.9761
Gm5538	0.01837	0.047651	0.867043	1171	3	1.8183
Rab5b	0.014548	0.047683	0.867043	1025	3	3.2359
D7Ertd443e	0.01456	0.047715	0.867043	1026	4	2.8933
Olfr544	0.01457	0.047742	0.867043	1027	2	0.89859
Frmpd3	0.014621	0.0479	0.867043	1028	3	2.6298
Aoc1	0.014669	0.048041	0.867043	1029	4	2.0763
Obfc1	0.014672	0.048052	0.867043	1030	3	3.2508
Upk1a	0.014696	0.04812	0.867043	1031	4	3.1111
Gsk3a	0.014699	0.048129	0.867043	1032	4	3.0873
Slc37a3	0.014706	0.048151	0.867043	1033	3	3.3422
Col4a2	0.014749	0.048297	0.867043	1034	2	0.73458
Osr1	0.014749	0.048297	0.867043	1035	3	2.7265
Hoxa4	0.014769	0.048362	0.867043	1036	3	3.068
Ooep	0.014792	0.048431	0.867043	1038	3	1.7576
Olfr1084	0.014792	0.048431	0.867043	1037	3	2.5032
Psmc3	0.014814	0.048503	0.867043	1041	4	2.42
Pdcd10	0.014814	0.048503	0.867043	1042	4	1.9131
Krt6a	0.014814	0.048503	0.867043	1040	4	-1.9131
Vmn2r17	0.014814	0.048503	0.867043	1039	4	1.4043
Rgs16	0.014815	0.048505	0.867043	1043	3	2.7117
Hn1	0.014929	0.048862	0.867043	1048	3	2.9755
Ap1s3	0.014929	0.048862	0.867043	1047	2	1.8871
Trappc2l	0.014929	0.048862	0.867043	1046	2	2.2148
Slc36a3	0.014973	0.049002	0.867043	1049	3	3.1834
Slfnl1	0.014982	0.04903	0.867043	1050	4	2.1251
Snrpn	0.015008	0.049111	0.867043	1051	3	2.6719
Gria2	0.015021	0.049152	0.867043	1052	3	3.3762
Gfpt2	0.015026	0.049166	0.867043	1053	4	2.3416
Icos	0.015049	0.049239	0.867043	1054	4	2.2273
Osgin2	0.015138	0.049506	0.867043	1057	2	1.3298
Olfr1451	0.015146	0.049529	0.867043	1058	2	2.016
Zfp777	0.01516	0.049565	0.867043	1059	3	3.2584
Dcaf10	0.015191	0.049649	0.867043	1060	3	2.7702
Susd6	0.015196	0.049661	0.867043	1062	4	2.7165
Defb35	0.015205	0.049688	0.867043	1063	4	1.8524
Kdm3b	0.015221	0.049732	0.867043	1064	4	1.4897
Tmem53	0.015237	0.049783	0.867043	1066	4	2.6485
Ercc1	0.015237	0.049783	0.867043	1065	4	1.3668
1700008I05Rik	0.01524	0.049798	0.867043	1067	2	2.049
Cep57	0.015339	0.050097	0.867043	1068	4	2.16
Pacs2	0.015357	0.050145	0.867043	1069	3	2.7329
Rai2	0.015378	0.050208	0.867043	1070	3	3.2343
2610318N02Rik	0.015392	0.050238	0.867043	1071	3	2.9145
Rpl27a	0.019445	0.050299	0.867043	1255	1	-3.694
Fdxr	0.019445	0.050299	0.867043	1252	1	-3.7484
Hscb	0.019445	0.050299	0.867043	1267	1	-3.5172
Dnajc11	0.019445	0.050299	0.867043	1291	1	-3.694
Dnajc8	0.019445	0.050299	0.867043	1265	1	-3.3156
Eif2b1	0.019445	0.050299	0.867043	1242	1	-3.3156
Rpl10	0.019445	0.050299	0.867043	1256	1	-2.6945
Pola1	0.019445	0.050299	0.867043	1220	1	-2.4537
Cenpw	0.019445	0.050299	0.867043	1235	2	3.1804
Commd3	0.019445	0.050299	0.867043	1245	1	-4.5169
Got2	0.019445	0.050299	0.867043	1230	1	-0.89945
Arglu1	0.019445	0.050299	0.867043	1246	2	1.0657
Keap1	0.019445	0.050299	0.867043	1226	2	3.4014
Chaf1b	0.019445	0.050299	0.867043	1239	2	3.4433
Tars	0.019445	0.050299	0.867043	1287	1	-0.58263
Mad2l1	0.019445	0.050299	0.867043	1306	1	-0.58263
Rangap1	0.019445	0.050299	0.867043	1297	2	-3.5785
Tubg1	0.019445	0.050299	0.867043	1260	2	-4.1633
Ddx59	0.019445	0.050299	0.867043	1299	1	-0.9965
Pcna	0.019445	0.050299	0.867043	1219	1	-0.58263
Pyroxd1	0.019445	0.050299	0.867043	1222	2	2.1807
Prelid1	0.019445	0.050299	0.867043	1240	1	-0.58263
Olfr843	0.019445	0.050299	0.867043	1224	1	-0.29104
Actl6a	0.019445	0.050299	0.867043	1254	1	-0.58263
Rpl6	0.019445	0.050299	0.867043	1258	1	-0.58263
Iars	0.019445	0.050299	0.867043	1303	1	-0.58263
Snrnp35	0.019445	0.050299	0.867043	1305	2	-3.1637
Rbmx2	0.019445	0.050299	0.867043	1263	2	3.3729
Nup160	0.019445	0.050299	0.867043	1264	2	3.0105
Upf1	0.019445	0.050299	0.867043	1250	2	2.1741
Hcfc1	0.019445	0.050299	0.867043	1236	2	-2.6945
Ube2n	0.019445	0.050299	0.867043	1225	1	-0.58263
Pdcd7	0.019445	0.050299	0.867043	1257	1	0.044757
Ppp2ca	0.019445	0.050299	0.867043	1262	1	-0.58263
Eif4e	0.019445	0.050299	0.867043	1282	2	-2.3163
Trmt61a	0.019445	0.050299	0.867043	1234	1	-0.9965
Oxa1l	0.019445	0.050299	0.867043	1290	1	-2.1645
Wbscr16	0.019445	0.050299	0.867043	1279	2	3.1908
Sap18	0.019445	0.050299	0.867043	1223	2	-1.9948
Polr2i	0.019445	0.050299	0.867043	1294	2	0.85892
Lsm7	0.019445	0.050299	0.867043	1285	1	-1.9948
Tuba1b	0.019445	0.050299	0.867043	1228	2	-1.9948
Snrpd2	0.019445	0.050299	0.867043	1289	1	-0.58263
Hist1h2ac	0.019445	0.050299	0.867043	1241	2	3.1763
Thap11	0.019445	0.050299	0.867043	1295	2	1.7494
Smc4	0.019445	0.050299	0.867043	1281	1	-0.58263
Rft1	0.019445	0.050299	0.867043	1237	2	-1.3177
Cenpm	0.019445	0.050299	0.867043	1275	2	1.6996
Gm904	0.019445	0.050299	0.867043	1247	2	1.6506
Rad51	0.019445	0.050299	0.867043	1253	2	-0.9965
Dhps	0.019445	0.050299	0.867043	1301	2	1.7213
Polr3h	0.019445	0.050299	0.867043	1238	1	0.54488
Adat3	0.019445	0.050299	0.867043	1273	2	-0.9965
Ykt6	0.019445	0.050299	0.867043	1259	2	-0.52874
Tubgcp4	0.019445	0.050299	0.867043	1233	1	-0.054318
Gtf2b	0.019445	0.050299	0.867043	1278	2	3.6585
Cops2	0.019445	0.050299	0.867043	1292	2	2.9776
Metap2	0.019445	0.050299	0.867043	1217	1	-0.40905
Mrpl55	0.019445	0.050299	0.867043	1300	1	-0.58263
Rfc5	0.019445	0.050299	0.867043	1249	1	-0.17077
Ddx10	0.019445	0.050299	0.867043	1277	2	-0.58263
Hist1h2bk	0.019445	0.050299	0.867043	1274	1	-0.58263
Ndnl2	0.019445	0.050299	0.867043	1280	2	1.9583
Cpsf3	0.019445	0.050299	0.867043	1218	1	-0.58263
Smc6	0.019445	0.050299	0.867043	1232	1	-0.58263
Mars2	0.019445	0.050299	0.867043	1272	2	3.0327
C330021F23Rik	0.019445	0.050299	0.867043	1286	2	1.1824
Dis3	0.019445	0.050299	0.867043	1296	2	2.3733
Tyms	0.019445	0.050299	0.867043	1302	2	-0.58263
Nedd8	0.019445	0.050299	0.867043	1269	1	-0.58263
Nutf2	0.019445	0.050299	0.867043	1293	2	1.29
Snrpb	0.019445	0.050299	0.867043	1268	1	0.63654
Sdhc	0.019445	0.050299	0.867043	1266	1	-0.11065
Slmo2	0.019445	0.050299	0.867043	1251	1	-0.58263
Gart	0.019445	0.050299	0.867043	1284	2	1.3395
Cpsf1	0.019445	0.050299	0.867043	1283	2	-0.58263
Rps4x	0.019445	0.050299	0.867043	1244	1	-0.58263
Nubp1	0.019445	0.050299	0.867043	1248	2	1.3228
Polr2c	0.019445	0.050299	0.867043	1288	1	0.19599
Tuba1a	0.019445	0.050299	0.867043	1221	1	0.53701
Zpr1	0.019445	0.050299	0.867043	1270	2	-4.924
Sec63	0.019445	0.050299	0.867043	1271	2	-0.067029
Plrg1	0.019445	0.050299	0.867043	1243	2	-5.637
Ddx41	0.019445	0.050299	0.867043	1298	2	0.34799
Rbm22	0.019445	0.050299	0.867043	1229	2	-5.7346
Lamtor1	0.019445	0.050299	0.867043	1304	3	-5.1631
Sacm1l	0.019445	0.050299	0.867043	1261	3	-5.0156
Rpl32	0.019445	0.050299	0.867043	1276	3	3.0649
Ska1	0.019445	0.050299	0.867043	1307	3	-5.5167
Vps16	0.019445	0.050299	0.867043	1227	3	3.1804
Bap1	0.019445	0.050299	0.867043	1231	3	-4.7746
CAGE.control.g35407	0.050384	0.050413	0.867548	2579	1	4.4053
6030458C11Rik	0.015463	0.050454	0.867548	1073	4	2.5566
Gpatch2	0.015463	0.050454	0.867548	1072	4	1.5497
Fev	0.015486	0.050539	0.868293	1074	3	2.7653
CAGE.control.g32192	0.050558	0.050586	0.86837	2584	1	4.3964
1110008F13Rik	0.015526	0.050645	0.86866	1075	3	2.8437
Abca3	0.015598	0.050862	0.871653	1076	2	2.0687
Gem	0.015618	0.050925	0.872014	1077	4	1.491
Gm21951	0.015737	0.051268	0.877165	1078	4	2.0131
Mphosph10	0.019916	0.051411	0.878686	1324	2	3.6966
Pcdh17	0.015793	0.051442	0.878686	1079	4	1.7074
Adck2	0.015826	0.05154	0.878894	1080	3	2.9351
Pgs1	0.028105	0.05155	0.878894	1784	2	3.5066
Map9	0.015851	0.051611	0.878894	1081	3	3.0779
Prl8a9	0.015865	0.051653	0.878894	1082	3	2.8327
Accsl	0.015871	0.051673	0.878894	1083	3	3.3851
Usp42	0.015881	0.05171	0.878894	1085	3	2.9805
Tatdn3	0.015923	0.051831	0.879119	1086	2	2.1207
Crebl2	0.015928	0.051847	0.879119	1087	4	2.201
Wdr90	0.015931	0.051851	0.879119	1088	3	3.4349
CAGE.control.g29942	0.051934	0.051965	0.880331	2634	1	4.3062
Daf2	0.01603	0.05217	0.882503	1089	4	1.1059
Gnal	0.016052	0.052238	0.882503	1090	3	3.0084
Aes	0.016057	0.052255	0.882503	1091	4	1.9243
Fxyd1	0.016068	0.052288	0.882503	1092	3	3.4327
Ace2	0.016073	0.052307	0.882503	1093	3	3.0146
Chd8	0.020308	0.052416	0.88355	1342	3	-4.7481
Smc5	0.016124	0.052454	0.88355	1094	3	2.6255
Fastk	0.016162	0.052569	0.884767	1095	3	2.7858
Lca5	0.01624	0.052808	0.887347	1096	2	2.3687
Zfp488	0.016241	0.052809	0.887347	1097	4	1.4731
Lrrc30	0.01627	0.052899	0.887924	1098	3	3.0147
Mme	0.016281	0.052933	0.887924	1099	3	2.5796
Ublcp1	0.016303	0.052999	0.887924	1100	3	2.8863
Tjp1	0.016324	0.053057	0.887924	1101	3	2.6328
Iba57	0.016325	0.053058	0.887924	1102	4	2.538
Zfp219	0.016364	0.053176	0.889185	1103	3	2.9695
Eno3	0.016409	0.053304	0.890596	1104	2	1.7649
Trp53rk	0.029149	0.053419	0.891797	1832	2	3.4548
Cdkal1	0.016461	0.05348	0.891868	1105	2	-1.0672
Ormdl3	0.016476	0.053517	0.891868	1106	3	2.8856
Ankrd45	0.016489	0.053553	0.891868	1107	4	3.1958
Lmnb2	0.016507	0.053607	0.892058	1108	4	2.6689
Eif4ebp3	0.016531	0.053679	0.892536	1109	3	2.7375
Mtmr4	0.016588	0.05385	0.894662	1110	4	1.285
Fam122a	0.01664	0.053999	0.896418	1111	4	2.1445
Prr14	0.016684	0.054126	0.896551	1112	2	1.9921
Olfr374	0.016685	0.054128	0.896551	1113	3	2.8497
Ms4a4d	0.016696	0.05416	0.896551	1114	2	2.4248
Olfr1396	0.016702	0.054181	0.896551	1115	3	2.595
Tmem115	0.016722	0.054231	0.896658	1116	3	2.9477
Lim2	0.016749	0.054317	0.897366	1117	2	2.3382
Ttf2	0.021109	0.054406	0.898105	1385	3	1.6196
Rhoa	0.016799	0.054473	0.898418	1118	4	-1.5286
Abi3bp	0.016813	0.054512	0.898418	1119	2	2.4262
Snx6	0.016841	0.054597	0.899115	1120	3	2.7183
Vmn1r89	0.016942	0.054902	0.901976	1121	4	1.714
Gusb	0.016951	0.054932	0.901976	1122	4	1.6097
Ehd3	0.016955	0.054939	0.901976	1123	2	2.3747
Spata32	0.016958	0.054952	0.901976	1124	4	2.4108
Gbe1	0.016977	0.05501	0.901976	1125	2	-0.17434
CAGE.control.g39647	0.05508	0.055033	0.901976	2759	1	4.2377
Cpne2	0.017005	0.055103	0.902399	1126	4	1.9514
Pias4	0.017031	0.055178	0.902916	1127	3	2.6202
Plekho1	0.017078	0.05531	0.903663	1128	3	2.6624
Pdhx	0.017085	0.055337	0.903663	1129	3	2.7215
Olfr16	0.017092	0.055355	0.903663	1130	3	2.5405
CAGE.control.g8582	0.055648	0.055582	0.906656	2774	1	4.2682
Trpa1	0.017198	0.055671	0.907386	1131	4	1.7754
Slc10a3	0.017223	0.055744	0.907865	1132	4	2.4726
Anp32e	0.017316	0.056021	0.9107	1134	4	1.8477
Adora3	0.017316	0.056021	0.9107	1133	4	2.853
Gabra3	0.021792	0.056051	0.9107	1412	3	3.0799
1600012H06Rik	0.017355	0.056143	0.911487	1135	3	2.9141
Ophn1	0.017395	0.056253	0.912006	1136	3	2.8512
4933412E24Rik	0.017398	0.056263	0.912006	1137	3	2.6665
Klf2	0.017416	0.056318	0.912169	1138	2	2.257
Wrb	0.030892	0.05646	0.91375	1888	1	2.0617
Rps27l	0.017523	0.056615	0.915555	1139	4	-1.9798
Arap2	0.017564	0.056741	0.915718	1141	4	1.5109
Slc4a4	0.017564	0.056741	0.915718	1140	4	2.5231
LOC100038947	0.017578	0.05679	0.915718	1142	3	2.7636
Smim22	0.017602	0.05686	0.915718	1143	2	1.0707
Vps37b	0.017619	0.056903	0.915718	1144	4	1.8068
Hapln4	0.017623	0.056917	0.915718	1145	3	2.6502
Cxcr3	0.01763	0.056939	0.915718	1146	3	2.622
Pqlc1	0.017648	0.05698	0.915718	1147	3	2.6918
Gltpd2	0.017681	0.057065	0.916369	1148	3	3.1159
Fam151b	0.017707	0.057143	0.916903	1149	4	2.1305
Hoxc6	0.017751	0.057264	0.918128	1150	4	1.739
Spt1	0.017773	0.05733	0.918476	1151	3	2.7186
Clip4	0.017804	0.05742	0.919207	1153	2	-1.2403
Dda1	0.017825	0.057487	0.919577	1154	4	-1.043
Olfr1500	0.017917	0.057763	0.921967	1155	3	2.9313
Gm1123	0.017922	0.057771	0.921967	1156	4	1.9434
Slc16a10	0.017922	0.057771	0.921967	1157	4	1.2705
Kcnj12	0.018009	0.058025	0.924411	1158	3	3.1395
Gm21319	0.022698	0.058189	0.924411	1456	3	2.0449
Vmn1r131	0.058238	0.058206	0.924411	2880	1	4.1945
Timm22	0.018074	0.058219	0.924411	1160	2	-0.29516
Ppp1r13l	0.018074	0.058219	0.924411	1161	2	2.2734
Edf1	0.018078	0.058228	0.924411	1162	4	3.034
Zyx	0.018085	0.058237	0.924411	1163	4	1.4565
Gid4	0.022753	0.058324	0.924831	1460	2	3.5911
Ropn1l	0.018123	0.058353	0.924831	1164	3	2.6246
Smr2	0.018151	0.058442	0.925526	1165	4	1.1891
CAGE.control.g30592	0.058529	0.058487	0.92553	2888	1	4.1922
Olfr26	0.018242	0.058723	0.928559	1167	4	1.4137
Tas2r125	0.01826	0.058779	0.92872	1168	3	2.5298
Lxn	0.018303	0.058912	0.930122	1169	4	1.6002
Odf3	0.018318	0.058964	0.93022	1170	3	2.6603
Zmym1	0.018399	0.059207	0.930854	1172	3	2.6319
Dusp26	0.018418	0.059262	0.930854	1173	3	3.0841
Fgf9	0.018435	0.059314	0.930854	1174	4	2.3615
Ptprk	0.018462	0.059389	0.930854	1175	4	3.0382
Tnfrsf11b	0.018497	0.059504	0.930854	1176	2	1.8764
CAGE.control.g2209	0.059537	0.059516	0.930854	2925	1	4.202
Olfr1051	0.018505	0.059526	0.930854	1177	4	1.6169
Tspan6	0.018513	0.059548	0.930854	1178	3	2.5004
Krtap21-1	0.018516	0.059555	0.930854	1180	3	2.9733
Sfta2	0.018516	0.059555	0.930854	1179	3	2.6969
Cd200r1	0.018533	0.059604	0.930854	1181	3	2.5529
Exosc3	0.023309	0.059656	0.930854	1479	3	-4.924
Slc4a1ap	0.018558	0.059673	0.930854	1182	4	1.9759
Mageh1	0.018561	0.059679	0.930854	1183	2	1.8204
Csf3	0.018571	0.059716	0.930854	1184	3	2.5482
Dnajb5	0.01859	0.05977	0.930854	1185	4	2.3539
Gpatch1	0.01859	0.05977	0.930854	1186	4	1.1612
Setd6	0.018635	0.059898	0.932144	1187	3	3.2456
Ccdc107	0.018672	0.059997	0.93275	1188	4	1.5756
Dnm1l	0.01869	0.060048	0.93275	1189	4	2.5634
Krtap3-3	0.018708	0.060101	0.93275	1190	4	1.7482
Prkdc	0.018714	0.060118	0.93275	1191	3	2.6046
Nat8	0.018761	0.060253	0.934146	1193	3	2.8501
Arhgap5	0.018793	0.060346	0.934893	1194	4	3.2856
Nlrp4a	0.018817	0.060425	0.935417	1195	3	3.064
Smek2	0.023661	0.060493	0.935658	1493	3	1.6001
Ace3	0.018865	0.060566	0.935658	1196	3	2.6952
Gramd1c	0.01887	0.060577	0.935658	1197	4	1.2211
Slc25a54	0.018891	0.060642	0.935958	1198	3	2.6198
Fam193b	0.018926	0.06076	0.936616	1199	4	1.9756
Mfsd1	0.018995	0.060953	0.936616	1200	4	2.4532
Med12	0.023854	0.060963	0.936616	1501	3	1.6037
1700067P10Rik	0.019009	0.06099	0.936616	1201	3	2.4833
CAGE.control.g593	0.060997	0.061011	0.936616	2976	1	4.1714
CAGE.control.g19593	0.061035	0.061043	0.936616	2979	1	4.127
Six6	0.01907	0.061171	0.936616	1202	4	2.2001
Klhl28	0.019093	0.061249	0.936616	1203	4	2.6521
Gbp2b	0.01913	0.061357	0.936616	1204	2	1.5512
CAGE.control.g71887	0.061384	0.061392	0.936616	2989	1	4.1745
Acbd4	0.019171	0.061474	0.936616	1205	3	2.9553
Itpripl2	0.019207	0.061568	0.936616	1206	4	2.3287
Saysd1	0.019235	0.061655	0.936616	1207	2	1.3501
Gpr156	0.019247	0.061696	0.936616	1208	3	3.2898
Spry4	0.019249	0.061697	0.936616	1209	4	2.3753
Poc5	0.019302	0.061856	0.936616	1210	4	1.2062
Wdr43	0.024248	0.06188	0.936616	1522	3	2.0176
Mrgpra2b	0.01935	0.062008	0.936616	1211	4	2.0636
Rfpl4b	0.019351	0.06201	0.936616	1212	3	2.5396
Dffb	0.019372	0.062073	0.936616	1213	4	1.0945
Spr	0.019397	0.062156	0.936616	1214	3	2.5946
Adcy2	0.019434	0.062247	0.936616	1215	3	3.0778
Hoxc9	0.019439	0.062259	0.936616	1216	4	1.8929
Zfp661	0.019486	0.062397	0.936616	1308	3	2.5518
CAGE.control.g8095	0.062534	0.06252	0.936616	3026	1	4.1332
Zfp169	0.019585	0.062664	0.936616	1310	4	1.3302
Slc15a1	0.019609	0.062728	0.936616	1311	2	-0.029141
Ip6k2	0.019629	0.062786	0.936616	1312	3	2.9127
Bpifb9b	0.019641	0.062827	0.936616	1313	4	2.6958
Pih1d1	0.019658	0.062875	0.936616	1314	2	2.1408
Cldn14	0.019674	0.062912	0.936616	1315	4	1.522
Nrep	0.019723	0.06305	0.936616	1316	3	3.0052
CAGE.control.g5238	0.063115	0.063108	0.936616	3045	1	4.1191
Ociad2	0.019785	0.063229	0.936616	1317	2	1.7212
Osm	0.019788	0.063237	0.936616	1318	4	1.1505
Pou3f4	0.019792	0.063245	0.936616	1319	3	2.6786
Sh3rf2	0.019838	0.063378	0.936616	1320	3	3.2297
Syngr1	0.019871	0.063478	0.936616	1321	2	2.3169
Porcn	0.019897	0.063561	0.936616	1322	3	2.6219
Strip2	0.019904	0.063582	0.936616	1323	2	2.1128
Polr2f	0.03502	0.063584	0.936616	2050	2	2.556
Pdpr	0.019933	0.063669	0.936616	1325	2	-0.94063
Fggy	0.019943	0.06369	0.936616	1326	4	2.4678
Zdhhc25	0.019998	0.063836	0.936616	1327	4	2.1246
Slc46a2	0.02	0.06384	0.936616	1328	3	3.0542
2700097O09Rik	0.020013	0.063872	0.936616	1329	4	1.929
Qk	0.020026	0.063922	0.936616	1330	3	2.9952
Parg	0.020035	0.063946	0.936616	1331	3	2.4157
Hsbp1l1	0.020039	0.063956	0.936616	1332	3	2.5702
Prcp	0.020126	0.064234	0.936616	1334	4	1.4606
Ubap1	0.020126	0.064234	0.936616	1335	4	2.1906
Adarb1	0.020126	0.064234	0.936616	1336	4	2.5032
Epb4.1l4b	0.020156	0.064313	0.936616	1337	3	3.1813
Pigr	0.020178	0.064378	0.936616	1338	3	2.8937
Smim18	0.020201	0.06444	0.936616	1339	3	3.1741
Sema7a	0.020212	0.064468	0.936616	1340	4	2.0205
Tmbim6	0.020296	0.064714	0.936616	1341	3	2.8367
Ulk1	0.020308	0.064748	0.936616	1343	3	2.5646
Sox10	0.020317	0.064767	0.936616	1344	3	2.9701
S100a10	0.020321	0.06478	0.936616	1345	3	2.6812
Tek	0.020331	0.064813	0.936616	1348	4	1.2412
Rnf7	0.020331	0.064813	0.936616	1346	4	1.3218
Lrrn3	0.020331	0.064813	0.936616	1347	4	1.4994
Smc1b	0.020333	0.064822	0.936616	1349	3	2.5282
Olfr339	0.020398	0.06501	0.936616	1350	4	2.6407
Spata31	0.020399	0.065017	0.936616	1351	3	3.1662
Spink13	0.020424	0.065084	0.936616	1352	3	2.5037
Tmem165	0.020429	0.0651	0.936616	1353	3	3.0359
Bbox1	0.020441	0.065137	0.936616	1354	3	2.9197
Rps27	0.025633	0.065183	0.936616	1575	3	3.0105
Vmn1r198	0.020466	0.065205	0.936616	1355	3	2.6798
Vmn1r86	0.020466	0.065205	0.936616	1356	3	2.4085
Il19	0.020512	0.065341	0.936616	1357	3	2.9456
CAGE.control.g8172	0.065311	0.065364	0.936616	3119	1	4.0877
Rbm20	0.020525	0.065385	0.936616	1358	4	2.3079
Vmn2r110	0.020562	0.065481	0.936616	1359	3	3.1318
1700112E06Rik	0.020575	0.065524	0.936616	1360	4	1.277
B3galt1	0.020583	0.065547	0.936616	1361	4	2.5119
Gcnt7	0.020591	0.065572	0.936616	1362	3	2.6791
Mut	0.020633	0.065689	0.936616	1363	4	1.1629
Sars	0.03629	0.065783	0.936616	2096	1	1.8429
Rnf41	0.020671	0.065787	0.936616	1364	4	2.1071
Cyp4a12a	0.020708	0.0659	0.936616	1365	3	3.2905
Dennd3	0.020737	0.065967	0.936616	1366	3	2.5269
Tma7	0.020744	0.065982	0.936616	1367	4	1.1522
Ralgps2	0.020744	0.065982	0.936616	1368	4	1.8652
Olfr916	0.020746	0.065984	0.936616	1369	3	2.7531
Apol7c	0.020779	0.066081	0.936616	1370	3	2.7127
CAGE.control.g74435	0.066035	0.066101	0.936616	3147	1	4.0649
Kng2	0.020851	0.066291	0.936616	1371	2	-1.4031
Ppp2r4	0.026109	0.066297	0.936616	1711	3	3.3166
Cox6b1	0.020876	0.066366	0.936616	1372	3	3.1194
Olfr1411	0.020905	0.066447	0.936616	1373	3	2.5637
Dleu7	0.020918	0.066482	0.936616	1374	3	2.8647
Klrg2	0.020919	0.066484	0.936616	1376	4	2.0381
Pbrm1	0.020919	0.066484	0.936616	1378	4	-2.0844
B3gnt8	0.020919	0.066484	0.936616	1377	4	-1.358
Tm9sf2	0.020919	0.066484	0.936616	1375	4	-5.0757
Gm13275	0.026223	0.066546	0.936616	1716	3	1.9077
CAGE.control.g62928	0.066513	0.066598	0.936616	3165	1	4.0059
Chchd1	0.020981	0.066662	0.936616	1379	4	2.9315
Zfp946	0.020994	0.066701	0.936616	1380	2	1.6474
Tex11	0.021021	0.066792	0.936616	1381	3	2.5016
Syt6	0.021053	0.066879	0.936616	1383	4	1.1437
Nudt3	0.021053	0.066879	0.936616	1382	4	1.7206
Hcst	0.021085	0.066983	0.936616	1384	4	1.7533
Gm10229	0.021179	0.067273	0.936616	1386	4	2.2209
Siglech	0.021188	0.067311	0.936616	1388	3	2.9239
Elk1	0.021188	0.067311	0.936616	1387	3	2.6945
Htr2c	0.021221	0.067395	0.936616	1389	2	2.2781
Parvb	0.021227	0.067409	0.936616	1390	4	2.7219
Vmn1r171	0.021247	0.067478	0.936616	1391	4	2.4362
Gm15091	0.021259	0.067502	0.936616	1392	3	2.7089
Bcar1	0.021315	0.067665	0.936616	1393	4	1.2917
Nmb	0.021369	0.067818	0.936616	1394	4	3.0007
Arhgef7	0.021382	0.067853	0.936616	1396	3	2.4345
B4galt7	0.021382	0.067853	0.936616	1395	4	2.7544
CAGE.control.g63758	0.067805	0.067863	0.936616	3214	1	3.9668
Ept1	0.021393	0.067878	0.936616	1397	3	3.0308
Clec5a	0.021414	0.067942	0.936616	1398	3	2.5617
Fam184a	0.026835	0.067993	0.936616	1736	3	1.5121
Car14	0.021491	0.068173	0.936616	1400	3	2.574
Tkt	0.037659	0.068178	0.936616	2135	1	1.6881
Rad9a	0.037659	0.068178	0.936616	2137	1	2.298
Eef1a1	0.037659	0.068178	0.936616	2136	2	0.028069
Zfp105	0.021561	0.068383	0.936616	1402	3	2.9093
Foxa1	0.021595	0.068487	0.936616	1403	4	2.8162
Proz	0.021604	0.068515	0.936616	1404	2	2.01
E430018J23Rik	0.021611	0.068537	0.936616	1407	4	1.9037
BC028528	0.021611	0.068537	0.936616	1405	4	1.1861
Olfr1262	0.021611	0.068537	0.936616	1408	4	-1.1625
Fkbp7	0.021611	0.068537	0.936616	1406	4	2.0961
Pkd2	0.021637	0.068606	0.936616	1409	3	2.4666
Smap2	0.021711	0.06882	0.936616	1410	4	1.8477
Mrpl17	0.027206	0.068878	0.936616	1747	2	3.3059
Ccdc22	0.027206	0.068878	0.936616	1748	2	3.3059
1700040L02Rik	0.021775	0.068999	0.936616	1411	3	2.6045
Rgsl1	0.027263	0.069008	0.936616	1750	3	2.1685
CAGE.control.g51825	0.06898	0.06902	0.936616	3255	1	3.9696
CAGE.control.g67183	0.068993	0.069031	0.936616	3256	1	3.9638
Pisd	0.021818	0.069115	0.936616	1413	4	1.1175
Kpna3	0.021825	0.069141	0.936616	1414	3	2.7658
Nlrp9c	0.021839	0.069178	0.936616	1415	2	2.2107
P2rx3	0.021866	0.069253	0.936616	1417	3	2.9902
Lce3f	0.021888	0.069303	0.936616	1418	3	3.0655
Als2cl	0.021889	0.06931	0.936616	1419	4	1.1773
Zfp318	0.021927	0.069425	0.936616	1420	4	2.4002
Steap2	0.021927	0.069426	0.936616	1421	4	1.5996
Rasa3	0.021937	0.069457	0.936616	1422	4	1.7599
Arid2	0.02195	0.069491	0.936616	1423	3	2.496
Lrrc8a	0.021963	0.069524	0.936616	1424	3	2.8406
Kif27	0.021975	0.069563	0.936616	1425	3	2.6015
Olfr45	0.021992	0.069611	0.936616	1426	4	2.2071
Baat	0.022002	0.069644	0.936616	1427	2	1.8943
Nwd1	0.022005	0.069653	0.936616	1428	3	2.8753
Cd82	0.022044	0.069772	0.936616	1429	4	3.2868
Maea	0.022084	0.069888	0.936616	1430	3	2.5472
Snrpa	0.027665	0.06994	0.936616	1769	2	3.4864
Adam7	0.022122	0.070006	0.936616	1431	4	2.7117
Bcat2	0.022135	0.070049	0.936616	1432	3	2.6575
Slc22a6	0.02214	0.07006	0.936616	1433	4	2.1042
Vmn2r14	0.022144	0.07007	0.936616	1434	3	1.782
Fbxo6	0.022149	0.070085	0.936616	1435	4	1.9935
Slc25a17	0.022151	0.070092	0.936616	1436	3	3.1688
2610507B11Rik	0.022197	0.070229	0.936616	1437	3	3.0865
Olfr147	0.022217	0.070299	0.936616	1438	4	2.4643
Olfr1462	0.022241	0.070364	0.936616	1439	3	2.6701
H2-DMb1	0.022274	0.070457	0.936616	1440	3	2.8294
Lce3b	0.022295	0.070514	0.936616	1441	3	2.8419
Adgrd1	0.022306	0.070537	0.936616	1442	4	1.8134
Anxa11	0.022308	0.070543	0.936616	1443	2	1.6756
Wfdc10	0.022341	0.070642	0.936616	1445	3	3.0867
Magt1	0.022341	0.070642	0.936616	1444	3	2.5699
Serpinb9g	0.022384	0.070764	0.936616	1446	4	2.294
Spats1	0.022386	0.070772	0.936616	1447	3	1.9953
Ubap2	0.022449	0.070943	0.936616	1448	3	2.7305
Tuba3b	0.022449	0.070943	0.936616	1449	3	3.002
Orc1	0.028121	0.071	0.936616	1785	2	-3.5172
Fam162a	0.022486	0.071057	0.936616	1450	3	3.005
Cdx2	0.028198	0.071178	0.936616	1790	1	-0.047921
Samd11	0.022534	0.071187	0.936616	1451	4	2.1437
Ttc36	0.022535	0.071189	0.936616	1453	3	2.5445
Atp5k	0.022535	0.071189	0.936616	1452	4	2.8313
CAGE.control.g42228	0.07119	0.071229	0.936616	3335	1	3.8859
CAGE.control.g78075	0.071254	0.07129	0.936616	3341	1	3.965
Baiap2	0.022595	0.071365	0.936616	1454	2	1.1689
Supv3l1	0.039496	0.071375	0.936616	2203	1	2.849
a	0.022612	0.071414	0.936616	1455	3	2.6823
Fam47c	0.022721	0.071712	0.936616	1457	4	2.6341
Flot1	0.022732	0.071743	0.936616	1458	3	2.8753
Pacsin2	0.022743	0.071772	0.936616	1459	3	2.7428
Peg12	0.022777	0.071877	0.936616	1462	4	2.0564
Creb1	0.022777	0.071877	0.936616	1461	4	1.7677
Fam155a	0.022801	0.071944	0.936616	1463	3	2.5168
Acad11	0.022848	0.072085	0.936616	1464	3	2.8045
A1cf	0.022891	0.072197	0.936616	1465	4	2.3892
Ints8	0.028654	0.072242	0.936616	1809	1	-0.9965
Nadk2	0.02871	0.072378	0.936616	1811	3	-4.6371
Mtor	0.02871	0.072378	0.936616	1812	3	1.5958
Asxl1	0.022991	0.072475	0.936616	1466	4	-1.3617
R3hdm4	0.023015	0.072541	0.936616	1467	3	2.5783
Klhl42	0.02304	0.072616	0.936616	1468	2	2.1155
Ube2k	0.023086	0.072743	0.936616	1469	3	2.625
Rabac1	0.023098	0.072775	0.936616	1470	4	3.1661
Kcnh6	0.023128	0.072862	0.936616	1471	3	3.0422
Ogfod1	0.023163	0.072978	0.936616	1472	2	-1.9488
Diap2	0.023187	0.07305	0.936616	1473	4	1.6844
Vmn1r200	0.02902	0.073112	0.936616	1827	3	1.3734
Casc1	0.023215	0.073138	0.936616	1474	4	1.736
Olfr728	0.023215	0.073138	0.936616	1475	4	1.8777
Efhd2	0.023245	0.073216	0.936616	1476	4	2.323
Grid2	0.023257	0.073243	0.936616	1477	3	2.4556
Olfr156	0.023262	0.073258	0.936616	1478	4	1.7487
Dync1i1	0.02331	0.073401	0.936616	1480	4	2.3184
Plekha8	0.023397	0.073658	0.936616	1481	3	2.8615
Brap	0.023433	0.073744	0.936616	1483	3	-0.81618
Fhod3	0.023456	0.073806	0.936616	1485	3	2.7909
Nelfb	0.023567	0.074149	0.936616	1487	4	-2.1786
Olfr1054	0.023567	0.074149	0.936616	1488	4	1.8962
Hoxa3	0.023567	0.074149	0.936616	1489	4	-1.711
Stk11ip	0.023567	0.074149	0.936616	1486	4	2.1836
Hacd2	0.02358	0.07418	0.936616	1490	3	2.3065
D630039A03Rik	0.023637	0.074345	0.936616	1491	3	2.7791
Thap4	0.02365	0.074386	0.936616	1492	2	1.7737
Gm6902	0.0296	0.074451	0.936616	1846	2	3.2418
BC061237	0.07451	0.074541	0.936616	3448	1	3.7916
Mospd3	0.023743	0.074655	0.936616	1495	4	0.95255
Glyatl3	0.02376	0.074699	0.936616	1496	4	1.0304
Lrrc20	0.02376	0.074699	0.936616	1497	4	1.7027
Barhl2	0.023767	0.074715	0.936616	1498	4	1.5388
Ppp1cb	0.074755	0.07478	0.936616	3456	1	3.8392
Fkbp1a	0.023815	0.074846	0.936616	1500	4	1.3657
Zcchc17	0.023815	0.074846	0.936616	1499	4	1.0855
Dnajc1	0.023883	0.075036	0.936616	1502	4	0.9211
CAGE.control.g41463	0.075072	0.075084	0.936616	3468	1	3.9003
Mettl10	0.023908	0.075107	0.936616	1503	2	1.9778
Tshr	0.023926	0.075166	0.936616	1504	2	2.2976
Actr10	0.029927	0.075195	0.936616	1857	1	-6.394
Hdac6	0.023944	0.075218	0.936616	1505	2	1.5828
CAGE.control.g33667	0.075233	0.075233	0.936616	3472	1	3.8967
Tatdn1	0.023953	0.075245	0.936616	1506	2	0.64195
Ankrd33	0.024005	0.075387	0.936616	1507	3	2.4349
Olfr747	0.02406	0.075553	0.936616	1508	3	2.7812
Mapk11	0.024062	0.075557	0.936616	1509	3	2.3377
Rabif	0.02411	0.075695	0.936616	1517	3	2.6612
Tpk1	0.024127	0.075741	0.936616	1518	3	2.546
Gm10439	0.02413	0.075747	0.936616	1519	4	1.3094
Taf7l	0.02413	0.075747	0.936616	1520	4	-1.326
4930402K13Rik	0.030201	0.075853	0.936616	1868	3	1.6293
Klhl20	0.024182	0.075911	0.936616	1521	3	3.0283
Slc5a10	0.024265	0.076145	0.936616	1523	3	2.6549
Gbgt1	0.024288	0.076203	0.936616	1524	3	2.7511
Ankrd66	0.024295	0.076219	0.936616	1525	3	2.8233
Ndufaf7	0.024296	0.07622	0.936616	1526	4	1.8758
Cyp2c54	0.024323	0.076298	0.936616	1527	3	2.4496
Zfp14	0.024334	0.076338	0.936616	1528	3	2.8601
Tspan15	0.024354	0.076386	0.936616	1529	4	1.1609
Drap1	0.024364	0.076413	0.936616	1530	3	2.4491
Tex26	0.024404	0.07652	0.936616	1531	3	2.7
Kctd11	0.024418	0.076561	0.936616	1532	3	2.6174
Smok3a	0.030553	0.076627	0.936616	1875	1	0.30388
Smim3	0.024487	0.076746	0.936616	1533	2	1.2962
2610008E11Rik	0.024518	0.076847	0.936616	1534	4	1.4225
C1qa	0.024519	0.076848	0.936616	1535	3	2.7987
Fnta	0.02458	0.077018	0.936616	1536	3	2.3602
Cideb	0.024618	0.077129	0.936616	1537	2	2.2603
Tm4sf20	0.024685	0.077313	0.936616	1538	4	1.968
Npc1	0.024685	0.077313	0.936616	1539	4	0.96489
Lyn	0.024691	0.077329	0.936616	1540	2	1.9581
Prr14l	0.024702	0.077357	0.936616	1541	3	2.5843
Tob2	0.024718	0.077411	0.936616	1542	3	2.4701
Mrgbp	0.024761	0.077538	0.936616	1543	4	-2.0263
CAGE.control.g29712	0.077507	0.077577	0.936616	3562	1	3.8073
Mrps6	0.024786	0.077607	0.936616	1544	2	1.475
Epg5	0.024843	0.077769	0.936616	1546	4	1.9988
Fam46a	0.024843	0.077769	0.936616	1545	4	1.7622
Tmem150a	0.024856	0.077803	0.936616	1547	3	2.9105
Morc2b	0.024873	0.077859	0.936616	1548	3	2.6602
Eif3c	0.024913	0.07799	0.936616	1549	2	0.15599
Dazl	0.024913	0.07799	0.936616	1550	3	2.7173
Taf5l	0.024913	0.07799	0.936616	1551	3	2.1755
Alms1	0.024953	0.078118	0.936616	1552	4	-1.9442
Gtf3c5	0.043455	0.078162	0.936616	2334	1	2.3919
Tesc	0.025025	0.078305	0.936616	1553	3	3.0151
Magea4	0.025054	0.078384	0.936616	1554	3	3.1216
Foxj2	0.0251	0.078518	0.936616	1555	2	1.1095
Bcl2a1c	0.025132	0.078605	0.936616	1556	2	1.9398
Tdrd6	0.025143	0.078641	0.936616	1557	3	2.4219
Ddr2	0.025172	0.078716	0.936616	1558	3	2.8735
Defb13	0.025222	0.078848	0.936616	1559	4	1.4321
1700021F05Rik	0.031544	0.078903	0.936616	1911	3	1.8005
Rimklb	0.025293	0.079056	0.936616	1560	3	2.5595
Angptl6	0.025301	0.079081	0.936616	1561	3	2.8764
CAGE.control.g32844	0.079018	0.079084	0.936616	3610	1	3.8068
Ftsj2	0.025302	0.079087	0.936616	1562	3	2.6518
Tcp10c	0.025351	0.079225	0.936616	1563	3	2.9458
Ccnb1	0.031692	0.07924	0.936616	1916	3	1.7213
Gm5617	0.025383	0.079302	0.936616	1564	3	2.475
Gprc5d	0.025394	0.079335	0.936616	1565	4	2.7189
Olfr1046	0.025395	0.079336	0.936616	1566	3	2.4567
Olfr58	0.025409	0.079375	0.936616	1567	3	2.7152
Kcnc4	0.025452	0.079495	0.936616	1568	3	2.6453
Kdelc2	0.025457	0.079506	0.936616	1569	2	1.7703
Acox2	0.025521	0.079684	0.936616	1570	3	2.9013
Pold3	0.044339	0.079706	0.936616	2361	2	3.064
Cops6	0.031957	0.079839	0.936616	1930	1	-0.58263
1700020N15Rik	0.025582	0.079846	0.936616	1571	4	-1.1205
Rhog	0.025585	0.079854	0.936616	1572	3	2.8873
Yy2	0.025592	0.079877	0.936616	1573	3	2.828
Olfr1377	0.025613	0.07993	0.936616	1574	3	2.4138
Vstm2b	0.025672	0.080113	0.936616	1576	4	1.0501
Il22ra1	0.025705	0.080209	0.936616	1577	4	1.4094
Apbb1ip	0.025719	0.080245	0.936616	1578	4	3.1135
Pop4	0.032153	0.080291	0.936616	1941	3	1.3245
Ttc33	0.025807	0.080498	0.936616	1579	3	2.1911
Krtap15	0.025842	0.080595	0.936616	1701	1	-1.6001
Rpia	0.025842	0.080595	0.936616	1665	1	-2.3498
Yars2	0.025842	0.080595	0.936616	1618	2	0.14676
Senp2	0.025842	0.080595	0.936616	1613	1	-0.76867
Vmn2r120	0.025842	0.080595	0.936616	1660	2	-1.0832
Ccdc79	0.025842	0.080595	0.936616	1631	1	-0.1586
Gmcl1l	0.025842	0.080595	0.936616	1594	2	-3.0285
Cdt1	0.025842	0.080595	0.936616	1696	3	-0.13308
Hrasls	0.025842	0.080595	0.936616	1609	3	0.9071
Gnb1l	0.025842	0.080595	0.936616	1629	2	-4.1965
Polg2	0.025842	0.080595	0.936616	1612	2	-1.5821
Arl2	0.025842	0.080595	0.936616	1680	2	-0.96206
Srp54a	0.025842	0.080595	0.936616	1659	2	-2.195
Tpx2	0.025842	0.080595	0.936616	1663	1	-3.8634
Utp23	0.025842	0.080595	0.936616	1587	2	-4.0945
Eif3d	0.025842	0.080595	0.936616	1604	1	-1.8732
Nop56	0.025842	0.080595	0.936616	1644	2	-0.076595
Vmn2r109	0.025842	0.080595	0.936616	1625	2	0.70097
Gm10406	0.025842	0.080595	0.936616	1584	1	-3.3711
Rpap2	0.025842	0.080595	0.936616	1606	1	-3.4006
Mprip	0.025842	0.080595	0.936616	1616	1	-3.6602
Ube2l3	0.025842	0.080595	0.936616	1703	1	-2.9911
Abce1	0.025842	0.080595	0.936616	1614	1	-2.6945
Emg1	0.025842	0.080595	0.936616	1635	2	-0.25696
Gemin5	0.025842	0.080595	0.936616	1664	1	-1.7878
Cox15	0.025842	0.080595	0.936616	1610	1	-1.3529
Hist2h3c1	0.025842	0.080595	0.936616	1679	2	-1.6837
Vmn1r114	0.025842	0.080595	0.936616	1580	2	0.73333
Ppp6c	0.025842	0.080595	0.936616	1589	1	-1.3602
Mroh4	0.025842	0.080595	0.936616	1688	1	-0.77951
Actb	0.025842	0.080595	0.936616	1675	2	0.34704
Nudt21	0.025842	0.080595	0.936616	1590	2	0.47844
Faxc	0.025842	0.080595	0.936616	1676	2	-0.35338
Atpaf2	0.025842	0.080595	0.936616	1695	2	-0.015954
Pola2	0.025842	0.080595	0.936616	1592	1	-0.6583
Mup9	0.025842	0.080595	0.936616	1692	2	0.202
Rmnd1	0.025842	0.080595	0.936616	1596	1	-0.40038
Zc3h8	0.025842	0.080595	0.936616	1653	2	-1.0197
Atp5j2	0.025842	0.080595	0.936616	1602	3	2.1109
Mrpl48	0.025842	0.080595	0.936616	1632	2	1.948
Ehbp1	0.025842	0.080595	0.936616	1678	1	-7.1896
Psmd4	0.025842	0.080595	0.936616	1626	1	-0.58263
Pafah1b1	0.025842	0.080595	0.936616	1686	2	0.17514
1110008L16Rik	0.025842	0.080595	0.936616	1638	3	-1.4799
Uqcrq	0.025842	0.080595	0.936616	1615	2	0.70782
Tfb1m	0.025842	0.080595	0.936616	1650	3	2.038
Mipep	0.025842	0.080595	0.936616	1636	3	-1.1897
Lonp1	0.025842	0.080595	0.936616	1662	2	0.76165
Chordc1	0.025842	0.080595	0.936616	1595	2	0.099639
Atg4b	0.025842	0.080595	0.936616	1643	1	0.19145
Ppa2	0.025842	0.080595	0.936616	1648	2	0.50969
Rsl24d1	0.025842	0.080595	0.936616	1601	2	-2.2248
Atp6v1e1	0.025842	0.080595	0.936616	1697	2	0.28227
Exoc7	0.025842	0.080595	0.936616	1682	2	-1.385
Cwf19l1	0.025842	0.080595	0.936616	1681	3	-4.5258
Dhodh	0.025842	0.080595	0.936616	1685	1	-1.9843
Vmn2r121	0.025842	0.080595	0.936616	1583	3	2.1698
Ttf1	0.025842	0.080595	0.936616	1591	2	-1.4801
Rad50	0.025842	0.080595	0.936616	1687	2	0.42787
Mcat	0.025842	0.080595	0.936616	1699	3	1.7908
Rpa3	0.025842	0.080595	0.936616	1645	2	-1.4729
Olfr798	0.025842	0.080595	0.936616	1655	3	2.1005
Cenpa	0.025842	0.080595	0.936616	1588	2	-2.9173
Dnajc17	0.025842	0.080595	0.936616	1666	2	-4.6632
Mcl1	0.025842	0.080595	0.936616	1694	1	-4.7439
Atp6v1g1	0.025842	0.080595	0.936616	1689	2	-0.81873
Nup155	0.025842	0.080595	0.936616	1622	2	0.28202
Csnk1a1	0.025842	0.080595	0.936616	1641	1	-0.58263
Hist1h2bb	0.025842	0.080595	0.936616	1621	3	0.022866
Pold2	0.025842	0.080595	0.936616	1647	3	-3.9303
Gm14393	0.025842	0.080595	0.936616	1586	3	2.3307
Naa20	0.025842	0.080595	0.936616	1669	2	1.1624
Vars	0.025842	0.080595	0.936616	1690	2	0.71616
Rpl19	0.025842	0.080595	0.936616	1619	1	-1.3736
Tada2a	0.025842	0.080595	0.936616	1651	2	-0.18758
Vps36	0.025842	0.080595	0.936616	1634	2	0.078086
Wdr36	0.025842	0.080595	0.936616	1603	3	0.59926
Dhx38	0.025842	0.080595	0.936616	1672	2	-0.30301
Nae1	0.025842	0.080595	0.936616	1646	3	0.0077512
Nuf2	0.025842	0.080595	0.936616	1617	2	0.47308
Pno1	0.025842	0.080595	0.936616	1661	2	-1.7762
Gmnn	0.025842	0.080595	0.936616	1673	1	-0.2832
Zfp207	0.025842	0.080595	0.936616	1627	3	0.77332
Mrps2	0.025842	0.080595	0.936616	1640	3	-1.4258
Uso1	0.025842	0.080595	0.936616	1581	2	1.1624
Slc10a5	0.025842	0.080595	0.936616	1628	3	2.1543
Pilrb1	0.025842	0.080595	0.936616	1637	1	-0.24674
Pqbp1	0.025842	0.080595	0.936616	1623	2	1.3916
Mrpl43	0.025842	0.080595	0.936616	1611	2	0.54345
Upf2	0.025842	0.080595	0.936616	1605	1	-3.7526
Snx9	0.025842	0.080595	0.936616	1585	2	2.2015
Dhx8	0.025842	0.080595	0.936616	1624	2	-2.7991
Gtf2h3	0.025842	0.080595	0.936616	1639	3	1.1015
Lin9	0.025842	0.080595	0.936616	1677	2	0.24502
Cul2	0.025842	0.080595	0.936616	1654	1	-0.26883
Ddx21	0.025842	0.080595	0.936616	1693	2	1.5478
Psmg4	0.025842	0.080595	0.936616	1674	2	0.61779
Rps7	0.025842	0.080595	0.936616	1599	2	0.70084
Vmn2r36	0.025842	0.080595	0.936616	1597	1	-3.4488
Hist1h2ad	0.025842	0.080595	0.936616	1658	3	0.90011
Crnkl1	0.025842	0.080595	0.936616	1702	3	-2.9119
Eif1a	0.025842	0.080595	0.936616	1671	2	0.57815
Atr	0.025842	0.080595	0.936616	1652	3	2.047
Gcfc2	0.025842	0.080595	0.936616	1608	1	0.49942
Otud5	0.025842	0.080595	0.936616	1691	2	1.4534
Chrna5	0.025842	0.080595	0.936616	1698	2	1.3867
Prpf39	0.025842	0.080595	0.936616	1670	3	2.217
Sdhaf4	0.025842	0.080595	0.936616	1683	2	-2.7113
Gfm1	0.025842	0.080595	0.936616	1600	1	0.48043
Uqcrc2	0.025842	0.080595	0.936616	1630	1	0.53241
Cntn4	0.025842	0.080595	0.936616	1700	3	0.79898
Urb1	0.025842	0.080595	0.936616	1668	2	0.67873
Cnot7	0.025842	0.080595	0.936616	1684	3	0.95667
Olfr507	0.025842	0.080595	0.936616	1598	2	1.9632
Abcf1	0.025842	0.080595	0.936616	1633	2	-5.6042
Ndufa1	0.025842	0.080595	0.936616	1649	2	-2.2005
Rab9b	0.025842	0.080595	0.936616	1620	3	2.0981
Cad	0.025842	0.080595	0.936616	1667	3	-2.211
Timm17a	0.025842	0.080595	0.936616	1642	3	-1.7011
Olfr669	0.025842	0.080595	0.936616	1657	2	1.0596
Crls1	0.025842	0.080595	0.936616	1656	3	-2.2856
Exosc7	0.025842	0.080595	0.936616	1582	3	1.1394
Gm15107	0.025842	0.080595	0.936616	1607	3	0.57718
Gm14346	0.025842	0.080595	0.936616	1593	3	1.7232
Invs	0.025879	0.080694	0.936712	1704	4	2.1637
Sik3	0.025879	0.080694	0.936712	1705	4	1.5012
CAGE.control.g27184	0.080724	0.080789	0.937293	3671	1	3.7781
Clec2h	0.026044	0.081128	0.940098	1707	3	2.3754
Eci1	0.026102	0.081276	0.940098	1708	4	2.3446
Rragd	0.026102	0.081276	0.940098	1709	4	1.4213
Gpi1	0.032583	0.081278	0.940098	1957	1	-0.9965
Clpsl2	0.026108	0.081292	0.940098	1710	3	2.3694
Ech1	0.026124	0.08133	0.940098	1712	3	2.4863
Tekt2	0.026131	0.08135	0.940098	1713	3	2.4378
Ciart	0.026191	0.081509	0.940619	1715	3	2.7745
Cdc7	0.032715	0.081574	0.940619	1963	2	2.3062
CAGE.control.g34129	0.081557	0.081609	0.940619	3705	1	3.726
Rundc3a	0.026229	0.081626	0.940619	1717	2	1.6533
Tmem259	0.026247	0.081683	0.940619	1718	3	2.4169
Csrp3	0.026258	0.081714	0.940619	1720	4	1.618
Gfap	0.026258	0.081714	0.940619	1719	4	-1.9835
Spink11	0.026279	0.081766	0.940696	1721	3	2.395
CAGE.control.g62714	0.081848	0.081891	0.941606	3720	1	3.7446
CAGE.control.g20048	0.081964	0.082	0.942338	3722	1	3.7192
Cldn10	0.026392	0.082071	0.942629	1722	2	1.2811
Fam114a1	0.026481	0.082303	0.944445	1723	2	2.2051
Rbak	0.0265	0.082351	0.944445	1724	4	2.185
Cst6	0.026508	0.082366	0.944445	1725	3	2.6911
CAGE.control.g63812	0.082429	0.082454	0.944799	3735	1	3.7655
Trim34a	0.026569	0.082552	0.944799	1726	2	2.0826
Nol7	0.033151	0.082559	0.944799	1981	2	2.2811
Dhcr24	0.02658	0.08258	0.944799	1727	4	1.7486
Nmt1	0.026644	0.082758	0.946142	1728	4	2.4516
Srxn1	0.026655	0.082789	0.946142	1729	4	1.5995
Cpt1a	0.026737	0.083007	0.947014	1730	4	2.1867
Dnajb4	0.026757	0.083053	0.947014	1731	3	2.7028
Rara	0.026766	0.083084	0.947014	1732	2	2.1769
Ly86	0.026776	0.083113	0.947014	1733	2	1.4979
Olfr1325	0.026781	0.083129	0.947014	1734	4	1.62
Senp3	0.026785	0.083141	0.947014	1735	2	1.901
Krtap3-2	0.02687	0.083376	0.948683	1737	3	2.3328
Kmt2a	0.033587	0.083539	0.948683	2002	2	0.99763
Tmppe	0.026942	0.083577	0.948683	1738	3	2.3226
Dr1	0.026942	0.083577	0.948683	1740	3	2.1959
Efna4	0.026942	0.083577	0.948683	1739	3	2.9461
CAGE.control.g58466	0.083605	0.083597	0.948683	3766	1	3.7338
CAGE.control.g67583	0.083669	0.08367	0.948683	3772	1	3.7207
Vkorc1	0.02699	0.083697	0.948683	1741	4	2.0724
Krit1	0.027023	0.083785	0.948683	1742	3	2.4834
Apob	0.027068	0.083912	0.948683	1743	2	2.2564
Slco1b2	0.027068	0.083913	0.948683	1744	4	1.1436
Dpp9	0.027068	0.083913	0.948683	1745	4	-1.8539
C9	0.027087	0.083953	0.948683	1746	3	2.3894
Polr3c	0.033781	0.083971	0.948683	2012	2	3.3002
CAGE.control.g27038	0.083979	0.083976	0.948683	3781	1	3.7265
Chmp2a	0.04709	0.084282	0.950692	2456	1	1.8946
Cdr2	0.027221	0.084351	0.950692	1749	3	2.6559
Zfp446	0.033971	0.084408	0.950692	2019	2	3.3355
CAGE.control.g31753	0.084425	0.084437	0.950692	3800	1	3.7044
Myrip	0.027266	0.084474	0.950692	1751	3	2.3166
Ubqln3	0.027266	0.084474	0.950692	1752	3	2.5758
Il15	0.027284	0.084522	0.950692	1753	4	1.9777
Pdx1	0.027284	0.084522	0.950692	1754	4	1.5743
Bsx	0.02732	0.08461	0.951155	1755	4	2.382
Ado	0.027351	0.084698	0.951629	1756	3	2.602
Dnajb6	0.027418	0.084881	0.952375	1758	4	1.659
Mfsd7c	0.027418	0.084881	0.952375	1757	4	1.3879
Zfp366	0.027448	0.084967	0.952375	1759	3	2.3302
Zfp398	0.027463	0.085012	0.952375	1760	4	0.97672
Cpa5	0.02748	0.085058	0.952375	1762	3	2.4571
Bmp15	0.02748	0.085058	0.952375	1761	3	2.8751
Scube1	0.027494	0.085093	0.952375	1763	2	1.8859
Gstm1	0.02751	0.085133	0.952375	1764	3	2.5204
Ccl2	0.027538	0.085222	0.952856	1765	4	2.3281
Whamm	0.027575	0.085321	0.952929	1766	4	1.7194
Tmem132a	0.027575	0.085321	0.952929	1767	4	2.5329
Rdh9	0.027608	0.085423	0.953554	1768	3	2.5214
Zfp280c	0.027675	0.085602	0.953907	1770	3	2.3244
Scarb1	0.027676	0.085607	0.953907	1771	4	-1.8533
Olfr715	0.027694	0.085656	0.953907	1772	3	2.9073
Hipk2	0.027695	0.085657	0.953907	1773	3	2.3251
Hspb9	0.027718	0.085725	0.953907	1774	3	2.7077
Dhx37	0.085736	0.085732	0.953907	3840	1	3.6509
4921524J17Rik	0.027768	0.085853	0.954736	1775	4	1.941
Rbm11	0.027783	0.085899	0.954739	1776	3	2.6085
Ireb2	0.034661	0.085973	0.955046	2042	3	2.3497
Oca2	0.027879	0.086172	0.956228	1777	4	1.0162
Fcgr1	0.027879	0.086172	0.956228	1778	4	1.8467
CAGE.control.g60167	0.086253	0.086257	0.956661	3860	1	3.6988
Eya4	0.027947	0.086357	0.957252	1779	4	1.2675
Psma2	0.034923	0.086591	0.958195	2048	3	1.3108
Olfr1307	0.028038	0.086599	0.958195	1780	4	1.8162
Hrg	0.028038	0.086599	0.958195	1781	4	1.7806
Ptpn3	0.028058	0.086645	0.958195	1782	3	2.4545
Bcl2l1	0.034977	0.086705	0.958195	2049	2	3.1215
Capn8	0.028081	0.086721	0.958195	1783	3	2.3224
Calcr	0.028124	0.086839	0.958691	1786	2	1.7348
Ccdc93	0.028154	0.086906	0.958691	1787	4	2.8638
Olfr1420	0.028168	0.086944	0.958691	1788	2	2.1711
Ces1e	0.028171	0.086951	0.958691	1789	4	2.158
Mrpl16	0.028246	0.087145	0.958722	1791	3	2.5047
Ofd1	0.028258	0.087175	0.958722	1792	4	-2.3152
CAGE.control.g74834	0.087209	0.087213	0.958722	3895	1	3.7061
Kank4	0.028297	0.087284	0.958722	1793	3	2.4939
Sh3bgrl	0.028342	0.087421	0.958722	1794	4	2.667
Ctnna2	0.028359	0.087477	0.958722	1796	4	1.7655
Agps	0.028359	0.087477	0.958722	1797	4	2.2409
Olfr212	0.028359	0.087477	0.958722	1795	4	1.5613
Bloc1s6	0.028413	0.087634	0.958722	1798	2	-1.0856
Gpr4	0.028449	0.087744	0.958722	1799	4	2.2657
CAGE.control.g7374	0.087829	0.087819	0.958722	3922	1	3.6207
Vmn2r24	0.02849	0.087843	0.958722	1800	3	2.3636
Cdk5	0.028518	0.087933	0.958722	1801	3	2.8703
Colq	0.028518	0.087933	0.958722	1802	3	2.9523
Mapk8ip3	0.028524	0.087949	0.958722	1803	2	1.5414
Gm7102	0.028531	0.087964	0.958722	1804	3	2.7293
Esp31	0.028563	0.088047	0.958722	1805	4	1.789
Tnfrsf17	0.028563	0.088047	0.958722	1806	4	1.4979
Ufd1l	0.088133	0.088124	0.958722	3939	1	3.5109
Vcpkmt	0.028608	0.088169	0.958722	1807	3	2.8829
Gm4951	0.028639	0.088263	0.958722	1808	4	1.129
Gm609	0.028674	0.088372	0.958722	1810	2	-0.10317
AB124611	0.028727	0.088512	0.958722	1813	4	1.6445
Olfr597	0.028752	0.088577	0.958722	1814	2	2.0052
Olfr1426	0.028761	0.088615	0.958722	1815	4	0.93698
Cyp27a1	0.028761	0.088615	0.958722	1816	4	1.7537
Arhgap33	0.028764	0.088623	0.958722	1817	3	2.2978
Lamtor4	0.035896	0.088778	0.958722	2090	1	-4.0809
Atp5e	0.035896	0.088778	0.958722	2088	1	-0.93774
Rbm39	0.035896	0.088778	0.958722	2080	1	-0.58263
Eif2b3	0.035896	0.088778	0.958722	2084	2	1.0515
Snrnp40	0.035896	0.088778	0.958722	2086	1	-0.9965
Nsun4	0.035896	0.088778	0.958722	2081	2	-3.1637
Riok1	0.035896	0.088778	0.958722	2085	1	-0.58263
Rpl36a	0.035896	0.088778	0.958722	2089	1	-0.9965
Celf1	0.035896	0.088778	0.958722	2083	1	-0.19414
Hjurp	0.035896	0.088778	0.958722	2082	2	-4.7746
Mthfd1	0.035896	0.088778	0.958722	2087	2	-5.8879
Cthrc1	0.028837	0.088823	0.958722	1818	4	2.1509
Sav1	0.028916	0.089023	0.958722	1819	3	2.4182
Mettl1	0.028921	0.089039	0.958722	1820	2	1.5475
Rev3l	0.028921	0.089039	0.958722	1822	2	2.0116
Cul5	0.028921	0.089039	0.958722	1821	2	1.5769
Zfp781	0.028921	0.089039	0.958722	1823	2	2.066
Prodh2	0.028937	0.089078	0.958722	1824	4	2.0138
CAGE.control.g8281	0.089082	0.089089	0.958722	3971	1	3.642
Usp13	0.028962	0.089138	0.958743	1825	4	0.8499
Gba	0.028983	0.089195	0.958863	1826	3	2.9834
Tas2r138	0.029049	0.089375	0.960296	1828	4	0.8824
Acan	0.029077	0.089456	0.960424	1829	2	1.968
Sox6	0.029086	0.08948	0.960424	1830	3	2.2333
Pin1rt1	0.029111	0.089553	0.960707	1831	2	1.5147
Morn5	0.02915	0.089665	0.960793	1833	2	1.6896
Adh6a	0.02917	0.089718	0.960793	1834	2	2.0932
Ass1	0.029181	0.089744	0.960793	1835	4	2.2659
Kcnk2	0.029192	0.089784	0.960793	1836	3	2.74
Olfr661	0.029238	0.089914	0.960793	1837	3	2.3746
A630023A22Rik	0.029265	0.089984	0.960793	1838	4	2.6524
Mrpl30	0.029265	0.089984	0.960793	1839	4	2.0704
Ccdc173	0.02927	0.089994	0.960793	1840	3	2.549
CAGE.control.g18323	0.089987	0.089996	0.960793	3996	1	3.6541
CAGE.control.g63856	0.090012	0.090026	0.960793	3999	1	3.6485
Fnbp1	0.02933	0.090175	0.96139	1842	3	2.5634
Apex2	0.02933	0.090175	0.96139	1841	3	2.3999
CAGE.control.g3577	0.090316	0.090315	0.962386	4008	1	3.5617
Fam76a	0.029423	0.090411	0.962911	1843	3	2.7291
Cdk14	0.029463	0.090519	0.963558	1844	4	1.8731
Acp2	0.02953	0.090706	0.965051	1845	3	2.2666
Rxfp2	0.029608	0.090904	0.966659	1847	4	1.2573
Rdh8	0.029643	0.091	0.967065	1848	3	2.6435
CAGE.control.g27497	0.091007	0.091036	0.967065	4029	1	3.6155
CAGE.control.g33701	0.091072	0.091098	0.96723	4030	1	3.6353
Nup188	0.029704	0.091167	0.967471	1849	4	-1.9579
Zfp850	0.03703	0.091327	0.967968	2113	2	2.8604
Ttpal	0.029778	0.091361	0.967968	1850	4	2.1851
Gm8693	0.051332	0.091383	0.967968	2619	2	-0.79712
Ndrg4	0.029837	0.091511	0.967968	1851	3	2.2691
Mxra7	0.029837	0.091512	0.967968	1852	2	1.5479
Xk	0.029841	0.091522	0.967968	1853	4	1.6623
Plk5	0.02985	0.091542	0.967968	1854	3	2.508
Gipc1	0.029897	0.091672	0.968098	1855	4	2.2921
Plekhg3	0.0299	0.091679	0.968098	1856	3	2.9653
CAGE.control.g54929	0.091666	0.091695	0.968098	4049	1	3.608
Lcor	0.029935	0.091757	0.968251	1858	2	2.1339
Myoz3	0.029979	0.091876	0.96902	1859	4	2.2239
Mlana	0.03001	0.091954	0.969344	1860	3	2.6171
CAGE.control.g57417	0.092021	0.092046	0.96982	4059	1	3.5972
Cd300e	0.030061	0.092097	0.969855	1861	4	1.8577
Metrn	0.03016	0.092355	0.97035	1862	4	1.8345
Mrgpra3	0.030177	0.092409	0.97035	1863	3	1.0236
Olfr228	0.030177	0.092409	0.97035	1864	3	-0.48281
Olfr1472	0.030177	0.092409	0.97035	1866	3	1.2148
Ikzf3	0.030177	0.092409	0.97035	1865	3	1.4535
Cyb5r3	0.030191	0.092459	0.97035	1867	4	1.3168
CAGE.control.g28982	0.092454	0.092472	0.97035	4077	1	3.5734
Cinp	0.037567	0.092574	0.970571	2131	3	1.9843
Rims4	0.03024	0.092588	0.970571	1869	4	2.1475
Pdzd4	0.030357	0.092895	0.973298	1870	3	2.3116
CAGE.control.g76263	0.092945	0.092947	0.973347	4091	1	3.6031
Baiap3	0.030392	0.092998	0.973396	1871	4	1.8489
Thsd4	0.030503	0.093279	0.97552	1872	3	2.7859
Olfr1186	0.030524	0.093354	0.97552	1873	3	2.3458
Cd200r3	0.03055	0.09342	0.97552	1874	2	1.7733
Htt	0.037949	0.093427	0.97552	2147	3	2.2738
St8sia5	0.030584	0.093502	0.97552	1877	4	2.3003
Fbxo47	0.030584	0.093502	0.97552	1876	4	1.5044
Tmem189	0.030594	0.093532	0.97552	1878	4	1.2222
Ccdc24	0.03062	0.093607	0.975812	1879	2	2.1909
Cct8l1	0.030658	0.093717	0.976271	1880	4	2.2061
Ccl27a	0.030671	0.093746	0.976271	1881	3	1.1273
1700001F09Rik	0.038126	0.093818	0.97639	2152	2	1.2112
Hectd1	0.030706	0.093852	0.97639	1882	3	2.4332
Tmem203	0.030743	0.093945	0.97663	1883	4	-1.983
Nosip	0.03077	0.094017	0.97663	1885	3	2.3956
Ap2b1	0.03077	0.094017	0.97663	1884	3	2.7362
St3gal3	0.03084	0.094215	0.978192	1886	3	2.6001
Pkd2l1	0.03087	0.094314	0.978711	1887	2	1.3818
Vpreb1	0.030903	0.094392	0.978711	1889	4	1.4426
CAGE.control.g71830	0.094457	0.094478	0.978711	4145	1	3.578
Mrpl9	0.038428	0.094501	0.978711	2163	1	-0.57397
Mocs3	0.038428	0.094501	0.978711	2162	3	0.90782
Flt4	0.031001	0.094683	0.979591	1891	3	2.3528
Mettl24	0.03101	0.09471	0.979591	1892	3	2.4813
Ppef1	0.031022	0.094744	0.979591	1893	3	2.7536
Slc2a3	0.031035	0.094781	0.979591	1894	3	2.8629
Gm2799	0.03105	0.094824	0.979591	1895	3	2.6544
[truncated: 18,652 more rows]

## Sheet: IC90 d14 gRNA
sgrna	Gene	control_count	treatment_count	control_mean	treat_mean	LFC	control_var	adj_var	score	p.low	p.high	p.twosided	FDR	high_in_treatment
CAGE.Hspa9.g34889	Hspa9	85.086	30803000	85.086	30803000	18.449	474400000000000	9731.3	312250	1	0	0	0	TRUE
CAGE.Ttyh3.g39602	Ttyh3	3305.4	1080800000	3305.4	1080800000	18.318	5.8403e+17	18442000	251670	1	0	0	0	TRUE
CAGE.Topors.g10769	Topors	2025.2	572150000	2025.2	572150000	18.107	1.6368e+17	6707900	220910	1	0	0	0	TRUE
CAGE.Gm7978.g56545	Gm7978	218.94	42846000	218.94	42846000	17.572	917860000000000	68104	164180	1	0	0	0	TRUE
CAGE.Prdm8.g33071	Prdm8	286.61	48335000	286.61	48335000	17.359	1168100000000000	118660	140310	1	0	0	0	TRUE
CAGE.Mmaa.g9828	Mmaa	669.25	108750000	669.25	108750000	17.308	5913400000000000	682470	131640	1	0	0	0	TRUE
CAGE.C1ql3.g520	C1ql3	167.19	23100000	167.19	23100000	17.067	266810000000000	39070	116870	1	0	0	0	TRUE
CAGE.Ahsa2.g38095	Ahsa2	224.91	27284000	224.91	27284000	16.882	372210000000000	71988	101690	1	0	0	0	TRUE
CAGE.Grm3.g23890	Grm3	533.9	58975000	533.9	58975000	16.75	1739000000000000	428170	90127	1	0	0	0	TRUE
CAGE.Dnali1.g73878	Dnali1	278.64	29538000	278.64	29538000	16.689	436240000000000	111970	88274	1	0	0	0	TRUE
CAGE.Sap30.g71958	Sap30	252.27	26563000	252.27	26563000	16.678	352780000000000	91215	87950	1	0	0	0	TRUE
CAGE.Gtsf1l.g13903	Gtsf1l	247.79	25124000	247.79	25124000	16.624	315590000000000	87908	84735	1	0	0	0	TRUE
CAGE.Lsm12.g28063	Lsm12	515.49	52602000	515.49	52602000	16.636	1383500000000000	398270	83351	1	0	0	0	TRUE
CAGE.Col10a1.g19555	Col10a1	276.65	25940000	276.65	25940000	16.512	336440000000000	110330	78097	1	0	0	0	TRUE
CAGE.Usp24.g64922	Usp24	278.64	24048000	278.64	24048000	16.392	289160000000000	111970	71868	1	0	0	0	TRUE
CAGE.Auh.g22280	Auh	343.33	29681000	343.33	29681000	16.395	440470000000000	172210	71523	1	0	0	0	TRUE
CAGE.Nat8l.g53700	Nat8l	339.85	12756000	339.85	12756000	15.192	81350000000000	168630	31062	1	0	0	0	TRUE
CAGE.St3gal2.g11856	St3gal2	305.51	9939500	305.51	9939500	14.985	49394000000000	135370	27014	1	0	0	0	TRUE
CAGE.Aasdh.g64124	Aasdh	0	8906.1	0.49758	8906.1	12.538	39659000	0.73425	10393	1	0	0	0	TRUE
CAGE.Fdps.g11873	Fdps	0	5579.7	0.49758	5579.7	11.864	15567000	0.73425	6511.1	1	0	0	0	TRUE
CAGE.Vldlr.g11348	Vldlr	0	3219.1	0.49758	3219.1	11.07	5181200	0.73425	3756.1	1	0	0	0	TRUE
CAGE.Ubtf.g28568	Ubtf	0.99516	4184.8	0.99516	4184.8	11.035	8752100	1.9852	2969.4	1	0	0	0	TRUE
CAGE.Taf1b.g1198	Taf1b	0.49758	2253.4	0.49758	2253.4	10.556	2537700	0.73425	2629.1	1	0	0	0	TRUE
CAGE.Vmn1r49.g67675	Vmn1r49	0	2253.4	0.49758	2253.4	10.556	2538800	0.73425	2629.1	1	0	0	0	TRUE
CAGE.Gm1045.g38680	Gm1045	253.77	749720	253.77	749720	11.523	280850000000	92331	2466.5	1	0	0	0	TRUE
CAGE.Pfdn1.g8569	Pfdn1	0	2038.7	0.49758	2038.7	10.412	2078200	0.73425	2378.7	1	0	0	0	TRUE
CAGE.Slc12a6.g2265	Slc12a6	0.99516	3219.1	0.99516	3219.1	10.656	5178000	1.9852	2284	1	0	0	0	TRUE
CAGE.Pigu.g1629	Pigu	1.9903	4828.6	1.9903	4828.6	10.657	11648000	6.1318	1949.2	1	0	0	0	TRUE
CAGE.Nom1.g57387	Nom1	1.4927	3541	1.4927	3541	10.473	6264000	3.7794	1820.7	1	0	0	0	TRUE
CAGE.Tamm41.g79121	Tamm41	0.49758	1287.6	0.49758	1287.6	9.749	828360	0.73425	1502.1	1	0	0	0	TRUE
CAGE.Zfp317.g68003	Zfp317	0.99516	2038.7	0.99516	2038.7	9.9977	2076200	1.9852	1446.3	1	0	0	0	TRUE
CAGE.Cep295.g34603	Cep295	0	1180.3	0.49758	1180.3	9.6236	696590	0.73425	1376.9	1	0	0	0	TRUE
CAGE.Gm10377.g5369	Gm10377	0	1180.3	0.49758	1180.3	9.6236	696590	0.73425	1376.9	1	0	0	0	TRUE
CAGE.Slc25a1.g40652	Slc25a1	197.04	301200	197.04	301200	10.571	45301000000	54811	1285.7	1	0	0	0	TRUE
CAGE.Rpl22l1.g328	Rpl22l1	0	1073	0.49758	1073	9.4862	575690	0.73425	1251.7	1	0	0	0	TRUE
CAGE.Pwp2.g3006	Pwp2	0	1073	0.49758	1073	9.4862	575690	0.73425	1251.7	1	0	0	0	TRUE
CAGE.Dnah8.g5060	Dnah8	5.971	8369.6	5.971	8369.6	10.23	34975000	45.985	1233.4	1	0	0	0	TRUE
CAGE.Ctu1.g47988	Ctu1	2.4879	3541	2.4879	3541	9.988	6260500	9.0528	1176.1	1	0	0	0	TRUE
CAGE.Cd209e.g69335	Cd209e	0.99516	1609.5	0.99516	1609.5	9.6568	1293700	1.9852	1141.6	1	0	0	0	TRUE
CAGE.Cstf3.g40671	Cstf3	0	965.72	0.49758	965.72	9.3343	466310	0.73425	1126.4	1	0	0	0	TRUE
CAGE.Adamtsl4.g70232	Adamtsl4	0.49758	965.72	0.49758	965.72	9.3343	465830	0.73425	1126.4	1	0	0	0	TRUE
CAGE.Ammecr1l.g22122	Ammecr1l	2.9855	3755.6	2.9855	3755.6	9.8805	7041000	12.551	1059.2	1	0	0	0	TRUE
CAGE.Tex16.g10986	Tex16	0	858.42	0.49758	858.42	9.1646	368440	0.73425	1001.2	1	0	0	0	TRUE
CAGE.Prdm10.g76609	Prdm10	0.49758	858.42	0.49758	858.42	9.1646	368020	0.73425	1001.2	1	0	0	0	TRUE
CAGE.Rb1cc1.g77994	Rb1cc1	90.062	100970	90.062	100970	10.115	5088600000	10937	964.63	1	0	0	0	TRUE
CAGE.Hmmr.g3990	Hmmr	263.22	299160	263.22	299160	10.145	44670000000	99563	947.26	1	0	0	0	TRUE
CAGE.Psmb10.g42990	Psmb10	4.9758	5150.5	4.9758	5150.5	9.7517	13238000	32.438	903.45	1	0	0	0	TRUE
CAGE.Cyp2d10.g56194	Cyp2d10	2.4879	2682.6	2.4879	2682.6	9.5876	3591400	9.0528	890.75	1	0	0	0	TRUE
CAGE.Polr1e.g2810	Polr1e	0.49758	751.12	0.49758	751.12	8.9722	281720	0.73425	875.99	1	0	0	0	TRUE
CAGE.Uba52.g66536	Uba52	0	751.12	0.49758	751.12	8.9722	282090	0.73425	875.99	1	0	0	0	TRUE
CAGE.Lhcgr.g41457	Lhcgr	0.99516	1180.3	0.99516	1180.3	9.2097	695410	1.9852	837.02	1	0	0	0	TRUE
CAGE.Bmp8b.g35663	Bmp8b	3.9806	3648.3	3.9806	3648.3	9.5171	6640500	21.305	789.54	1	0	0	0	TRUE
CAGE.Dclre1b.g71992	Dclre1b	2.9855	2789.9	2.9855	2789.9	9.4517	3883400	12.551	786.65	1	0	0	0	TRUE
CAGE.Dusp12.g41584	Dusp12	2.4879	2360.7	2.4879	2360.7	9.4032	2780500	9.0528	783.76	1	0	0	0	TRUE
CAGE.Pdrg1.g2831	Pdrg1	0	643.82	0.49758	643.82	8.7501	207250	0.73425	750.76	1	0	0	0	TRUE
CAGE.Cct2.g42156	Cct2	0.49758	643.82	0.49758	643.82	8.7501	206930	0.73425	750.76	1	0	0	0	TRUE
CAGE.Shoc2.g20077	Shoc2	0	643.82	0.49758	643.82	8.7501	207250	0.73425	750.76	1	0	0	0	TRUE
CAGE.Slco3a1.g59401	Slco3a1	262.22	225340	262.22	225340	9.7416	25329000000	98789	716.09	1	0	0	0	TRUE
CAGE.Mlst8.g56158	Mlst8	2.4879	2146.1	2.4879	2146.1	9.2658	2297400	9.0528	712.43	1	0	0	0	TRUE
CAGE.Vhl.g74659	Vhl	5.4734	4399.4	5.4734	4399.4	9.4089	9653300	38.908	704.43	1	0	0	0	TRUE
CAGE.Arhgap28.g43609	Arhgap28	4.9758	3970.2	4.9758	3970.2	9.3762	7861500	32.438	696.21	1	0	0	0	TRUE
CAGE.Olfr57.g509	Olfr57	1.9903	1609.5	1.9903	1609.5	9.073	1292100	6.1318	649.19	1	0	0	0	TRUE
CAGE.Echdc1.g41609	Echdc1	5.4734	3970.2	5.4734	3970.2	9.2608	7859500	38.908	635.62	1	0	0	0	TRUE
CAGE.Dcp2.g5058	Dcp2	0.49758	536.51	0.49758	536.51	8.4875	143660	0.73425	625.54	1	0	0	0	TRUE
CAGE.Lsm2.g75313	Lsm2	0	536.51	0.49758	536.51	8.4875	143920	0.73425	625.54	1	0	0	0	TRUE
CAGE.Gab1.g1103	Gab1	0	536.51	0.49758	536.51	8.4875	143920	0.73425	625.54	1	0	0	0	TRUE
CAGE.Txn2.g48754	Txn2	0.99516	858.42	0.99516	858.42	8.7507	367590	1.9852	608.55	1	0	0	0	TRUE
CAGE.Mesdc1.g28823	Mesdc1	1.4927	1180.3	1.4927	1180.3	8.8885	694830	3.7794	606.37	1	0	0	0	TRUE
CAGE.Trmt12.g60520	Trmt12	1.4927	1180.3	1.4927	1180.3	8.8885	694830	3.7794	606.37	1	0	0	0	TRUE
CAGE.Kremen1.g42737	Kremen1	168.18	113740	168.18	113740	9.393	6449400000	39551	571.08	1	0	0	0	TRUE
CAGE.Efcab5.g5099	Efcab5	226.9	153870	226.9	153870	9.3991	11803000000	73308	567.47	1	0	0	0	TRUE
CAGE.Nkd1.g27704	Nkd1	18.908	11374	18.908	11374	9.1583	64470000	451.17	534.6	1	0	0	0	TRUE
CAGE.Nsf.g30208	Nsf	4.4782	2682.6	4.4782	2682.6	8.9362	3586100	26.572	519.54	1	0	0	0	TRUE
CAGE.Vrk1.g37053	Vrk1	0	429.21	0.49758	429.21	8.1663	92111	0.73425	500.31	1	0	0	0	TRUE
CAGE.Pwp2.g38780	Pwp2	0	429.21	0.49758	429.21	8.1663	92111	0.73425	500.31	1	0	0	0	TRUE
CAGE.Seh1l.g35288	Seh1l	3.9806	2146.1	3.9806	2146.1	8.7518	2294200	21.305	464.08	1	0	0	0	TRUE
CAGE.Pcca.g36754	Pcca	129.87	68888	129.87	68888	9.04	2363900000	23224	451.19	1	0	0	0	TRUE
CAGE.Lhfpl3.g77012	Lhfpl3	253.77	136060	253.77	136060	9.0609	9221600000	92331	446.94	1	0	0	0	TRUE
CAGE.Ube2u.g4223	Ube2u	3.4831	1824.1	3.4831	1824.1	8.6693	1657400	16.633	446.42	1	0	0	0	TRUE
CAGE.Zmat2.g7544	Zmat2	1.4927	858.42	1.4927	858.42	8.4295	367160	3.7794	440.79	1	0	0	0	TRUE
CAGE.Olfr92.g54343	Olfr92	135.34	70176	135.34	70176	9.0076	2452800000	25284	440.48	1	0	0	0	TRUE
CAGE.Tbc1d10b.g62403	Tbc1d10b	1.9903	1073	1.9903	1073	8.4885	573560	6.1318	432.52	1	0	0	0	TRUE
CAGE.Hsd3b5.g38219	Hsd3b5	4.9758	2468	4.9758	2468	8.6906	3033100	32.438	432.45	1	0	0	0	TRUE
CAGE.Cdr1.g37020	Cdr1	416.47	211060	416.47	211060	8.9818	22186000000	256490	415.93	1	0	0	0	TRUE
CAGE.Rplp1.g30792	Rplp1	4.4782	2146.1	4.4782	2146.1	8.6144	2293200	26.572	415.46	1	0	0	0	TRUE
CAGE.Brd7.g13478	Brd7	4.9758	2360.7	4.9758	2360.7	8.6265	2774600	32.438	413.61	1	0	0	0	TRUE
CAGE.Pdia3.g37935	Pdia3	1.4927	751.12	1.4927	751.12	8.2371	280970	3.7794	385.6	1	0	0	0	TRUE
CAGE.Tube1.g24226	Tube1	11.942	5150.5	11.942	5150.5	8.6368	13203000	179.32	383.73	1	0	0	0	TRUE
CAGE.Brpf1.g38014	Brpf1	0.99516	536.51	0.99516	536.51	8.0737	143390	1.9852	380.08	1	0	0	0	TRUE
CAGE.Mroh9.g23968	Mroh9	452.8	209880	452.8	209880	8.8533	21931000000	304780	379.36	1	0	0	0	TRUE
CAGE.Elovl7.g66222	Elovl7	327.91	150120	327.91	150120	8.8342	11218000000	156630	378.47	1	0	0	0	TRUE
CAGE.Efemp2.g400	Efemp2	29.357	12554	29.357	12554	8.6921	78438000	1101.4	377.4	1	0	0	0	TRUE
CAGE.Lsm11.g66562	Lsm11	0.49758	321.91	0.49758	321.91	7.7523	51652	0.73425	375.09	1	0	0	0	TRUE
CAGE.Hist1h2bn.g38369	Hist1h2bn	0	321.91	0.49758	321.91	7.7523	51812	0.73425	375.09	1	0	0	0	TRUE
CAGE.Vmn1r28.g24376	Vmn1r28	0	321.91	0.49758	321.91	7.7523	51812	0.73425	375.09	1	0	0	0	TRUE
CAGE.Pet117.g30107	Pet117	0.49758	321.91	0.49758	321.91	7.7523	51652	0.73425	375.09	1	0	0	0	TRUE
CAGE.Pinx1.g72767	Pinx1	0	321.91	0.49758	321.91	7.7523	51812	0.73425	375.09	1	0	0	0	TRUE
CAGE.Wbscr22.g35788	Wbscr22	0	321.91	0.49758	321.91	7.7523	51812	0.73425	375.09	1	0	0	0	TRUE
CAGE.Tubd1.g17983	Tubd1	0.49758	321.91	0.49758	321.91	7.7523	51652	0.73425	375.09	1	0	0	0	TRUE
CAGE.Palb2.g70362	Palb2	0.49758	321.91	0.49758	321.91	7.7523	51652	0.73425	375.09	1	0	0	0	TRUE
CAGE.Rplp2.g76842	Rplp2	0	321.91	0.49758	321.91	7.7523	51812	0.73425	375.09	1	0	0	0	TRUE
CAGE.Cdc73.g16768	Cdc73	3.9806	1716.8	3.9806	1716.8	8.43	1466900	21.305	371.09	1	0	0	0	TRUE
CAGE.Med26.g10586	Med26	27.864	10945	27.864	10945	8.5669	59590000	990.43	346.89	1	0	0	0	TRUE
CAGE.Vmn2r30.g63503	Vmn2r30	30.352	11911	30.352	11911	8.5696	70570000	1178.8	346.02	1	0	0	0	TRUE
CAGE.Ttc21b.g50505	Ttc21b	1.9903	858.42	1.9903	858.42	8.1669	366740	6.1318	345.86	1	0	0	0	TRUE
CAGE.Rxfp4.g5604	Rxfp4	306.01	126830	306.01	126830	8.6904	8004400000	135830	343.31	1	0	0	0	TRUE
CAGE.Ptpn6.g65188	Ptpn6	134.35	53544	134.35	53544	8.6279	1426300000	24903	338.45	1	0	0	0	TRUE
CAGE.Luc7l.g39617	Luc7l	2.9855	1180.3	2.9855	1180.3	8.2114	693070	12.551	332.33	1	0	0	0	TRUE
CAGE.Gdf11.g17808	Gdf11	121.41	46140	121.41	46140	8.5582	1058900000	20218	323.65	1	0	0	0	TRUE
CAGE.Aaed1.g23314	Aaed1	14.927	5365.1	14.927	5365.1	8.3962	14312000	280.26	319.59	1	0	0	0	TRUE
CAGE.Cfhr2.g17206	Cfhr2	4.9758	1824.1	4.9758	1824.1	8.2547	1654700	32.438	319.41	1	0	0	0	TRUE
CAGE.Kif19a.g52158	Kif19a	3.4831	1287.6	3.4831	1287.6	8.1671	824520	16.633	314.87	1	0	0	0	TRUE
CAGE.Phf21a.g25802	Phf21a	15.425	5365.1	15.425	5365.1	8.3518	14310000	299.34	309.21	1	0	0	0	TRUE
CAGE.Ralb.g25354	Ralb	27.367	9549.9	27.367	9549.9	8.3953	45340000	954.78	308.18	1	0	0	0	TRUE
CAGE.Samsn1.g44151	Samsn1	448.32	167500	448.32	167500	8.5422	13953000000	298590	305.71	1	0	0	0	TRUE
CAGE.Lsm5.g24787	Lsm5	0.99516	429.21	0.99516	429.21	7.7524	91684	1.9852	303.92	1	0	0	0	TRUE
CAGE.Parvg.g39328	Parvg	94.54	33156	94.54	33156	8.439	546550000	12085	300.75	1	0	0	0	TRUE
CAGE.Aurka.g2729	Aurka	17.913	5901.6	17.913	5901.6	8.2858	17309000	404.52	292.54	1	0	0	0	TRUE
CAGE.Recql4.g11220	Recql4	6.4685	2146.1	6.4685	2146.1	8.1673	2288900	53.672	292.05	1	0	0	0	TRUE
CAGE.Ntf3.g60621	Ntf3	168.18	56870	168.18	56870	8.393	1607600000	39551	285.12	1	0	0	0	TRUE
CAGE.Kcnj5.g53147	Kcnj5	30.85	9871.8	30.85	9871.8	8.276	48423000	1218.5	281.92	1	0	0	0	TRUE
CAGE.Tex43.g21877	Tex43	39.806	12662	39.806	12662	8.2776	79656000	2050	278.77	1	0	0	0	TRUE
CAGE.Fbxl2.g37227	Fbxl2	37.816	11911	37.816	11911	8.2615	70481000	1846	276.33	1	0	0	0	TRUE
CAGE.Tbc1d24.g22399	Tbc1d24	79.115	25109	79.115	25109	8.292	313240000	8379.8	273.42	1	0	0	0	TRUE
CAGE.Coq6.g60206	Coq6	11.942	3541	11.942	3541	8.0964	6227100	179.32	263.53	1	0	0	0	TRUE
CAGE.Gm15299.g78356	Gm15299	7.9613	2360.7	7.9613	2360.7	8.0419	2767600	80.431	262.33	1	0	0	0	TRUE
CAGE.Olfr352.g1281	Olfr352	32.84	9764.5	32.84	9764.5	8.1728	47353000	1384.1	261.58	1	0	0	0	TRUE
CAGE.Vcp.g37984	Vcp	0	214.61	0.49758	214.61	7.1696	23028	0.73425	249.87	1	0	0	0	TRUE
CAGE.Pnpt1.g39989	Pnpt1	0	214.61	0.49758	214.61	7.1696	23028	0.73425	249.87	1	0	0	0	TRUE
CAGE.Uba3.g15773	Uba3	0.49758	214.61	0.49758	214.61	7.1696	22921	0.73425	249.87	1	0	0	0	TRUE
CAGE.Dcaf7.g10859	Dcaf7	0.49758	214.61	0.49758	214.61	7.1696	22921	0.73425	249.87	1	0	0	0	TRUE
CAGE.Rpl21.g54797	Rpl21	0	214.61	0.49758	214.61	7.1696	23028	0.73425	249.87	1	0	0	0	TRUE
CAGE.Timm13.g56258	Timm13	0	214.61	0.49758	214.61	7.1696	23028	0.73425	249.87	1	0	0	0	TRUE
CAGE.Anapc11.g57633	Anapc11	0.49758	214.61	0.49758	214.61	7.1696	22921	0.73425	249.87	1	0	0	0	TRUE
CAGE.Nr2c2ap.g50396	Nr2c2ap	0.49758	214.61	0.49758	214.61	7.1696	22921	0.73425	249.87	1	0	0	0	TRUE
CAGE.Ccdc115.g6374	Ccdc115	0	214.61	0.49758	214.61	7.1696	23028	0.73425	249.87	1	0	0	0	TRUE
CAGE.Vps29.g53840	Vps29	0.49758	214.61	0.49758	214.61	7.1696	22921	0.73425	249.87	1	0	0	0	TRUE
CAGE.Uqcc2.g22562	Uqcc2	0.49758	214.61	0.49758	214.61	7.1696	22921	0.73425	249.87	1	0	0	0	TRUE
CAGE.Ccdc84.g8791	Ccdc84	0	214.61	0.49758	214.61	7.1696	23028	0.73425	249.87	1	0	0	0	TRUE
CAGE.Mrpl24.g24801	Mrpl24	0	214.61	0.49758	214.61	7.1696	23028	0.73425	249.87	1	0	0	0	TRUE
CAGE.Hinfp.g70655	Hinfp	0.49758	214.61	0.49758	214.61	7.1696	22921	0.73425	249.87	1	0	0	0	TRUE
CAGE.Rbm14.g22511	Rbm14	0	214.61	0.49758	214.61	7.1696	23028	0.73425	249.87	1	0	0	0	TRUE
CAGE.Hnrnpc.g55926	Hnrnpc	0.49758	214.61	0.49758	214.61	7.1696	22921	0.73425	249.87	1	0	0	0	TRUE
CAGE.Sirt7.g50597	Sirt7	0.49758	214.61	0.49758	214.61	7.1696	22921	0.73425	249.87	1	0	0	0	TRUE
CAGE.Dcps.g52724	Dcps	0	214.61	0.49758	214.61	7.1696	23028	0.73425	249.87	1	0	0	0	TRUE
CAGE.Nfyc.g6097	Nfyc	0	214.61	0.49758	214.61	7.1696	23028	0.73425	249.87	1	0	0	0	TRUE
CAGE.Rab7.g51322	Rab7	0.49758	214.61	0.49758	214.61	7.1696	22921	0.73425	249.87	1	0	0	0	TRUE
CAGE.Dnajc25.g1111	Dnajc25	0	214.61	0.49758	214.61	7.1696	23028	0.73425	249.87	1	0	0	0	TRUE
CAGE.Shoc2.g26915	Shoc2	0.49758	214.61	0.49758	214.61	7.1696	22921	0.73425	249.87	1	0	0	0	TRUE
CAGE.Stk11.g8887	Stk11	0.49758	214.61	0.49758	214.61	7.1696	22921	0.73425	249.87	1	0	0	0	TRUE
CAGE.Ppat.g8012	Ppat	0	214.61	0.49758	214.61	7.1696	23028	0.73425	249.87	1	0	0	0	TRUE
CAGE.Zfp335.g33919	Zfp335	0	214.61	0.49758	214.61	7.1696	23028	0.73425	249.87	1	0	0	0	TRUE
CAGE.Csnk2b.g55172	Csnk2b	0.49758	214.61	0.49758	214.61	7.1696	22921	0.73425	249.87	1	0	0	0	TRUE
CAGE.Rab1.g9793	Rab1	0	214.61	0.49758	214.61	7.1696	23028	0.73425	249.87	1	0	0	0	TRUE
CAGE.Ube2g2.g65696	Ube2g2	0.49758	214.61	0.49758	214.61	7.1696	22921	0.73425	249.87	1	0	0	0	TRUE
CAGE.Vhl.g47732	Vhl	0.49758	214.61	0.49758	214.61	7.1696	22921	0.73425	249.87	1	0	0	0	TRUE
CAGE.Fadd.g3314	Fadd	0.49758	214.61	0.49758	214.61	7.1696	22921	0.73425	249.87	1	0	0	0	TRUE
CAGE.Snapc3.g70688	Snapc3	0.49758	214.61	0.49758	214.61	7.1696	22921	0.73425	249.87	1	0	0	0	TRUE
CAGE.Pfas.g3163	Pfas	0	214.61	0.49758	214.61	7.1696	23028	0.73425	249.87	1	0	0	0	TRUE
CAGE.Fen1.g75982	Fen1	0.49758	214.61	0.49758	214.61	7.1696	22921	0.73425	249.87	1	0	0	0	TRUE
CAGE.Rttn.g18102	Rttn	0	214.61	0.49758	214.61	7.1696	23028	0.73425	249.87	1	0	0	0	TRUE
CAGE.Ddx47.g65668	Ddx47	0	214.61	0.49758	214.61	7.1696	23028	0.73425	249.87	1	0	0	0	TRUE
CAGE.Tnpo1.g57410	Tnpo1	0.49758	214.61	0.49758	214.61	7.1696	22921	0.73425	249.87	1	0	0	0	TRUE
CAGE.Mcm10.g19860	Mcm10	0.49758	214.61	0.49758	214.61	7.1696	22921	0.73425	249.87	1	0	0	0	TRUE
CAGE.Sart3.g11153	Sart3	0	214.61	0.49758	214.61	7.1696	23028	0.73425	249.87	1	0	0	0	TRUE
CAGE.Aars2.g43260	Aars2	0	214.61	0.49758	214.61	7.1696	23028	0.73425	249.87	1	0	0	0	TRUE
CAGE.Sf3a1.g50215	Sf3a1	0	214.61	0.49758	214.61	7.1696	23028	0.73425	249.87	1	0	0	0	TRUE
CAGE.Mrps18b.g62465	Mrps18b	0	214.61	0.49758	214.61	7.1696	23028	0.73425	249.87	1	0	0	0	TRUE
CAGE.Ciao1.g24160	Ciao1	0.49758	214.61	0.49758	214.61	7.1696	22921	0.73425	249.87	1	0	0	0	TRUE
CAGE.Cox11.g8534	Cox11	0	214.61	0.49758	214.61	7.1696	23028	0.73425	249.87	1	0	0	0	TRUE
CAGE.Usp36.g31480	Usp36	0.49758	214.61	0.49758	214.61	7.1696	22921	0.73425	249.87	1	0	0	0	TRUE
CAGE.Hnrnpa3.g29364	Hnrnpa3	0	214.61	0.49758	214.61	7.1696	23028	0.73425	249.87	1	0	0	0	TRUE
CAGE.Cdc23.g42464	Cdc23	0	214.61	0.49758	214.61	7.1696	23028	0.73425	249.87	1	0	0	0	TRUE
CAGE.LOC100861615.g51121	LOC100861615	0	214.61	0.49758	214.61	7.1696	23028	0.73425	249.87	1	0	0	0	TRUE
CAGE.Fen1.g76198	Fen1	0	214.61	0.49758	214.61	7.1696	23028	0.73425	249.87	1	0	0	0	TRUE
CAGE.Sdad1.g56505	Sdad1	0.49758	214.61	0.49758	214.61	7.1696	22921	0.73425	249.87	1	0	0	0	TRUE
CAGE.Dars.g77743	Dars	0	214.61	0.49758	214.61	7.1696	23028	0.73425	249.87	1	0	0	0	TRUE
CAGE.Hnrnpa1.g11609	Hnrnpa1	0	214.61	0.49758	214.61	7.1696	23028	0.73425	249.87	1	0	0	0	TRUE
CAGE.Hspd1.g33060	Hspd1	0	214.61	0.49758	214.61	7.1696	23028	0.73425	249.87	1	0	0	0	TRUE
CAGE.Lsg1.g16781	Lsg1	0	214.61	0.49758	214.61	7.1696	23028	0.73425	249.87	1	0	0	0	TRUE
CAGE.Sepsecs.g61801	Sepsecs	0	214.61	0.49758	214.61	7.1696	23028	0.73425	249.87	1	0	0	0	TRUE
CAGE.Xirp2.g6624	Xirp2	13.435	3755.6	13.435	3755.6	8.0237	7001900	226.9	248.43	1	0	0	0	TRUE
CAGE.Olfr90.g68766	Olfr90	103.5	29294	103.5	29294	8.131	426030000	14557	241.93	1	0	0	0	TRUE
CAGE.Olfr1269.g55233	Olfr1269	15.425	4184.8	15.425	4184.8	7.9935	8691800	299.34	240.98	1	0	0	0	TRUE
CAGE.Ajap1.g71839	Ajap1	496.59	144540	496.59	144540	8.1823	10374000000	368710	237.21	1	0	0	0	TRUE
CAGE.Ppp1r14c.g36486	Ppp1r14c	319.94	91851	319.94	91851	8.1608	4189000000	148890	237.21	1	0	0	0	TRUE
CAGE.Srrd.g45662	Srrd	8.9564	2360.7	8.9564	2360.7	7.89	2765200	101.38	233.57	1	0	0	0	TRUE
CAGE.Pfdn6.g1295	Pfdn6	6.4685	1716.8	6.4685	1716.8	7.8456	1462700	53.672	233.46	1	0	0	0	TRUE
CAGE.Tnfsf9.g16622	Tnfsf9	325.42	91100	325.42	91100	8.1246	4120000000	154190	231.17	1	0	0	0	TRUE
CAGE.Dlgap5.g28616	Dlgap5	12.44	3219.1	12.44	3219.1	7.9045	5141300	194.54	229.9	1	0	0	0	TRUE
CAGE.Itih2.g6850	Itih2	10.449	2682.6	10.449	2682.6	7.8728	3570100	137.5	227.88	1	0	0	0	TRUE
CAGE.Ints1.g69716	Ints1	0.99516	321.91	0.99516	321.91	7.3385	51492	1.9852	227.76	1	0	0	0	TRUE
CAGE.Myl12a.g49592	Myl12a	0.99516	321.91	0.99516	321.91	7.3385	51492	1.9852	227.76	1	0	0	0	TRUE
CAGE.Pet100.g52084	Pet100	9.454	2360.7	9.454	2360.7	7.8196	2764100	112.79	221.39	1	0	0	0	TRUE
CAGE.Efr3a.g70650	Efr3a	23.386	5794.3	23.386	5794.3	7.8927	16652000	693.79	219.1	1	0	0	0	TRUE
CAGE.Tm2d3.g51542	Tm2d3	10.947	2682.6	10.947	2682.6	7.8114	3568800	150.81	217.55	1	0	0	0	TRUE
CAGE.4930467E23Rik.g19959	4930467E23Rik	1.9903	536.51	1.9903	536.51	7.4899	142860	6.1318	215.86	1	0	0	0	TRUE
CAGE.Olfr399.g48804	Olfr399	23.884	5794.3	23.884	5794.3	7.8635	16649000	724.07	214.45	1	0	0	0	TRUE
CAGE.Slc29a4.g59942	Slc29a4	20.898	5043.2	20.898	5043.2	7.8477	12612000	552.37	213.69	1	0	0	0	TRUE
CAGE.Nanp.g19564	Nanp	56.724	13949	56.724	13949	7.9169	96502000	4233.1	213.53	1	0	0	0	TRUE
CAGE.Arid1a.g46483	Arid1a	17.913	4292.1	17.913	4292.1	7.8265	9134300	404.52	212.51	1	0	0	0	TRUE
CAGE.Zfp612.g43697	Zfp612	3.4831	858.42	3.4831	858.42	7.5827	365460	16.633	209.63	1	0	0	0	TRUE
CAGE.Hmgn5.g12818	Hmgn5	13.435	3111.8	13.435	3111.8	7.7525	4799900	226.9	205.69	1	0	0	0	TRUE
CAGE.Cycs.g77560	Cycs	23.884	5472.4	23.884	5472.4	7.7811	14843000	724.07	202.48	1	0	0	0	TRUE
CAGE.Slc35a2.g36627	Slc35a2	8.4589	1931.4	8.4589	1931.4	7.6745	1848900	90.591	202.04	1	0	0	0	TRUE
CAGE.Shroom1.g28456	Shroom1	31.845	7296.6	31.845	7296.6	7.7956	26388000	1300	201.49	1	0	0	0	TRUE
CAGE.F8a.g1157	F8a	13.932	3111.8	13.932	3111.8	7.7036	4798300	244.04	198.3	1	0	0	0	TRUE
CAGE.Olfr1259.g44177	Olfr1259	25.377	5579.7	25.377	5579.7	7.7251	15425000	818.92	194.09	1	0	0	0	TRUE
CAGE.Naip2.g10782	Naip2	43.289	9549.9	43.289	9549.9	7.7525	45188000	2433.6	192.71	1	0	0	0	TRUE
CAGE.Hus1.g9680	Hus1	11.942	2575.3	11.942	2575.3	7.6371	3285300	179.32	191.42	1	0	0	0	TRUE
CAGE.Olfr1133.g59579	Olfr1133	15.425	3326.4	15.425	3326.4	7.6624	5481200	299.34	191.37	1	0	0	0	TRUE
CAGE.Rnaseh2b.g65175	Rnaseh2b	8.9564	1931.4	8.9564	1931.4	7.6006	1848000	101.38	190.94	1	0	0	0	TRUE
CAGE.Scaf4.g41281	Scaf4	8.4589	1824.1	8.4589	1824.1	7.5921	1648400	90.591	190.76	1	0	0	0	TRUE
CAGE.Ppp1r1c.g64103	Ppp1r1c	22.391	4828.6	22.391	4828.6	7.6898	11550000	635.23	190.7	1	0	0	0	TRUE
CAGE.Fdx1l.g36871	Fdx1l	4.9758	1073	4.9758	1073	7.4897	570370	32.438	187.53	1	0	0	0	TRUE
CAGE.Chchd7.g52848	Chchd7	4.4782	965.72	4.4782	965.72	7.4633	462000	26.572	186.48	1	0	0	0	TRUE
CAGE.Arpc3.g23808	Arpc3	19.903	4184.8	19.903	4184.8	7.6456	8673200	500.45	186.18	1	0	0	0	TRUE
CAGE.Wls.g41649	Wls	13.932	2897.2	13.932	2897.2	7.6006	4156500	244.04	184.57	1	0	0	0	TRUE
CAGE.Dsn1.g50534	Dsn1	41.299	8691.5	41.299	8691.5	7.683	37413000	2210.2	184	1	0	0	0	TRUE
CAGE.Imp4.g13734	Imp4	25.874	5365.1	25.874	5365.1	7.6415	14254000	851.87	182.93	1	0	0	0	TRUE
CAGE.Afm.g6382	Afm	95.038	20173	95.038	20173	7.7147	201560000	12216	181.66	1	0	0	0	TRUE
CAGE.Tspo2.g18805	Tspo2	7.9613	1609.5	7.9613	1609.5	7.4896	1282500	80.431	178.58	1	0	0	0	TRUE
CAGE.Nploc4.g70446	Nploc4	6.9661	1394.9	6.9661	1394.9	7.4531	963230	61.974	176.31	1	0	0	0	TRUE
CAGE.Pop1.g65302	Pop1	6.9661	1394.9	6.9661	1394.9	7.4531	963230	61.974	176.31	1	0	0	0	TRUE
CAGE.Rras2.g70838	Rras2	6.9661	1394.9	6.9661	1394.9	7.4531	963230	61.974	176.31	1	0	0	0	TRUE
CAGE.Cyp3a57.g17187	Cyp3a57	314.47	66742	314.47	66742	7.725	2206300000	143690	175.24	1	0	0	0	TRUE
CAGE.Casc3.g49304	Casc3	57.222	11481	57.222	11481	7.6236	65256000	4309.6	174.02	1	0	0	0	TRUE
CAGE.Zfp874b.g69616	Zfp874b	16.42	3219.1	16.42	3219.1	7.5302	5128500	339.45	173.83	1	0	0	0	TRUE
CAGE.Kcmf1.g44613	Kcmf1	10.449	2038.7	10.449	2038.7	7.477	2057000	137.5	172.97	1	0	0	0	TRUE
CAGE.Wdr82.g15756	Wdr82	9.454	1824.1	9.454	1824.1	7.4478	1646500	112.79	170.87	1	0	0	0	TRUE
CAGE.Usb1.g41663	Usb1	11.942	2253.4	11.942	2253.4	7.4445	2512000	179.32	167.38	1	0	0	0	TRUE
CAGE.Tmem168.g69320	Tmem168	36.821	6974.7	36.821	6974.7	7.527	24067000	1748.1	165.93	1	0	0	0	TRUE
CAGE.Gm4340.g8061	Gm4340	10.947	2038.7	10.947	2038.7	7.4156	2056000	150.81	165.13	1	0	0	0	TRUE
CAGE.Rheb.g28783	Rheb	1.4927	321.91	1.4927	321.91	7.0172	51333	3.7794	164.82	1	0	0	0	TRUE
CAGE.Slc35a3.g66813	Slc35a3	1.4927	321.91	1.4927	321.91	7.0172	51333	3.7794	164.82	1	0	0	0	TRUE
CAGE.Shb.g79351	Shb	553.31	111920	553.31	111920	7.6575	6200900000	460900	164.04	1	0	0	0	TRUE
CAGE.Cyp8b1.g42958	Cyp8b1	59.71	11267	59.71	11267	7.5361	62799000	4702.6	163.43	1	0	0	0	TRUE
CAGE.Arpc5l.g20272	Arpc5l	36.821	6867.4	36.821	6867.4	7.5046	23328000	1748.1	163.37	1	0	0	0	TRUE
CAGE.Best1.g47433	Best1	28.362	5257.8	28.362	5257.8	7.4846	13674000	1026.7	163.2	1	0	0	0	TRUE
CAGE.Sertad2.g10739	Sertad2	202.02	39273	202.02	39273	7.5958	763260000	57702	162.65	1	0	0	0	TRUE
CAGE.Col8a1.g27410	Col8a1	496.59	98504	496.59	98504	7.6291	4802700000	368710	161.4	1	0	0	0	TRUE
CAGE.Zfp426.g2775	Zfp426	45.28	8262.3	45.28	8262.3	7.4802	33760000	2668	159.08	1	0	0	0	TRUE
CAGE.Rhpn2.g11125	Rhpn2	8.4589	1502.2	8.4589	1502.2	7.3122	1115700	90.591	156.94	1	0	0	0	TRUE
CAGE.Ccl20.g75332	Ccl20	165.2	30796	165.2	30796	7.5337	469120000	38118	156.89	1	0	0	0	TRUE
CAGE.Mrpl46.g44809	Mrpl46	34.831	6223.5	34.831	6223.5	7.4406	19150000	1560.7	156.66	1	0	0	0	TRUE
CAGE.Apaf1.g26182	Apaf1	46.773	8369.6	46.773	8369.6	7.453	34635000	2851.1	155.87	1	0	0	0	TRUE
CAGE.Zfp808.g63462	Zfp808	23.884	4184.8	23.884	4184.8	7.3941	8656600	724.07	154.63	1	0	0	0	TRUE
CAGE.Urah.g5749	Urah	12.937	2253.4	12.937	2253.4	7.3376	2509700	210.4	154.46	1	0	0	0	TRUE
CAGE.Itgav.g65758	Itgav	5.4734	965.72	5.4734	965.72	7.2224	461040	38.908	153.95	1	0	0	0	TRUE
CAGE.Golt1b.g47896	Golt1b	0.99516	214.61	0.99516	214.61	6.7557	22815	1.9852	151.61	1	0	0	0	TRUE
CAGE.Kansl2.g43580	Kansl2	0.99516	214.61	0.99516	214.61	6.7557	22815	1.9852	151.61	1	0	0	0	TRUE
CAGE.Thg1l.g72512	Thg1l	0.99516	214.61	0.99516	214.61	6.7557	22815	1.9852	151.61	1	0	0	0	TRUE
CAGE.Mtpap.g19683	Mtpap	0.99516	214.61	0.99516	214.61	6.7557	22815	1.9852	151.61	1	0	0	0	TRUE
CAGE.Rps10.g61984	Rps10	0.99516	214.61	0.99516	214.61	6.7557	22815	1.9852	151.61	1	0	0	0	TRUE
CAGE.Scd2.g21899	Scd2	0.99516	214.61	0.99516	214.61	6.7557	22815	1.9852	151.61	1	0	0	0	TRUE
CAGE.Ptgr2.g28331	Ptgr2	88.569	15237	88.569	15237	7.4105	114740000	10568	147.36	1	0	0	0	TRUE
CAGE.Cnep1r1.g2308	Cnep1r1	33.338	5579.7	33.338	5579.7	7.3445	15381000	1427.2	146.81	1	0	0	0	TRUE
CAGE.2410127L17Rik.g17237	2410127L17Rik	59.212	9979.1	59.212	9979.1	7.3729	49202000	4622.6	145.9	1	0	0	0	TRUE
CAGE.Pald1.g73219	Pald1	127.88	21997	127.88	21997	7.4152	239130000	22497	145.8	1	0	0	0	TRUE
CAGE.Onecut2.g33917	Onecut2	71.652	12018	71.652	12018	7.3701	71356000	6836.6	144.48	1	0	0	0	TRUE
CAGE.Olfr1201.g78634	Olfr1201	138.33	23607	138.33	23607	7.4046	275380000	26446	144.31	1	0	0	0	TRUE
CAGE.Mphosph9.g78732	Mphosph9	33.338	5472.4	33.338	5472.4	7.3165	14792000	1427.2	143.97	1	0	0	0	TRUE
CAGE.Vmn1r13.g6688	Vmn1r13	38.811	6330.9	38.811	6330.9	7.3133	19795000	1946.6	142.61	1	0	0	0	TRUE
CAGE.Rbm38.g49324	Rbm38	27.864	4506.7	27.864	4506.7	7.287	10030000	990.43	142.32	1	0	0	0	TRUE
CAGE.Apba3.g47005	Apba3	15.425	2468	15.425	2468	7.2319	3007500	299.34	141.75	1	0	0	0	TRUE
CAGE.Hgs.g6130	Hgs	10.947	1716.8	10.947	1716.8	7.1678	1455000	150.81	138.91	1	0	0	0	TRUE
CAGE.Rhox10.g27317	Rhox10	3.9806	643.82	3.9806	643.82	7.0164	204690	21.305	138.62	1	0	0	0	TRUE
CAGE.Kdm4a.g37898	Kdm4a	94.043	15130	94.043	15130	7.3147	113030000	11954	137.52	1	0	0	0	TRUE
CAGE.Ep400.g46147	Ep400	35.328	5472.4	35.328	5472.4	7.2352	14781000	1606.5	135.65	1	0	0	0	TRUE
CAGE.Cops8.g38847	Cops8	6.9661	1073	6.9661	1073	7.0749	568240	61.974	135.42	1	0	0	0	TRUE
CAGE.Prkce.g57729	Prkce	22.391	3433.7	22.391	3433.7	7.1981	5818500	635.23	135.35	1	0	0	0	TRUE
CAGE.Nubpl.g5825	Nubpl	13.435	2038.7	13.435	2038.7	7.1427	2050900	226.9	134.46	1	0	0	0	TRUE
CAGE.control.g54858	CAGE.control.g54858	18.41	2789.9	18.41	2789.9	7.1677	3840500	427.51	134.04	1	0	0	0	TRUE
CAGE.Foxc1.g36551	Foxc1	32.343	4935.9	32.343	4935.9	7.2101	12023000	1341.7	133.87	1	0	0	0	TRUE
CAGE.Fasn.g78461	Fasn	59.212	9120.7	59.212	9120.7	7.2431	41055000	4622.6	133.28	1	0	0	0	TRUE
CAGE.Dusp15.g47168	Dusp15	136.83	21568	136.83	21568	7.2899	229640000	25862	133.26	1	0	0	0	TRUE
CAGE.Ednrb.g18965	Ednrb	65.681	10086	65.681	10086	7.2411	50208000	5718.3	132.52	1	0	0	0	TRUE
CAGE.Gdpd4.g74670	Gdpd4	88.569	13627	88.569	13627	7.2494	91650000	10568	131.7	1	0	0	0	TRUE
CAGE.Zfp960.g2881	Zfp960	18.908	2789.9	18.908	2789.9	7.1312	3839100	451.17	130.46	1	0	0	0	TRUE
CAGE.Cdk12.g58533	Cdk12	15.425	2253.4	15.425	2253.4	7.1007	2504200	299.34	129.35	1	0	0	0	TRUE
CAGE.Zfp143.g34211	Zfp143	16.918	2468	16.918	2468	7.1064	3003800	360.49	129.09	1	0	0	0	TRUE
CAGE.Fndc3b.g51306	Fndc3b	51.251	7618.5	51.251	7618.5	7.1881	28631000	3438.3	129.05	1	0	0	0	TRUE
CAGE.Olfr1466.g11714	Olfr1466	27.864	4077.5	27.864	4077.5	7.1426	8199800	990.43	128.68	1	0	0	0	TRUE
CAGE.Olfr544.g48267	Olfr544	48.265	7082	48.265	7082	7.1676	24736000	3040.6	127.56	1	0	0	0	TRUE
CAGE.Frmpd3.g1186	Frmpd3	54.734	8047.7	54.734	8047.7	7.1741	31944000	3934.2	127.43	1	0	0	0	TRUE
CAGE.Obfc1.g41682	Obfc1	13.435	1931.4	13.435	1931.4	7.0647	1839400	226.9	127.33	1	0	0	0	TRUE
CAGE.Osr1.g28015	Osr1	8.9564	1287.6	8.9564	1287.6	7.016	817500	101.38	127	1	0	0	0	TRUE
CAGE.Col4a2.g56781	Col4a2	8.9564	1287.6	8.9564	1287.6	7.016	817500	101.38	127	1	0	0	0	TRUE
CAGE.Pdss2.g13497	Pdss2	7.4637	1073	7.4637	1073	6.9875	567710	70.893	126.55	1	0	0	0	TRUE
CAGE.Helt.g634	Helt	96.033	14057	96.033	14057	7.1787	97449000	12480	124.97	1	0	0	0	TRUE
CAGE.Pdcd7.g60668	Pdcd7	0	107.3	0.49758	107.3	6.1763	5756.9	0.73425	124.64	1	0	0	0	TRUE
CAGE.Dph3.g32441	Dph3	0.49758	107.3	0.49758	107.3	6.1763	5703.7	0.73425	124.64	1	0	0	0	TRUE
CAGE.Rpl10.g8660	Rpl10	0	107.3	0.49758	107.3	6.1763	5756.9	0.73425	124.64	1	0	0	0	TRUE
CAGE.Zmat5.g42234	Zmat5	0	107.3	0.49758	107.3	6.1763	5756.9	0.73425	124.64	1	0	0	0	TRUE
CAGE.Dnmt1.g7855	Dnmt1	0	107.3	0.49758	107.3	6.1763	5756.9	0.73425	124.64	1	0	0	0	TRUE
CAGE.Gfm1.g39701	Gfm1	0	107.3	0.49758	107.3	6.1763	5756.9	0.73425	124.64	1	0	0	0	TRUE
CAGE.Rsl24d1.g49357	Rsl24d1	0	107.3	0.49758	107.3	6.1763	5756.9	0.73425	124.64	1	0	0	0	TRUE
CAGE.Usp36.g41382	Usp36	0	107.3	0.49758	107.3	6.1763	5756.9	0.73425	124.64	1	0	0	0	TRUE
CAGE.Amd2.g76934	Amd2	0	107.3	0.49758	107.3	6.1763	5756.9	0.73425	124.64	1	0	0	0	TRUE
CAGE.Gm17019.g36090	Gm17019	0	107.3	0.49758	107.3	6.1763	5756.9	0.73425	124.64	1	0	0	0	TRUE
CAGE.Rpl12.g68120	Rpl12	0	107.3	0.49758	107.3	6.1763	5756.9	0.73425	124.64	1	0	0	0	TRUE
CAGE.Ykt6.g74755	Ykt6	0	107.3	0.49758	107.3	6.1763	5756.9	0.73425	124.64	1	0	0	0	TRUE
CAGE.Sf3b5.g43443	Sf3b5	0.49758	107.3	0.49758	107.3	6.1763	5703.7	0.73425	124.64	1	0	0	0	TRUE
CAGE.Rps7.g17021	Rps7	0	107.3	0.49758	107.3	6.1763	5756.9	0.73425	124.64	1	0	0	0	TRUE
CAGE.Rpl6.g77111	Rpl6	0	107.3	0.49758	107.3	6.1763	5756.9	0.73425	124.64	1	0	0	0	TRUE
CAGE.Tuba1c.g5646	Tuba1c	0	107.3	0.49758	107.3	6.1763	5756.9	0.73425	124.64	1	0	0	0	TRUE
CAGE.Sod1.g25343	Sod1	0	107.3	0.49758	107.3	6.1763	5756.9	0.73425	124.64	1	0	0	0	TRUE
CAGE.Rpl7l1.g43775	Rpl7l1	0	107.3	0.49758	107.3	6.1763	5756.9	0.73425	124.64	1	0	0	0	TRUE
CAGE.Vmn2r36.g17710	Vmn2r36	0	107.3	0.49758	107.3	6.1763	5756.9	0.73425	124.64	1	0	0	0	TRUE
CAGE.Olfr507.g34806	Olfr507	0.49758	107.3	0.49758	107.3	6.1763	5703.7	0.73425	124.64	1	0	0	0	TRUE
CAGE.Atp5j2.g3836	Atp5j2	0	107.3	0.49758	107.3	6.1763	5756.9	0.73425	124.64	1	0	0	0	TRUE
CAGE.Rpl27a.g31429	Rpl27a	0.49758	107.3	0.49758	107.3	6.1763	5703.7	0.73425	124.64	1	0	0	0	TRUE
CAGE.Rps16.g26847	Rps16	0	107.3	0.49758	107.3	6.1763	5756.9	0.73425	124.64	1	0	0	0	TRUE
CAGE.Gm3259.g63272	Gm3259	0	107.3	0.49758	107.3	6.1763	5756.9	0.73425	124.64	1	0	0	0	TRUE
CAGE.Fen1.g78000	Fen1	0.49758	107.3	0.49758	107.3	6.1763	5703.7	0.73425	124.64	1	0	0	0	TRUE
CAGE.Fdxr.g28013	Fdxr	0	107.3	0.49758	107.3	6.1763	5756.9	0.73425	124.64	1	0	0	0	TRUE
CAGE.Trpm7.g66163	Trpm7	0.49758	107.3	0.49758	107.3	6.1763	5703.7	0.73425	124.64	1	0	0	0	TRUE
CAGE.Hmgxb3.g35160	Hmgxb3	0	107.3	0.49758	107.3	6.1763	5756.9	0.73425	124.64	1	0	0	0	TRUE
CAGE.Tmx2.g21404	Tmx2	0	107.3	0.49758	107.3	6.1763	5756.9	0.73425	124.64	1	0	0	0	TRUE
CAGE.Mybl2.g50404	Mybl2	0	107.3	0.49758	107.3	6.1763	5756.9	0.73425	124.64	1	0	0	0	TRUE
CAGE.Toe1.g14522	Toe1	0	107.3	0.49758	107.3	6.1763	5756.9	0.73425	124.64	1	0	0	0	TRUE
CAGE.Slmo2.g69827	Slmo2	0	107.3	0.49758	107.3	6.1763	5756.9	0.73425	124.64	1	0	0	0	TRUE
CAGE.Lsm5.g19934	Lsm5	0.49758	107.3	0.49758	107.3	6.1763	5703.7	0.73425	124.64	1	0	0	0	TRUE
CAGE.Rpap2.g6321	Rpap2	0	107.3	0.49758	107.3	6.1763	5756.9	0.73425	124.64	1	0	0	0	TRUE
CAGE.Actl6a.g9318	Actl6a	0	107.3	0.49758	107.3	6.1763	5756.9	0.73425	124.64	1	0	0	0	TRUE
CAGE.Gtf2h2.g57507	Gtf2h2	0	107.3	0.49758	107.3	6.1763	5756.9	0.73425	124.64	1	0	0	0	TRUE
CAGE.Atp5j.g76448	Atp5j	0	107.3	0.49758	107.3	6.1763	5756.9	0.73425	124.64	1	0	0	0	TRUE
CAGE.Rad51.g41081	Rad51	0	107.3	0.49758	107.3	6.1763	5756.9	0.73425	124.64	1	0	0	0	TRUE
CAGE.Gm15107.g34862	Gm15107	0	107.3	0.49758	107.3	6.1763	5756.9	0.73425	124.64	1	0	0	0	TRUE
CAGE.Ncaph2.g25555	Ncaph2	0.49758	107.3	0.49758	107.3	6.1763	5703.7	0.73425	124.64	1	0	0	0	TRUE
CAGE.Tubg1.g74618	Tubg1	0.49758	107.3	0.49758	107.3	6.1763	5703.7	0.73425	124.64	1	0	0	0	TRUE
CAGE.Upf2.g10409	Upf2	0.49758	107.3	0.49758	107.3	6.1763	5703.7	0.73425	124.64	1	0	0	0	TRUE
CAGE.Ddx27.g52810	Ddx27	0	107.3	0.49758	107.3	6.1763	5756.9	0.73425	124.64	1	0	0	0	TRUE
CAGE.Wdr36.g4385	Wdr36	0.49758	107.3	0.49758	107.3	6.1763	5703.7	0.73425	124.64	1	0	0	0	TRUE
CAGE.Arfrp1.g3625	Arfrp1	0.49758	107.3	0.49758	107.3	6.1763	5703.7	0.73425	124.64	1	0	0	0	TRUE
CAGE.Hscb.g8529	Hscb	0	107.3	0.49758	107.3	6.1763	5756.9	0.73425	124.64	1	0	0	0	TRUE
CAGE.Eif3d.g47812	Eif3d	0	107.3	0.49758	107.3	6.1763	5756.9	0.73425	124.64	1	0	0	0	TRUE
CAGE.Sdhc.g62784	Sdhc	0	107.3	0.49758	107.3	6.1763	5756.9	0.73425	124.64	1	0	0	0	TRUE
CAGE.Tprkb.g32567	Tprkb	0.49758	107.3	0.49758	107.3	6.1763	5703.7	0.73425	124.64	1	0	0	0	TRUE
CAGE.Nedd8.g24188	Nedd8	0.49758	107.3	0.49758	107.3	6.1763	5703.7	0.73425	124.64	1	0	0	0	TRUE
CAGE.Ppp6c.g70182	Ppp6c	0	107.3	0.49758	107.3	6.1763	5756.9	0.73425	124.64	1	0	0	0	TRUE
CAGE.Nudt21.g31543	Nudt21	0	107.3	0.49758	107.3	6.1763	5756.9	0.73425	124.64	1	0	0	0	TRUE
CAGE.Cenpa.g64674	Cenpa	0	107.3	0.49758	107.3	6.1763	5756.9	0.73425	124.64	1	0	0	0	TRUE
CAGE.Ddx5.g37222	Ddx5	0.49758	107.3	0.49758	107.3	6.1763	5703.7	0.73425	124.64	1	0	0	0	TRUE
CAGE.Snrpb.g40318	Snrpb	0.49758	107.3	0.49758	107.3	6.1763	5703.7	0.73425	124.64	1	0	0	0	TRUE
CAGE.Derl1.g68698	Derl1	0	107.3	0.49758	107.3	6.1763	5756.9	0.73425	124.64	1	0	0	0	TRUE
CAGE.Gm14393.g78532	Gm14393	0	107.3	0.49758	107.3	6.1763	5756.9	0.73425	124.64	1	0	0	0	TRUE
CAGE.Utp23.g58754	Utp23	0	107.3	0.49758	107.3	6.1763	5756.9	0.73425	124.64	1	0	0	0	TRUE
CAGE.Psma3.g28257	Psma3	0.49758	107.3	0.49758	107.3	6.1763	5703.7	0.73425	124.64	1	0	0	0	TRUE
CAGE.Dhx16.g39484	Dhx16	0.49758	107.3	0.49758	107.3	6.1763	5703.7	0.73425	124.64	1	0	0	0	TRUE
CAGE.Dnajc8.g20652	Dnajc8	0	107.3	0.49758	107.3	6.1763	5756.9	0.73425	124.64	1	0	0	0	TRUE
CAGE.Ppp2ca.g37573	Ppp2ca	0	107.3	0.49758	107.3	6.1763	5756.9	0.73425	124.64	1	0	0	0	TRUE
CAGE.Mapk1.g58050	Mapk1	0.49758	107.3	0.49758	107.3	6.1763	5703.7	0.73425	124.64	1	0	0	0	TRUE
CAGE.Ttf1.g47074	Ttf1	0	107.3	0.49758	107.3	6.1763	5756.9	0.73425	124.64	1	0	0	0	TRUE
CAGE.Nsmce1.g48473	Nsmce1	0.49758	107.3	0.49758	107.3	6.1763	5703.7	0.73425	124.64	1	0	0	0	TRUE
CAGE.Sacm1l.g70235	Sacm1l	0	107.3	0.49758	107.3	6.1763	5756.9	0.73425	124.64	1	0	0	0	TRUE
CAGE.Gm20604.g33947	Gm20604	0.49758	107.3	0.49758	107.3	6.1763	5703.7	0.73425	124.64	1	0	0	0	TRUE
CAGE.Pole.g44700	Pole	0	107.3	0.49758	107.3	6.1763	5756.9	0.73425	124.64	1	0	0	0	TRUE
CAGE.Ctu2.g36151	Ctu2	0	107.3	0.49758	107.3	6.1763	5756.9	0.73425	124.64	1	0	0	0	TRUE
CAGE.Timm10.g33871	Timm10	0	107.3	0.49758	107.3	6.1763	5756.9	0.73425	124.64	1	0	0	0	TRUE
CAGE.Eif4a3.g57506	Eif4a3	0	107.3	0.49758	107.3	6.1763	5756.9	0.73425	124.64	1	0	0	0	TRUE
CAGE.Nup160.g25029	Nup160	0	107.3	0.49758	107.3	6.1763	5756.9	0.73425	124.64	1	0	0	0	TRUE
CAGE.Chordc1.g44725	Chordc1	0.49758	107.3	0.49758	107.3	6.1763	5703.7	0.73425	124.64	1	0	0	0	TRUE
CAGE.Rpsa.g40233	Rpsa	0	107.3	0.49758	107.3	6.1763	5756.9	0.73425	124.64	1	0	0	0	TRUE
CAGE.Rbmx2.g48322	Rbmx2	0	107.3	0.49758	107.3	6.1763	5756.9	0.73425	124.64	1	0	0	0	TRUE
CAGE.Nr2c2ap.g79575	Nr2c2ap	0.49758	107.3	0.49758	107.3	6.1763	5703.7	0.73425	124.64	1	0	0	0	TRUE
CAGE.Rmnd1.g51466	Rmnd1	0	107.3	0.49758	107.3	6.1763	5756.9	0.73425	124.64	1	0	0	0	TRUE
CAGE.Upf1.g72041	Upf1	0	107.3	0.49758	107.3	6.1763	5756.9	0.73425	124.64	1	0	0	0	TRUE
CAGE.Rft1.g40653	Rft1	0.49758	107.3	0.49758	107.3	6.1763	5703.7	0.73425	124.64	1	0	0	0	TRUE
CAGE.Bccip.g31713	Bccip	0	107.3	0.49758	107.3	6.1763	5756.9	0.73425	124.64	1	0	0	0	TRUE
CAGE.Tfrc.g2023	Tfrc	0	107.3	0.49758	107.3	6.1763	5756.9	0.73425	124.64	1	0	0	0	TRUE
CAGE.Gmcl1l.g46080	Gmcl1l	0	107.3	0.49758	107.3	6.1763	5756.9	0.73425	124.64	1	0	0	0	TRUE
CAGE.Hcfc1.g6245	Hcfc1	0.49758	107.3	0.49758	107.3	6.1763	5703.7	0.73425	124.64	1	0	0	0	TRUE
CAGE.Chaf1b.g34381	Chaf1b	0	107.3	0.49758	107.3	6.1763	5756.9	0.73425	124.64	1	0	0	0	TRUE
CAGE.Eefsec.g55598	Eefsec	0	107.3	0.49758	107.3	6.1763	5756.9	0.73425	124.64	1	0	0	0	TRUE
CAGE.Pola2.g3490	Pola2	0.49758	107.3	0.49758	107.3	6.1763	5703.7	0.73425	124.64	1	0	0	0	TRUE
CAGE.Cmtr1.g46602	Cmtr1	0.49758	107.3	0.49758	107.3	6.1763	5703.7	0.73425	124.64	1	0	0	0	TRUE
CAGE.Paics.g59896	Paics	0	107.3	0.49758	107.3	6.1763	5756.9	0.73425	124.64	1	0	0	0	TRUE
CAGE.Polr3h.g70886	Polr3h	0.49758	107.3	0.49758	107.3	6.1763	5703.7	0.73425	124.64	1	0	0	0	TRUE
CAGE.Copz1.g68608	Copz1	0	107.3	0.49758	107.3	6.1763	5756.9	0.73425	124.64	1	0	0	0	TRUE
CAGE.Speer4c.g38041	Speer4c	0	107.3	0.49758	107.3	6.1763	5756.9	0.73425	124.64	1	0	0	0	TRUE
CAGE.Polrmt.g4217	Polrmt	0	107.3	0.49758	107.3	6.1763	5756.9	0.73425	124.64	1	0	0	0	TRUE
CAGE.Gm14346.g19677	Gm14346	0.49758	107.3	0.49758	107.3	6.1763	5703.7	0.73425	124.64	1	0	0	0	TRUE
CAGE.Cenpw.g59445	Cenpw	0	107.3	0.49758	107.3	6.1763	5756.9	0.73425	124.64	1	0	0	0	TRUE
CAGE.Eral1.g63071	Eral1	0	107.3	0.49758	107.3	6.1763	5756.9	0.73425	124.64	1	0	0	0	TRUE
CAGE.Gcfc2.g20825	Gcfc2	0	107.3	0.49758	107.3	6.1763	5756.9	0.73425	124.64	1	0	0	0	TRUE
CAGE.Smc6.g75059	Smc6	0.49758	107.3	0.49758	107.3	6.1763	5703.7	0.73425	124.64	1	0	0	0	TRUE
CAGE.Sf3b5.g46756	Sf3b5	0.49758	107.3	0.49758	107.3	6.1763	5703.7	0.73425	124.64	1	0	0	0	TRUE
CAGE.Pqbp1.g1138	Pqbp1	0	107.3	0.49758	107.3	6.1763	5756.9	0.73425	124.64	1	0	0	0	TRUE
CAGE.Dhx8.g29279	Dhx8	0.49758	107.3	0.49758	107.3	6.1763	5703.7	0.73425	124.64	1	0	0	0	TRUE
CAGE.Tprkb.g7389	Tprkb	0	107.3	0.49758	107.3	6.1763	5756.9	0.73425	124.64	1	0	0	0	TRUE
CAGE.Mrps6.g74968	Mrps6	0	107.3	0.49758	107.3	6.1763	5756.9	0.73425	124.64	1	0	0	0	TRUE
CAGE.Bap1.g46580	Bap1	0	107.3	0.49758	107.3	6.1763	5756.9	0.73425	124.64	1	0	0	0	TRUE
CAGE.Nfyb.g20643	Nfyb	0.49758	107.3	0.49758	107.3	6.1763	5703.7	0.73425	124.64	1	0	0	0	TRUE
CAGE.Nup155.g2652	Nup155	0	107.3	0.49758	107.3	6.1763	5756.9	0.73425	124.64	1	0	0	0	TRUE
CAGE.Rab9b.g37827	Rab9b	0	107.3	0.49758	107.3	6.1763	5756.9	0.73425	124.64	1	0	0	0	TRUE
CAGE.Sepsecs.g43062	Sepsecs	0	107.3	0.49758	107.3	6.1763	5756.9	0.73425	124.64	1	0	0	0	TRUE
CAGE.Sec61b.g24350	Sec61b	0	107.3	0.49758	107.3	6.1763	5756.9	0.73425	124.64	1	0	0	0	TRUE
CAGE.Trmt61a.g2177	Trmt61a	0	107.3	0.49758	107.3	6.1763	5756.9	0.73425	124.64	1	0	0	0	TRUE
CAGE.Smc5.g27549	Smc5	0.49758	107.3	0.49758	107.3	6.1763	5703.7	0.73425	124.64	1	0	0	0	TRUE
CAGE.Suclg1.g69680	Suclg1	0.49758	107.3	0.49758	107.3	6.1763	5703.7	0.73425	124.64	1	0	0	0	TRUE
CAGE.Cd2bp2.g37001	Cd2bp2	0	107.3	0.49758	107.3	6.1763	5756.9	0.73425	124.64	1	0	0	0	TRUE
CAGE.Tubgcp4.g40030	Tubgcp4	0	107.3	0.49758	107.3	6.1763	5756.9	0.73425	124.64	1	0	0	0	TRUE
CAGE.Hist1h2bb.g5786	Hist1h2bb	0	107.3	0.49758	107.3	6.1763	5756.9	0.73425	124.64	1	0	0	0	TRUE
CAGE.Vmn2r109.g67999	Vmn2r109	0	107.3	0.49758	107.3	6.1763	5756.9	0.73425	124.64	1	0	0	0	TRUE
CAGE.Fau.g65347	Fau	0	107.3	0.49758	107.3	6.1763	5756.9	0.73425	124.64	1	0	0	0	TRUE
CAGE.Osgep.g13545	Osgep	0	107.3	0.49758	107.3	6.1763	5756.9	0.73425	124.64	1	0	0	0	TRUE
CAGE.Smu1.g62359	Smu1	0	107.3	0.49758	107.3	6.1763	5756.9	0.73425	124.64	1	0	0	0	TRUE
CAGE.Scfd1.g53386	Scfd1	0.49758	107.3	0.49758	107.3	6.1763	5703.7	0.73425	124.64	1	0	0	0	TRUE
CAGE.Trappc8.g59989	Trappc8	0	107.3	0.49758	107.3	6.1763	5756.9	0.73425	124.64	1	0	0	0	TRUE
CAGE.Gnb1l.g7250	Gnb1l	0.49758	107.3	0.49758	107.3	6.1763	5703.7	0.73425	124.64	1	0	0	0	TRUE
CAGE.Uqcrc2.g45308	Uqcrc2	0.49758	107.3	0.49758	107.3	6.1763	5703.7	0.73425	124.64	1	0	0	0	TRUE
CAGE.Mis18a.g25171	Mis18a	0	107.3	0.49758	107.3	6.1763	5756.9	0.73425	124.64	1	0	0	0	TRUE
CAGE.Prelid1.g75439	Prelid1	0	107.3	0.49758	107.3	6.1763	5756.9	0.73425	124.64	1	0	0	0	TRUE
CAGE.Amd2.g25505	Amd2	0	107.3	0.49758	107.3	6.1763	5756.9	0.73425	124.64	1	0	0	0	TRUE
CAGE.Rpl31.g50503	Rpl31	0.49758	107.3	0.49758	107.3	6.1763	5703.7	0.73425	124.64	1	0	0	0	TRUE
CAGE.Slc10a5.g52795	Slc10a5	0	107.3	0.49758	107.3	6.1763	5756.9	0.73425	124.64	1	0	0	0	TRUE
CAGE.Psmd4.g8311	Psmd4	0	107.3	0.49758	107.3	6.1763	5756.9	0.73425	124.64	1	0	0	0	TRUE
CAGE.Gm904.g2298	Gm904	0.49758	107.3	0.49758	107.3	6.1763	5703.7	0.73425	124.64	1	0	0	0	TRUE
CAGE.Arglu1.g70337	Arglu1	0.49758	107.3	0.49758	107.3	6.1763	5703.7	0.73425	124.64	1	0	0	0	TRUE
CAGE.Zfp207.g25276	Zfp207	0	107.3	0.49758	107.3	6.1763	5756.9	0.73425	124.64	1	0	0	0	TRUE
CAGE.Polg2.g39229	Polg2	0	107.3	0.49758	107.3	6.1763	5756.9	0.73425	124.64	1	0	0	0	TRUE
CAGE.Coq4.g28402	Coq4	0	107.3	0.49758	107.3	6.1763	5756.9	0.73425	124.64	1	0	0	0	TRUE
CAGE.Senp2.g26284	Senp2	0	107.3	0.49758	107.3	6.1763	5756.9	0.73425	124.64	1	0	0	0	TRUE
CAGE.Gcn1l1.g66480	Gcn1l1	0	107.3	0.49758	107.3	6.1763	5756.9	0.73425	124.64	1	0	0	0	TRUE
CAGE.Mrpl43.g56580	Mrpl43	0	107.3	0.49758	107.3	6.1763	5756.9	0.73425	124.64	1	0	0	0	TRUE
CAGE.Hrasls.g67858	Hrasls	0	107.3	0.49758	107.3	6.1763	5756.9	0.73425	124.64	1	0	0	0	TRUE
CAGE.Cd2bp2.g46449	Cd2bp2	0	107.3	0.49758	107.3	6.1763	5756.9	0.73425	124.64	1	0	0	0	TRUE
CAGE.Metap1.g47208	Metap1	0	107.3	0.49758	107.3	6.1763	5756.9	0.73425	124.64	1	0	0	0	TRUE
CAGE.Cox15.g55738	Cox15	0.49758	107.3	0.49758	107.3	6.1763	5703.7	0.73425	124.64	1	0	0	0	TRUE
CAGE.Rfc5.g59084	Rfc5	0.49758	107.3	0.49758	107.3	6.1763	5703.7	0.73425	124.64	1	0	0	0	TRUE
CAGE.Ptpn11.g11137	Ptpn11	0	107.3	0.49758	107.3	6.1763	5756.9	0.73425	124.64	1	0	0	0	TRUE
CAGE.Abce1.g15487	Abce1	0	107.3	0.49758	107.3	6.1763	5756.9	0.73425	124.64	1	0	0	0	TRUE
CAGE.Nubp1.g61036	Nubp1	0	107.3	0.49758	107.3	6.1763	5756.9	0.73425	124.64	1	0	0	0	TRUE
CAGE.Commd3.g5125	Commd3	0	107.3	0.49758	107.3	6.1763	5756.9	0.73425	124.64	1	0	0	0	TRUE
CAGE.Nup85.g65803	Nup85	0	107.3	0.49758	107.3	6.1763	5756.9	0.73425	124.64	1	0	0	0	TRUE
CAGE.Ncbp2.g64728	Ncbp2	0	107.3	0.49758	107.3	6.1763	5756.9	0.73425	124.64	1	0	0	0	TRUE
CAGE.Atp5h.g22600	Atp5h	0	107.3	0.49758	107.3	6.1763	5756.9	0.73425	124.64	1	0	0	0	TRUE
CAGE.Med25.g69047	Med25	0.49758	107.3	0.49758	107.3	6.1763	5703.7	0.73425	124.64	1	0	0	0	TRUE
CAGE.Eif2b1.g63942	Eif2b1	0	107.3	0.49758	107.3	6.1763	5756.9	0.73425	124.64	1	0	0	0	TRUE
CAGE.Hist1h2ac.g49345	Hist1h2ac	0	107.3	0.49758	107.3	6.1763	5756.9	0.73425	124.64	1	0	0	0	TRUE
CAGE.Mars.g17870	Mars	0	107.3	0.49758	107.3	6.1763	5756.9	0.73425	124.64	1	0	0	0	TRUE
CAGE.Rps4x.g70440	Rps4x	0.49758	107.3	0.49758	107.3	6.1763	5703.7	0.73425	124.64	1	0	0	0	TRUE
CAGE.Rsl1d1.g8144	Rsl1d1	0	107.3	0.49758	107.3	6.1763	5756.9	0.73425	124.64	1	0	0	0	TRUE
CAGE.Pex11b.g53830	Pex11b	0.49758	107.3	0.49758	107.3	6.1763	5703.7	0.73425	124.64	1	0	0	0	TRUE
CAGE.Plrg1.g37122	Plrg1	0	107.3	0.49758	107.3	6.1763	5756.9	0.73425	124.64	1	0	0	0	TRUE
CAGE.Yars2.g66392	Yars2	0	107.3	0.49758	107.3	6.1763	5756.9	0.73425	124.64	1	0	0	0	TRUE
CAGE.Thap11.g54442	Thap11	0	107.3	0.49758	107.3	6.1763	5756.9	0.73425	124.64	1	0	0	0	TRUE
CAGE.Ddi1.g67960	Ddi1	0	107.3	0.49758	107.3	6.1763	5756.9	0.73425	124.64	1	0	0	0	TRUE
CAGE.Rpl19.g68930	Rpl19	0	107.3	0.49758	107.3	6.1763	5756.9	0.73425	124.64	1	0	0	0	TRUE
CAGE.Prmt1.g71665	Prmt1	0.49758	107.3	0.49758	107.3	6.1763	5703.7	0.73425	124.64	1	0	0	0	TRUE
CAGE.Nuf2.g64946	Nuf2	0.49758	107.3	0.49758	107.3	6.1763	5703.7	0.73425	124.64	1	0	0	0	TRUE
CAGE.Rps21.g46232	Rps21	0	107.3	0.49758	107.3	6.1763	5756.9	0.73425	124.64	1	0	0	0	TRUE
CAGE.Uqcrq.g34878	Uqcrq	0	107.3	0.49758	107.3	6.1763	5756.9	0.73425	124.64	1	0	0	0	TRUE
CAGE.Polr2i.g61616	Polr2i	0	107.3	0.49758	107.3	6.1763	5756.9	0.73425	124.64	1	0	0	0	TRUE
CAGE.Trub2.g67156	Trub2	0	107.3	0.49758	107.3	6.1763	5756.9	0.73425	124.64	1	0	0	0	TRUE
CAGE.Supt4a.g62884	Supt4a	0	107.3	0.49758	107.3	6.1763	5756.9	0.73425	124.64	1	0	0	0	TRUE
CAGE.Ssu72.g75166	Ssu72	0.49758	107.3	0.49758	107.3	6.1763	5703.7	0.73425	124.64	1	0	0	0	TRUE
CAGE.Polr2l.g40062	Polr2l	0	107.3	0.49758	107.3	6.1763	5756.9	0.73425	124.64	1	0	0	0	TRUE
CAGE.Dync1i2.g46734	Dync1i2	0	107.3	0.49758	107.3	6.1763	5756.9	0.73425	124.64	1	0	0	0	TRUE
CAGE.Wdr73.g70678	Wdr73	0	107.3	0.49758	107.3	6.1763	5756.9	0.73425	124.64	1	0	0	0	TRUE
CAGE.Mprip.g28884	Mprip	0	107.3	0.49758	107.3	6.1763	5756.9	0.73425	124.64	1	0	0	0	TRUE
CAGE.Dis3.g52712	Dis3	0.49758	107.3	0.49758	107.3	6.1763	5703.7	0.73425	124.64	1	0	0	0	TRUE
CAGE.Mapk1.g49645	Mapk1	0	107.3	0.49758	107.3	6.1763	5756.9	0.73425	124.64	1	0	0	0	TRUE
CAGE.Mfap1b.g77737	Mfap1b	0.49758	107.3	0.49758	107.3	6.1763	5703.7	0.73425	124.64	1	0	0	0	TRUE
CAGE.Psmb6.g68659	Psmb6	0.49758	107.3	0.49758	107.3	6.1763	5703.7	0.73425	124.64	1	0	0	0	TRUE
CAGE.Sf1.g46653	Sf1	0	107.3	0.49758	107.3	6.1763	5756.9	0.73425	124.64	1	0	0	0	TRUE
CAGE.Kdelc2.g42391	Kdelc2	0.49758	107.3	0.49758	107.3	6.1763	5703.7	0.73425	124.64	1	0	0	0	TRUE
CAGE.Cmklr1.g10962	Cmklr1	0	107.3	0.49758	107.3	6.1763	5756.9	0.73425	124.64	1	0	0	0	TRUE
CAGE.Exosc7.g55453	Exosc7	0	107.3	0.49758	107.3	6.1763	5756.9	0.73425	124.64	1	0	0	0	TRUE
CAGE.Ept1.g56130	Ept1	0	107.3	0.49758	107.3	6.1763	5756.9	0.73425	124.64	1	0	0	0	TRUE
CAGE.Uso1.g15000	Uso1	0	107.3	0.49758	107.3	6.1763	5756.9	0.73425	124.64	1	0	0	0	TRUE
CAGE.Speer4c.g38563	Speer4c	0	107.3	0.49758	107.3	6.1763	5756.9	0.73425	124.64	1	0	0	0	TRUE
CAGE.Vmn2r121.g63009	Vmn2r121	0.49758	107.3	0.49758	107.3	6.1763	5703.7	0.73425	124.64	1	0	0	0	TRUE
CAGE.Rpl8.g21280	Rpl8	0	107.3	0.49758	107.3	6.1763	5756.9	0.73425	124.64	1	0	0	0	TRUE
CAGE.Snx9.g62356	Snx9	0	107.3	0.49758	107.3	6.1763	5756.9	0.73425	124.64	1	0	0	0	TRUE
CAGE.Gm10406.g23607	Gm10406	0	107.3	0.49758	107.3	6.1763	5756.9	0.73425	124.64	1	0	0	0	TRUE
CAGE.Racgap1.g72963	Racgap1	0	107.3	0.49758	107.3	6.1763	5756.9	0.73425	124.64	1	0	0	0	TRUE
CAGE.Gosr2.g27589	Gosr2	0.49758	107.3	0.49758	107.3	6.1763	5703.7	0.73425	124.64	1	0	0	0	TRUE
CAGE.Ddx41.g45097	Ddx41	0	107.3	0.49758	107.3	6.1763	5756.9	0.73425	124.64	1	0	0	0	TRUE
CAGE.Ttk.g36830	Ttk	0	107.3	0.49758	107.3	6.1763	5756.9	0.73425	124.64	1	0	0	0	TRUE
CAGE.Mrps27.g46303	Mrps27	0.49758	107.3	0.49758	107.3	6.1763	5703.7	0.73425	124.64	1	0	0	0	TRUE
CAGE.Vmn1r114.g61547	Vmn1r114	0	107.3	0.49758	107.3	6.1763	5756.9	0.73425	124.64	1	0	0	0	TRUE
CAGE.Snrpg.g61700	Snrpg	0	107.3	0.49758	107.3	6.1763	5756.9	0.73425	124.64	1	0	0	0	TRUE
CAGE.Hinfp.g55605	Hinfp	0	107.3	0.49758	107.3	6.1763	5756.9	0.73425	124.64	1	0	0	0	TRUE
CAGE.Cntn4.g68042	Cntn4	0	107.3	0.49758	107.3	6.1763	5756.9	0.73425	124.64	1	0	0	0	TRUE
CAGE.Rangap1.g58271	Rangap1	0	107.3	0.49758	107.3	6.1763	5756.9	0.73425	124.64	1	0	0	0	TRUE
CAGE.Hist1h2ao.g23164	Hist1h2ao	0	107.3	0.49758	107.3	6.1763	5756.9	0.73425	124.64	1	0	0	0	TRUE
CAGE.Gm5148.g58086	Gm5148	0	107.3	0.49758	107.3	6.1763	5756.9	0.73425	124.64	1	0	0	0	TRUE
CAGE.Rpl23.g13463	Rpl23	0	107.3	0.49758	107.3	6.1763	5756.9	0.73425	124.64	1	0	0	0	TRUE
CAGE.Oxa1l.g2034	Oxa1l	0	107.3	0.49758	107.3	6.1763	5756.9	0.73425	124.64	1	0	0	0	TRUE
CAGE.Npc1.g28832	Npc1	0	107.3	0.49758	107.3	6.1763	5756.9	0.73425	124.64	1	0	0	0	TRUE
CAGE.Snrpd2.g29429	Snrpd2	0.49758	107.3	0.49758	107.3	6.1763	5703.7	0.73425	124.64	1	0	0	0	TRUE
CAGE.Dnajc11.g61735	Dnajc11	0.49758	107.3	0.49758	107.3	6.1763	5703.7	0.73425	124.64	1	0	0	0	TRUE
CAGE.Crnkl1.g11796	Crnkl1	0	107.3	0.49758	107.3	6.1763	5756.9	0.73425	124.64	1	0	0	0	TRUE
CAGE.Dhodh.g57523	Dhodh	0	107.3	0.49758	107.3	6.1763	5756.9	0.73425	124.64	1	0	0	0	TRUE
CAGE.Cnot7.g28718	Cnot7	0	107.3	0.49758	107.3	6.1763	5756.9	0.73425	124.64	1	0	0	0	TRUE
CAGE.Metap1.g76516	Metap1	0.49758	107.3	0.49758	107.3	6.1763	5703.7	0.73425	124.64	1	0	0	0	TRUE
CAGE.Nutf2.g54396	Nutf2	0	107.3	0.49758	107.3	6.1763	5756.9	0.73425	124.64	1	0	0	0	TRUE
CAGE.Hist2h3c1.g47715	Hist2h3c1	0	107.3	0.49758	107.3	6.1763	5756.9	0.73425	124.64	1	0	0	0	TRUE
CAGE.Arl2.g34879	Arl2	0	107.3	0.49758	107.3	6.1763	5756.9	0.73425	124.64	1	0	0	0	TRUE
CAGE.Cops2.g60005	Cops2	0	107.3	0.49758	107.3	6.1763	5756.9	0.73425	124.64	1	0	0	0	TRUE
CAGE.Lamtor1.g35009	Lamtor1	0.49758	107.3	0.49758	107.3	6.1763	5703.7	0.73425	124.64	1	0	0	0	TRUE
CAGE.Snrnp35.g29654	Snrnp35	0.49758	107.3	0.49758	107.3	6.1763	5703.7	0.73425	124.64	1	0	0	0	TRUE
CAGE.Mup9.g49621	Mup9	0.49758	107.3	0.49758	107.3	6.1763	5703.7	0.73425	124.64	1	0	0	0	TRUE
CAGE.Mcl1.g33852	Mcl1	0.49758	107.3	0.49758	107.3	6.1763	5703.7	0.73425	124.64	1	0	0	0	TRUE
CAGE.Mroh4.g22404	Mroh4	0.49758	107.3	0.49758	107.3	6.1763	5703.7	0.73425	124.64	1	0	0	0	TRUE
CAGE.Mrps26.g64367	Mrps26	0.49758	107.3	0.49758	107.3	6.1763	5703.7	0.73425	124.64	1	0	0	0	TRUE
CAGE.Rad50.g39795	Rad50	0	107.3	0.49758	107.3	6.1763	5756.9	0.73425	124.64	1	0	0	0	TRUE
CAGE.Atp6v1g1.g8935	Atp6v1g1	0.49758	107.3	0.49758	107.3	6.1763	5703.7	0.73425	124.64	1	0	0	0	TRUE
CAGE.Ska1.g5281	Ska1	0	107.3	0.49758	107.3	6.1763	5756.9	0.73425	124.64	1	0	0	0	TRUE
CAGE.Psma1.g41274	Psma1	0	107.3	0.49758	107.3	6.1763	5756.9	0.73425	124.64	1	0	0	0	TRUE
CAGE.Mad2l1.g65126	Mad2l1	0	107.3	0.49758	107.3	6.1763	5756.9	0.73425	124.64	1	0	0	0	TRUE
CAGE.Xrn2.g14022	Xrn2	0.49758	107.3	0.49758	107.3	6.1763	5703.7	0.73425	124.64	1	0	0	0	TRUE
CAGE.Dynlrb1.g27018	Dynlrb1	0	107.3	0.49758	107.3	6.1763	5756.9	0.73425	124.64	1	0	0	0	TRUE
CAGE.Iars.g55895	Iars	0	107.3	0.49758	107.3	6.1763	5756.9	0.73425	124.64	1	0	0	0	TRUE
CAGE.Mapk1.g72639	Mapk1	0	107.3	0.49758	107.3	6.1763	5756.9	0.73425	124.64	1	0	0	0	TRUE
CAGE.Sdha.g71246	Sdha	0	107.3	0.49758	107.3	6.1763	5756.9	0.73425	124.64	1	0	0	0	TRUE
CAGE.Cdk1.g69026	Cdk1	0	107.3	0.49758	107.3	6.1763	5756.9	0.73425	124.64	1	0	0	0	TRUE
CAGE.Mcm3.g70809	Mcm3	0	107.3	0.49758	107.3	6.1763	5756.9	0.73425	124.64	1	0	0	0	TRUE
CAGE.Cwf19l1.g67115	Cwf19l1	0	107.3	0.49758	107.3	6.1763	5756.9	0.73425	124.64	1	0	0	0	TRUE
CAGE.Atp6v1e1.g14462	Atp6v1e1	0	107.3	0.49758	107.3	6.1763	5756.9	0.73425	124.64	1	0	0	0	TRUE
CAGE.Ncbp2.g49903	Ncbp2	0.49758	107.3	0.49758	107.3	6.1763	5703.7	0.73425	124.64	1	0	0	0	TRUE
CAGE.Cwc22.g67620	Cwc22	0	107.3	0.49758	107.3	6.1763	5756.9	0.73425	124.64	1	0	0	0	TRUE
CAGE.Mcat.g56021	Mcat	0	107.3	0.49758	107.3	6.1763	5756.9	0.73425	124.64	1	0	0	0	TRUE
CAGE.Chd7.g624	Chd7	0	107.3	0.49758	107.3	6.1763	5756.9	0.73425	124.64	1	0	0	0	TRUE
CAGE.Rrm1.g2239	Rrm1	0.49758	107.3	0.49758	107.3	6.1763	5703.7	0.73425	124.64	1	0	0	0	TRUE
CAGE.Pafah1b1.g31142	Pafah1b1	0	107.3	0.49758	107.3	6.1763	5756.9	0.73425	124.64	1	0	0	0	TRUE
CAGE.Mrpl55.g30333	Mrpl55	0	107.3	0.49758	107.3	6.1763	5756.9	0.73425	124.64	1	0	0	0	TRUE
CAGE.Pfdn6.g31353	Pfdn6	0	107.3	0.49758	107.3	6.1763	5756.9	0.73425	124.64	1	0	0	0	TRUE
CAGE.Polrmt.g50080	Polrmt	0	107.3	0.49758	107.3	6.1763	5756.9	0.73425	124.64	1	0	0	0	TRUE
CAGE.Mzt2.g12756	Mzt2	0	107.3	0.49758	107.3	6.1763	5756.9	0.73425	124.64	1	0	0	0	TRUE
CAGE.Vars.g77598	Vars	0	107.3	0.49758	107.3	6.1763	5756.9	0.73425	124.64	1	0	0	0	TRUE
CAGE.Kansl2.g52639	Kansl2	0	107.3	0.49758	107.3	6.1763	5756.9	0.73425	124.64	1	0	0	0	TRUE
CAGE.Ddx21.g9630	Ddx21	0	107.3	0.49758	107.3	6.1763	5756.9	0.73425	124.64	1	0	0	0	TRUE
CAGE.Ddx59.g11732	Ddx59	0	107.3	0.49758	107.3	6.1763	5756.9	0.73425	124.64	1	0	0	0	TRUE
CAGE.Bub1b.g5059	Bub1b	0	107.3	0.49758	107.3	6.1763	5756.9	0.73425	124.64	1	0	0	0	TRUE
CAGE.Brap.g61270	Brap	0	107.3	0.49758	107.3	6.1763	5756.9	0.73425	124.64	1	0	0	0	TRUE
CAGE.Slc2a1.g31335	Slc2a1	0	107.3	0.49758	107.3	6.1763	5756.9	0.73425	124.64	1	0	0	0	TRUE
CAGE.Otud5.g5047	Otud5	0.49758	107.3	0.49758	107.3	6.1763	5703.7	0.73425	124.64	1	0	0	0	TRUE
CAGE.Atp6v1b2.g68362	Atp6v1b2	0.49758	107.3	0.49758	107.3	6.1763	5703.7	0.73425	124.64	1	0	0	0	TRUE
CAGE.Bud13.g65710	Bud13	0	107.3	0.49758	107.3	6.1763	5756.9	0.73425	124.64	1	0	0	0	TRUE
CAGE.Hist1h2ao.g49348	Hist1h2ao	0	107.3	0.49758	107.3	6.1763	5756.9	0.73425	124.64	1	0	0	0	TRUE
CAGE.Ehbp1.g40596	Ehbp1	0	107.3	0.49758	107.3	6.1763	5756.9	0.73425	124.64	1	0	0	0	TRUE
CAGE.Exoc7.g40660	Exoc7	0	107.3	0.49758	107.3	6.1763	5756.9	0.73425	124.64	1	0	0	0	TRUE
CAGE.Sdhaf4.g78985	Sdhaf4	0.49758	107.3	0.49758	107.3	6.1763	5703.7	0.73425	124.64	1	0	0	0	TRUE
CAGE.Clta.g22313	Clta	0	107.3	0.49758	107.3	6.1763	5756.9	0.73425	124.64	1	0	0	0	TRUE
CAGE.Pole.g26982	Pole	0.49758	107.3	0.49758	107.3	6.1763	5703.7	0.73425	124.64	1	0	0	0	TRUE
CAGE.Qrsl1.g50386	Qrsl1	0.49758	107.3	0.49758	107.3	6.1763	5703.7	0.73425	124.64	1	0	0	0	TRUE
CAGE.Gm13157.g43979	Gm13157	0	107.3	0.49758	107.3	6.1763	5756.9	0.73425	124.64	1	0	0	0	TRUE
CAGE.Usp5.g79559	Usp5	0	107.3	0.49758	107.3	6.1763	5756.9	0.73425	124.64	1	0	0	0	TRUE
CAGE.Uqcrc1.g10704	Uqcrc1	0.49758	107.3	0.49758	107.3	6.1763	5703.7	0.73425	124.64	1	0	0	0	TRUE
CAGE.Impdh2.g77302	Impdh2	0	107.3	0.49758	107.3	6.1763	5756.9	0.73425	124.64	1	0	0	0	TRUE
CAGE.Cenpc1.g206	Cenpc1	0	107.3	0.49758	107.3	6.1763	5756.9	0.73425	124.64	1	0	0	0	TRUE
CAGE.Coa7.g60840	Coa7	0.49758	107.3	0.49758	107.3	6.1763	5703.7	0.73425	124.64	1	0	0	0	TRUE
CAGE.Cirh1a.g3943	Cirh1a	0.49758	107.3	0.49758	107.3	6.1763	5703.7	0.73425	124.64	1	0	0	0	TRUE
CAGE.Atpaf2.g5580	Atpaf2	0.49758	107.3	0.49758	107.3	6.1763	5703.7	0.73425	124.64	1	0	0	0	TRUE
CAGE.Ube2l3.g31878	Ube2l3	0	107.3	0.49758	107.3	6.1763	5756.9	0.73425	124.64	1	0	0	0	TRUE
CAGE.Mrpl38.g5939	Mrpl38	0.49758	107.3	0.49758	107.3	6.1763	5703.7	0.73425	124.64	1	0	0	0	TRUE
CAGE.Tyms.g76667	Tyms	0	107.3	0.49758	107.3	6.1763	5756.9	0.73425	124.64	1	0	0	0	TRUE
CAGE.Dhps.g21894	Dhps	0	107.3	0.49758	107.3	6.1763	5756.9	0.73425	124.64	1	0	0	0	TRUE
CAGE.Eftud2.g33777	Eftud2	0	107.3	0.49758	107.3	6.1763	5756.9	0.73425	124.64	1	0	0	0	TRUE
CAGE.Chrna5.g27920	Chrna5	0	107.3	0.49758	107.3	6.1763	5756.9	0.73425	124.64	1	0	0	0	TRUE
CAGE.Cdt1.g7858	Cdt1	0	107.3	0.49758	107.3	6.1763	5756.9	0.73425	124.64	1	0	0	0	TRUE
CAGE.Rpl32.g27609	Rpl32	0	107.3	0.49758	107.3	6.1763	5756.9	0.73425	124.64	1	0	0	0	TRUE
CAGE.Krtap15.g67748	Krtap15	0.49758	107.3	0.49758	107.3	6.1763	5703.7	0.73425	124.64	1	0	0	0	TRUE
CAGE.Mrps16.g180	Mrps16	0	107.3	0.49758	107.3	6.1763	5756.9	0.73425	124.64	1	0	0	0	TRUE
CAGE.Srsf1.g37657	Srsf1	0	107.3	0.49758	107.3	6.1763	5756.9	0.73425	124.64	1	0	0	0	TRUE
CAGE.Nae1.g22582	Nae1	0	107.3	0.49758	107.3	6.1763	5756.9	0.73425	124.64	1	0	0	0	TRUE
CAGE.Rpl7l1.g32011	Rpl7l1	0	107.3	0.49758	107.3	6.1763	5756.9	0.73425	124.64	1	0	0	0	TRUE
CAGE.Pold2.g49522	Pold2	0.49758	107.3	0.49758	107.3	6.1763	5703.7	0.73425	124.64	1	0	0	0	TRUE
CAGE.Snapc3.g69609	Snapc3	0	107.3	0.49758	107.3	6.1763	5756.9	0.73425	124.64	1	0	0	0	TRUE
CAGE.Cenpm.g1778	Cenpm	0	107.3	0.49758	107.3	6.1763	5756.9	0.73425	124.64	1	0	0	0	TRUE
CAGE.Fars2.g7965	Fars2	0	107.3	0.49758	107.3	6.1763	5756.9	0.73425	124.64	1	0	0	0	TRUE
CAGE.Hspd1.g14792	Hspd1	0	107.3	0.49758	107.3	6.1763	5756.9	0.73425	124.64	1	0	0	0	TRUE
CAGE.Gtf2b.g17443	Gtf2b	0	107.3	0.49758	107.3	6.1763	5756.9	0.73425	124.64	1	0	0	0	TRUE
CAGE.Hars.g51311	Hars	0	107.3	0.49758	107.3	6.1763	5756.9	0.73425	124.64	1	0	0	0	TRUE
CAGE.Slc2a1.g60090	Slc2a1	0	107.3	0.49758	107.3	6.1763	5756.9	0.73425	124.64	1	0	0	0	TRUE
CAGE.Ddx10.g13495	Ddx10	0	107.3	0.49758	107.3	6.1763	5756.9	0.73425	124.64	1	0	0	0	TRUE
CAGE.Hist1h2bk.g66576	Hist1h2bk	0.49758	107.3	0.49758	107.3	6.1763	5703.7	0.73425	124.64	1	0	0	0	TRUE
CAGE.Rpa3.g8376	Rpa3	0.49758	107.3	0.49758	107.3	6.1763	5703.7	0.73425	124.64	1	0	0	0	TRUE
CAGE.Hsd17b10.g78436	Hsd17b10	0	107.3	0.49758	107.3	6.1763	5756.9	0.73425	124.64	1	0	0	0	TRUE
CAGE.Atg4b.g23457	Atg4b	0.49758	107.3	0.49758	107.3	6.1763	5703.7	0.73425	124.64	1	0	0	0	TRUE
CAGE.Sec63.g63809	Sec63	0.49758	107.3	0.49758	107.3	6.1763	5703.7	0.73425	124.64	1	0	0	0	TRUE
CAGE.Psma3.g66221	Psma3	0	107.3	0.49758	107.3	6.1763	5756.9	0.73425	124.64	1	0	0	0	TRUE
CAGE.Tut1.g37220	Tut1	0	107.3	0.49758	107.3	6.1763	5756.9	0.73425	124.64	1	0	0	0	TRUE
CAGE.Zpr1.g78691	Zpr1	0	107.3	0.49758	107.3	6.1763	5756.9	0.73425	124.64	1	0	0	0	TRUE
CAGE.Parg.g68237	Parg	0.49758	107.3	0.49758	107.3	6.1763	5703.7	0.73425	124.64	1	0	0	0	TRUE
CAGE.Nop56.g55390	Nop56	0	107.3	0.49758	107.3	6.1763	5756.9	0.73425	124.64	1	0	0	0	TRUE
CAGE.Ppa2.g74146	Ppa2	0.49758	107.3	0.49758	107.3	6.1763	5703.7	0.73425	124.64	1	0	0	0	TRUE
CAGE.Atr.g38733	Atr	0	107.3	0.49758	107.3	6.1763	5756.9	0.73425	124.64	1	0	0	0	TRUE
CAGE.Tomm20.g52014	Tomm20	0	107.3	0.49758	107.3	6.1763	5756.9	0.73425	124.64	1	0	0	0	TRUE
CAGE.Adat3.g14095	Adat3	0	107.3	0.49758	107.3	6.1763	5756.9	0.73425	124.64	1	0	0	0	TRUE
CAGE.Mars2.g8957	Mars2	0	107.3	0.49758	107.3	6.1763	5756.9	0.73425	124.64	1	0	0	0	TRUE
CAGE.Wbscr16.g41627	Wbscr16	0.49758	107.3	0.49758	107.3	6.1763	5703.7	0.73425	124.64	1	0	0	0	TRUE
CAGE.Zc3h8.g150	Zc3h8	0	107.3	0.49758	107.3	6.1763	5756.9	0.73425	124.64	1	0	0	0	TRUE
CAGE.Tada2a.g4967	Tada2a	0	107.3	0.49758	107.3	6.1763	5756.9	0.73425	124.64	1	0	0	0	TRUE
CAGE.Mcm3.g25591	Mcm3	0	107.3	0.49758	107.3	6.1763	5756.9	0.73425	124.64	1	0	0	0	TRUE
CAGE.Uqcrfs1.g38473	Uqcrfs1	0.49758	107.3	0.49758	107.3	6.1763	5703.7	0.73425	124.64	1	0	0	0	TRUE
CAGE.Tecr.g62607	Tecr	0	107.3	0.49758	107.3	6.1763	5756.9	0.73425	124.64	1	0	0	0	TRUE
CAGE.Zfp143.g16573	Zfp143	0	107.3	0.49758	107.3	6.1763	5756.9	0.73425	124.64	1	0	0	0	TRUE
CAGE.Copa.g35723	Copa	0	107.3	0.49758	107.3	6.1763	5756.9	0.73425	124.64	1	0	0	0	TRUE
CAGE.LOC100861615.g16287	LOC100861615	0.49758	107.3	0.49758	107.3	6.1763	5703.7	0.73425	124.64	1	0	0	0	TRUE
CAGE.Nelfb.g40899	Nelfb	0.49758	107.3	0.49758	107.3	6.1763	5703.7	0.73425	124.64	1	0	0	0	TRUE
CAGE.C330021F23Rik.g71630	C330021F23Rik	0	107.3	0.49758	107.3	6.1763	5756.9	0.73425	124.64	1	0	0	0	TRUE
CAGE.Ndufa1.g74298	Ndufa1	0	107.3	0.49758	107.3	6.1763	5756.9	0.73425	124.64	1	0	0	0	TRUE
CAGE.Bud13.g11590	Bud13	0	107.3	0.49758	107.3	6.1763	5756.9	0.73425	124.64	1	0	0	0	TRUE
CAGE.Elp5.g51266	Elp5	0	107.3	0.49758	107.3	6.1763	5756.9	0.73425	124.64	1	0	0	0	TRUE
CAGE.Lsm7.g20267	Lsm7	0	107.3	0.49758	107.3	6.1763	5756.9	0.73425	124.64	1	0	0	0	TRUE
CAGE.Tfb1m.g14369	Tfb1m	0	107.3	0.49758	107.3	6.1763	5756.9	0.73425	124.64	1	0	0	0	TRUE
CAGE.Srsf3.g72479	Srsf3	0	107.3	0.49758	107.3	6.1763	5756.9	0.73425	124.64	1	0	0	0	TRUE
CAGE.Polr2c.g27520	Polr2c	0.49758	107.3	0.49758	107.3	6.1763	5703.7	0.73425	124.64	1	0	0	0	TRUE
CAGE.Cct5.g24771	Cct5	0	107.3	0.49758	107.3	6.1763	5756.9	0.73425	124.64	1	0	0	0	TRUE
CAGE.Wdr82.g9934	Wdr82	0.49758	107.3	0.49758	107.3	6.1763	5703.7	0.73425	124.64	1	0	0	0	TRUE
CAGE.Snrpc.g7594	Snrpc	0	107.3	0.49758	107.3	6.1763	5756.9	0.73425	124.64	1	0	0	0	TRUE
CAGE.Dynlrb1.g15387	Dynlrb1	0	107.3	0.49758	107.3	6.1763	5756.9	0.73425	124.64	1	0	0	0	TRUE
CAGE.Rplp2.g2461	Rplp2	0.49758	107.3	0.49758	107.3	6.1763	5703.7	0.73425	124.64	1	0	0	0	TRUE
CAGE.Timm17a.g75280	Timm17a	0.49758	107.3	0.49758	107.3	6.1763	5703.7	0.73425	124.64	1	0	0	0	TRUE
CAGE.Tars.g8387	Tars	0	107.3	0.49758	107.3	6.1763	5756.9	0.73425	124.64	1	0	0	0	TRUE
CAGE.Vps36.g25103	Vps36	0	107.3	0.49758	107.3	6.1763	5756.9	0.73425	124.64	1	0	0	0	TRUE
CAGE.Smu1.g15436	Smu1	0	107.3	0.49758	107.3	6.1763	5756.9	0.73425	124.64	1	0	0	0	TRUE
CAGE.Emg1.g43201	Emg1	0.49758	107.3	0.49758	107.3	6.1763	5703.7	0.73425	124.64	1	0	0	0	TRUE
CAGE.Abcf1.g70430	Abcf1	0.49758	107.3	0.49758	107.3	6.1763	5703.7	0.73425	124.64	1	0	0	0	TRUE
CAGE.Elp2.g28927	Elp2	0.49758	107.3	0.49758	107.3	6.1763	5703.7	0.73425	124.64	1	0	0	0	TRUE
CAGE.Pes1.g43942	Pes1	0	107.3	0.49758	107.3	6.1763	5756.9	0.73425	124.64	1	0	0	0	TRUE
CAGE.Atad5.g66879	Atad5	0	107.3	0.49758	107.3	6.1763	5756.9	0.73425	124.64	1	0	0	0	TRUE
CAGE.Ccdc79.g50742	Ccdc79	0	107.3	0.49758	107.3	6.1763	5756.9	0.73425	124.64	1	0	0	0	TRUE
CAGE.Mrpl48.g62110	Mrpl48	0	107.3	0.49758	107.3	6.1763	5756.9	0.73425	124.64	1	0	0	0	TRUE
CAGE.Gart.g9000	Gart	0	107.3	0.49758	107.3	6.1763	5756.9	0.73425	124.64	1	0	0	0	TRUE
CAGE.Mipep.g66037	Mipep	0.49758	107.3	0.49758	107.3	6.1763	5703.7	0.73425	124.64	1	0	0	0	TRUE
CAGE.Fars2.g72649	Fars2	0	107.3	0.49758	107.3	6.1763	5756.9	0.73425	124.64	1	0	0	0	TRUE
CAGE.Smc4.g20443	Smc4	0	107.3	0.49758	107.3	6.1763	5756.9	0.73425	124.64	1	0	0	0	TRUE
CAGE.Mrps2.g38538	Mrps2	0	107.3	0.49758	107.3	6.1763	5756.9	0.73425	124.64	1	0	0	0	TRUE
CAGE.Ndnl2.g21290	Ndnl2	0.49758	107.3	0.49758	107.3	6.1763	5703.7	0.73425	124.64	1	0	0	0	TRUE
CAGE.Csnk1a1.g22726	Csnk1a1	0	107.3	0.49758	107.3	6.1763	5756.9	0.73425	124.64	1	0	0	0	TRUE
CAGE.Tbca.g45583	Tbca	0.49758	107.3	0.49758	107.3	6.1763	5703.7	0.73425	124.64	1	0	0	0	TRUE
CAGE.Dclre1b.g66048	Dclre1b	0	107.3	0.49758	107.3	6.1763	5756.9	0.73425	124.64	1	0	0	0	TRUE
CAGE.Atic.g42480	Atic	0	107.3	0.49758	107.3	6.1763	5756.9	0.73425	124.64	1	0	0	0	TRUE
CAGE.Cpsf1.g52772	Cpsf1	0	107.3	0.49758	107.3	6.1763	5756.9	0.73425	124.64	1	0	0	0	TRUE
CAGE.Dtymk.g74058	Dtymk	0	107.3	0.49758	107.3	6.1763	5756.9	0.73425	124.64	1	0	0	0	TRUE
CAGE.Eif4e.g72751	Eif4e	0	107.3	0.49758	107.3	6.1763	5756.9	0.73425	124.64	1	0	0	0	TRUE
CAGE.Dolpp1.g70008	Dolpp1	0	107.3	0.49758	107.3	6.1763	5756.9	0.73425	124.64	1	0	0	0	TRUE
CAGE.Gtf2h3.g41100	Gtf2h3	0	107.3	0.49758	107.3	6.1763	5756.9	0.73425	124.64	1	0	0	0	TRUE
CAGE.Rpl7.g32040	Rpl7	0	107.3	0.49758	107.3	6.1763	5756.9	0.73425	124.64	1	0	0	0	TRUE
CAGE.Pilrb1.g14985	Pilrb1	0.49758	107.3	0.49758	107.3	6.1763	5703.7	0.73425	124.64	1	0	0	0	TRUE
CAGE.Eif6.g36052	Eif6	0	107.3	0.49758	107.3	6.1763	5756.9	0.73425	124.64	1	0	0	0	TRUE
CAGE.1110008L16Rik.g56877	1110008L16Rik	0	107.3	0.49758	107.3	6.1763	5756.9	0.73425	124.64	1	0	0	0	TRUE
CAGE.Srrd.g7815	Srrd	0.49758	107.3	0.49758	107.3	6.1763	5703.7	0.73425	124.64	1	0	0	0	TRUE
CAGE.Cul2.g50170	Cul2	0	107.3	0.49758	107.3	6.1763	5756.9	0.73425	124.64	1	0	0	0	TRUE
CAGE.Prpf39.g4415	Prpf39	0	107.3	0.49758	107.3	6.1763	5756.9	0.73425	124.64	1	0	0	0	TRUE
CAGE.Cmtr1.g65944	Cmtr1	0	107.3	0.49758	107.3	6.1763	5756.9	0.73425	124.64	1	0	0	0	TRUE
CAGE.Eif1a.g52970	Eif1a	0	107.3	0.49758	107.3	6.1763	5756.9	0.73425	124.64	1	0	0	0	TRUE
CAGE.Naa20.g77207	Naa20	0	107.3	0.49758	107.3	6.1763	5756.9	0.73425	124.64	1	0	0	0	TRUE
CAGE.Cpsf3.g20195	Cpsf3	0	107.3	0.49758	107.3	6.1763	5756.9	0.73425	124.64	1	0	0	0	TRUE
CAGE.Cad.g32719	Cad	0.49758	107.3	0.49758	107.3	6.1763	5703.7	0.73425	124.64	1	0	0	0	TRUE
CAGE.Urb1.g9518	Urb1	0	107.3	0.49758	107.3	6.1763	5756.9	0.73425	124.64	1	0	0	0	TRUE
CAGE.Dhx38.g56317	Dhx38	0	107.3	0.49758	107.3	6.1763	5756.9	0.73425	124.64	1	0	0	0	TRUE
CAGE.Rbx1.g53784	Rbx1	0	107.3	0.49758	107.3	6.1763	5756.9	0.73425	124.64	1	0	0	0	TRUE
CAGE.Rbm22.g23723	Rbm22	0.49758	107.3	0.49758	107.3	6.1763	5703.7	0.73425	124.64	1	0	0	0	TRUE
CAGE.Faxc.g25627	Faxc	0	107.3	0.49758	107.3	6.1763	5756.9	0.73425	124.64	1	0	0	0	TRUE
CAGE.Olfr843.g9710	Olfr843	0	107.3	0.49758	107.3	6.1763	5756.9	0.73425	124.64	1	0	0	0	TRUE
CAGE.Ppp4c.g41062	Ppp4c	0	107.3	0.49758	107.3	6.1763	5756.9	0.73425	124.64	1	0	0	0	TRUE
CAGE.Cct5.g22874	Cct5	0.49758	107.3	0.49758	107.3	6.1763	5703.7	0.73425	124.64	1	0	0	0	TRUE
CAGE.Pccb.g50943	Pccb	0	107.3	0.49758	107.3	6.1763	5756.9	0.73425	124.64	1	0	0	0	TRUE
CAGE.Ube2n.g37583	Ube2n	0	107.3	0.49758	107.3	6.1763	5756.9	0.73425	124.64	1	0	0	0	TRUE
CAGE.Aasdhppt.g1007	Aasdhppt	0	107.3	0.49758	107.3	6.1763	5756.9	0.73425	124.64	1	0	0	0	TRUE
CAGE.Lin9.g41913	Lin9	0	107.3	0.49758	107.3	6.1763	5756.9	0.73425	124.64	1	0	0	0	TRUE
CAGE.Actb.g51810	Actb	0	107.3	0.49758	107.3	6.1763	5756.9	0.73425	124.64	1	0	0	0	TRUE
CAGE.Pyroxd1.g64818	Pyroxd1	0	107.3	0.49758	107.3	6.1763	5756.9	0.73425	124.64	1	0	0	0	TRUE
CAGE.Gmnn.g77397	Gmnn	0	107.3	0.49758	107.3	6.1763	5756.9	0.73425	124.64	1	0	0	0	TRUE
CAGE.Psmg4.g46986	Psmg4	0.49758	107.3	0.49758	107.3	6.1763	5703.7	0.73425	124.64	1	0	0	0	TRUE
CAGE.Ttk.g77530	Ttk	0.49758	107.3	0.49758	107.3	6.1763	5703.7	0.73425	124.64	1	0	0	0	TRUE
CAGE.Eftud2.g45428	Eftud2	0	107.3	0.49758	107.3	6.1763	5756.9	0.73425	124.64	1	0	0	0	TRUE
CAGE.Pfn1.g58035	Pfn1	0	107.3	0.49758	107.3	6.1763	5756.9	0.73425	124.64	1	0	0	0	TRUE
CAGE.Atp5k.g71643	Atp5k	0	107.3	0.49758	107.3	6.1763	5756.9	0.73425	124.64	1	0	0	0	TRUE
CAGE.Mms19.g19064	Mms19	0	107.3	0.49758	107.3	6.1763	5756.9	0.73425	124.64	1	0	0	0	TRUE
CAGE.Dnajc17.g51124	Dnajc17	0	107.3	0.49758	107.3	6.1763	5756.9	0.73425	124.64	1	0	0	0	TRUE
CAGE.Txnl4b.g3787	Txnl4b	0	107.3	0.49758	107.3	6.1763	5756.9	0.73425	124.64	1	0	0	0	TRUE
CAGE.Sap18.g40866	Sap18	0	107.3	0.49758	107.3	6.1763	5756.9	0.73425	124.64	1	0	0	0	TRUE
CAGE.Tuba1c.g28142	Tuba1c	0.49758	107.3	0.49758	107.3	6.1763	5703.7	0.73425	124.64	1	0	0	0	TRUE
CAGE.Keap1.g53232	Keap1	0	107.3	0.49758	107.3	6.1763	5756.9	0.73425	124.64	1	0	0	0	TRUE
CAGE.Asns.g20726	Asns	0	107.3	0.49758	107.3	6.1763	5756.9	0.73425	124.64	1	0	0	0	TRUE
CAGE.Qrsl1.g17962	Qrsl1	0.49758	107.3	0.49758	107.3	6.1763	5703.7	0.73425	124.64	1	0	0	0	TRUE
CAGE.Hist1h2ad.g8248	Hist1h2ad	0	107.3	0.49758	107.3	6.1763	5756.9	0.73425	124.64	1	0	0	0	TRUE
CAGE.Qrsl1.g8478	Qrsl1	0	107.3	0.49758	107.3	6.1763	5756.9	0.73425	124.64	1	0	0	0	TRUE
CAGE.Birc5.g40406	Birc5	0	107.3	0.49758	107.3	6.1763	5756.9	0.73425	124.64	1	0	0	0	TRUE
CAGE.Aasdhppt.g46127	Aasdhppt	0	107.3	0.49758	107.3	6.1763	5756.9	0.73425	124.64	1	0	0	0	TRUE
CAGE.Rpl18.g73263	Rpl18	0	107.3	0.49758	107.3	6.1763	5756.9	0.73425	124.64	1	0	0	0	TRUE
CAGE.Kti12.g71343	Kti12	0	107.3	0.49758	107.3	6.1763	5756.9	0.73425	124.64	1	0	0	0	TRUE
CAGE.Rpl31.g9741	Rpl31	0	107.3	0.49758	107.3	6.1763	5756.9	0.73425	124.64	1	0	0	0	TRUE
CAGE.Srp54a.g64085	Srp54a	0	107.3	0.49758	107.3	6.1763	5756.9	0.73425	124.64	1	0	0	0	TRUE
CAGE.Rtel1.g5858	Rtel1	0	107.3	0.49758	107.3	6.1763	5756.9	0.73425	124.64	1	0	0	0	TRUE
CAGE.Tbc1d10b.g46716	Tbc1d10b	0	107.3	0.49758	107.3	6.1763	5756.9	0.73425	124.64	1	0	0	0	TRUE
CAGE.Olfr669.g25846	Olfr669	0	107.3	0.49758	107.3	6.1763	5756.9	0.73425	124.64	1	0	0	0	TRUE
CAGE.Olfr798.g50456	Olfr798	0	107.3	0.49758	107.3	6.1763	5756.9	0.73425	124.64	1	0	0	0	TRUE
CAGE.Crls1.g39420	Crls1	0	107.3	0.49758	107.3	6.1763	5756.9	0.73425	124.64	1	0	0	0	TRUE
CAGE.Got2.g26175	Got2	0	107.3	0.49758	107.3	6.1763	5756.9	0.73425	124.64	1	0	0	0	TRUE
CAGE.Vmn2r120.g11848	Vmn2r120	0.49758	107.3	0.49758	107.3	6.1763	5703.7	0.73425	124.64	1	0	0	0	TRUE
CAGE.Vmp1.g19631	Vmp1	0	107.3	0.49758	107.3	6.1763	5756.9	0.73425	124.64	1	0	0	0	TRUE
CAGE.Gemin5.g69205	Gemin5	0.49758	107.3	0.49758	107.3	6.1763	5703.7	0.73425	124.64	1	0	0	0	TRUE
CAGE.Vps16.g53245	Vps16	0	107.3	0.49758	107.3	6.1763	5756.9	0.73425	124.64	1	0	0	0	TRUE
CAGE.Psma1.g3024	Psma1	0	107.3	0.49758	107.3	6.1763	5756.9	0.73425	124.64	1	0	0	0	TRUE
CAGE.Rpia.g33958	Rpia	0	107.3	0.49758	107.3	6.1763	5756.9	0.73425	124.64	1	0	0	0	TRUE
CAGE.Tuba1b.g11244	Tuba1b	0	107.3	0.49758	107.3	6.1763	5756.9	0.73425	124.64	1	0	0	0	TRUE
CAGE.Tpx2.g6124	Tpx2	0	107.3	0.49758	107.3	6.1763	5756.9	0.73425	124.64	1	0	0	0	TRUE
CAGE.Pno1.g74584	Pno1	0	107.3	0.49758	107.3	6.1763	5756.9	0.73425	124.64	1	0	0	0	TRUE
CAGE.Dolpp1.g21447	Dolpp1	0	107.3	0.49758	107.3	6.1763	5756.9	0.73425	124.64	1	0	0	0	TRUE
CAGE.Ikbkap.g45134	Ikbkap	0	107.3	0.49758	107.3	6.1763	5756.9	0.73425	124.64	1	0	0	0	TRUE
CAGE.Tubb5.g55387	Tubb5	0	107.3	0.49758	107.3	6.1763	5756.9	0.73425	124.64	1	0	0	0	TRUE
CAGE.Srp9.g53938	Srp9	0	107.3	0.49758	107.3	6.1763	5756.9	0.73425	124.64	1	0	0	0	TRUE
CAGE.Metap2.g39657	Metap2	0	107.3	0.49758	107.3	6.1763	5756.9	0.73425	124.64	1	0	0	0	TRUE
CAGE.Pcna.g48411	Pcna	0	107.3	0.49758	107.3	6.1763	5756.9	0.73425	124.64	1	0	0	0	TRUE
CAGE.Farsb.g63552	Farsb	0	107.3	0.49758	107.3	6.1763	5756.9	0.73425	124.64	1	0	0	0	TRUE
CAGE.Tuba1a.g49748	Tuba1a	0.49758	107.3	0.49758	107.3	6.1763	5703.7	0.73425	124.64	1	0	0	0	TRUE
CAGE.Rplp0.g18923	Rplp0	0	107.3	0.49758	107.3	6.1763	5756.9	0.73425	124.64	1	0	0	0	TRUE
CAGE.Lonp1.g48586	Lonp1	0	107.3	0.49758	107.3	6.1763	5756.9	0.73425	124.64	1	0	0	0	TRUE
CAGE.Naa15.g50495	Naa15	0.49758	107.3	0.49758	107.3	6.1763	5703.7	0.73425	124.64	1	0	0	0	TRUE
CAGE.Tubd1.g19401	Tubd1	0	107.3	0.49758	107.3	6.1763	5756.9	0.73425	124.64	1	0	0	0	TRUE
CAGE.Pola1.g725	Pola1	0	107.3	0.49758	107.3	6.1763	5756.9	0.73425	124.64	1	0	0	0	TRUE
CAGE.Diexf.g26586	Diexf	0.49758	107.3	0.49758	107.3	6.1763	5703.7	0.73425	124.64	1	0	0	0	TRUE
CAGE.Gm15386.g769	Gm15386	119.42	17490	119.42	17490	7.1824	150870000	19541	124.26	1	0	0	0	TRUE
CAGE.Trim30d.g58666	Trim30d	4.4782	643.82	4.4782	643.82	6.879	204380	26.572	124.03	1	0	0	0	TRUE
CAGE.Olfr830.g28049	Olfr830	9.9516	1394.9	9.9516	1394.9	6.9939	959090	124.83	123.96	1	0	0	0	TRUE
CAGE.control.g33759	CAGE.control.g33759	168.68	24787	168.68	24787	7.1907	303030000	39793	123.41	1	0	0	0	TRUE
CAGE.Apol11b.g27066	Apol11b	213.96	31547	213.96	31547	7.1973	490880000	64953	122.94	1	0	0	0	TRUE
CAGE.Actr2.g52443	Actr2	22.391	3111.8	22.391	3111.8	7.0561	4772100	635.23	122.58	1	0	0	0	TRUE
CAGE.Rybp.g10004	Rybp	23.386	3219.1	23.386	3219.1	7.0449	5106200	693.79	121.33	1	0	0	0	TRUE
CAGE.Nup43.g13739	Nup43	2.9855	429.21	2.9855	429.21	6.7541	90834	12.551	120.31	1	0	0	0	TRUE
CAGE.Htr2a.g48774	Htr2a	2.9855	429.21	2.9855	429.21	6.7541	90834	12.551	120.31	1	0	0	0	TRUE
CAGE.C1galt1c1.g21592	C1galt1c1	91.555	12876	91.555	12876	7.1203	81725000	11313	120.2	1	0	0	0	TRUE
CAGE.Actr8.g69601	Actr8	41.299	5687	41.299	5687	7.0712	15937000	2210.2	120.09	1	0	0	0	TRUE
CAGE.Amph.g61215	Amph	26.869	3648.3	26.869	3648.3	7.0328	6557300	919.8	119.41	1	0	0	0	TRUE
CAGE.Orc1.g28401	Orc1	52.246	7189.3	52.246	7189.3	7.0772	25469000	3576.5	119.34	1	0	0	0	TRUE
CAGE.Dgcr8.g59612	Dgcr8	25.377	3433.7	25.377	3433.7	7.0248	5808300	818.92	119.1	1	0	0	0	TRUE
CAGE.Cdx2.g30054	Cdx2	10.449	1394.9	10.449	1394.9	6.9298	958400	137.5	118.07	1	0	0	0	TRUE
CAGE.Peg12.g6320	Peg12	27.367	3648.3	27.367	3648.3	7.0073	6555500	954.78	117.18	1	0	0	0	TRUE
CAGE.B3galt4.g65040	B3galt4	84.091	11374	84.091	11374	7.0627	63732000	9498.8	115.84	1	0	0	0	TRUE
CAGE.Stt3a.g3774	Stt3a	16.42	2146.1	16.42	2146.1	6.9455	2267700	339.45	115.59	1	0	0	0	TRUE
CAGE.Bcl7a.g51705	Bcl7a	43.787	5794.3	43.787	5794.3	7.0157	16534000	2491.1	115.22	1	0	0	0	TRUE
CAGE.Piezo2.g35525	Piezo2	82.598	11052	82.598	11052	7.0468	60166000	9155.5	114.64	1	0	0	0	TRUE
CAGE.Vmn1r1.g60197	Vmn1r1	88.072	11803	88.072	11803	7.0501	68623000	10446	114.62	1	0	0	0	TRUE
CAGE.Vwa9.g75773	Vwa9	12.44	1609.5	12.44	1609.5	6.9049	1275400	194.54	114.51	1	0	0	0	TRUE
CAGE.Vmn1r124.g20902	Vmn1r124	17.415	2253.4	17.415	2253.4	6.9357	2499700	382.17	114.37	1	0	0	0	TRUE
CAGE.42799.g3863	2021-03-05	17.415	2253.4	17.415	2253.4	6.9357	2499700	382.17	114.37	1	0	0	0	TRUE
CAGE.Olfr1366.g73830	Olfr1366	161.22	21890	161.22	21890	7.0763	236060000	36250	114.12	1	0	0	0	TRUE
CAGE.Fam207a.g53940	Fam207a	7.4637	965.72	7.4637	965.72	6.8357	459130	70.893	113.81	1	0	0	0	TRUE
CAGE.Ints8.g78869	Ints8	57.222	7511.2	57.222	7511.2	7.0115	27781000	4309.6	113.55	1	0	0	0	TRUE
CAGE.Sntg2.g5959	Sntg2	32.343	4184.8	32.343	4184.8	6.972	8621500	1341.7	113.36	1	0	0	0	TRUE
CAGE.Smpd3.g67064	Smpd3	50.256	6545.5	50.256	6545.5	6.9969	21094000	3302.9	113.02	1	0	0	0	TRUE
CAGE.Syt16.g68676	Syt16	35.826	4614	35.826	4614	6.9695	10480000	1653	112.6	1	0	0	0	TRUE
CAGE.Olfr641.g22714	Olfr641	19.406	2468	19.406	2468	6.9188	2997700	475.48	112.29	1	0	0	0	TRUE
CAGE.Olfr911-ps1.g4315	Olfr911-ps1	39.309	5043.2	39.309	5043.2	6.9674	12520000	1998	111.95	1	0	0	0	TRUE
CAGE.Hmgxb3.g6728	Hmgxb3	59.71	7618.5	59.71	7618.5	6.9716	28568000	4702.6	110.23	1	0	0	0	TRUE
CAGE.Arl13a.g11926	Arl13a	12.937	1609.5	12.937	1609.5	6.8525	1274600	210.4	110.07	1	0	0	0	TRUE
CAGE.Cul5.g29263	Cul5	1.4927	214.61	1.4927	214.61	6.4345	22708	3.7794	109.62	1	0	0	0	TRUE
CAGE.2410131K14Rik.g25494	2410131K14Rik	1.4927	214.61	1.4927	214.61	6.4345	22708	3.7794	109.62	1	0	0	0	TRUE
CAGE.Dnttip1.g40904	Dnttip1	1.4927	214.61	1.4927	214.61	6.4345	22708	3.7794	109.62	1	0	0	0	TRUE
CAGE.Cand1.g11973	Cand1	1.4927	214.61	1.4927	214.61	6.4345	22708	3.7794	109.62	1	0	0	0	TRUE
CAGE.Vmn2r4.g859	Vmn2r4	1.4927	214.61	1.4927	214.61	6.4345	22708	3.7794	109.62	1	0	0	0	TRUE
CAGE.Golt1b.g7674	Golt1b	1.4927	214.61	1.4927	214.61	6.4345	22708	3.7794	109.62	1	0	0	0	TRUE
CAGE.Rnaseh2c.g33810	Rnaseh2c	1.4927	214.61	1.4927	214.61	6.4345	22708	3.7794	109.62	1	0	0	0	TRUE
CAGE.Psmg3.g36465	Psmg3	1.4927	214.61	1.4927	214.61	6.4345	22708	3.7794	109.62	1	0	0	0	TRUE
CAGE.Calcr.g30540	Calcr	55.231	6974.7	55.231	6974.7	6.9548	23939000	4007.9	109.3	1	0	0	0	TRUE
CAGE.Vsx2.g52088	Vsx2	68.168	8584.2	68.168	8584.2	6.9556	36261000	6171.8	108.4	1	0	0	0	TRUE
CAGE.Ins1.g62924	Ins1	106.98	13627	106.98	13627	6.9797	91401000	15583	108.31	1	0	0	0	TRUE
CAGE.Creb1.g40389	Creb1	27.864	3433.7	27.864	3433.7	6.8947	5799800	990.43	108.22	1	0	0	0	TRUE
CAGE.Gm14434.g43817	Gm14434	25.377	3111.8	25.377	3111.8	6.8828	4762900	818.92	107.85	1	0	0	0	TRUE
CAGE.Fkbp7.g79065	Fkbp7	25.377	3111.8	25.377	3111.8	6.8828	4762900	818.92	107.85	1	0	0	0	TRUE
CAGE.Clcn4-2.g11583	Clcn4-2	73.144	9120.7	73.144	9120.7	6.9428	40929000	7132.3	107.13	1	0	0	0	TRUE
CAGE.Ormdl2.g68811	Ormdl2	77.125	9549.9	77.125	9549.9	6.9337	44867000	7952.5	106.23	1	0	0	0	TRUE
CAGE.BC048562.g48222	BC048562	44.285	5365.1	44.285	5365.1	6.8887	14156000	2549.4	105.38	1	0	0	0	TRUE
CAGE.Clic5.g5799	Clic5	51.251	6223.5	51.251	6223.5	6.8964	19049000	3438.3	105.26	1	0	0	0	TRUE
CAGE.Tbx18.g45600	Tbx18	9.9516	1180.3	9.9516	1180.3	6.7531	684890	124.83	104.75	1	0	0	0	TRUE
CAGE.Mlst8.g72729	Mlst8	3.4831	429.21	3.4831	429.21	6.5844	90622	16.633	104.39	1	0	0	0	TRUE
CAGE.Scyl2.g15296	Scyl2	36.821	4399.4	36.821	4399.4	6.8623	9516100	1748.1	104.34	1	0	0	0	TRUE
CAGE.Casq1.g40819	Casq1	142.31	17598	142.31	17598	6.9402	152340000	28037	104.25	1	0	0	0	TRUE
CAGE.Chchd3.g69472	Chchd3	10.947	1287.6	10.947	1287.6	6.7531	814960	150.81	103.96	1	0	0	0	TRUE
CAGE.Arhgap27.g55691	Arhgap27	100.51	12232	100.51	12232	6.9131	73592000	13707	103.62	1	0	0	0	TRUE
CAGE.Atxn2l.g45944	Atxn2l	39.806	4721.3	39.806	4721.3	6.8546	10958000	2050	103.4	1	0	0	0	TRUE
CAGE.Actr10.g79037	Actr10	4.4782	536.51	4.4782	536.51	6.6164	141530	26.572	103.21	1	0	0	0	TRUE
CAGE.Olfr1450.g12266	Olfr1450	4.4782	536.51	4.4782	536.51	6.6164	141530	26.572	103.21	1	0	0	0	TRUE
CAGE.Krtap4-13.g25201	Krtap4-13	22.889	2682.6	22.889	2682.6	6.8117	3536900	664.17	103.2	1	0	0	0	TRUE
CAGE.Dnajc6.g54100	Dnajc6	40.802	4828.6	40.802	4828.6	6.8522	11462000	2156.1	103.11	1	0	0	0	TRUE
CAGE.Capn12.g19759	Capn12	18.41	2146.1	18.41	2146.1	6.7894	2263400	427.51	102.9	1	0	0	0	TRUE
CAGE.Cldn13.g1687	Cldn13	58.714	6974.7	58.714	6974.7	6.8681	23915000	4543.3	102.6	1	0	0	0	TRUE
CAGE.Pcdhb7.g12795	Pcdhb7	5.4734	643.82	5.4734	643.82	6.6382	203740	38.908	102.34	1	0	0	0	TRUE
CAGE.control.g33000	CAGE.control.g33000	44.285	5150.5	44.285	5150.5	6.8298	13037000	2549.4	101.13	1	0	0	0	TRUE
CAGE.Cel.g20795	Cel	34.333	3970.2	34.333	3970.2	6.8124	7745500	1515.5	101.1	1	0	0	0	TRUE
CAGE.Tmem165.g53441	Tmem165	35.328	4077.5	35.328	4077.5	6.8108	8169600	1606.5	100.85	1	0	0	0	TRUE
CAGE.Celf5.g59814	Celf5	8.4589	965.72	8.4589	965.72	6.6753	458180	90.591	100.57	1	0	0	0	TRUE
CAGE.Vmn2r62.g57991	Vmn2r62	67.173	7833.1	67.173	7833.1	6.8444	30155000	5988.2	100.36	1	0	0	0	TRUE
CAGE.Nsmce1.g46160	Nsmce1	9.454	1073	9.454	1073	6.6828	565590	112.79	100.15	1	0	0	0	TRUE
CAGE.Ugt3a2.g848	Ugt3a2	9.454	1073	9.454	1073	6.6828	565590	112.79	100.15	1	0	0	0	TRUE
CAGE.Cyp4a12a.g58889	Cyp4a12a	123.4	14593	123.4	14593	6.8743	104690000	20906	100.08	1	0	0	0	TRUE
CAGE.Scube1.g70124	Scube1	10.449	1180.3	10.449	1180.3	6.689	684310	137.5	99.767	1	0	0	0	TRUE
CAGE.Sorl1.g45791	Sorl1	114.94	13520	114.94	13520	6.8657	89849000	18063	99.741	1	0	0	0	TRUE
CAGE.Smok3a.g7367	Smok3a	28.362	3219.1	28.362	3219.1	6.777	5090300	1026.7	99.576	1	0	0	0	TRUE
CAGE.Zfp84.g6501	Zfp84	84.091	9764.5	84.091	9764.5	6.8425	46855000	9498.8	99.326	1	0	0	0	TRUE
CAGE.Sprr4.g68895	Sprr4	79.613	9228	79.613	9228	6.839	41847000	8488.5	99.296	1	0	0	0	TRUE
CAGE.Esp8.g68140	Esp8	217.94	25967	217.94	25967	6.8901	331510000	67468	99.133	1	0	0	0	TRUE
CAGE.Tgif2.g46206	Tgif2	22.889	2575.3	22.889	2575.3	6.7528	3257300	664.17	99.038	1	0	0	0	TRUE
CAGE.Rassf2.g51573	Rassf2	13.435	1502.2	13.435	1502.2	6.7024	1108300	226.9	98.838	1	0	0	0	TRUE
CAGE.Dync1i2.g16672	Dync1i2	32.343	3648.3	32.343	3648.3	6.7741	6537500	1341.7	98.717	1	0	0	0	TRUE
CAGE.Sec31a.g60145	Sec31a	40.802	4614	40.802	4614	6.7866	10457000	2156.1	98.488	1	0	0	0	TRUE
CAGE.Zfp946.g26025	Zfp946	42.792	4828.6	42.792	4828.6	6.7851	11452000	2376.7	98.168	1	0	0	0	TRUE
CAGE.Emc8.g56624	Emc8	16.42	1824.1	16.42	1824.1	6.7111	1633900	339.45	98.116	1	0	0	0	TRUE
CAGE.Rnf24.g12328	Rnf24	53.241	6008.9	53.241	6008.9	6.7918	17735000	3717.5	97.681	1	0	0	0	TRUE
CAGE.Pla2g7.g78358	Pla2g7	69.164	7833.1	69.164	7833.1	6.8029	30139000	6358.2	97.368	1	0	0	0	TRUE
CAGE.Dnajc4.g54834	Dnajc4	100.51	11374	100.51	11374	6.8081	63547000	13707	96.293	1	0	0	0	TRUE
CAGE.Olfr747.g40128	Olfr747	53.241	5901.6	53.241	5901.6	6.7658	17102000	3717.5	95.921	1	0	0	0	TRUE
CAGE.Dda1.g67209	Dda1	12.937	1394.9	12.937	1394.9	6.6462	954960	210.4	95.277	1	0	0	0	TRUE
CAGE.Skint1.g34742	Skint1	39.309	4292.1	39.309	4292.1	6.7348	9043100	1998	95.144	1	0	0	0	TRUE
CAGE.Tbk1.g33344	Tbk1	17.913	1931.4	17.913	1931.4	6.6749	1830800	404.52	95.141	1	0	0	0	TRUE
CAGE.Olfr1232.g27531	Olfr1232	25.874	2789.9	25.874	2789.9	6.6983	3819800	851.87	94.7	1	0	0	0	TRUE
CAGE.Rep15.g27240	Rep15	83.593	9228	83.593	9228	6.7695	41810000	9383.6	94.4	1	0	0	0	TRUE
CAGE.Tmem40.g27771	Tmem40	138.82	15452	138.82	15452	6.7881	117240000	26642	93.814	1	0	0	0	TRUE
CAGE.Cdk2.g26528	Cdk2	49.758	5365.1	49.758	5365.1	6.7241	14127000	3236.3	93.435	1	0	0	0	TRUE
CAGE.Nlrp9c.g66191	Nlrp9c	26.372	2789.9	26.372	2789.9	6.6719	3818500	885.5	92.867	1	0	0	0	TRUE
CAGE.Srgap1.g21368	Srgap1	22.391	2360.7	22.391	2360.7	6.6577	2733700	635.23	92.775	1	0	0	0	TRUE
CAGE.Dnajb11.g26034	Dnajb11	44.285	4721.3	44.285	4721.3	6.7043	10937000	2549.4	92.63	1	0	0	0	TRUE
CAGE.Prl7d1.g70482	Prl7d1	89.067	9657.2	89.067	9657.2	6.7446	45775000	10690	92.541	1	0	0	0	TRUE
CAGE.Fev.g75883	Fev	18.41	1931.4	18.41	1931.4	6.6374	1829900	427.51	92.523	1	0	0	0	TRUE
CAGE.2810408M09Rik.g33353	2810408M09Rik	18.41	1931.4	18.41	1931.4	6.6374	1829900	427.51	92.523	1	0	0	0	TRUE
CAGE.Trap1.g78253	Trap1	274.17	30689	274.17	30689	6.8013	462520000	108290	92.424	1	0	0	0	TRUE
CAGE.Cript.g43813	Cript	89.067	9549.9	89.067	9549.9	6.7285	44754000	10690	91.504	1	0	0	0	TRUE
CAGE.Olfr1042.g1135	Olfr1042	62.695	6652.8	62.695	6652.8	6.7068	21714000	5197.7	91.408	1	0	0	0	TRUE
CAGE.Ccnb1.g69956	Ccnb1	11.444	1180.3	11.444	1180.3	6.5688	683140	164.75	91.067	1	0	0	0	TRUE
CAGE.4930505A04Rik.g1078	4930505A04Rik	25.874	2682.6	25.874	2682.6	6.6418	3529000	851.87	91.023	1	0	0	0	TRUE
CAGE.Gna12.g9058	Gna12	24.879	2575.3	24.879	2575.3	6.6374	3252200	786.63	90.933	1	0	0	0	TRUE
CAGE.Grpel1.g8074	Grpel1	10.449	1073	10.449	1073	6.5516	564530	137.5	90.617	1	0	0	0	TRUE
CAGE.Uqcc1.g46409	Uqcc1	2.9855	321.91	2.9855	321.91	6.3402	50856	12.551	90.022	1	0	0	0	TRUE
CAGE.Drap1.g36870	Drap1	2.9855	321.91	2.9855	321.91	6.3402	50856	12.551	90.022	1	0	0	0	TRUE
CAGE.Psors1c2.g37383	Psors1c2	83.593	8798.8	83.593	8798.8	6.7008	37978000	9383.6	89.969	1	0	0	0	TRUE
CAGE.Cops6.g42873	Cops6	30.352	3111.8	30.352	3111.8	6.6335	4747600	1178.8	89.749	1	0	0	0	TRUE
CAGE.Epgn.g20002	Epgn	67.173	6974.7	67.173	6974.7	6.677	23857000	5988.2	89.263	1	0	0	0	TRUE
CAGE.Arl15.g38442	Arl15	222.92	23928	222.92	23928	6.7397	280980000	70681	89.166	1	0	0	0	TRUE
CAGE.Prkx.g28796	Prkx	69.164	7082	69.164	7082	6.6575	24590000	6358.2	87.948	1	0	0	0	TRUE
CAGE.Gabra5.g67379	Gabra5	12.937	1287.6	12.937	1287.6	6.5308	812420	210.4	87.879	1	0	0	0	TRUE
CAGE.Necab1.g35517	Necab1	25.874	2575.3	25.874	2575.3	6.5829	3249700	851.87	87.347	1	0	0	0	TRUE
CAGE.Parvb.g25373	Parvb	18.41	1824.1	18.41	1824.1	6.555	1630300	427.51	87.333	1	0	0	0	TRUE
CAGE.Surf6.g54359	Surf6	11.942	1180.3	11.942	1180.3	6.5122	682560	179.32	87.25	1	0	0	0	TRUE
CAGE.AI314180.g34985	AI314180	33.338	3326.4	33.338	3326.4	6.5984	5422100	1427.2	87.166	1	0	0	0	TRUE
CAGE.Eif3l.g77218	Eif3l	17.415	1716.8	17.415	1716.8	6.5435	1444000	382.17	86.93	1	0	0	0	TRUE
CAGE.Ifnar1.g38241	Ifnar1	10.947	1073	10.947	1073	6.4903	564010	150.81	86.486	1	0	0	0	TRUE
CAGE.Pcsk2.g66856	Pcsk2	55.729	5579.7	55.729	5579.7	6.6202	15257000	4082.2	86.458	1	0	0	0	TRUE
CAGE.Olfr1349.g73940	Olfr1349	55.729	5579.7	55.729	5579.7	6.6202	15257000	4082.2	86.458	1	0	0	0	TRUE
CAGE.Cep131.g31707	Cep131	69.661	6974.7	69.661	6974.7	6.6253	23840000	6452.4	85.961	1	0	0	0	TRUE
CAGE.Hrc.g69537	Hrc	1.9903	214.61	1.9903	214.61	6.1719	22603	6.1318	85.862	1	0	0	0	TRUE
CAGE.Hist1h4h.g74546	Hist1h4h	1.9903	214.61	1.9903	214.61	6.1719	22603	6.1318	85.862	1	0	0	0	TRUE
CAGE.Rpn1.g32439	Rpn1	1.9903	214.61	1.9903	214.61	6.1719	22603	6.1318	85.862	1	0	0	0	TRUE
CAGE.Chchd2.g46691	Chchd2	1.9903	214.61	1.9903	214.61	6.1719	22603	6.1318	85.862	1	0	0	0	TRUE
CAGE.Ctnnbl1.g8252	Ctnnbl1	1.9903	214.61	1.9903	214.61	6.1719	22603	6.1318	85.862	1	0	0	0	TRUE
CAGE.Gpi1.g9664	Gpi1	1.9903	214.61	1.9903	214.61	6.1719	22603	6.1318	85.862	1	0	0	0	TRUE
CAGE.Cdc7.g4476	Cdc7	66.676	6652.8	66.676	6652.8	6.6194	21688000	5897.5	85.761	1	0	0	0	TRUE
CAGE.Dock5.g42087	Dock5	70.159	6974.7	70.159	6974.7	6.6151	23836000	6547.4	85.329	1	0	0	0	TRUE
CAGE.Rab11a.g75709	Rab11a	169.67	17276	169.67	17276	6.6614	146310000	40278	85.235	1	0	0	0	TRUE
CAGE.Cfap70.g61507	Cfap70	98.521	9871.8	98.521	9871.8	6.6323	47759000	13154	85.213	1	0	0	0	TRUE
CAGE.Hccs.g66063	Hccs	24.381	2360.7	24.381	2360.7	6.5399	2729100	755.01	85.025	1	0	0	0	TRUE
CAGE.Slco3a1.g43296	Slco3a1	141.31	14271	141.31	14271	6.648	99827000	27635	84.999	1	0	0	0	TRUE
CAGE.Med12.g69496	Med12	57.719	5687	57.719	5687	6.598	15845000	4386.8	84.993	1	0	0	0	TRUE
CAGE.Vmn2r68.g13684	Vmn2r68	18.908	1824.1	18.908	1824.1	6.5185	1629400	451.17	84.99	1	0	0	0	TRUE
CAGE.Timmdc1.g17221	Timmdc1	32.343	3111.8	32.343	3111.8	6.5447	4741400	1341.7	84.07	1	0	0	0	TRUE
CAGE.Fzd9.g43794	Fzd9	179.13	17920	179.13	17920	6.6364	157360000	45038	83.594	1	0	0	0	TRUE
CAGE.Nt5c1b.g41784	Nt5c1b	84.589	8262.3	84.589	8262.3	6.5932	33437000	9614.7	83.4	1	0	0	0	TRUE
CAGE.Hps5.g75056	Hps5	29.357	2789.9	29.357	2789.9	6.5225	3810200	1101.4	83.179	1	0	0	0	TRUE
CAGE.Nol7.g57273	Nol7	29.357	2789.9	29.357	2789.9	6.5225	3810200	1101.4	83.179	1	0	0	0	TRUE
CAGE.Neurod1.g42946	Neurod1	67.671	6545.5	67.671	6545.5	6.5749	20981000	6079.6	83.078	1	0	0	0	TRUE
CAGE.Mex3d.g26274	Mex3d	473.2	48393	473.2	48393	6.6732	1148200000	333780	82.944	1	0	0	0	TRUE
CAGE.Gm7168.g60362	Gm7168	11.444	1073	11.444	1073	6.4314	563480	164.75	82.707	1	0	0	0	TRUE
CAGE.Gbp3.g6637	Gbp3	18.41	1716.8	18.41	1716.8	6.4676	1442300	427.51	82.144	1	0	0	0	TRUE
CAGE.Alkbh6.g12529	Alkbh6	125.89	12232	125.89	12232	6.5911	73285000	21783	82.029	1	0	0	0	TRUE
CAGE.Lrp1b.g63910	Lrp1b	21.894	2038.7	21.894	2038.7	6.4773	2033900	606.94	81.865	1	0	0	0	TRUE
CAGE.Prss35.g72901	Prss35	38.811	3648.3	38.811	3648.3	6.5183	6514200	1946.6	81.809	1	0	0	0	TRUE
CAGE.Ubqlnl.g27315	Ubqlnl	29.855	2789.9	29.855	2789.9	6.4991	3808800	1139.8	81.753	1	0	0	0	TRUE
CAGE.Unc93b1.g30056	Unc93b1	29.855	2789.9	29.855	2789.9	6.4991	3808800	1139.8	81.753	1	0	0	0	TRUE
CAGE.Pde1b.g185	Pde1b	13.932	1287.6	13.932	1287.6	6.4313	811150	244.04	81.534	1	0	0	0	TRUE
CAGE.Kmt2a.g46367	Kmt2a	33.338	3111.8	33.338	3111.8	6.5023	4738400	1427.2	81.486	1	0	0	0	TRUE
CAGE.Ddx18.g65489	Ddx18	10.449	965.72	10.449	965.72	6.3998	456270	137.5	81.466	1	0	0	0	TRUE
CAGE.Gbp2b.g20979	Gbp2b	41.299	3862.9	41.299	3862.9	6.5133	7302300	2210.2	81.288	1	0	0	0	TRUE
CAGE.Itgam.g31305	Itgam	73.642	6974.7	73.642	6974.7	6.5462	23812000	7232.3	81.147	1	0	0	0	TRUE
CAGE.Fcf1.g78551	Fcf1	24.381	2253.4	24.381	2253.4	6.4728	2484200	755.01	81.12	1	0	0	0	TRUE
CAGE.Cd200r1.g56870	Cd200r1	58.217	5472.4	58.217	5472.4	6.5303	14657000	4464.7	81.029	1	0	0	0	TRUE
CAGE.Adam12.g11389	Adam12	27.864	2575.3	27.864	2575.3	6.4798	3244600	990.43	80.944	1	0	0	0	TRUE
CAGE.Olfr1335.g39847	Olfr1335	6.9661	643.82	6.9661	643.82	6.3389	202790	61.974	80.897	1	0	0	0	TRUE
CAGE.Cep85.g7199	Cep85	34.831	3219.1	34.831	3219.1	6.4898	5069700	1560.7	80.603	1	0	0	0	TRUE
CAGE.Cdkal1.g26515	Cdkal1	179.13	17276	179.13	17276	6.5837	146150000	45038	80.56	1	0	0	0	TRUE
CAGE.Fzd10.g42552	Fzd10	77.623	7296.6	77.623	7296.6	6.5363	26057000	8058.2	80.418	1	0	0	0	TRUE
CAGE.Vmn2r110.g22121	Vmn2r110	33.835	3111.8	33.835	3111.8	6.4815	4736900	1471	80.251	1	0	0	0	TRUE
CAGE.Sqrdl.g24264	Sqrdl	74.637	6974.7	74.637	6974.7	6.5271	23805000	7434.5	80.025	1	0	0	0	TRUE
CAGE.Ndufaf7.g26305	Ndufaf7	9.454	858.42	9.454	858.42	6.3612	360370	112.79	79.939	1	0	0	0	TRUE
CAGE.Colec11.g67335	Colec11	55.729	5150.5	55.729	5150.5	6.5048	12978000	4082.2	79.74	1	0	0	0	TRUE
CAGE.Xxylt1.g68470	Xxylt1	90.56	8476.9	90.56	8476.9	6.5329	35165000	11062	79.737	1	0	0	0	TRUE
CAGE.Pnpla6.g14063	Pnpla6	62.695	5794.3	62.695	5794.3	6.5076	16426000	5197.7	79.501	1	0	0	0	TRUE
CAGE.Ccdc132.g65405	Ccdc132	31.845	2897.2	31.845	2897.2	6.4633	4105000	1300	79.471	1	0	0	0	TRUE
CAGE.Ppm1a.g79549	Ppm1a	24.879	2253.4	24.879	2253.4	6.4448	2483100	786.63	79.455	1	0	0	0	TRUE
CAGE.Gja5.g25281	Gja5	23.884	2146.1	23.884	2146.1	6.431	2251800	724.07	78.866	1	0	0	0	TRUE
CAGE.Trat1.g5201	Trat1	99.516	9228	99.516	9228	6.5207	41665000	13429	78.773	1	0	0	0	TRUE
CAGE.Ugdh.g75745	Ugdh	29.855	2682.6	29.855	2682.6	6.4425	3518400	1139.8	78.574	1	0	0	0	TRUE
CAGE.Crxos.g28897	Crxos	46.275	4184.8	46.275	4184.8	6.4683	8563700	2789.4	78.359	1	0	0	0	TRUE
CAGE.Hsd17b10.g49009	Hsd17b10	3.4831	321.91	3.4831	321.91	6.1705	50697	16.633	78.077	1	0	0	0	TRUE
CAGE.Mis18a.g9319	Mis18a	3.4831	321.91	3.4831	321.91	6.1705	50697	16.633	78.077	1	0	0	0	TRUE
CAGE.Iba57.g40044	Iba57	62.695	5687	62.695	5687	6.4806	15817000	5197.7	78.013	1	0	0	0	TRUE
CAGE.Slc6a1.g46041	Slc6a1	10.947	965.72	10.947	965.72	6.3384	455800	150.81	77.748	1	0	0	0	TRUE
CAGE.S100a10.g32202	S100a10	53.739	4828.6	53.739	4828.6	6.4632	11400000	3789	77.571	1	0	0	0	TRUE
CAGE.Olfr1271.g2704	Olfr1271	227.39	21139	227.39	21139	6.5323	218640000	73639	77.059	1	0	0	0	TRUE
CAGE.Mak.g448	Mak	48.265	4292.1	48.265	4292.1	6.4453	9005100	3040.6	76.963	1	0	0	0	TRUE
CAGE.Vmn1r73.g63102	Vmn1r73	80.11	7189.3	80.11	7189.3	6.47	25270000	8597.8	76.67	1	0	0	0	TRUE
CAGE.Hhipl2.g35111	Hhipl2	59.212	5257.8	59.212	5257.8	6.4485	13513000	4622.6	76.462	1	0	0	0	TRUE
CAGE.Oog3.g73934	Oog3	108.47	9764.5	108.47	9764.5	6.4791	46620000	16034	76.258	1	0	0	0	TRUE
CAGE.Anapc4.g20881	Anapc4	12.44	1073	12.44	1073	6.3204	562420	194.54	76.04	1	0	0	0	TRUE
CAGE.Dusp12.g41488	Dusp12	9.9516	858.42	9.9516	858.42	6.2942	359950	124.83	75.941	1	0	0	0	TRUE
CAGE.Hspa4l.g55997	Hspa4l	53.739	4721.3	53.739	4721.3	6.4308	10893000	3789	75.828	1	0	0	0	TRUE
CAGE.Trappc11.g11530	Trappc11	47.768	4184.8	47.768	4184.8	6.4234	8557500	2976.7	75.826	1	0	0	0	TRUE
CAGE.Rsbn1.g49183	Rsbn1	22.391	1931.4	22.391	1931.4	6.3683	1822200	635.23	75.745	1	0	0	0	TRUE
CAGE.Kdr.g76147	Kdr	38.314	3326.4	38.314	3326.4	6.4032	5405700	1896	75.514	1	0	0	0	TRUE
CAGE.Mrps16.g47285	Mrps16	0.99516	107.3	0.99516	107.3	5.7624	5650.6	1.9852	75.45	1	0	0	0	TRUE
CAGE.Kremen1.g40511	Kremen1	0.99516	107.3	0.99516	107.3	5.7624	5650.6	1.9852	75.45	1	0	0	0	TRUE
CAGE.Celf1.g61379	Celf1	0.99516	107.3	0.99516	107.3	5.7624	5650.6	1.9852	75.45	1	0	0	0	TRUE
CAGE.Fbxw28.g6484	Fbxw28	0.99516	107.3	0.99516	107.3	5.7624	5650.6	1.9852	75.45	1	0	0	0	TRUE
CAGE.Hjurp.g11634	Hjurp	0.99516	107.3	0.99516	107.3	5.7624	5650.6	1.9852	75.45	1	0	0	0	TRUE
CAGE.Tpi1.g3969	Tpi1	0.99516	107.3	0.99516	107.3	5.7624	5650.6	1.9852	75.45	1	0	0	0	TRUE
CAGE.Bccip.g18422	Bccip	0.99516	107.3	0.99516	107.3	5.7624	5650.6	1.9852	75.45	1	0	0	0	TRUE
CAGE.Gnl3l.g72627	Gnl3l	0.99516	107.3	0.99516	107.3	5.7624	5650.6	1.9852	75.45	1	0	0	0	TRUE
CAGE.Chmp6.g7702	Chmp6	0.99516	107.3	0.99516	107.3	5.7624	5650.6	1.9852	75.45	1	0	0	0	TRUE
CAGE.Snrpa.g8266	Snrpa	0.99516	107.3	0.99516	107.3	5.7624	5650.6	1.9852	75.45	1	0	0	0	TRUE
CAGE.Fignl1.g22080	Fignl1	0.99516	107.3	0.99516	107.3	5.7624	5650.6	1.9852	75.45	1	0	0	0	TRUE
CAGE.Nsun4.g43426	Nsun4	0.99516	107.3	0.99516	107.3	5.7624	5650.6	1.9852	75.45	1	0	0	0	TRUE
CAGE.Eif2b3.g1733	Eif2b3	0.99516	107.3	0.99516	107.3	5.7624	5650.6	1.9852	75.45	1	0	0	0	TRUE
CAGE.Sf3a1.g52722	Sf3a1	0.99516	107.3	0.99516	107.3	5.7624	5650.6	1.9852	75.45	1	0	0	0	TRUE
CAGE.Mcmbp.g15009	Mcmbp	0.99516	107.3	0.99516	107.3	5.7624	5650.6	1.9852	75.45	1	0	0	0	TRUE
CAGE.Exosc8.g35210	Exosc8	0.99516	107.3	0.99516	107.3	5.7624	5650.6	1.9852	75.45	1	0	0	0	TRUE
CAGE.Strap.g61772	Strap	0.99516	107.3	0.99516	107.3	5.7624	5650.6	1.9852	75.45	1	0	0	0	TRUE
CAGE.Trim30a.g15921	Trim30a	0.99516	107.3	0.99516	107.3	5.7624	5650.6	1.9852	75.45	1	0	0	0	TRUE
CAGE.Iqce.g26678	Iqce	0.99516	107.3	0.99516	107.3	5.7624	5650.6	1.9852	75.45	1	0	0	0	TRUE
CAGE.Rbm39.g78263	Rbm39	0.99516	107.3	0.99516	107.3	5.7624	5650.6	1.9852	75.45	1	0	0	0	TRUE
CAGE.Lamtor4.g26093	Lamtor4	0.99516	107.3	0.99516	107.3	5.7624	5650.6	1.9852	75.45	1	0	0	0	TRUE
CAGE.Rpa2.g55733	Rpa2	0.99516	107.3	0.99516	107.3	5.7624	5650.6	1.9852	75.45	1	0	0	0	TRUE
CAGE.Zmat5.g60273	Zmat5	0.99516	107.3	0.99516	107.3	5.7624	5650.6	1.9852	75.45	1	0	0	0	TRUE
CAGE.Atp5e.g42184	Atp5e	0.99516	107.3	0.99516	107.3	5.7624	5650.6	1.9852	75.45	1	0	0	0	TRUE
CAGE.Riok1.g62645	Riok1	0.99516	107.3	0.99516	107.3	5.7624	5650.6	1.9852	75.45	1	0	0	0	TRUE
CAGE.Mthfd1.g55837	Mthfd1	0.99516	107.3	0.99516	107.3	5.7624	5650.6	1.9852	75.45	1	0	0	0	TRUE
CAGE.Sdha.g58180	Sdha	0.99516	107.3	0.99516	107.3	5.7624	5650.6	1.9852	75.45	1	0	0	0	TRUE
CAGE.Ndc80.g64628	Ndc80	0.99516	107.3	0.99516	107.3	5.7624	5650.6	1.9852	75.45	1	0	0	0	TRUE
CAGE.Psmd1.g78078	Psmd1	0.99516	107.3	0.99516	107.3	5.7624	5650.6	1.9852	75.45	1	0	0	0	TRUE
CAGE.Tmco5b.g10075	Tmco5b	0.99516	107.3	0.99516	107.3	5.7624	5650.6	1.9852	75.45	1	0	0	0	TRUE
CAGE.Hist1h2ae.g8509	Hist1h2ae	0.99516	107.3	0.99516	107.3	5.7624	5650.6	1.9852	75.45	1	0	0	0	TRUE
CAGE.Nudcd3.g51208	Nudcd3	0.99516	107.3	0.99516	107.3	5.7624	5650.6	1.9852	75.45	1	0	0	0	TRUE
CAGE.Plxna2.g19824	Plxna2	0.99516	107.3	0.99516	107.3	5.7624	5650.6	1.9852	75.45	1	0	0	0	TRUE
CAGE.Nhp2l1.g43473	Nhp2l1	0.99516	107.3	0.99516	107.3	5.7624	5650.6	1.9852	75.45	1	0	0	0	TRUE
CAGE.Eefsec.g55565	Eefsec	0.99516	107.3	0.99516	107.3	5.7624	5650.6	1.9852	75.45	1	0	0	0	TRUE
CAGE.Snrnp40.g3139	Snrnp40	0.99516	107.3	0.99516	107.3	5.7624	5650.6	1.9852	75.45	1	0	0	0	TRUE
CAGE.Slc35b2.g36373	Slc35b2	0.99516	107.3	0.99516	107.3	5.7624	5650.6	1.9852	75.45	1	0	0	0	TRUE
CAGE.Supt4a.g27110	Supt4a	0.99516	107.3	0.99516	107.3	5.7624	5650.6	1.9852	75.45	1	0	0	0	TRUE
CAGE.Bcl2l1.g74727	Bcl2l1	0.99516	107.3	0.99516	107.3	5.7624	5650.6	1.9852	75.45	1	0	0	0	TRUE
CAGE.Timm22.g30988	Timm22	0.99516	107.3	0.99516	107.3	5.7624	5650.6	1.9852	75.45	1	0	0	0	TRUE
CAGE.Rpl36a.g3491	Rpl36a	0.99516	107.3	0.99516	107.3	5.7624	5650.6	1.9852	75.45	1	0	0	0	TRUE
CAGE.Orc6.g51142	Orc6	0.99516	107.3	0.99516	107.3	5.7624	5650.6	1.9852	75.45	1	0	0	0	TRUE
CAGE.Mtx2.g16511	Mtx2	0.99516	107.3	0.99516	107.3	5.7624	5650.6	1.9852	75.45	1	0	0	0	TRUE
CAGE.Socs3.g70366	Socs3	0.99516	107.3	0.99516	107.3	5.7624	5650.6	1.9852	75.45	1	0	0	0	TRUE
CAGE.Cdc123.g2586	Cdc123	0.99516	107.3	0.99516	107.3	5.7624	5650.6	1.9852	75.45	1	0	0	0	TRUE
CAGE.Il23a.g69390	Il23a	117.93	10516	117.93	10516	6.4665	54056000	19042	75.35	1	0	0	0	TRUE
CAGE.Tas2r122.g60742	Tas2r122	60.207	5257.8	60.207	5257.8	6.4249	13508000	4783.4	75.152	1	0	0	0	TRUE
CAGE.Sf3a3.g19844	Sf3a3	50.753	4399.4	50.753	4399.4	6.4098	9455400	3370.2	74.907	1	0	0	0	TRUE
CAGE.Uvssa.g27851	Uvssa	115.44	10194	115.44	10194	6.4521	50786000	18224	74.655	1	0	0	0	TRUE
CAGE.Cyp2f2.g42822	Cyp2f2	11.444	965.72	11.444	965.72	6.2795	455320	164.75	74.348	1	0	0	0	TRUE
CAGE.Trim34a.g50478	Trim34a	143.3	12662	143.3	12662	6.4553	78355000	28442	74.228	1	0	0	0	TRUE
CAGE.Gm15091.g77468	Gm15091	30.352	2575.3	30.352	2575.3	6.3606	3238300	1178.8	74.123	1	0	0	0	TRUE
CAGE.Zfp850.g2958	Zfp850	35.328	3004.5	35.328	3004.5	6.3704	4407900	1606.5	74.078	1	0	0	0	TRUE
CAGE.Btbd16.g18736	Btbd16	148.78	13091	148.78	13091	6.4497	83749000	30725	73.835	1	0	0	0	TRUE
CAGE.Tppp3.g72868	Tppp3	111.96	9764.5	111.96	9764.5	6.4339	46586000	17111	73.791	1	0	0	0	TRUE
CAGE.Hk2.g52102	Hk2	297.55	26718	297.55	26718	6.4838	349030000	128200	73.791	1	0	0	0	TRUE
CAGE.Hmx3.g33163	Hmx3	66.178	5687	66.178	5687	6.4038	15797000	5807.6	73.757	1	0	0	0	TRUE
CAGE.Cd200r2.g74981	Cd200r2	8.9564	751.12	8.9564	751.12	6.2392	275400	101.38	73.711	1	0	0	0	TRUE
CAGE.Ptchd1.g1984	Ptchd1	55.231	4721.3	55.231	4721.3	6.392	10886000	4007.9	73.705	1	0	0	0	TRUE
CAGE.Gzmf.g76499	Gzmf	107.48	9335.3	107.48	9335.3	6.4274	42577000	15733	73.57	1	0	0	0	TRUE
CAGE.Spaca5.g68264	Spaca5	31.845	2682.6	31.845	2682.6	6.3523	3513200	1300	73.519	1	0	0	0	TRUE
CAGE.Gar1.g33991	Gar1	92.052	7940.4	92.052	7940.4	6.4152	30798000	11440	73.378	1	0	0	0	TRUE
CAGE.Vmn1r54.g45188	Vmn1r54	12.937	1073	12.937	1073	6.268	561890	210.4	73.084	1	0	0	0	TRUE
CAGE.Fsbp.g43804	Fsbp	58.217	4935.9	58.217	4935.9	6.3815	11896000	4464.7	73	1	0	0	0	TRUE
CAGE.Rbp7.g31431	Rbp7	30.85	2575.3	30.85	2575.3	6.3378	3237000	1218.5	72.891	1	0	0	0	TRUE
CAGE.Nedd9.g66145	Nedd9	68.168	5794.3	68.168	5794.3	6.3886	16395000	6171.8	72.889	1	0	0	0	TRUE
CAGE.Slc2a3.g76287	Slc2a3	28.362	2360.7	28.362	2360.7	6.3297	2719800	1026.7	72.787	1	0	0	0	TRUE
CAGE.Rtn4ip1.g42318	Rtn4ip1	52.246	4399.4	52.246	4399.4	6.3688	9448900	3576.5	72.691	1	0	0	0	TRUE
CAGE.Ncs1.g36073	Ncs1	34.831	2897.2	34.831	2897.2	6.3378	4096500	1560.7	72.455	1	0	0	0	TRUE
CAGE.Wipf2.g54867	Wipf2	34.831	2897.2	34.831	2897.2	6.3378	4096500	1560.7	72.455	1	0	0	0	TRUE
CAGE.Strap.g20635	Strap	23.386	1931.4	23.386	1931.4	6.3082	1820300	693.79	72.44	1	0	0	0	TRUE
CAGE.Ccdc24.g22145	Ccdc24	41.299	3433.7	41.299	3433.7	6.3434	5754100	2210.2	72.158	1	0	0	0	TRUE
CAGE.Jmjd4.g32347	Jmjd4	114.44	9764.5	114.44	9764.5	6.4024	46562000	17903	72.123	1	0	0	0	TRUE
CAGE.Smarcad1.g1719	Smarcad1	154.75	13306	154.75	13306	6.4168	86471000	33318	72.046	1	0	0	0	TRUE
CAGE.Iqgap1.g19623	Iqgap1	36.323	3004.5	36.323	3004.5	6.3314	4405000	1700.2	71.983	1	0	0	0	TRUE
CAGE.Fcrl1.g72117	Fcrl1	95.038	8047.7	95.038	8047.7	6.389	31622000	12216	71.953	1	0	0	0	TRUE
CAGE.Snx18.g30096	Snx18	69.164	5794.3	69.164	5794.3	6.368	16389000	6358.2	71.8	1	0	0	0	TRUE
CAGE.Hoxa6.g67266	Hoxa6	54.236	4506.7	54.236	4506.7	6.3506	9912300	3861.3	71.653	1	0	0	0	TRUE
CAGE.Kdm8.g66506	Kdm8	22.391	1824.1	22.391	1824.1	6.2859	1623200	635.23	71.488	1	0	0	0	TRUE
CAGE.Trim13.g16688	Trim13	44.285	3648.3	44.285	3648.3	6.3324	6494400	2549.4	71.378	1	0	0	0	TRUE
CAGE.Greb1.g5886	Greb1	26.372	2146.1	26.372	2146.1	6.2935	2246500	885.5	71.232	1	0	0	0	TRUE
CAGE.1700001F09Rik.g4659	1700001F09Rik	11.942	965.72	11.942	965.72	6.223	454850	179.32	71.224	1	0	0	0	TRUE
CAGE.Gpr156.g15256	Gpr156	32.84	2682.6	32.84	2682.6	6.3093	3510500	1384.1	71.222	1	0	0	0	TRUE
CAGE.Smco2.g16124	Smco2	146.79	12447	146.79	12447	6.3963	75649000	29884	71.153	1	0	0	0	TRUE
CAGE.Pigl.g77913	Pigl	68.666	5687	68.666	5687	6.3513	15783000	6264.6	70.985	1	0	0	0	TRUE
CAGE.Colgalt1.g44564	Colgalt1	52.246	4292.1	52.246	4292.1	6.3332	8988200	3576.5	70.896	1	0	0	0	TRUE
CAGE.Clpsl2.g70040	Clpsl2	124.4	10408	124.4	10408	6.3753	52880000	21254	70.54	1	0	0	0	TRUE
CAGE.Col2a1.g24944	Col2a1	2.4879	214.61	2.4879	214.61	5.9499	22497	9.0528	70.499	1	0	0	0	TRUE
CAGE.Mrpl9.g40947	Mrpl9	2.4879	214.61	2.4879	214.61	5.9499	22497	9.0528	70.499	1	0	0	0	TRUE
CAGE.Ocrl.g27551	Ocrl	2.4879	214.61	2.4879	214.61	5.9499	22497	9.0528	70.499	1	0	0	0	TRUE
CAGE.Pi4kb.g54112	Pi4kb	2.4879	214.61	2.4879	214.61	5.9499	22497	9.0528	70.499	1	0	0	0	TRUE
CAGE.Mocs3.g50213	Mocs3	2.4879	214.61	2.4879	214.61	5.9499	22497	9.0528	70.499	1	0	0	0	TRUE
CAGE.Rrp8.g75998	Rrp8	64.188	5257.8	64.188	5257.8	6.334	13487000	5454.8	70.321	1	0	0	0	TRUE
CAGE.Tdpoz2.g73110	Tdpoz2	103.5	8584.2	103.5	8584.2	6.3603	35961000	14557	70.29	1	0	0	0	TRUE
CAGE.Tcf15.g29910	Tcf15	77.125	6330.9	77.125	6330.9	6.3407	19555000	7952.5	70.127	1	0	0	0	TRUE
CAGE.Piezo1.g44528	Piezo1	64.685	5257.8	64.685	5257.8	6.323	13484000	5541.9	69.759	1	0	0	0	TRUE
CAGE.Olfr517.g43142	Olfr517	49.26	3970.2	49.26	3970.2	6.304	7686900	3170.3	69.637	1	0	0	0	TRUE
CAGE.Npb.g39200	Npb	218.94	18349	218.94	18349	6.3825	164340000	68104	69.471	1	0	0	0	TRUE
CAGE.Dcaf11.g25812	Dcaf11	397.57	33908	397.57	33908	6.4107	561460000	233040	69.415	1	0	0	0	TRUE
CAGE.D11Wsu47e.g59453	D11Wsu47e	74.637	6008.9	74.637	6008.9	6.3121	17608000	7434.5	68.825	1	0	0	0	TRUE
CAGE.Tmsb10.g72933	Tmsb10	21.894	1716.8	21.894	1716.8	6.2295	1436400	606.94	68.799	1	0	0	0	TRUE
CAGE.2010001E11Rik.g543	2010001E11Rik	168.18	13842	168.18	13842	6.3544	93487000	39551	68.756	1	0	0	0	TRUE
CAGE.Olfr1383.g3299	Olfr1383	43.289	3433.7	43.289	3433.7	6.2771	5747400	2433.6	68.727	1	0	0	0	TRUE
CAGE.Nosip.g45144	Nosip	65.681	5257.8	65.681	5257.8	6.3013	13479000	5718.3	68.661	1	0	0	0	TRUE
CAGE.Six5.g37083	Six5	461.26	38951	461.26	38951	6.3969	740720000	316640	68.401	1	0	0	0	TRUE
CAGE.Ntn1.g68622	Ntn1	72.647	5794.3	72.647	5794.3	6.2981	16369000	7033.1	68.226	1	0	0	0	TRUE
CAGE.Trit1.g47343	Trit1	38.314	3004.5	38.314	3004.5	6.2564	4399000	1896	68.121	1	0	0	0	TRUE
CAGE.Ccdc136.g69758	Ccdc136	82.101	6545.5	82.101	6545.5	6.2997	20887000	9042.5	67.969	1	0	0	0	TRUE
CAGE.F8a.g26647	F8a	13.932	1073	13.932	1073	6.1685	560840	244.04	67.796	1	0	0	0	TRUE
CAGE.Rab8b.g7665	Rab8b	37.319	2897.2	37.319	2897.2	6.241	4089400	1796.7	67.469	1	0	0	0	TRUE
CAGE.Gm6406.g27450	Gm6406	72.149	5687	72.149	5687	6.2809	15763000	6934.5	67.427	1	0	0	0	TRUE
CAGE.Cdk2ap2.g33382	Cdk2ap2	60.207	4721.3	60.207	4721.3	6.2696	10863000	4783.4	67.394	1	0	0	0	TRUE
CAGE.Ltb4r1.g15689	Ltb4r1	124.89	9979.1	124.89	9979.1	6.3088	48553000	21430	67.316	1	0	0	0	TRUE
CAGE.Tctn3.g46454	Tctn3	22.391	1716.8	22.391	1716.8	6.1985	1435600	635.23	67.23	1	0	0	0	TRUE
CAGE.Cmtm5.g32619	Cmtm5	116.43	9228	116.43	9228	6.2963	41511000	18549	66.901	1	0	0	0	TRUE
CAGE.Olfr715.g39463	Olfr715	115.44	9120.7	115.44	9120.7	6.2917	40548000	18224	66.707	1	0	0	0	TRUE
CAGE.Gjb5.g47014	Gjb5	37.816	2897.2	37.816	2897.2	6.2223	4088000	1846	66.55	1	0	0	0	TRUE
CAGE.Olfr711.g51365	Olfr711	73.144	5687	73.144	5687	6.2615	15758000	7132.3	66.473	1	0	0	0	TRUE
CAGE.Olfr125.g20167	Olfr125	9.9516	751.12	9.9516	751.12	6.1017	274660	124.83	66.337	1	0	0	0	TRUE
CAGE.Mpeg1.g49222	Mpeg1	101.51	7940.4	101.51	7940.4	6.2756	30724000	13987	66.281	1	0	0	0	TRUE
CAGE.Erlin1.g75242	Erlin1	19.903	1502.2	19.903	1502.2	6.1682	1098700	500.45	66.262	1	0	0	0	TRUE
CAGE.Sco1.g23283	Sco1	110.96	8691.5	110.96	8691.5	6.2787	36813000	16800	66.201	1	0	0	0	TRUE
CAGE.Ptpn18.g23571	Ptpn18	57.222	4399.4	57.222	4399.4	6.2399	9427300	4309.6	66.144	1	0	0	0	TRUE
CAGE.Rhox11.g49412	Rhox11	116.43	9120.7	116.43	9120.7	6.2794	40539000	18549	66.113	1	0	0	0	TRUE
CAGE.Foxa1.g21464	Foxa1	28.362	2146.1	28.362	2146.1	6.1923	2242300	1026.7	66.089	1	0	0	0	TRUE
CAGE.Penk.g28392	Penk	65.681	5043.2	65.681	5043.2	6.2412	12388000	5718.3	65.824	1	0	0	0	TRUE
CAGE.Sgk2.g30613	Sgk2	306.51	24572	306.51	24572	6.3203	294410000	136280	65.731	1	0	0	0	TRUE
CAGE.Fam101b.g41128	Fam101b	12.937	965.72	12.937	965.72	6.1161	453900	210.4	65.686	1	0	0	0	TRUE
CAGE.Nudcd2.g29686	Nudcd2	50.753	3862.9	50.753	3862.9	6.2223	7266200	3370.2	65.666	1	0	0	0	TRUE
CAGE.Vps53.g42580	Vps53	31.348	2360.7	31.348	2360.7	6.19	2712800	1258.9	65.65	1	0	0	0	TRUE
CAGE.BC024978.g70101	BC024978	78.12	6008.9	78.12	6008.9	6.2472	17587000	8164.7	65.636	1	0	0	0	TRUE
CAGE.Mycbpap.g56563	Mycbpap	144.8	11267	144.8	11267	6.2721	61849000	29056	65.248	1	0	0	0	TRUE
CAGE.Cox20.g20018	Cox20	15.923	1180.3	15.923	1180.3	6.1253	677920	319.07	65.187	1	0	0	0	TRUE
CAGE.Diablo.g47189	Diablo	91.057	6974.7	91.057	6974.7	6.2437	23692000	11187	65.082	1	0	0	0	TRUE
CAGE.Chrnb4.g60980	Chrnb4	103.5	7940.4	103.5	7940.4	6.2479	30708000	14557	64.954	1	0	0	0	TRUE
CAGE.Xylt1.g59367	Xylt1	79.115	6008.9	79.115	6008.9	6.2291	17581000	8379.8	64.778	1	0	0	0	TRUE
CAGE.Gm12695.g28406	Gm12695	33.338	2468	33.338	2468	6.168	2963700	1427.2	64.444	1	0	0	0	TRUE
CAGE.Iqcb1.g71195	Iqcb1	21.894	1609.5	21.894	1609.5	6.1365	1260300	606.94	64.443	1	0	0	0	TRUE
CAGE.Lrrc6.g2489	Lrrc6	68.666	5150.5	68.666	5150.5	6.2084	12913000	6264.6	64.206	1	0	0	0	TRUE
CAGE.Olfr504.g68881	Olfr504	80.11	6008.9	80.11	6008.9	6.2113	17576000	8597.8	63.94	1	0	0	0	TRUE
CAGE.Olfr922.g14467	Olfr922	136.83	10408	136.83	10408	6.2388	52752000	25862	63.871	1	0	0	0	TRUE
CAGE.Pcmtd1.g25340	Pcmtd1	136.83	10408	136.83	10408	6.2388	52752000	25862	63.871	1	0	0	0	TRUE
CAGE.Rin1.g23265	Rin1	142.81	10838	142.81	10838	6.2359	57189000	28239	63.642	1	0	0	0	TRUE
CAGE.Ddx39b.g29610	Ddx39b	33.835	2468	33.835	2468	6.1472	2962500	1471	63.465	1	0	0	0	TRUE
CAGE.Nomo1.g32527	Nomo1	68.168	5043.2	68.168	5043.2	6.1884	12376000	6171.8	63.328	1	0	0	0	TRUE
CAGE.Dtx4.g66107	Dtx4	13.435	965.72	13.435	965.72	6.0655	453430	226.9	63.22	1	0	0	0	TRUE
CAGE.Ubap1.g2117	Ubap1	103.5	7725.8	103.5	7725.8	6.2083	29050000	14557	63.175	1	0	0	0	TRUE
CAGE.Tada1.g31792	Tada1	72.647	5365.1	72.647	5365.1	6.1871	14005000	7033.1	63.108	1	0	0	0	TRUE
CAGE.Vmn2r48.g20509	Vmn2r48	19.406	1394.9	19.406	1394.9	6.0961	946040	475.48	63.082	1	0	0	0	TRUE
CAGE.Dnaaf5.g73073	Dnaaf5	74.139	5472.4	74.139	5472.4	6.1867	14571000	7333.1	63.04	1	0	0	0	TRUE
CAGE.Zdhhc16.g65883	Zdhhc16	25.377	1824.1	25.377	1824.1	6.1126	1617800	818.92	62.857	1	0	0	0	TRUE
CAGE.Dph6.g63158	Dph6	7.4637	536.51	7.4637	536.51	5.9889	139950	70.893	62.834	1	0	0	0	TRUE
CAGE.Cep104.g11085	Cep104	45.777	3326.4	45.777	3326.4	6.1524	5381200	2728.4	62.806	1	0	0	0	TRUE
CAGE.Olfr284.g68012	Olfr284	28.362	2038.7	28.362	2038.7	6.1183	2020800	1026.7	62.74	1	0	0	0	TRUE
CAGE.Rhox2d.g73700	Rhox2d	60.207	4399.4	60.207	4399.4	6.1678	9414300	4783.4	62.74	1	0	0	0	TRUE
CAGE.Naip5.g28606	Naip5	47.27	3433.7	47.27	3433.7	6.1529	5733900	2913.6	62.737	1	0	0	0	TRUE
CAGE.Zfp872.g582	Zfp872	137.83	10301	137.83	10301	6.2135	51645000	26251	62.728	1	0	0	0	TRUE
CAGE.9430069I07Rik.g29430	9430069I07Rik	31.348	2253.4	31.348	2253.4	6.1229	2468700	1258.9	62.626	1	0	0	0	TRUE
CAGE.Tm9sf3.g8114	Tm9sf3	111.46	8262.3	111.46	8262.3	6.1993	33218000	16955	62.597	1	0	0	0	TRUE
CAGE.Usp42.g43889	Usp42	34.333	2468	34.333	2468	6.1267	2961300	1515.5	62.514	1	0	0	0	TRUE
CAGE.4921517D22Rik.g69504	4921517D22Rik	162.21	12125	162.21	12125	6.2152	71556000	36713	62.435	1	0	0	0	TRUE
CAGE.control.g62753	CAGE.control.g62753	54.734	3970.2	54.734	3970.2	6.1549	7665400	3934.2	62.424	1	0	0	0	TRUE
CAGE.Gm15056.g28938	Gm15056	54.734	3970.2	54.734	3970.2	6.1549	7665400	3934.2	62.424	1	0	0	0	TRUE
CAGE.Vmn2r30.g58513	Vmn2r30	5.971	429.21	5.971	429.21	5.9475	89566	45.985	62.414	1	0	0	0	TRUE
CAGE.Gm5127.g48981	Gm5127	149.77	11159	149.77	11159	6.2099	60607000	31149	62.381	1	0	0	0	TRUE
CAGE.Tmed9.g13239	Tmed9	69.164	5043.2	69.164	5043.2	6.1678	12371000	6358.2	62.38	1	0	0	0	TRUE
CAGE.Plekhm1.g70067	Plekhm1	59.212	4292.1	59.212	4292.1	6.1558	8958700	4622.6	62.258	1	0	0	0	TRUE
CAGE.Olfr561.g22312	Olfr561	86.579	6330.9	86.579	6330.9	6.1759	19495000	10085	62.178	1	0	0	0	TRUE
CAGE.Xrra1.g38929	Xrra1	126.39	9335.3	126.39	9335.3	6.1956	42402000	21960	62.143	1	0	0	0	TRUE
CAGE.Alx3.g21484	Alx3	284.12	21461	284.12	21461	6.234	224220000	116550	62.029	1	0	0	0	TRUE
CAGE.Wfdc10.g22290	Wfdc10	143.8	10623	143.8	10623	6.1971	54906000	28646	61.915	1	0	0	0	TRUE
CAGE.Mettl25.g71422	Mettl25	62.695	4506.7	62.695	4506.7	6.1451	9874600	5197.7	61.641	1	0	0	0	TRUE
CAGE.Rasgef1a.g67019	Rasgef1a	30.352	2146.1	30.352	2146.1	6.0976	2238100	1178.8	61.622	1	0	0	0	TRUE
CAGE.Tnfsf14.g43549	Tnfsf14	31.845	2253.4	31.845	2253.4	6.1009	2467600	1300	61.615	1	0	0	0	TRUE
CAGE.Rabgap1.g26921	Rabgap1	165.69	12232	165.69	12232	6.1975	72804000	38355	61.614	1	0	0	0	TRUE
CAGE.Ptpn9.g4810	Ptpn9	191.07	14164	191.07	14164	6.2045	97621000	51444	61.606	1	0	0	0	TRUE
CAGE.Tigar.g32059	Tigar	4.4782	321.91	4.4782	321.91	5.8813	50381	26.572	61.58	1	0	0	0	TRUE
CAGE.Eml1.g24570	Eml1	37.816	2682.6	37.816	2682.6	6.1114	3497300	1846	61.556	1	0	0	0	TRUE
CAGE.Rxfp1.g15374	Rxfp1	79.115	5687	79.115	5687	6.1497	15724000	8379.8	61.261	1	0	0	0	TRUE
CAGE.Clint1.g71627	Clint1	57.222	4077.5	57.222	4077.5	6.1303	8081300	4309.6	61.24	1	0	0	0	TRUE
CAGE.Pgs1.g64059	Pgs1	38.314	2682.6	38.314	2682.6	6.093	3496000	1896	60.728	1	0	0	0	TRUE
CAGE.Srsf5.g56333	Srsf5	35.328	2468	35.328	2468	6.0867	2958800	1606.5	60.692	1	0	0	0	TRUE
CAGE.Tagln.g18501	Tagln	62.198	4399.4	62.198	4399.4	6.1216	9405700	5113.4	60.653	1	0	0	0	TRUE
CAGE.Mrpl11.g69813	Mrpl11	30.85	2146.1	30.85	2146.1	6.0749	2237000	1218.5	60.595	1	0	0	0	TRUE
CAGE.Lax1.g36812	Lax1	87.574	6223.5	87.574	6223.5	6.1349	18825000	10325	60.386	1	0	0	0	TRUE
CAGE.Coro1a.g10472	Coro1a	160.72	11589	160.72	11589	6.1632	65299000	36020	60.214	1	0	0	0	TRUE
CAGE.Sdsl.g54585	Sdsl	105.49	7511.2	105.49	7511.2	6.1405	27422000	15139	60.189	1	0	0	0	TRUE
CAGE.Olfr761.g9465	Olfr761	52.246	3648.3	52.246	3648.3	6.0988	6465800	3576.5	60.131	1	0	0	0	TRUE
CAGE.Tsn.g7952	Tsn	79.115	5579.7	79.115	5579.7	6.1222	15128000	8379.8	60.089	1	0	0	0	TRUE
CAGE.Sel1l3.g38198	Sel1l3	21.894	1502.2	21.894	1502.2	6.037	1095700	606.94	60.088	1	0	0	0	TRUE
CAGE.Trp53i13.g7127	Trp53i13	80.608	5687	80.608	5687	6.1231	15716000	8707.9	60.08	1	0	0	0	TRUE
CAGE.AI837181.g21320	AI837181	41.797	2897.2	41.797	2897.2	6.0815	4076600	2265	59.997	1	0	0	0	TRUE
CAGE.Pcid2.g62958	Pcid2	2.9855	214.61	2.9855	214.61	5.7575	22391	12.551	59.733	1	0	0	0	TRUE
CAGE.Fbxw11.g16274	Fbxw11	2.9855	214.61	2.9855	214.61	5.7575	22391	12.551	59.733	1	0	0	0	TRUE
CAGE.Rbm17.g30337	Rbm17	9.454	643.82	9.454	643.82	5.9468	201210	112.79	59.732	1	0	0	0	TRUE
CAGE.Mrps17.g66026	Mrps17	18.908	1287.6	18.908	1287.6	6.0163	804830	451.17	59.731	1	0	0	0	TRUE
CAGE.Hmgcll1.g7062	Hmgcll1	60.207	4184.8	60.207	4184.8	6.0957	8506100	4783.4	59.637	1	0	0	0	TRUE
CAGE.Gm6760.g47979	Gm6760	29.855	2038.7	29.855	2038.7	6.0468	2017800	1139.8	59.504	1	0	0	0	TRUE
CAGE.Hba-x.g47043	Hba-x	199.03	14271	199.03	14271	6.1568	99014000	55958	59.488	1	0	0	0	TRUE
CAGE.Defb14.g21401	Defb14	80.11	5579.7	80.11	5579.7	6.1044	15123000	8597.8	59.311	1	0	0	0	TRUE
CAGE.Pcdhb1.g30206	Pcdhb1	26.869	1824.1	26.869	1824.1	6.0332	1615100	919.8	59.261	1	0	0	0	TRUE
CAGE.Scgb1b27.g57451	Scgb1b27	15.923	1073	15.923	1073	5.9879	558730	319.07	59.18	1	0	0	0	TRUE
CAGE.Rhox4f.g70529	Rhox4f	60.705	4184.8	60.705	4184.8	6.084	8504100	4864.8	59.128	1	0	0	0	TRUE
CAGE.Fam122b.g29055	Fam122b	25.377	1716.8	25.377	1716.8	6.0252	1430500	818.92	59.108	1	0	0	0	TRUE
CAGE.Tgif2.g31508	Tgif2	92.55	6438.2	92.55	6438.2	6.105	20133000	11567	59	1	0	0	0	TRUE
CAGE.Cdyl2.g37419	Cdyl2	496.09	36268	496.09	36268	6.1891	639820000	367950	58.973	1	0	0	0	TRUE
CAGE.Lamc3.g64198	Lamc3	36.323	2468	36.323	2468	6.0477	2956400	1700.2	58.972	1	0	0	0	TRUE
CAGE.Bbox1.g59946	Bbox1	53.241	3648.3	53.241	3648.3	6.0721	6462200	3717.5	58.963	1	0	0	0	TRUE
CAGE.Cdk12.g6411	Cdk12	23.884	1609.5	23.884	1609.5	6.0162	1257200	724.07	58.928	1	0	0	0	TRUE
CAGE.Gm14440.g43681	Gm14440	33.338	2253.4	33.338	2253.4	6.0368	2464200	1427.2	58.764	1	0	0	0	TRUE
CAGE.Piezo2.g68775	Piezo2	28.86	1931.4	28.86	1931.4	6.0161	1809900	1063.7	58.335	1	0	0	0	TRUE
CAGE.Zbtb9.g46384	Zbtb9	122.4	8476.9	122.4	8476.9	6.1022	34899000	20560	58.265	1	0	0	0	TRUE
CAGE.2210408I21Rik.g18610	2210408I21Rik	86.081	5901.6	86.081	5901.6	6.0829	16910000	9966.6	58.253	1	0	0	0	TRUE
CAGE.Sptssa.g25105	Sptssa	116.43	8047.7	116.43	8047.7	6.0988	31452000	18549	58.234	1	0	0	0	TRUE
CAGE.Hhat.g36110	Hhat	107.48	7403.9	107.48	7403.9	6.093	26619000	15733	58.171	1	0	0	0	TRUE
CAGE.Ndufb5.g8711	Ndufb5	47.768	3219.1	47.768	3219.1	6.045	5028600	2976.7	58.126	1	0	0	0	TRUE
CAGE.Syngr4.g57130	Syngr4	222.92	15666	222.92	15666	6.1286	119250000	70681	58.088	1	0	0	0	TRUE
CAGE.Zfp524.g2008	Zfp524	382.64	27255	382.64	27255	6.1507	361060000	215360	57.906	1	0	0	0	TRUE
CAGE.Senp1.g46928	Senp1	33.835	2253.4	33.835	2253.4	6.016	2463100	1471	57.869	1	0	0	0	TRUE
CAGE.Slc26a9.g77351	Slc26a9	17.913	1180.3	17.913	1180.3	5.9649	675600	404.52	57.795	1	0	0	0	TRUE
CAGE.Pias3.g62059	Pias3	17.913	1180.3	17.913	1180.3	5.9649	675600	404.52	57.795	1	0	0	0	TRUE
CAGE.Trp53rk.g30406	Trp53rk	41.797	2789.9	41.797	2789.9	6.0271	3775900	2265	57.742	1	0	0	0	TRUE
CAGE.Lmna.g2354	Lmna	147.78	10194	147.78	10194	6.0985	50461000	30303	57.71	1	0	0	0	TRUE
CAGE.2410002F23Rik.g51654	2410002F23Rik	76.13	5150.5	76.13	5150.5	6.0616	12875000	7743.1	57.667	1	0	0	0	TRUE
CAGE.Suclg1.g26940	Suclg1	60.705	4077.5	60.705	4077.5	6.0465	8067300	4864.8	57.59	1	0	0	0	TRUE
CAGE.Wnt2b.g27757	Wnt2b	38.811	2575.3	38.811	2575.3	6.016	3216800	1946.6	57.489	1	0	0	0	TRUE
CAGE.Mrpl19.g53082	Mrpl19	70.159	4721.3	70.159	4721.3	6.0523	10817000	6547.4	57.481	1	0	0	0	TRUE
CAGE.Casp3.g33465	Casp3	207.49	14379	207.49	14379	6.1079	100410000	60970	57.391	1	0	0	0	TRUE
CAGE.Yipf6.g65286	Yipf6	27.864	1824.1	27.864	1824.1	5.9826	1613300	990.43	57.077	1	0	0	0	TRUE
CAGE.Med4.g2929	Med4	21.396	1394.9	21.396	1394.9	5.9618	943300	579.33	57.066	1	0	0	0	TRUE
CAGE.Pwp1.g66719	Pwp1	100.51	6760.1	100.51	6760.1	6.0575	22175000	13707	56.882	1	0	0	0	TRUE
CAGE.Uqcrfs1.g35007	Uqcrfs1	14.927	965.72	14.927	965.72	5.9235	452010	280.26	56.795	1	0	0	0	TRUE
CAGE.Itgb3bp.g39014	Itgb3bp	31.348	2038.7	31.348	2038.7	5.9786	2014800	1258.9	56.577	1	0	0	0	TRUE
CAGE.Gm10324.g42442	Gm10324	24.879	1609.5	24.879	1609.5	5.9596	1255600	786.63	56.5	1	0	0	0	TRUE
CAGE.Zfp101.g50892	Zfp101	183.61	12447	183.61	12447	6.0753	75197000	47389	56.335	1	0	0	0	TRUE
CAGE.Spink12.g70094	Spink12	110.96	7403.9	110.96	7403.9	6.0474	26593000	16800	56.267	1	0	0	0	TRUE
CAGE.Atp8b5.g60774	Atp8b5	47.768	3111.8	47.768	3111.8	5.9961	4694100	2976.7	56.159	1	0	0	0	TRUE
CAGE.Lsm12.g41106	Lsm12	34.831	2253.4	34.831	2253.4	5.9754	2460900	1560.7	56.158	1	0	0	0	TRUE
CAGE.Ift74.g5417	Ift74	23.386	1502.2	23.386	1502.2	5.9459	1093500	693.79	56.145	1	0	0	0	TRUE
CAGE.Cckar.g45754	Cckar	277.65	18993	277.65	18993	6.0909	175120000	111140	56.136	1	0	0	0	TRUE
CAGE.Ireb2.g5234	Ireb2	28.362	1824.1	28.362	1824.1	5.9579	1612400	1026.7	56.043	1	0	0	0	TRUE
CAGE.Gcm1.g10256	Gcm1	57.719	3755.6	57.719	3755.6	5.9994	6837100	4386.8	55.831	1	0	0	0	TRUE
CAGE.Dync1i1.g16341	Dync1i1	91.555	6008.9	91.555	6008.9	6.0209	17508000	11313	55.634	1	0	0	0	TRUE
CAGE.Pak1ip1.g10209	Pak1ip1	16.918	1073	16.918	1073	5.9055	557680	360.49	55.624	1	0	0	0	TRUE
CAGE.Tnks1bp1.g3927	Tnks1bp1	189.08	12662	189.08	12662	6.0578	77783000	50345	55.588	1	0	0	0	TRUE
CAGE.Cyp2j9.g11542	Cyp2j9	201.52	13520	201.52	13520	6.061	88693000	57409	55.586	1	0	0	0	TRUE
CAGE.Ung.g78587	Ung	36.821	2360.7	36.821	2360.7	5.9645	2700100	1748.1	55.58	1	0	0	0	TRUE
CAGE.Thap3.g10315	Thap3	59.71	3862.9	59.71	3862.9	5.992	7232100	4702.6	55.46	1	0	0	0	TRUE
CAGE.Camk2g.g58855	Camk2g	178.63	11911	178.63	11911	6.0512	68819000	44781	55.44	1	0	0	0	TRUE
CAGE.Caap1.g79633	Caap1	79.115	5150.5	79.115	5150.5	6.0068	12860000	8379.8	55.4	1	0	0	0	TRUE
CAGE.Faf1.g77750	Faf1	93.545	6116.2	93.545	6116.2	6.0157	18136000	11825	55.386	1	0	0	0	TRUE
CAGE.Nrsn2.g6336	Nrsn2	125.39	8262.3	125.39	8262.3	6.0308	33105000	21606	55.357	1	0	0	0	TRUE
CAGE.Prkra.g72810	Prkra	115.94	7618.5	115.94	7618.5	6.0259	28144000	18386	55.33	1	0	0	0	TRUE
CAGE.Ten1.g73098	Ten1	63.193	4077.5	63.193	4077.5	5.9895	8057300	5282.7	55.231	1	0	0	0	TRUE
CAGE.Slco6c1.g1580	Slco6c1	252.77	16954	252.77	16954	6.062	139460000	91586	55.186	1	0	0	0	TRUE
CAGE.Scamp1.g78564	Scamp1	127.38	8369.6	127.38	8369.6	6.0268	33967000	22318	55.172	1	0	0	0	TRUE
CAGE.Fam208a.g17478	Fam208a	50.256	3219.1	50.256	3219.1	5.9732	5020700	3302.9	55.138	1	0	0	0	TRUE
CAGE.Arhgef12.g18002	Arhgef12	68.168	4399.4	68.168	4399.4	5.9914	9379800	6171.8	55.132	1	0	0	0	TRUE
CAGE.Slc28a3.g68574	Slc28a3	159.23	10516	159.23	10516	6.0364	53628000	35335	55.095	1	0	0	0	TRUE
CAGE.Snx2.g47814	Snx2	79.613	5150.5	79.613	5150.5	5.9978	12857000	8488.5	55.039	1	0	0	0	TRUE
CAGE.Slc25a28.g21302	Slc25a28	75.135	4828.6	75.135	4828.6	5.9872	11298000	7536.7	54.755	1	0	0	0	TRUE
CAGE.Trhde.g46240	Trhde	52.246	3326.4	52.246	3326.4	5.9656	5360000	3576.5	54.748	1	0	0	0	TRUE
CAGE.Ctdspl2.g1806	Ctdspl2	52.246	3326.4	52.246	3326.4	5.9656	5360000	3576.5	54.748	1	0	0	0	TRUE
CAGE.Nudt19.g54869	Nudt19	223.41	14808	223.41	14808	6.0441	106350000	71007	54.731	1	0	0	0	TRUE
CAGE.Lrrc46.g52256	Lrrc46	93.048	6008.9	93.048	6008.9	5.9978	17499000	11696	54.703	1	0	0	0	TRUE
CAGE.Tcp10c.g62949	Tcp10c	93.048	6008.9	93.048	6008.9	5.9978	17499000	11696	54.703	1	0	0	0	TRUE
CAGE.Zfp668.g639	Zfp668	62.198	3970.2	62.198	3970.2	5.9736	7636200	5113.4	54.651	1	0	0	0	TRUE
CAGE.Rcor1.g60202	Rcor1	596.6	40668	596.6	40668	6.0886	802850000	538400	54.611	1	0	0	0	TRUE
CAGE.Oas1c.g48298	Oas1c	331.89	22212	331.89	22212	6.0602	239360000	160580	54.601	1	0	0	0	TRUE
CAGE.Mrpl16.g76676	Mrpl16	55.729	3541	55.729	3541	5.9643	6073500	4082.2	54.549	1	0	0	0	TRUE
CAGE.Wdr92.g3546	Wdr92	35.826	2253.4	35.826	2253.4	5.9359	2458700	1653	54.542	1	0	0	0	TRUE
CAGE.Lrrc8d.g3933	Lrrc8d	83.593	5365.1	83.593	5365.1	5.9872	13947000	9383.6	54.522	1	0	0	0	TRUE
CAGE.Ppp4c.g62981	Ppp4c	1.4927	107.3	1.4927	107.3	5.4412	5597.9	3.7794	54.427	1	0	0	0	TRUE
CAGE.Eif3c.g15781	Eif3c	1.4927	107.3	1.4927	107.3	5.4412	5597.9	3.7794	54.427	1	0	0	0	TRUE
CAGE.Mrto4.g51045	Mrto4	1.4927	107.3	1.4927	107.3	5.4412	5597.9	3.7794	54.427	1	0	0	0	TRUE
CAGE.Ncbp1.g46758	Ncbp1	1.4927	107.3	1.4927	107.3	5.4412	5597.9	3.7794	54.427	1	0	0	0	TRUE
CAGE.Rad51d.g70979	Rad51d	1.4927	107.3	1.4927	107.3	5.4412	5597.9	3.7794	54.427	1	0	0	0	TRUE
CAGE.Olfr266.g44575	Olfr266	1.4927	107.3	1.4927	107.3	5.4412	5597.9	3.7794	54.427	1	0	0	0	TRUE
CAGE.Polr3c.g16359	Polr3c	1.4927	107.3	1.4927	107.3	5.4412	5597.9	3.7794	54.427	1	0	0	0	TRUE
CAGE.Ifngr1.g63581	Ifngr1	1.4927	107.3	1.4927	107.3	5.4412	5597.9	3.7794	54.427	1	0	0	0	TRUE
CAGE.Mrpl17.g28047	Mrpl17	1.4927	107.3	1.4927	107.3	5.4412	5597.9	3.7794	54.427	1	0	0	0	TRUE
CAGE.Vmn2r73.g35076	Vmn2r73	1.4927	107.3	1.4927	107.3	5.4412	5597.9	3.7794	54.427	1	0	0	0	TRUE
CAGE.Cand1.g41268	Cand1	1.4927	107.3	1.4927	107.3	5.4412	5597.9	3.7794	54.427	1	0	0	0	TRUE
CAGE.Rheb.g1556	Rheb	1.4927	107.3	1.4927	107.3	5.4412	5597.9	3.7794	54.427	1	0	0	0	TRUE
CAGE.Rraga.g56914	Rraga	1.4927	107.3	1.4927	107.3	5.4412	5597.9	3.7794	54.427	1	0	0	0	TRUE
CAGE.Wdr33.g39320	Wdr33	1.4927	107.3	1.4927	107.3	5.4412	5597.9	3.7794	54.427	1	0	0	0	TRUE
CAGE.Mcm3.g58997	Mcm3	1.4927	107.3	1.4927	107.3	5.4412	5597.9	3.7794	54.427	1	0	0	0	TRUE
CAGE.Srp9.g44652	Srp9	1.4927	107.3	1.4927	107.3	5.4412	5597.9	3.7794	54.427	1	0	0	0	TRUE
CAGE.Wdr24.g6578	Wdr24	1.4927	107.3	1.4927	107.3	5.4412	5597.9	3.7794	54.427	1	0	0	0	TRUE
CAGE.Nars.g37911	Nars	1.4927	107.3	1.4927	107.3	5.4412	5597.9	3.7794	54.427	1	0	0	0	TRUE
CAGE.Dhx16.g55124	Dhx16	1.4927	107.3	1.4927	107.3	5.4412	5597.9	3.7794	54.427	1	0	0	0	TRUE
CAGE.Ddost.g14372	Ddost	1.4927	107.3	1.4927	107.3	5.4412	5597.9	3.7794	54.427	1	0	0	0	TRUE
CAGE.Psmd14.g10689	Psmd14	1.4927	107.3	1.4927	107.3	5.4412	5597.9	3.7794	54.427	1	0	0	0	TRUE
CAGE.Wrb.g30241	Wrb	1.4927	107.3	1.4927	107.3	5.4412	5597.9	3.7794	54.427	1	0	0	0	TRUE
CAGE.Coq5.g61113	Coq5	1.4927	107.3	1.4927	107.3	5.4412	5597.9	3.7794	54.427	1	0	0	0	TRUE
CAGE.Crkl.g41134	Crkl	1.4927	107.3	1.4927	107.3	5.4412	5597.9	3.7794	54.427	1	0	0	0	TRUE
CAGE.Uqcr10.g77235	Uqcr10	1.4927	107.3	1.4927	107.3	5.4412	5597.9	3.7794	54.427	1	0	0	0	TRUE
CAGE.Wdr46.g74777	Wdr46	1.4927	107.3	1.4927	107.3	5.4412	5597.9	3.7794	54.427	1	0	0	0	TRUE
CAGE.Letm1.g6588	Letm1	1.4927	107.3	1.4927	107.3	5.4412	5597.9	3.7794	54.427	1	0	0	0	TRUE
CAGE.Rfx6.g64968	Rfx6	1.4927	107.3	1.4927	107.3	5.4412	5597.9	3.7794	54.427	1	0	0	0	TRUE
CAGE.Atp6v1c1.g66516	Atp6v1c1	1.4927	107.3	1.4927	107.3	5.4412	5597.9	3.7794	54.427	1	0	0	0	TRUE
CAGE.Mtrr.g39438	Mtrr	1.4927	107.3	1.4927	107.3	5.4412	5597.9	3.7794	54.427	1	0	0	0	TRUE
CAGE.Pelo.g54957	Pelo	1.4927	107.3	1.4927	107.3	5.4412	5597.9	3.7794	54.427	1	0	0	0	TRUE
CAGE.Cdipt.g58450	Cdipt	1.4927	107.3	1.4927	107.3	5.4412	5597.9	3.7794	54.427	1	0	0	0	TRUE
CAGE.Ptbp1.g23048	Ptbp1	1.4927	107.3	1.4927	107.3	5.4412	5597.9	3.7794	54.427	1	0	0	0	TRUE
CAGE.Aamp.g2689	Aamp	1.4927	107.3	1.4927	107.3	5.4412	5597.9	3.7794	54.427	1	0	0	0	TRUE
CAGE.Pgap1.g17356	Pgap1	1.4927	107.3	1.4927	107.3	5.4412	5597.9	3.7794	54.427	1	0	0	0	TRUE
CAGE.Arhgap5.g21219	Arhgap5	1.4927	107.3	1.4927	107.3	5.4412	5597.9	3.7794	54.427	1	0	0	0	TRUE
CAGE.Tspan32.g45356	Tspan32	311.49	20709	311.49	20709	6.0504	208040000	140890	54.344	1	0	0	0	TRUE
CAGE.Prkar2a.g11581	Prkar2a	158.73	10301	158.73	10301	6.0112	51433000	35108	54.13	1	0	0	0	TRUE
CAGE.Lars.g21318	Lars	10.449	643.82	10.449	643.82	5.8156	200580	137.5	54.013	1	0	0	0	TRUE
CAGE.Prss37.g48141	Prss37	297.55	19636	297.55	19636	6.0395	186990000	128200	54.011	1	0	0	0	TRUE
CAGE.Txn1.g41035	Txn1	17.415	1073	17.415	1073	5.866	557160	382.17	53.997	1	0	0	0	TRUE
CAGE.Ch25h.g78403	Ch25h	46.275	2897.2	46.275	2897.2	5.9379	4063800	2789.4	53.979	1	0	0	0	TRUE
CAGE.Mthfsl.g2457	Mthfsl	133.35	8584.2	133.35	8584.2	5.9978	35708000	24525	53.963	1	0	0	0	TRUE
CAGE.Prr14l.g76872	Prr14l	20.898	1287.6	20.898	1287.6	5.8789	802310	552.37	53.898	1	0	0	0	TRUE
CAGE.Lgals3.g28902	Lgals3	53.241	3326.4	53.241	3326.4	5.9389	5356700	3717.5	53.684	1	0	0	0	TRUE
CAGE.Mcmdc2.g10026	Mcmdc2	27.864	1716.8	27.864	1716.8	5.8952	1426300	990.43	53.668	1	0	0	0	TRUE
CAGE.Mroh2a.g15105	Mroh2a	39.806	2468	39.806	2468	5.919	2948000	2050	53.629	1	0	0	0	TRUE
CAGE.Mzt2.g39481	Mzt2	31.348	1931.4	31.348	1931.4	5.9006	1805200	1258.9	53.553	1	0	0	0	TRUE
CAGE.Rest.g33650	Rest	31.348	1931.4	31.348	1931.4	5.9006	1805200	1258.9	53.553	1	0	0	0	TRUE
CAGE.Vma21.g61065	Vma21	31.348	1931.4	31.348	1931.4	5.9006	1805200	1258.9	53.553	1	0	0	0	TRUE
CAGE.Cc2d1b.g12376	Cc2d1b	34.831	2146.1	34.831	2146.1	5.905	2228600	1560.7	53.442	1	0	0	0	TRUE
CAGE.4933411K16Rik.g70953	4933411K16Rik	55.231	3433.7	55.231	3433.7	5.9327	5707000	4007.9	53.365	1	0	0	0	TRUE
CAGE.Cyp2j12.g7088	Cyp2j12	55.231	3433.7	55.231	3433.7	5.9327	5707000	4007.9	53.365	1	0	0	0	TRUE
CAGE.Kdm1a.g64430	Kdm1a	38.314	2360.7	38.314	2360.7	5.9086	2696600	1896	53.335	1	0	0	0	TRUE
CAGE.Bcam.g52387	Bcam	82.101	5150.5	82.101	5150.5	5.954	12844000	9042.5	53.3	1	0	0	0	TRUE
CAGE.Nop10.g32575	Nop10	19.406	1180.3	19.406	1180.3	5.8553	673870	475.48	53.24	1	0	0	0	TRUE
CAGE.Cox6b2.g54394	Cox6b2	15.923	965.72	15.923	965.72	5.8361	451060	319.07	53.173	1	0	0	0	TRUE
CAGE.Sorl1.g64849	Sorl1	62.198	3862.9	62.198	3862.9	5.934	7222600	5113.4	53.151	1	0	0	0	TRUE
CAGE.Ripk1.g23776	Ripk1	138.82	8798.8	138.82	8798.8	5.9758	37498000	26642	53.056	1	0	0	0	TRUE
CAGE.Slc2a4.g1721	Slc2a4	48.763	3004.5	48.763	3004.5	5.9164	4368100	3105.1	53.043	1	0	0	0	TRUE
CAGE.Olfr1084.g29069	Olfr1084	296.56	19207	296.56	19207	6.0124	178810000	127320	52.998	1	0	0	0	TRUE
CAGE.Adnp.g19614	Adnp	69.164	4292.1	69.164	4292.1	5.9352	8916600	6358.2	52.96	1	0	0	0	TRUE
CAGE.Tlr8.g16698	Tlr8	101.01	6330.9	101.01	6330.9	5.9559	19405000	13847	52.942	1	0	0	0	TRUE
CAGE.Psmc3ip.g6232	Psmc3ip	99.516	6223.5	99.516	6223.5	5.9525	18752000	13429	52.846	1	0	0	0	TRUE
CAGE.Ndufs5.g76641	Ndufs5	59.212	3648.3	59.212	3648.3	5.9214	6440700	4622.6	52.788	1	0	0	0	TRUE
CAGE.Prss35.g461	Prss35	106.48	6652.8	106.48	6652.8	5.952	21427000	15434	52.693	1	0	0	0	TRUE
CAGE.Colq.g26994	Colq	31.845	1931.4	31.845	1931.4	5.8786	1804200	1300	52.686	1	0	0	0	TRUE
CAGE.Tmem200b.g53901	Tmem200b	155.25	9764.5	155.25	9764.5	5.9658	46169000	33539	52.47	1	0	0	0	TRUE
CAGE.Fiz1.g36605	Fiz1	118.92	7403.9	118.92	7403.9	5.9483	26535000	19374	52.338	1	0	0	0	TRUE
CAGE.Gm13275.g46912	Gm13275	47.768	2897.2	47.768	2897.2	5.8931	4059500	2976.7	52.226	1	0	0	0	TRUE
CAGE.Rgs11.g68063	Rgs11	112.45	6974.7	112.45	6974.7	5.9422	23545000	17268	52.221	1	0	0	0	TRUE
CAGE.Zdhhc16.g23437	Zdhhc16	26.869	1609.5	26.869	1609.5	5.8527	1252400	919.8	52.185	1	0	0	0	TRUE
CAGE.Ccdc174.g76136	Ccdc174	14.43	858.42	14.43	858.42	5.7996	356160	261.82	52.159	1	0	0	0	TRUE
CAGE.Hdgfl1.g11495	Hdgfl1	205	12876	205	12876	5.966	80281000	59473	51.959	1	0	0	0	TRUE
CAGE.Twist2.g42965	Twist2	42.792	2575.3	42.792	2575.3	5.8785	3206700	2376.7	51.947	1	0	0	0	TRUE
CAGE.Bpifa2.g43700	Bpifa2	53.241	3219.1	53.241	3219.1	5.8916	5011300	3717.5	51.924	1	0	0	0	TRUE
CAGE.Gm2799.g52133	Gm2799	53.241	3219.1	53.241	3219.1	5.8916	5011300	3717.5	51.924	1	0	0	0	TRUE
CAGE.Bfsp1.g49800	Bfsp1	236.85	14915	236.85	14915	5.9707	107720000	80090	51.866	1	0	0	0	TRUE
CAGE.Zfp748.g45627	Zfp748	135.34	8369.6	135.34	8369.6	5.94	33902000	25284	51.784	1	0	0	0	TRUE
CAGE.Wdr4.g39246	Wdr4	3.4831	214.61	3.4831	214.61	5.5878	22286	16.633	51.766	1	0	0	0	TRUE
CAGE.Lig3.g61409	Lig3	3.4831	214.61	3.4831	214.61	5.5878	22286	16.633	51.766	1	0	0	0	TRUE
CAGE.Znhit6.g24642	Znhit6	3.4831	214.61	3.4831	214.61	5.5878	22286	16.633	51.766	1	0	0	0	TRUE
CAGE.Mxra7.g66614	Mxra7	101.51	6223.5	101.51	6223.5	5.9242	18740000	13987	51.764	1	0	0	0	TRUE
CAGE.Fam208b.g40403	Fam208b	108.47	6652.8	108.47	6652.8	5.9255	21414000	16034	51.683	1	0	0	0	TRUE
CAGE.Psme3.g23815	Psme3	44.782	2682.6	44.782	2682.6	5.8732	3478900	2608.4	51.648	1	0	0	0	TRUE
CAGE.Igsf1.g50955	Igsf1	25.377	1502.2	25.377	1502.2	5.8327	1090600	818.92	51.608	1	0	0	0	TRUE
CAGE.Mgat5.g55787	Mgat5	113.95	6974.7	113.95	6974.7	5.9233	23535000	17743	51.506	1	0	0	0	TRUE
CAGE.Olfr1121.g6469	Olfr1121	108.97	6652.8	108.97	6652.8	5.919	21411000	16185	51.436	1	0	0	0	TRUE
CAGE.Olfr472.g26785	Olfr472	67.671	4077.5	67.671	4077.5	5.8922	8039400	6079.6	51.426	1	0	0	0	TRUE
CAGE.1700016H13Rik.g38603	1700016H13Rik	100.51	6116.2	100.51	6116.2	5.9132	18095000	13707	51.383	1	0	0	0	TRUE
CAGE.Pask.g62362	Pask	265.71	16632	265.71	16632	5.9626	133930000	101510	51.367	1	0	0	0	TRUE
CAGE.Pnpla3.g27673	Pnpla3	170.67	10516	170.67	10516	5.9369	53509000	40766	51.237	1	0	0	0	TRUE
CAGE.Lim2.g67287	Lim2	62.695	3755.6	62.695	3755.6	5.8821	6818700	5197.7	51.223	1	0	0	0	TRUE
CAGE.Olfr987.g13394	Olfr987	94.043	5687	94.043	5687	5.9032	15641000	11954	51.154	1	0	0	0	TRUE
CAGE.Arl6ip6.g53995	Arl6ip6	78.618	4721.3	78.618	4721.3	5.8903	10777000	8271.9	51.047	1	0	0	0	TRUE
CAGE.Casp9.g39870	Casp9	436.88	27469	436.88	27469	5.9712	365380000	283080	50.808	1	0	0	0	TRUE
CAGE.Msl1.g63555	Msl1	5.4734	321.91	5.4734	321.91	5.6405	50065	38.908	50.73	1	0	0	0	TRUE
CAGE.Cks1b.g8090	Cks1b	5.4734	321.91	5.4734	321.91	5.6405	50065	38.908	50.73	1	0	0	0	TRUE
CAGE.Atg4d.g54911	Atg4d	40.304	2360.7	40.304	2360.7	5.8374	2692000	2102.7	50.602	1	0	0	0	TRUE
CAGE.Gapvd1.g6714	Gapvd1	91.555	5472.4	91.555	5472.4	5.886	14477000	11313	50.59	1	0	0	0	TRUE
CAGE.Olfr1120.g21049	Olfr1120	77.623	4614	77.623	4614	5.8752	10289000	8058.2	50.535	1	0	0	0	TRUE
CAGE.Adam7.g13347	Adam7	128.38	7725.8	128.38	7725.8	5.9002	28860000	22678	50.45	1	0	0	0	TRUE
CAGE.Galk2.g52699	Galk2	383.63	23821	383.63	23821	5.9527	274660000	216510	50.37	1	0	0	0	TRUE
CAGE.Rnaset2b.g18415	Rnaset2b	42.294	2468	42.294	2468	5.8336	2941900	2320.5	50.355	1	0	0	0	TRUE
CAGE.Sec14l2.g7427	Sec14l2	53.241	3111.8	53.241	3111.8	5.8427	4677300	3717.5	50.164	1	0	0	0	TRUE
CAGE.Vat1l.g51539	Vat1l	118.92	7082	118.92	7082	5.8842	24242000	19374	50.025	1	0	0	0	TRUE
CAGE.Dap3.g22649	Dap3	40.802	2360.7	40.802	2360.7	5.8201	2690900	2156.1	49.96	1	0	0	0	TRUE
CAGE.Cox4i1.g23129	Cox4i1	46.275	2682.6	46.275	2682.6	5.8269	3475000	2789.4	49.916	1	0	0	0	TRUE
CAGE.Msr1.g256	Msr1	75.135	4399.4	75.135	4399.4	5.8529	9349700	7536.7	49.811	1	0	0	0	TRUE
CAGE.Tmem65.g60	Tmem65	53.739	3111.8	53.739	3111.8	5.8295	4675800	3789	49.68	1	0	0	0	TRUE
CAGE.Zmym2.g56253	Zmym2	77.125	4506.7	77.125	4506.7	5.8505	9810600	7952.5	49.672	1	0	0	0	TRUE
CAGE.Kif15.g20567	Kif15	208.98	12554	208.98	12554	5.9019	76205000	61878	49.629	1	0	0	0	TRUE
CAGE.Osbpl11.g1590	Osbpl11	18.908	1073	18.908	1073	5.7535	555580	451.17	49.627	1	0	0	0	TRUE
CAGE.Alkbh6.g35982	Alkbh6	142.81	8476.9	142.81	8476.9	5.8815	34729000	28239	49.594	1	0	0	0	TRUE
CAGE.Foxr2.g75455	Foxr2	100.51	5901.6	100.51	5901.6	5.8616	16827000	13707	49.55	1	0	0	0	TRUE
CAGE.Aldh1l1.g78233	Aldh1l1	39.309	2253.4	39.309	2253.4	5.8055	2451000	1998	49.533	1	0	0	0	TRUE
CAGE.Hist1h4j.g53950	Hist1h4j	70.159	4077.5	70.159	4077.5	5.8409	8029400	6547.4	49.525	1	0	0	0	TRUE
CAGE.2810459M11Rik.g23175	2810459M11Rik	84.589	4935.9	84.589	4935.9	5.85	11768000	9614.7	49.476	1	0	0	0	TRUE
CAGE.Vmn2r28.g39139	Vmn2r28	52.246	3004.5	52.246	3004.5	5.8188	4357800	3576.5	49.365	1	0	0	0	TRUE
CAGE.Zfp934.g22676	Zfp934	28.362	1609.5	28.362	1609.5	5.7774	1250100	1026.7	49.346	1	0	0	0	TRUE
CAGE.Kifc3.g33152	Kifc3	68.666	3970.2	68.666	3970.2	5.833	7611000	6264.6	49.293	1	0	0	0	TRUE
CAGE.Rpn2.g74922	Rpn2	59.71	3433.7	59.71	3433.7	5.8221	5691800	4702.6	49.201	1	0	0	0	TRUE
CAGE.Fgf3.g28986	Fgf3	30.352	1716.8	30.352	1716.8	5.7759	1422100	1178.8	49.121	1	0	0	0	TRUE
CAGE.Fbn2.g60871	Fbn2	83.593	4828.6	83.593	4828.6	5.8352	11258000	9383.6	48.984	1	0	0	0	TRUE
CAGE.B430306N03Rik.g43807	B430306N03Rik	45.28	2575.3	45.28	2575.3	5.7988	3200400	2668	48.981	1	0	0	0	TRUE
CAGE.Cspg4.g58171	Cspg4	63.69	3648.3	63.69	3648.3	5.8179	6424700	5368.4	48.924	1	0	0	0	TRUE
CAGE.BC022687.g68320	BC022687	69.164	3970.2	69.164	3970.2	5.8227	7609000	6358.2	48.923	1	0	0	0	TRUE
CAGE.Tmem116.g49791	Tmem116	32.343	1824.1	32.343	1824.1	5.7745	1605300	1341.7	48.917	1	0	0	0	TRUE
CAGE.Ceacam3.g48828	Ceacam3	248.79	14808	248.79	14808	5.8896	105980000	88637	48.901	1	0	0	0	TRUE
CAGE.Znrf1.g53947	Znrf1	85.584	4935.9	85.584	4935.9	5.8334	11763000	9848.6	48.875	1	0	0	0	TRUE
CAGE.Utp14a.g26996	Utp14a	114.44	6652.8	114.44	6652.8	5.8489	21375000	17903	48.866	1	0	0	0	TRUE
CAGE.Cdk17.g21229	Cdk17	91.057	5257.8	91.057	5257.8	5.8361	13348000	11187	48.85	1	0	0	0	TRUE
CAGE.Fam166b.g55416	Fam166b	15.425	858.42	15.425	858.42	5.7094	355320	299.34	48.724	1	0	0	0	TRUE
CAGE.Ypel5.g18588	Ypel5	41.797	2360.7	41.797	2360.7	5.7862	2688600	2265	48.723	1	0	0	0	TRUE
CAGE.Slc22a13.g18575	Slc22a13	111.46	6438.2	111.46	6438.2	5.8394	20014000	16955	48.588	1	0	0	0	TRUE
CAGE.Ces3a.g13757	Ces3a	91.555	5257.8	91.555	5257.8	5.8283	13345000	11313	48.572	1	0	0	0	TRUE
CAGE.Tslp.g54024	Tslp	58.714	3326.4	58.714	3326.4	5.8002	5338800	4543.3	48.479	1	0	0	0	TRUE
CAGE.Perm1.g6305	Perm1	174.65	10194	174.65	10194	5.859	50191000	42749	48.458	1	0	0	0	TRUE
CAGE.Smim22.g1480	Smim22	101.01	5794.3	101.01	5794.3	5.8281	16207000	13847	48.383	1	0	0	0	TRUE
CAGE.Gtse1.g704	Gtse1	19.406	1073	19.406	1073	5.7179	555060	475.48	48.319	1	0	0	0	TRUE
CAGE.Dsg1c.g4822	Dsg1c	19.406	1073	19.406	1073	5.7179	555060	475.48	48.319	1	0	0	0	TRUE
CAGE.Kcnj12.g48802	Kcnj12	241.33	14164	241.33	14164	5.8692	96920000	83243	48.256	1	0	0	0	TRUE
CAGE.Luc7l.g56039	Luc7l	62.695	3541	62.695	3541	5.7972	6049200	5197.7	48.246	1	0	0	0	TRUE
CAGE.Lce1l.g76377	Lce1l	173.66	10086	173.66	10086	5.8519	49132000	42249	48.227	1	0	0	0	TRUE
CAGE.Catsperd.g62462	Catsperd	161.22	9335.3	161.22	9335.3	5.8469	42082000	36250	48.184	1	0	0	0	TRUE
CAGE.Kansl1l.g19949	Kansl1l	197.54	11481	197.54	11481	5.8539	63662000	55097	48.072	1	0	0	0	TRUE
CAGE.Zfp11.g16978	Zfp11	165.69	9549.9	165.69	9549.9	5.8404	44032000	38355	47.917	1	0	0	0	TRUE
CAGE.AI464131.g21940	AI464131	112.95	6438.2	112.95	6438.2	5.8204	20004000	17425	47.916	1	0	0	0	TRUE
CAGE.Mroh7.g39564	Mroh7	180.62	10408	180.62	10408	5.8408	52303000	45815	47.783	1	0	0	0	TRUE
CAGE.Nr2f1.g28613	Nr2f1	65.183	3648.3	65.183	3648.3	5.785	6419300	5629.7	47.755	1	0	0	0	TRUE
CAGE.Rapgef3.g74030	Rapgef3	197.04	11374	197.04	11374	5.8439	62463000	54811	47.741	1	0	0	0	TRUE
CAGE.Csnk1g1.g34204	Csnk1g1	27.367	1502.2	27.367	1502.2	5.7277	1087600	954.78	47.731	1	0	0	0	TRUE
CAGE.Pggt1b.g55448	Pggt1b	118.92	6760.1	118.92	6760.1	5.8171	22052000	19374	47.712	1	0	0	0	TRUE
CAGE.Olfr1378.g5159	Olfr1378	95.038	5365.1	95.038	5365.1	5.8041	13887000	12216	47.682	1	0	0	0	TRUE
CAGE.Fosb.g49625	Fosb	61.7	3433.7	61.7	3433.7	5.7756	5685100	5029.8	47.545	1	0	0	0	TRUE
CAGE.Ltv1.g13661	Ltv1	42.792	2360.7	42.792	2360.7	5.753	2686200	2376.7	47.545	1	0	0	0	TRUE
CAGE.Pm20d2.g43761	Pm20d2	200.52	11481	200.52	11481	5.8323	63629000	56827	47.322	1	0	0	0	TRUE
CAGE.Ccdc101.g65245	Ccdc101	48.763	2682.6	48.763	2682.6	5.7529	3468500	3105.1	47.266	1	0	0	0	TRUE
CAGE.Larp6.g15717	Larp6	526.94	30903	526.94	30903	5.8713	461360000	416720	47.055	1	0	0	0	TRUE
CAGE.Gja6.g31500	Gja6	192.56	10945	192.56	10945	5.8214	57806000	52275	47.028	1	0	0	0	TRUE
CAGE.Myl2.g61248	Myl2	66.178	3648.3	66.178	3648.3	5.7635	6415800	5807.6	47.005	1	0	0	0	TRUE
CAGE.Gdf7.g76726	Gdf7	128.38	7189.3	128.38	7189.3	5.7964	24928000	22678	46.888	1	0	0	0	TRUE
CAGE.Aurkaip1.g20426	Aurkaip1	58.714	3219.1	58.714	3219.1	5.7529	4993900	4543.3	46.887	1	0	0	0	TRUE
CAGE.Ttc39d.g78113	Ttc39d	47.27	2575.3	47.27	2575.3	5.738	3195400	2913.6	46.834	1	0	0	0	TRUE
CAGE.Zrsr1.g11174	Zrsr1	91.057	5043.2	91.057	5043.2	5.776	12262000	11187	46.821	1	0	0	0	TRUE
CAGE.Tmem151b.g15686	Tmem151b	167.68	9442.6	167.68	9442.6	5.8069	43012000	39310	46.78	1	0	0	0	TRUE
CAGE.Gm6026.g1663	Gm6026	250.78	14271	250.78	14271	5.8249	98287000	90106	46.707	1	0	0	0	TRUE
CAGE.Pinlyp.g72386	Pinlyp	158.73	8906.1	158.73	8906.1	5.8013	38258000	35108	46.685	1	0	0	0	TRUE
CAGE.Tbx3.g26071	Tbx3	39.806	2146.1	39.806	2146.1	5.7174	2218100	2050	46.519	1	0	0	0	TRUE
CAGE.4931431F19Rik.g50099	4931431F19Rik	59.212	3219.1	59.212	3219.1	5.7409	4992400	4622.6	46.476	1	0	0	0	TRUE
CAGE.Trf.g57630	Trf	148.28	8262.3	148.28	8262.3	5.7906	32919000	30513	46.451	1	0	0	0	TRUE
CAGE.Tcf12.g16005	Tcf12	148.28	8262.3	148.28	8262.3	5.7906	32919000	30513	46.451	1	0	0	0	TRUE
CAGE.Rbm38.g3194	Rbm38	43.787	2360.7	43.787	2360.7	5.7206	2683900	2491.1	46.42	1	0	0	0	TRUE
CAGE.Troap.g34046	Troap	270.68	15344	270.68	15344	5.8197	113610000	105470	46.414	1	0	0	0	TRUE
CAGE.Drd3.g46174	Drd3	97.526	5365.1	97.526	5365.1	5.7672	13874000	12883	46.41	1	0	0	0	TRUE
CAGE.Olig1.g16321	Olig1	233.37	13091	233.37	13091	5.8038	82658000	77681	46.132	1	0	0	0	TRUE
CAGE.Slc4a1ap.g9692	Slc4a1ap	88.569	4828.6	88.569	4828.6	5.7528	11234000	10568	46.11	1	0	0	0	TRUE
CAGE.Vmn1r211.g71493	Vmn1r211	75.135	4077.5	75.135	4077.5	5.7433	8009500	7536.7	46.103	1	0	0	0	TRUE
CAGE.Cysltr1.g5548	Cysltr1	122.9	6760.1	122.9	6760.1	5.77	22026000	20733	46.095	1	0	0	0	TRUE
CAGE.Dlk1.g30927	Dlk1	113.45	6223.5	113.45	6223.5	5.7652	18667000	17584	46.078	1	0	0	0	TRUE
CAGE.Olfr1322.g54460	Olfr1322	30.352	1609.5	30.352	1609.5	5.6828	1246900	1178.8	45.995	1	0	0	0	TRUE
CAGE.Gm14347.g76953	Gm14347	26.372	1394.9	26.372	1394.9	5.6724	936480	885.5	45.991	1	0	0	0	TRUE
CAGE.Mettl11b.g79112	Mettl11b	96.531	5257.8	96.531	5257.8	5.7527	13319000	12614	45.956	1	0	0	0	TRUE
CAGE.Sh3pxd2a.g41729	Sh3pxd2a	20.401	1073	20.401	1073	5.6492	554010	526.08	45.893	1	0	0	0	TRUE
CAGE.Cep57.g72785	Cep57	46.275	2468	46.275	2468	5.7067	2932300	2789.4	45.852	1	0	0	0	TRUE
CAGE.Olfr901.g4945	Olfr901	104.49	5687	104.49	5687	5.7527	15582000	14847	45.816	1	0	0	0	TRUE
CAGE.Msantd3.g52372	Msantd3	159.72	8798.8	159.72	8798.8	5.7748	37317000	35562	45.811	1	0	0	0	TRUE
CAGE.Zfp113.g1602	Zfp113	91.057	4935.9	91.057	4935.9	5.7449	11736000	11187	45.806	1	0	0	0	TRUE
CAGE.Map3k2.g23306	Map3k2	56.227	3004.5	56.227	3004.5	5.7148	4346100	4157.3	45.725	1	0	0	0	TRUE
CAGE.Gm7030.g32794	Gm7030	156.24	8584.2	156.24	8584.2	5.7708	35515000	33984	45.718	1	0	0	0	TRUE
CAGE.Pof1b.g31040	Pof1b	101.01	5472.4	101.01	5472.4	5.7457	14426000	13847	45.647	1	0	0	0	TRUE
CAGE.Atm.g43602	Atm	3.9806	214.61	3.9806	214.61	5.4359	22181	21.305	45.632	1	0	0	0	TRUE
CAGE.Dimt1.g20955	Dimt1	3.9806	214.61	3.9806	214.61	5.4359	22181	21.305	45.632	1	0	0	0	TRUE
CAGE.Mecr.g18103	Mecr	3.9806	214.61	3.9806	214.61	5.4359	22181	21.305	45.632	1	0	0	0	TRUE
CAGE.Dph6.g39371	Dph6	3.9806	214.61	3.9806	214.61	5.4359	22181	21.305	45.632	1	0	0	0	TRUE
CAGE.Tln1.g58525	Tln1	87.574	4721.3	87.574	4721.3	5.7365	10736000	10325	45.602	1	0	0	0	TRUE
CAGE.Csrp3.g67546	Csrp3	133.85	7296.6	133.85	7296.6	5.758	25652000	24713	45.563	1	0	0	0	TRUE
CAGE.Adgrg3.g15999	Adgrg3	153.25	8369.6	153.25	8369.6	5.7619	33754000	32660	45.465	1	0	0	0	TRUE
CAGE.Ffar3.g39391	Ffar3	118.92	6438.2	118.92	6438.2	5.7467	19966000	19374	45.4	1	0	0	0	TRUE
CAGE.Elp2.g51517	Elp2	42.792	2253.4	42.792	2253.4	5.6859	2443300	2376.7	45.344	1	0	0	0	TRUE
CAGE.Man1c1.g69524	Man1c1	305.02	16954	305.02	16954	5.7919	138590000	134920	45.326	1	0	0	0	TRUE
CAGE.Wdr59.g18437	Wdr59	12.44	643.82	12.44	643.82	5.5843	199320	194.54	45.267	1	0	0	0	TRUE
CAGE.Usp2.g62756	Usp2	96.033	5150.5	96.033	5150.5	5.7304	12774000	12480	45.244	1	0	0	0	TRUE
CAGE.Ccdc42.g35294	Ccdc42	117.43	6330.9	117.43	6330.9	5.7405	19303000	18877	45.224	1	0	0	0	TRUE
CAGE.Rbak.g35605	Rbak	345.32	19207	345.32	19207	5.7935	177880000	174270	45.182	1	0	0	0	TRUE
CAGE.Slc13a2.g62145	Slc13a2	279.64	15452	279.64	15452	5.783	115090000	112790	45.175	1	0	0	0	TRUE
CAGE.Gm14124.g31769	Gm14124	51.251	2682.6	51.251	2682.6	5.6826	3461900	3438.3	44.875	1	0	0	0	TRUE
CAGE.Nat8l.g67374	Nat8l	79.115	4184.8	79.115	4184.8	5.7073	8428300	8379.8	44.851	1	0	0	0	TRUE
CAGE.Ttc39d.g25638	Ttc39d	47.27	2468	47.27	2468	5.6766	2929900	2913.6	44.846	1	0	0	0	TRUE
CAGE.Tph2.g48097	Tph2	172.66	9335.3	172.66	9335.3	5.7485	41977000	41751	44.842	1	0	0	0	TRUE
CAGE.Taldo1.g48432	Taldo1	93.048	4935.9	93.048	4935.9	5.7141	11727000	11696	44.781	1	0	0	0	TRUE
CAGE.Cep57l1.g78795	Cep57l1	95.038	5043.2	95.038	5043.2	5.7149	12242000	12216	44.77	1	0	0	0	TRUE
CAGE.Ints5.g49454	Ints5	20.898	1073	20.898	1073	5.6161	553490	552.37	44.766	1	0	0	0	TRUE
CAGE.Lgalsl.g63817	Lgalsl	101.01	5365.1	101.01	5365.1	5.7171	13855000	13847	44.736	1	0	0	0	TRUE
CAGE.Vmn1r200.g54092	Vmn1r200	37.319	1931.4	37.319	1931.4	5.6562	1793900	1796.7	44.686	1	0	0	0	TRUE
CAGE.Vps41.g74337	Vps41	37.319	1931.4	37.319	1931.4	5.6562	1793900	1796.7	44.686	1	0	0	0	TRUE
CAGE.Supt3.g21653	Supt3	35.328	1824.1	35.328	1824.1	5.6508	1599900	1606.5	44.63	1	0	0	0	TRUE
CAGE.Spam1.g62498	Spam1	65.681	3433.7	65.681	3433.7	5.6868	5671700	5718.3	44.539	1	0	0	0	TRUE
CAGE.Trio.g25988	Trio	63.69	3326.4	63.69	3326.4	5.6847	5322600	5368.4	44.53	1	0	0	0	TRUE
CAGE.Fanca.g75488	Fanca	101.51	5365.1	101.51	5365.1	5.7101	13853000	13987	44.506	1	0	0	0	TRUE
CAGE.Ccdc173.g60411	Ccdc173	193.56	10408	193.56	10408	5.7415	52171000	52833	44.44	1	0	0	0	TRUE
CAGE.Slc43a2.g22523	Slc43a2	127.38	6760.1	127.38	6760.1	5.7188	21996000	22318	44.398	1	0	0	0	TRUE
CAGE.Terf2ip.g54287	Terf2ip	47.768	2468	47.768	2468	5.6618	2928700	2976.7	44.359	1	0	0	0	TRUE
CAGE.Sar1b.g22242	Sar1b	168.68	9013.4	168.68	9013.4	5.7313	39115000	39793	44.339	1	0	0	0	TRUE
CAGE.Olfr1388.g70421	Olfr1388	88.072	4614	88.072	4614	5.6952	10242000	10446	44.282	1	0	0	0	TRUE
CAGE.Pctp.g51754	Pctp	43.787	2253.4	43.787	2253.4	5.6535	2441100	2491.1	44.27	1	0	0	0	TRUE
CAGE.Olfr1229.g62954	Olfr1229	348.31	18993	348.31	18993	5.7649	173800000	177400	44.266	1	0	0	0	TRUE
CAGE.Gid4.g863	Gid4	74.139	3862.9	74.139	3862.9	5.6843	7177300	7333.1	44.244	1	0	0	0	TRUE
CAGE.Esyt3.g70411	Esyt3	136.34	7189.3	136.34	7189.3	5.7103	24872000	25668	44.022	1	0	0	0	TRUE
CAGE.Pax6.g42200	Pax6	212.96	11374	212.96	11374	5.7324	62285000	64331	44.004	1	0	0	0	TRUE
CAGE.Sars.g66327	Sars	80.608	4184.8	80.608	4184.8	5.6806	8422200	8707.9	43.982	1	0	0	0	TRUE
CAGE.Ube4b.g77281	Ube4b	14.927	751.12	14.927	751.12	5.5614	270990	280.26	43.975	1	0	0	0	TRUE
CAGE.Kansl3.g62739	Kansl3	23.386	1180.3	23.386	1180.3	5.5982	669260	693.79	43.924	1	0	0	0	TRUE
CAGE.Pomk.g43709	Pomk	23.386	1180.3	23.386	1180.3	5.5982	669260	693.79	43.924	1	0	0	0	TRUE
CAGE.Mastl.g42062	Mastl	23.386	1180.3	23.386	1180.3	5.5982	669260	693.79	43.924	1	0	0	0	TRUE
CAGE.Myo9a.g29872	Myo9a	282.13	15130	282.13	15130	5.7399	110220000	114870	43.807	1	0	0	0	TRUE
CAGE.Olfr175-ps1.g22728	Olfr175-ps1	231.87	12340	231.87	12340	5.7278	73301000	76660	43.731	1	0	0	0	TRUE
CAGE.Palm2.g66424	Palm2	149.27	7833.1	149.27	7833.1	5.7041	29520000	30937	43.686	1	0	0	0	TRUE
CAGE.Kcng3.g36402	Kcng3	79.115	4077.5	79.115	4077.5	5.6698	7993500	8379.8	43.678	1	0	0	0	TRUE
CAGE.Ugt1a10.g39543	Ugt1a10	79.115	4077.5	79.115	4077.5	5.6698	7993500	8379.8	43.678	1	0	0	0	TRUE
CAGE.Ceacam3.g38965	Ceacam3	52.744	2682.6	52.744	2682.6	5.6419	3458000	3646.6	43.549	1	0	0	0	TRUE
CAGE.Erap1.g34937	Erap1	149.77	7833.1	149.77	7833.1	5.6993	29517000	31149	43.534	1	0	0	0	TRUE
CAGE.Tepp.g30168	Tepp	147.78	7725.8	147.78	7725.8	5.6986	28713000	30303	43.532	1	0	0	0	TRUE
CAGE.Agps.g66503	Agps	137.83	7189.3	137.83	7189.3	5.6947	24861000	26251	43.522	1	0	0	0	TRUE
CAGE.Rundc1.g67163	Rundc1	208.49	10945	208.49	10945	5.7074	57635000	61574	43.267	1	0	0	0	TRUE
CAGE.Fopnl.g65714	Fopnl	88.072	4506.7	88.072	4506.7	5.6613	9762200	10446	43.233	1	0	0	0	TRUE
CAGE.Efhd2.g33588	Efhd2	55.231	2789.9	55.231	2789.9	5.6332	3739100	4007.9	43.196	1	0	0	0	TRUE
CAGE.Hadhb.g46977	Hadhb	67.671	3433.7	67.671	3433.7	5.6443	5665000	6079.6	43.169	1	0	0	0	TRUE
CAGE.Irgm2.g41716	Irgm2	187.09	9764.5	187.09	9764.5	5.6982	45864000	49260	43.152	1	0	0	0	TRUE
CAGE.Clmp.g30528	Clmp	82.101	4184.8	82.101	4184.8	5.6545	8416100	9042.5	43.144	1	0	0	0	TRUE
CAGE.Usp22.g47495	Usp22	82.101	4184.8	82.101	4184.8	5.6545	8416100	9042.5	43.144	1	0	0	0	TRUE
CAGE.Elac2.g75176	Elac2	6.4685	321.91	6.4685	321.91	5.4342	49751	53.672	43.057	1	0	0	0	TRUE
CAGE.Anks1b.g40222	Anks1b	243.81	12769	243.81	12769	5.7049	78440000	85022	42.956	1	0	0	0	TRUE
CAGE.Pih1d1.g38510	Pih1d1	59.71	3004.5	59.71	3004.5	5.6295	4335800	4702.6	42.942	1	0	0	0	TRUE
CAGE.Zfp648.g11029	Zfp648	84.589	4292.1	84.589	4292.1	5.6485	8851600	9614.7	42.91	1	0	0	0	TRUE
CAGE.Skap2.g18007	Skap2	38.811	1931.4	38.811	1931.4	5.6011	1791000	1946.6	42.897	1	0	0	0	TRUE
CAGE.Mcpt4.g13638	Mcpt4	234.36	12232	234.36	12232	5.6998	71978000	78365	42.86	1	0	0	0	TRUE
CAGE.Eif2ak2.g63611	Eif2ak2	68.168	3433.7	68.168	3433.7	5.6339	5663300	6171.8	42.84	1	0	0	0	TRUE
CAGE.Dnm1l.g44634	Dnm1l	80.608	4077.5	80.608	4077.5	5.6432	7987600	8707.9	42.832	1	0	0	0	TRUE
CAGE.Coq3.g54652	Coq3	55.729	2789.9	55.729	2789.9	5.6205	3737800	4082.2	42.793	1	0	0	0	TRUE
CAGE.Dennd6a.g36196	Dennd6a	150.27	7725.8	150.27	7725.8	5.6747	28694000	31363	42.776	1	0	0	0	TRUE
CAGE.Dsc2.g68670	Dsc2	76.627	3862.9	76.627	3862.9	5.6373	7167900	7847.5	42.741	1	0	0	0	TRUE
CAGE.Dck.g74467	Dck	64.188	3219.1	64.188	3219.1	5.6263	4976700	5454.8	42.716	1	0	0	0	TRUE
CAGE.Laptm4b.g5995	Laptm4b	113.95	5794.3	113.95	5794.3	5.6559	16133000	17743	42.645	1	0	0	0	TRUE
CAGE.Arhgap4.g46867	Arhgap4	43.289	2146.1	43.289	2146.1	5.5992	2210800	2433.6	42.625	1	0	0	0	TRUE
CAGE.Olfr787.g38782	Olfr787	111.96	5687	111.96	5687	5.6541	15541000	17111	42.62	1	0	0	0	TRUE
CAGE.Bik.g71820	Bik	111.96	5687	111.96	5687	5.6541	15541000	17111	42.62	1	0	0	0	TRUE
CAGE.Fezf1.g60287	Fezf1	126.39	6438.2	126.39	6438.2	5.6596	19919000	21960	42.593	1	0	0	0	TRUE
CAGE.Stac3.g32853	Stac3	70.656	3541	70.656	3541	5.6273	6021600	6643.1	42.578	1	0	0	0	TRUE
CAGE.Stxbp5l.g22070	Stxbp5l	70.656	3541	70.656	3541	5.6273	6021600	6643.1	42.578	1	0	0	0	TRUE
CAGE.Eef1a1.g75654	Eef1a1	1.9903	107.3	1.9903	107.3	5.1786	5545.3	6.1318	42.529	1	0	0	0	TRUE
CAGE.Adss.g63981	Adss	1.9903	107.3	1.9903	107.3	5.1786	5545.3	6.1318	42.529	1	0	0	0	TRUE
CAGE.Rps29.g6980	Rps29	1.9903	107.3	1.9903	107.3	5.1786	5545.3	6.1318	42.529	1	0	0	0	TRUE
CAGE.Fam98b.g38576	Fam98b	1.9903	107.3	1.9903	107.3	5.1786	5545.3	6.1318	42.529	1	0	0	0	TRUE
CAGE.Vmn1r128.g61537	Vmn1r128	1.9903	107.3	1.9903	107.3	5.1786	5545.3	6.1318	42.529	1	0	0	0	TRUE
CAGE.Kti12.g68318	Kti12	1.9903	107.3	1.9903	107.3	5.1786	5545.3	6.1318	42.529	1	0	0	0	TRUE
CAGE.Vmn2r44.g3003	Vmn2r44	1.9903	107.3	1.9903	107.3	5.1786	5545.3	6.1318	42.529	1	0	0	0	TRUE
CAGE.Psmc2.g33623	Psmc2	1.9903	107.3	1.9903	107.3	5.1786	5545.3	6.1318	42.529	1	0	0	0	TRUE
CAGE.Pcid2.g28563	Pcid2	1.9903	107.3	1.9903	107.3	5.1786	5545.3	6.1318	42.529	1	0	0	0	TRUE
CAGE.Vmn1r198.g70812	Vmn1r198	1.9903	107.3	1.9903	107.3	5.1786	5545.3	6.1318	42.529	1	0	0	0	TRUE
CAGE.Tmx2.g47379	Tmx2	1.9903	107.3	1.9903	107.3	5.1786	5545.3	6.1318	42.529	1	0	0	0	TRUE
CAGE.Rpa2.g9927	Rpa2	1.9903	107.3	1.9903	107.3	5.1786	5545.3	6.1318	42.529	1	0	0	0	TRUE
CAGE.Afg3l2.g58958	Afg3l2	1.9903	107.3	1.9903	107.3	5.1786	5545.3	6.1318	42.529	1	0	0	0	TRUE
CAGE.Nelfcd.g18471	Nelfcd	1.9903	107.3	1.9903	107.3	5.1786	5545.3	6.1318	42.529	1	0	0	0	TRUE
CAGE.Zwilch.g60395	Zwilch	1.9903	107.3	1.9903	107.3	5.1786	5545.3	6.1318	42.529	1	0	0	0	TRUE
CAGE.Vmn1r119.g26041	Vmn1r119	1.9903	107.3	1.9903	107.3	5.1786	5545.3	6.1318	42.529	1	0	0	0	TRUE
CAGE.Tkt.g24444	Tkt	1.9903	107.3	1.9903	107.3	5.1786	5545.3	6.1318	42.529	1	0	0	0	TRUE
CAGE.Naa25.g18349	Naa25	1.9903	107.3	1.9903	107.3	5.1786	5545.3	6.1318	42.529	1	0	0	0	TRUE
CAGE.Srebf1.g68258	Srebf1	1.9903	107.3	1.9903	107.3	5.1786	5545.3	6.1318	42.529	1	0	0	0	TRUE
CAGE.Exosc10.g21405	Exosc10	1.9903	107.3	1.9903	107.3	5.1786	5545.3	6.1318	42.529	1	0	0	0	TRUE
CAGE.Psmc1.g52347	Psmc1	1.9903	107.3	1.9903	107.3	5.1786	5545.3	6.1318	42.529	1	0	0	0	TRUE
CAGE.Tmem30a.g62747	Tmem30a	1.9903	107.3	1.9903	107.3	5.1786	5545.3	6.1318	42.529	1	0	0	0	TRUE
CAGE.Prr12.g56857	Prr12	1.9903	107.3	1.9903	107.3	5.1786	5545.3	6.1318	42.529	1	0	0	0	TRUE
CAGE.Fam20b.g4133	Fam20b	1.9903	107.3	1.9903	107.3	5.1786	5545.3	6.1318	42.529	1	0	0	0	TRUE
CAGE.Taf5l.g6077	Taf5l	1.9903	107.3	1.9903	107.3	5.1786	5545.3	6.1318	42.529	1	0	0	0	TRUE
CAGE.Mcm7.g10220	Mcm7	1.9903	107.3	1.9903	107.3	5.1786	5545.3	6.1318	42.529	1	0	0	0	TRUE
CAGE.Fam96b.g30795	Fam96b	1.9903	107.3	1.9903	107.3	5.1786	5545.3	6.1318	42.529	1	0	0	0	TRUE
CAGE.Nol12.g7883	Nol12	1.9903	107.3	1.9903	107.3	5.1786	5545.3	6.1318	42.529	1	0	0	0	TRUE
CAGE.Rad9a.g2280	Rad9a	1.9903	107.3	1.9903	107.3	5.1786	5545.3	6.1318	42.529	1	0	0	0	TRUE
CAGE.Fxyd1.g11584	Fxyd1	79.115	3970.2	79.115	3970.2	5.6314	7570300	8379.8	42.506	1	0	0	0	TRUE
CAGE.Plcb3.g77840	Plcb3	77.125	3862.9	77.125	3862.9	5.6281	7166000	7952.5	42.452	1	0	0	0	TRUE
CAGE.Otud6a.g66620	Otud6a	32.84	1609.5	32.84	1609.5	5.5727	1243000	1384.1	42.38	1	0	0	0	TRUE
CAGE.Ajap1.g45327	Ajap1	32.84	1609.5	32.84	1609.5	5.5727	1243000	1384.1	42.38	1	0	0	0	TRUE
CAGE.Olfr589.g74914	Olfr589	259.24	13413	259.24	13413	5.6877	86508000	96484	42.346	1	0	0	0	TRUE
CAGE.Zbtb7a.g37908	Zbtb7a	73.144	3648.3	73.144	3648.3	5.6211	6390800	7132.3	42.333	1	0	0	0	TRUE
CAGE.Caly.g29732	Caly	188.58	9657.2	188.58	9657.2	5.6709	44828000	50073	42.314	1	0	0	0	TRUE
CAGE.Fto.g33568	Fto	327.91	17061	327.91	17061	5.697	140000000	156630	42.28	1	0	0	0	TRUE
CAGE.Dis3l2.g13774	Dis3l2	19.903	965.72	19.903	965.72	5.5313	447290	500.45	42.279	1	0	0	0	TRUE
CAGE.AU022751.g42749	AU022751	79.613	3970.2	79.613	3970.2	5.6224	7568300	8488.5	42.228	1	0	0	0	TRUE
CAGE.N4bp2.g18258	N4bp2	88.072	4399.4	88.072	4399.4	5.6265	9293800	10446	42.183	1	0	0	0	TRUE
CAGE.Kat6b.g1086	Kat6b	67.173	3326.4	67.173	3326.4	5.609	5311200	5988.2	42.117	1	0	0	0	TRUE
CAGE.Tmem56.g2069	Tmem56	75.632	3755.6	75.632	3755.6	5.6153	6771000	7639.5	42.103	1	0	0	0	TRUE
CAGE.Coa5.g48719	Coa5	24.381	1180.3	24.381	1180.3	5.5405	668110	755.01	42.069	1	0	0	0	TRUE
CAGE.Bcl6b.g58090	Bcl6b	50.256	2468	50.256	2468	5.59	2922600	3302.9	42.068	1	0	0	0	TRUE
CAGE.Mitf.g11773	Mitf	90.56	4506.7	90.56	4506.7	5.6215	9751200	11062	41.989	1	0	0	0	TRUE
CAGE.Ybx2.g22922	Ybx2	302.03	15559	302.03	15559	5.6822	116390000	132210	41.96	1	0	0	0	TRUE
CAGE.Angptl7.g74947	Angptl7	54.734	2682.6	54.734	2682.6	5.5895	3452700	3934.2	41.896	1	0	0	0	TRUE
CAGE.Mau2.g51205	Mau2	28.86	1394.9	28.86	1394.9	5.5469	933080	1063.7	41.885	1	0	0	0	TRUE
CAGE.Thap4.g43017	Thap4	151.26	7618.5	151.26	7618.5	5.645	27880000	31792	41.879	1	0	0	0	TRUE
CAGE.Fancf.g72448	Fancf	13.435	643.82	13.435	643.82	5.4813	198690	226.9	41.849	1	0	0	0	TRUE
CAGE.Tmem199.g33001	Tmem199	84.589	4184.8	84.589	4184.8	5.6119	8405900	9614.7	41.816	1	0	0	0	TRUE
CAGE.Fst.g68439	Fst	84.589	4184.8	84.589	4184.8	5.6119	8405900	9614.7	41.816	1	0	0	0	TRUE
CAGE.Boll.g3467	Boll	17.913	858.42	17.913	858.42	5.5059	353230	404.52	41.79	1	0	0	0	TRUE
CAGE.Rapgef6.g13906	Rapgef6	17.913	858.42	17.913	858.42	5.5059	353230	404.52	41.79	1	0	0	0	TRUE
CAGE.Ccdc54.g34222	Ccdc54	8.9564	429.21	8.9564	429.21	5.4333	88307	101.38	41.739	1	0	0	0	TRUE
CAGE.Numa1.g15741	Numa1	99.516	4935.9	99.516	4935.9	5.6181	11695000	13429	41.735	1	0	0	0	TRUE
CAGE.C330027C09Rik.g15202	C330027C09Rik	33.338	1609.5	33.338	1609.5	5.5516	1242200	1427.2	41.722	1	0	0	0	TRUE
CAGE.Skint4.g31639	Skint4	217.94	11052	217.94	11052	5.6578	58690000	67468	41.711	1	0	0	0	TRUE
CAGE.Hoxa3.g9724	Hoxa3	116.43	5794.3	116.43	5794.3	5.625	16119000	18549	41.689	1	0	0	0	TRUE
CAGE.Fbxo24.g35516	Fbxo24	80.608	3970.2	80.608	3970.2	5.6047	7564400	8707.9	41.682	1	0	0	0	TRUE
CAGE.Rnasel.g24829	Rnasel	288.1	14700	288.1	14700	5.6683	103860000	119940	41.615	1	0	0	0	TRUE
CAGE.Akt1.g62771	Akt1	26.869	1287.6	26.869	1287.6	5.531	794760	919.8	41.571	1	0	0	0	TRUE
CAGE.Tpbpb.g76862	Tpbpb	276.16	14057	276.16	14057	5.6645	94951000	109920	41.566	1	0	0	0	TRUE
CAGE.Nfkb2.g9203	Nfkb2	118.92	5901.6	118.92	5901.6	5.6212	16720000	19374	41.545	1	0	0	0	TRUE
CAGE.Zfp618.g75113	Zfp618	135.84	6760.1	135.84	6760.1	5.6267	21940000	25476	41.502	1	0	0	0	TRUE
CAGE.Olfr187.g1723	Olfr187	61.7	3004.5	61.7	3004.5	5.583	4330000	5029.8	41.494	1	0	0	0	TRUE
CAGE.Cfap20.g18696	Cfap20	98.023	4828.6	98.023	4828.6	5.608	11189000	13018	41.461	1	0	0	0	TRUE
CAGE.Gpr63.g72036	Gpr63	89.564	4399.4	89.564	4399.4	5.6025	9287400	10813	41.446	1	0	0	0	TRUE
CAGE.Acad11.g12144	Acad11	98.521	4828.6	98.521	4828.6	5.6008	11187000	13154	41.242	1	0	0	0	TRUE
CAGE.Smok2a.g19157	Smok2a	20.401	965.72	20.401	965.72	5.4974	446820	526.08	41.215	1	0	0	0	TRUE
CAGE.Amer1.g335	Amer1	24.879	1180.3	24.879	1180.3	5.5125	667530	786.63	41.197	1	0	0	0	TRUE
CAGE.Olfr285.g5239	Olfr285	68.666	3326.4	68.666	3326.4	5.5778	5306300	6264.6	41.159	1	0	0	0	TRUE
CAGE.Apol6.g71598	Apol6	428.42	21890	428.42	21890	5.6718	230290000	271890	41.159	1	0	0	0	TRUE
CAGE.Scara5.g63358	Scara5	258.24	12984	258.24	12984	5.6463	80967000	95722	41.131	1	0	0	0	TRUE
CAGE.Nms.g18077	Nms	55.729	2682.6	55.729	2682.6	5.5639	3450100	4082.2	41.113	1	0	0	0	TRUE
CAGE.Lrrc8a.g35620	Lrrc8a	94.54	4614	94.54	4614	5.5941	10213000	12085	41.112	1	0	0	0	TRUE
CAGE.Gm6034.g35353	Gm6034	60.207	2897.2	60.207	2897.2	5.5653	4024200	4783.4	41.019	1	0	0	0	TRUE
CAGE.Ttc22.g76945	Ttc22	126.88	6223.5	126.88	6223.5	5.6051	18585000	22138	40.975	1	0	0	0	TRUE
CAGE.Zfp759.g40554	Zfp759	90.56	4399.4	90.56	4399.4	5.5868	9283100	11062	40.968	1	0	0	0	TRUE
CAGE.Ehd4.g44545	Ehd4	53.739	2575.3	53.739	2575.3	5.5566	3179000	3789	40.964	1	0	0	0	TRUE
CAGE.Tnfaip8l3.g64450	Tnfaip8l3	246.8	12340	246.8	12340	5.6381	73120000	87182	40.956	1	0	0	0	TRUE
CAGE.B3galt1.g64735	B3galt1	255.26	12769	255.26	12769	5.639	78297000	93454	40.934	1	0	0	0	TRUE
CAGE.Cyp2j8.g79122	Cyp2j8	169.67	8369.6	169.67	8369.6	5.616	33619000	40278	40.858	1	0	0	0	TRUE
CAGE.BC048507.g43508	BC048507	93.048	4506.7	93.048	4506.7	5.5829	9740200	11696	40.812	1	0	0	0	TRUE
CAGE.Dpm1.g71084	Dpm1	93.048	4506.7	93.048	4506.7	5.5829	9740200	11696	40.812	1	0	0	0	TRUE
CAGE.Ctnnbl1.g31032	Ctnnbl1	4.4782	214.61	4.4782	214.61	5.2985	22077	26.572	40.764	1	0	0	0	TRUE
CAGE.Supv3l1.g22679	Supv3l1	4.4782	214.61	4.4782	214.61	5.2985	22077	26.572	40.764	1	0	0	0	TRUE
CAGE.Cnot2.g49045	Cnot2	4.4782	214.61	4.4782	214.61	5.2985	22077	26.572	40.764	1	0	0	0	TRUE
CAGE.Flcn.g44941	Flcn	4.4782	214.61	4.4782	214.61	5.2985	22077	26.572	40.764	1	0	0	0	TRUE
CAGE.Ift122.g51022	Ift122	110.46	5365.1	110.46	5365.1	5.5892	13806000	16645	40.729	1	0	0	0	TRUE
CAGE.Fam26e.g47220	Fam26e	40.802	1931.4	40.802	1931.4	5.5307	1787300	2156.1	40.717	1	0	0	0	TRUE
CAGE.E2f7.g55875	E2f7	121.41	5901.6	121.41	5901.6	5.5916	16706000	20218	40.652	1	0	0	0	TRUE
CAGE.Ccdc93.g55078	Ccdc93	18.41	858.42	18.41	858.42	5.4685	352810	427.51	40.627	1	0	0	0	TRUE
CAGE.Gtf3a.g26238	Gtf3a	134.35	6545.5	134.35	6545.5	5.596	20551000	24903	40.626	1	0	0	0	TRUE
CAGE.Gja4.g56061	Gja4	119.42	5794.3	119.42	5794.3	5.5888	16102000	19541	40.596	1	0	0	0	TRUE
CAGE.Tfap4.g72429	Tfap4	115.44	5579.7	115.44	5579.7	5.5828	14929000	18224	40.477	1	0	0	0	TRUE
CAGE.control.g77496	CAGE.control.g77496	38.811	1824.1	38.811	1824.1	5.5187	1593700	1946.6	40.465	1	0	0	0	TRUE
CAGE.Pramef17.g49722	Pramef17	34.333	1609.5	34.333	1609.5	5.5104	1240600	1515.5	40.463	1	0	0	0	TRUE
CAGE.Trim33.g5374	Trim33	43.289	2038.7	43.289	2038.7	5.5253	1990900	2433.6	40.45	1	0	0	0	TRUE
CAGE.Sycp2.g77718	Sycp2	106.98	5150.5	106.98	5150.5	5.5762	12719000	15583	40.403	1	0	0	0	TRUE
CAGE.l7Rn6.g71669	l7Rn6	52.246	2468	52.246	2468	5.5351	2917800	3576.5	40.394	1	0	0	0	TRUE
CAGE.Mkrn2os.g60983	Mkrn2os	94.043	4506.7	94.043	4506.7	5.5677	9735800	11954	40.359	1	0	0	0	TRUE
CAGE.1810011H11Rik.g14122	1810011H11Rik	256.75	12662	256.75	12662	5.6185	76941000	94585	40.335	1	0	0	0	TRUE
CAGE.Rragc.g38068	Rragc	13.932	643.82	13.932	643.82	5.4324	198380	244.04	40.321	1	0	0	0	TRUE
CAGE.Morf4l1.g57620	Morf4l1	13.932	643.82	13.932	643.82	5.4324	198380	244.04	40.321	1	0	0	0	TRUE
CAGE.Mink1.g29468	Mink1	98.521	4721.3	98.521	4721.3	5.5684	10685000	13154	40.306	1	0	0	0	TRUE
CAGE.Tspan33.g33858	Tspan33	172.16	8369.6	172.16	8369.6	5.5951	33599000	41504	40.238	1	0	0	0	TRUE
CAGE.Vstm5.g35437	Vstm5	144.3	6974.7	144.3	6974.7	5.5852	23327000	28850	40.213	1	0	0	0	TRUE
CAGE.Rsl1d1.g68526	Rsl1d1	45.777	2146.1	45.777	2146.1	5.5204	2205600	2728.4	40.209	1	0	0	0	TRUE
CAGE.Fam214b.g22393	Fam214b	36.821	1716.8	36.821	1716.8	5.5053	1411200	1748.1	40.181	1	0	0	0	TRUE
CAGE.Nln.g32284	Nln	32.343	1502.2	32.343	1502.2	5.4946	1080300	1341.7	40.129	1	0	0	0	TRUE
CAGE.Olfr1506.g62639	Olfr1506	27.864	1287.6	27.864	1287.6	5.4804	793510	990.43	40.029	1	0	0	0	TRUE
CAGE.Slc24a1.g969	Slc24a1	27.864	1287.6	27.864	1287.6	5.4804	793510	990.43	40.029	1	0	0	0	TRUE
CAGE.Mrps18a.g35782	Mrps18a	6.9661	321.91	6.9661	321.91	5.3411	49594	61.974	40.006	1	0	0	0	TRUE
CAGE.Dusp27.g33036	Dusp27	158.23	7618.5	158.23	7618.5	5.5805	27828000	34881	39.945	1	0	0	0	TRUE
CAGE.Usp46.g76616	Usp46	151.76	7296.6	151.76	7296.6	5.5781	25524000	32008	39.936	1	0	0	0	TRUE
CAGE.Iqub.g44234	Iqub	116.93	5579.7	116.93	5579.7	5.5644	14921000	18713	39.934	1	0	0	0	TRUE
CAGE.Pigm.g15632	Pigm	39.309	1824.1	39.309	1824.1	5.5008	1592800	1998	39.93	1	0	0	0	TRUE
CAGE.Ccdc60.g77289	Ccdc60	222.92	10838	222.92	10838	5.5971	56335000	70681	39.926	1	0	0	0	TRUE
CAGE.Larp1b.g64129	Larp1b	143.3	6867.4	143.3	6867.4	5.5728	22606000	28442	39.87	1	0	0	0	TRUE
CAGE.Ppm1a.g61446	Ppm1a	23.386	1073	23.386	1073	5.4608	550870	693.79	39.85	1	0	0	0	TRUE
CAGE.Olfr1042.g36746	Olfr1042	195.55	9442.6	195.55	9442.6	5.5864	42754000	53959	39.808	1	0	0	0	TRUE
CAGE.Zbtb24.g44253	Zbtb24	176.14	8476.9	176.14	8476.9	5.5807	34451000	43505	39.797	1	0	0	0	TRUE
CAGE.Sipa1l2.g26036	Sipa1l2	150.27	7189.3	150.27	7189.3	5.5709	24774000	31363	39.747	1	0	0	0	TRUE
CAGE.Gm20823.g15992	Gm20823	30.352	1394.9	30.352	1394.9	5.4765	931040	1178.8	39.745	1	0	0	0	TRUE
CAGE.Spock1.g20689	Spock1	243.32	11803	243.32	11803	5.5944	66816000	84664	39.729	1	0	0	0	TRUE
CAGE.Spata21.g39120	Spata21	121.91	5794.3	121.91	5794.3	5.5593	16088000	20389	39.726	1	0	0	0	TRUE
CAGE.Ms4a4d.g55250	Ms4a4d	41.797	1931.4	41.797	1931.4	5.4968	1785400	2265	39.705	1	0	0	0	TRUE
CAGE.Foxp1.g19132	Foxp1	41.797	1931.4	41.797	1931.4	5.4968	1785400	2265	39.705	1	0	0	0	TRUE
CAGE.Plscr4.g4093	Plscr4	183.11	8798.8	183.11	8798.8	5.5788	37115000	47124	39.689	1	0	0	0	TRUE
CAGE.Jak1.g66522	Jak1	53.241	2468	53.241	2468	5.5084	2915400	3717.5	39.604	1	0	0	0	TRUE
CAGE.Thap2.g7768	Thap2	166.19	7940.4	166.19	7940.4	5.5698	30219000	38593	39.573	1	0	0	0	TRUE
CAGE.Man2c1.g73685	Man2c1	25.874	1180.3	25.874	1180.3	5.458	666380	851.87	39.554	1	0	0	0	TRUE
CAGE.Pvalb.g43037	Pvalb	82.598	3862.9	82.598	3862.9	5.5304	7145300	9155.5	39.508	1	0	0	0	TRUE
CAGE.Akap3.g72588	Akap3	60.207	2789.9	60.207	2789.9	5.5109	3725500	4783.4	39.468	1	0	0	0	TRUE
CAGE.Slc25a17.g48137	Slc25a17	60.207	2789.9	60.207	2789.9	5.5109	3725500	4783.4	39.468	1	0	0	0	TRUE
CAGE.Cux1.g18651	Cux1	330.89	16095	330.89	16095	5.5999	124260000	159590	39.462	1	0	0	0	TRUE
CAGE.Klra3.g63273	Klra3	104.99	4935.9	104.99	4935.9	5.5416	11669000	14993	39.454	1	0	0	0	TRUE
CAGE.Stk39.g2534	Stk39	55.729	2575.3	55.729	2575.3	5.505	3174000	4082.2	39.434	1	0	0	0	TRUE
CAGE.Crebbp.g13491	Crebbp	39.806	1824.1	39.806	1824.1	5.4831	1591900	2050	39.409	1	0	0	0	TRUE
CAGE.Tnfsf18.g34947	Tnfsf18	51.251	2360.7	51.251	2360.7	5.4982	2666700	3438.3	39.385	1	0	0	0	TRUE
CAGE.Tbc1d1.g60445	Tbc1d1	35.328	1609.5	35.328	1609.5	5.4703	1239100	1606.5	39.275	1	0	0	0	TRUE
CAGE.Eps8.g44779	Eps8	87.574	4077.5	87.574	4077.5	5.525	7959700	10325	39.266	1	0	0	0	TRUE
CAGE.Nme3.g75933	Nme3	118.92	5579.7	118.92	5579.7	5.5403	14910000	19374	39.232	1	0	0	0	TRUE
CAGE.Klra6.g69164	Klra6	53.739	2468	53.739	2468	5.4952	2914200	3789	39.221	1	0	0	0	TRUE
CAGE.Yes1.g24858	Yes1	42.294	1931.4	42.294	1931.4	5.4801	1784400	2320.5	39.217	1	0	0	0	TRUE
CAGE.Igfbp5.g42290	Igfbp5	167.68	7940.4	167.68	7940.4	5.557	30207000	39310	39.203	1	0	0	0	TRUE
CAGE.Olfr1093.g2479	Olfr1093	172.16	8155	172.16	8155	5.5577	31863000	41504	39.184	1	0	0	0	TRUE
CAGE.Zdhhc19.g41538	Zdhhc19	279.64	13413	279.64	13413	5.5789	86240000	112790	39.105	1	0	0	0	TRUE
CAGE.Gatad1.g11014	Gatad1	143.8	6760.1	143.8	6760.1	5.5451	21887000	28646	39.091	1	0	0	0	TRUE
CAGE.Gm1587.g34289	Gm1587	216.94	10301	216.94	10301	5.5628	50845000	66834	39.007	1	0	0	0	TRUE
CAGE.Ceacam10.g28972	Ceacam10	63.193	2897.2	63.193	2897.2	5.4966	4015700	5282.7	38.991	1	0	0	0	TRUE
CAGE.H2-Oa.g54509	H2-Oa	126.39	5901.6	126.39	5901.6	5.5341	16677000	21960	38.972	1	0	0	0	TRUE
CAGE.4930522H14Rik.g56927	4930522H14Rik	40.304	1824.1	40.304	1824.1	5.4656	1591000	2102.7	38.901	1	0	0	0	TRUE
CAGE.Zkscan8.g15293	Zkscan8	40.304	1824.1	40.304	1824.1	5.4656	1591000	2102.7	38.901	1	0	0	0	TRUE
CAGE.Ddx39b.g34876	Ddx39b	14.43	643.82	14.43	643.82	5.3851	198060	261.82	38.897	1	0	0	0	TRUE
CAGE.Efcc1.g32578	Efcc1	106.48	4935.9	106.48	4935.9	5.5214	11662000	15434	38.873	1	0	0	0	TRUE
CAGE.Eno3.g13090	Eno3	117.93	5472.4	117.93	5472.4	5.5243	14335000	19042	38.803	1	0	0	0	TRUE
CAGE.Atp6v1g3.g49557	Atp6v1g3	113.45	5257.8	113.45	5257.8	5.522	13232000	17584	38.795	1	0	0	0	TRUE
CAGE.S1pr2.g4389	S1pr2	84.091	3862.9	84.091	3862.9	5.5049	7139700	9498.8	38.772	1	0	0	0	TRUE
CAGE.C1qa.g14387	C1qa	218.44	10301	218.44	10301	5.553	50829000	67786	38.726	1	0	0	0	TRUE
CAGE.Sh2d4a.g67597	Sh2d4a	35.826	1609.5	35.826	1609.5	5.4507	1238300	1653	38.707	1	0	0	0	TRUE
CAGE.Olfr1241.g20740	Olfr1241	149.77	6974.7	149.77	6974.7	5.5319	23290000	31149	38.67	1	0	0	0	TRUE
CAGE.Slc7a14.g68420	Slc7a14	109.47	5043.2	109.47	5043.2	5.5129	12171000	16338	38.599	1	0	0	0	TRUE
CAGE.Malsu1.g14767	Malsu1	28.86	1287.6	28.86	1287.6	5.4315	792250	1063.7	38.595	1	0	0	0	TRUE
CAGE.Ucn.g13250	Ucn	129.87	6008.9	129.87	6008.9	5.5212	17282000	23224	38.578	1	0	0	0	TRUE
CAGE.Mga.g69872	Mga	186.1	8691.5	186.1	8691.5	5.5379	36171000	48721	38.533	1	0	0	0	TRUE
CAGE.Vmn1r212.g26178	Vmn1r212	54.734	2468	54.734	2468	5.4692	2911800	3934.2	38.474	1	4.9407e-324	9.8813e-324	1.581e-322	TRUE
CAGE.Ano4.g4041	Ano4	31.348	1394.9	31.348	1394.9	5.4314	929680	1258.9	38.432	1	2.4703e-323	4.9407e-323	7.9545e-322	TRUE
CAGE.Ptgfrn.g13285	Ptgfrn	168.68	7833.1	168.68	7833.1	5.5289	29372000	39793	38.422	1	3.4585e-323	6.9169e-323	1.1116e-321	TRUE
CAGE.Atp6v1c2.g9202	Atp6v1c2	164.2	7618.5	164.2	7618.5	5.5274	27783000	37647	38.419	1	3.4585e-323	6.9169e-323	1.1116e-321	TRUE
CAGE.4932438A13Rik.g56269	4932438A13Rik	121.41	5579.7	121.41	5579.7	5.5107	14897000	20218	38.388	1	1.2846e-322	2.5691e-322	4.1254e-321	TRUE
CAGE.Bmp5.g74206	Bmp5	412	19636	412	19636	5.5713	184790000	250830	38.385	1	1.4822e-322	2.9644e-322	4.7579e-321	TRUE
CAGE.Tlx2.g30266	Tlx2	64.188	2897.2	64.188	2897.2	5.4744	4012900	5454.8	38.358	1	4.1007e-322	8.2015e-322	1.3167e-320	TRUE
CAGE.Becn1.g5698	Becn1	57.222	2575.3	57.222	2575.3	5.4676	3170300	4309.6	38.357	1	4.2984e-322	8.5967e-322	1.3799e-320	TRUE
CAGE.Gpr15.g31759	Gpr15	21.894	965.72	21.894	965.72	5.4001	445410	606.94	38.311	1	2.5049e-321	5.0098e-321	8.0399e-320	TRUE
CAGE.Wnk2.g32429	Wnk2	33.835	1502.2	33.835	1502.2	5.4314	1078100	1471	38.285	1	6.6007e-321	1.3201e-320	2.1182e-319	TRUE
CAGE.Cyth3.g24871	Cyth3	211.97	9871.8	211.97	9871.8	5.5347	46657000	63713	38.27	1	1.2203e-320	2.4407e-320	3.9153e-319	TRUE
CAGE.Elovl6.g37291	Elovl6	59.71	2682.6	59.71	2682.6	5.4661	3439700	4702.6	38.248	1	2.8256e-320	5.6511e-320	9.0636e-319	TRUE
CAGE.Fpr3.g62272	Fpr3	218.94	10194	218.94	10194	5.5346	49748000	68104	38.222	1	7.5034e-320	1.5007e-319	2.4064e-318	TRUE
CAGE.Tas2r125.g76292	Tas2r125	117.43	5365.1	117.43	5365.1	5.5018	13769000	18877	38.195	1	2.15e-319	4.3001e-319	6.8939e-318	TRUE
CAGE.Mcm6.g59984	Mcm6	36.323	1609.5	36.323	1609.5	5.4313	1237500	1700.2	38.153	1	1.0345e-318	2.069e-318	3.3163e-317	TRUE
CAGE.Tacc3.g24143	Tacc3	55.231	2468	55.231	2468	5.4564	2910600	4007.9	38.111	1	5.1973e-318	1.0395e-317	1.6658e-316	TRUE
CAGE.Trp53tg5.g19772	Trp53tg5	103.99	4721.3	103.99	4721.3	5.4911	10660000	14702	38.081	1	1.6528e-317	3.3056e-317	5.2964e-316	TRUE
CAGE.Zbtb33.g12032	Zbtb33	38.811	1716.8	38.811	1716.8	5.4313	1407900	1946.6	38.033	1	1.0205e-316	2.0409e-316	3.2695e-315	TRUE
CAGE.Pstpip2.g22261	Pstpip2	26.869	1180.3	26.869	1180.3	5.4056	665230	919.8	38.032	1	1.0332e-316	2.0664e-316	3.3096e-315	TRUE
CAGE.Rtn4rl1.g47020	Rtn4rl1	117.93	5365.1	117.93	5365.1	5.4957	13767000	19042	38.025	1	1.3758e-316	2.7516e-316	4.4052e-315	TRUE
CAGE.Adh6a.g66743	Adh6a	117.93	5365.1	117.93	5365.1	5.4957	13767000	19042	38.025	1	1.3758e-316	2.7516e-316	4.4052e-315	TRUE
CAGE.Foxred1.g77669	Foxred1	57.719	2575.3	57.719	2575.3	5.4553	3169000	4386.8	38.011	1	2.3935e-316	4.7869e-316	7.6606e-315	TRUE
CAGE.Tex19.2.g28265	Tex19.2	57.719	2575.3	57.719	2575.3	5.4553	3169000	4386.8	38.011	1	2.3935e-316	4.7869e-316	7.6606e-315	TRUE
CAGE.Ugcg.g24351	Ugcg	88.072	3970.2	88.072	3970.2	5.4785	7535400	10446	37.983	1	6.7617e-316	1.3523e-315	2.1637e-314	TRUE
CAGE.Gm4846.g39017	Gm4846	41.299	1824.1	41.299	1824.1	5.4312	1589300	2210.2	37.922	1	6.807e-315	1.3614e-314	2.1778e-313	TRUE
CAGE.1700001P01Rik.g17651	1700001P01Rik	29.357	1287.6	29.357	1287.6	5.4077	791630	1101.4	37.914	1	9.3472e-315	1.8694e-314	2.9899e-313	TRUE
CAGE.Zfp105.g4120	Zfp105	325.92	15237	325.92	15237	5.5426	111170000	154680	37.913	1	9.6902e-315	1.938e-314	3.099e-313	TRUE
CAGE.Fam195b.g73959	Fam195b	274.66	12769	274.66	12769	5.5337	78054000	108690	37.897	1	1.7831e-314	3.5663e-314	5.7015e-313	TRUE
CAGE.1700001K19Rik.g58556	1700001K19Rik	196.05	9013.4	196.05	9013.4	5.5156	38873000	54242	37.859	1	7.6e-314	1.52e-313	2.4296e-312	TRUE
CAGE.Mrgpra3.g21439	Mrgpra3	125.39	5687	125.39	5687	5.492	15466000	21606	37.837	1	1.7277e-313	3.4555e-313	5.5221e-312	TRUE
CAGE.Tlr6.g77988	Tlr6	86.081	3862.9	86.081	3862.9	5.4715	7132200	9966.6	37.831	1	2.1582e-313	4.3163e-313	6.8964e-312	TRUE
CAGE.Pisd.g54843	Pisd	43.787	1931.4	43.787	1931.4	5.4312	1781600	2491.1	37.82	1	3.2504e-313	6.5008e-313	1.0385e-311	TRUE
CAGE.Per3.g9112	Per3	55.729	2468	55.729	2468	5.4437	2909400	4082.2	37.755	1	3.9206e-312	7.8413e-312	1.2523e-310	TRUE
CAGE.Gm10639.g78955	Gm10639	46.275	2038.7	46.275	2038.7	5.4312	1985000	2789.4	37.726	1	1.1631e-311	2.3262e-311	3.7145e-310	TRUE
CAGE.Mlx.g25758	Mlx	74.637	3326.4	74.637	3326.4	5.4591	5286900	7434.5	37.713	1	1.8913e-311	3.7825e-311	6.0387e-310	TRUE
CAGE.Ssxb8.g79036	Ssxb8	98.023	4399.4	98.023	4399.4	5.4737	9250900	13018	37.699	1	3.1584e-311	6.3169e-311	0	TRUE
CAGE.Steap2.g61543	Steap2	48.763	2146.1	48.763	2146.1	5.4311	2199300	3105.1	37.637	1	3.2376e-310	6.4751e-310	0	TRUE
CAGE.D930020B18Rik.g63370	D930020B18Rik	183.61	8369.6	183.61	8369.6	5.5028	33505000	47389	37.604	1	0	0	3.6822e-308	TRUE
CAGE.control.g64	CAGE.control.g64	39.309	1716.8	39.309	1716.8	5.4134	1407100	1998	37.53	1	0	3.7015e-308	5.9034e-307	TRUE
CAGE.Atxn7l2.g16810	Atxn7l2	39.309	1716.8	39.309	1716.8	5.4134	1407100	1998	37.53	1	0	3.7015e-308	5.9034e-307	TRUE
CAGE.Cfap58.g23982	Cfap58	147.28	6652.8	147.28	6652.8	5.4877	21161000	30093	37.501	1	5.4801e-308	1.096e-307	1.7477e-306	TRUE
CAGE.Gm11237.g38144	Gm11237	22.391	965.72	22.391	965.72	5.3691	444940	635.23	37.428	1	8.3211e-307	1.6642e-306	2.6532e-305	TRUE
CAGE.Slc4a1.g4180	Slc4a1	103.5	4614	103.5	4614	5.4648	10172000	14557	37.384	1	4.4295e-306	8.8591e-306	1.4121e-304	TRUE
CAGE.Map3k14.g33960	Map3k14	24.879	1073	24.879	1073	5.3751	549310	786.63	37.371	1	7.0744e-306	1.4149e-305	2.2548e-304	TRUE
CAGE.Ruvbl1.g22506	Ruvbl1	7.4637	321.91	7.4637	321.91	5.2537	49438	70.893	37.346	1	1.8189e-305	3.6377e-305	5.7959e-304	TRUE
CAGE.Calm2.g17829	Calm2	89.564	3970.2	89.564	3970.2	5.4545	7529600	10813	37.318	1	5.1247e-305	1.0249e-304	1.6327e-303	TRUE
CAGE.Magt1.g59649	Magt1	171.17	7725.8	171.17	7725.8	5.488	28536000	41011	37.305	1	8.6391e-305	1.7278e-304	2.7518e-303	TRUE
CAGE.Slc12a8.g26354	Slc12a8	187.59	8476.9	187.59	8476.9	5.4904	34356000	49530	37.246	1	7.5575e-304	1.5115e-303	2.4068e-302	TRUE
CAGE.Scaf8.g22745	Scaf8	430.9	19958	430.9	19958	5.5302	190660000	275160	37.227	1	1.5913e-303	3.1826e-303	5.0667e-302	TRUE
CAGE.Nanos3.g59835	Nanos3	245.31	11159	245.31	11159	5.5018	59559000	86098	37.196	1	5.0082e-303	1.0016e-302	1.5943e-301	TRUE
CAGE.Rffl.g26503	Rffl	113.45	5043.2	113.45	5043.2	5.4619	12151000	17584	37.177	1	1.0107e-302	2.0215e-302	3.2169e-301	TRUE
CAGE.Slc10a1.g43367	Slc10a1	162.71	7296.6	162.71	7296.6	5.4782	25446000	36945	37.115	1	1.0165e-301	2.0329e-301	3.2345e-300	TRUE
CAGE.Arhgap1.g38539	Arhgap1	99.516	4399.4	99.516	4399.4	5.4521	9244500	13429	37.105	1	1.4432e-301	2.8865e-301	4.5916e-300	TRUE
CAGE.C330018D20Rik.g20702	C330018D20Rik	151.26	6760.1	151.26	6760.1	5.4726	21838000	31792	37.065	1	6.4419e-301	1.2884e-300	2.0491e-299	TRUE
CAGE.Rbm33.g54239	Rbm33	153.75	6867.4	153.75	6867.4	5.4719	22536000	32878	37.025	1	2.7777e-300	5.5553e-300	8.8335e-299	TRUE
CAGE.Zfp931.g29697	Zfp931	95.038	4184.8	95.038	4184.8	5.4458	8363100	12216	37.003	1	6.3793e-300	1.2759e-299	2.0283e-298	TRUE
CAGE.Spock1.g45624	Spock1	42.294	1824.1	42.294	1824.1	5.3977	1587500	2320.5	36.99	1	1.0396e-299	2.0792e-299	3.3041e-298	TRUE
CAGE.Malsu1.g68587	Malsu1	42.294	1824.1	42.294	1824.1	5.3977	1587500	2320.5	36.99	1	1.0396e-299	2.0792e-299	3.3041e-298	TRUE
CAGE.Grb14.g48053	Grb14	135.34	6008.9	135.34	6008.9	5.4621	17250000	25284	36.939	1	6.9315e-299	1.3863e-298	2.2026e-297	TRUE
CAGE.Adssl1.g62097	Adssl1	118.92	5257.8	118.92	5257.8	5.4546	13204000	19374	36.92	1	1.3851e-298	2.7703e-298	4.4006e-297	TRUE
CAGE.Repin1.g43218	Repin1	140.32	6223.5	140.32	6223.5	5.461	18503000	27235	36.861	1	1.2158e-297	2.4316e-297	3.8618e-296	TRUE
CAGE.Sv2b.g77968	Sv2b	259.24	11696	259.24	11696	5.4902	65400000	96484	36.819	1	5.6918e-297	1.1384e-296	1.8076e-295	TRUE
CAGE.Hnrnpul1.g28270	Hnrnpul1	291.58	13198	291.58	13198	5.4955	83291000	122950	36.808	1	8.5332e-297	1.7066e-296	2.7094e-295	TRUE
CAGE.Fars2.g22414	Fars2	4.9758	214.61	4.9758	214.61	5.1731	21972	32.438	36.807	1	8.9287e-297	1.7857e-296	2.8322e-295	TRUE
CAGE.Zwilch.g339	Zwilch	4.9758	214.61	4.9758	214.61	5.1731	21972	32.438	36.807	1	8.9287e-297	1.7857e-296	2.8322e-295	TRUE
CAGE.Fbxo11.g60540	Fbxo11	4.9758	214.61	4.9758	214.61	5.1731	21972	32.438	36.807	1	8.9287e-297	1.7857e-296	2.8322e-295	TRUE
CAGE.Cars2.g45729	Cars2	4.9758	214.61	4.9758	214.61	5.1731	21972	32.438	36.807	1	8.9287e-297	1.7857e-296	2.8322e-295	TRUE
CAGE.Ppp2r4.g75094	Ppp2r4	4.9758	214.61	4.9758	214.61	5.1731	21972	32.438	36.807	1	8.9287e-297	1.7857e-296	2.8322e-295	TRUE
CAGE.Hyal2.g54494	Hyal2	95.535	4184.8	95.535	4184.8	5.4383	8361000	12348	36.8	1	1.1332e-296	2.2664e-296	3.5937e-295	TRUE
CAGE.Cemip.g18933	Cemip	131.36	5794.3	131.36	5794.3	5.4523	16035000	23777	36.725	1	1.791e-295	3.5821e-295	5.6789e-294	TRUE
CAGE.Ptprk.g7771	Ptprk	88.569	3862.9	88.569	3862.9	5.4309	7122800	10568	36.715	1	2.5807e-295	5.1613e-295	8.1808e-294	TRUE
CAGE.Cideb.g74238	Cideb	112.45	4935.9	112.45	4935.9	5.4434	11633000	17268	36.706	1	3.614e-295	7.228e-295	1.1454e-293	TRUE
CAGE.Klhdc10.g61224	Klhdc10	143.3	6330.9	143.3	6330.9	5.4555	19143000	28442	36.689	1	6.788e-295	1.3576e-294	2.151e-293	TRUE
CAGE.Slco1c1.g13344	Slco1c1	103	4506.7	103	4506.7	5.4378	9696300	14414	36.68	1	9.4321e-295	1.8864e-294	2.9882e-293	TRUE
CAGE.Gata6.g14934	Gata6	178.63	7940.4	178.63	7940.4	5.4663	30122000	44781	36.679	1	9.9254e-295	1.9851e-294	3.1439e-293	TRUE
CAGE.Lpar1.g3875	Lpar1	30.352	1287.6	30.352	1287.6	5.3611	790370	1178.8	36.619	1	8.6437e-294	1.7287e-293	2.7374e-292	TRUE
CAGE.Gtf3c5.g22610	Gtf3c5	32.84	1394.9	32.84	1394.9	5.3663	927650	1384.1	36.612	1	1.1537e-293	2.3075e-293	3.6531e-292	TRUE
CAGE.Pdcd2l.g57274	Pdcd2l	25.377	1073	25.377	1073	5.3476	548780	818.92	36.61	1	1.2354e-293	2.4709e-293	3.911e-292	TRUE
CAGE.Cntnap5b.g57453	Cntnap5b	96.033	4184.8	96.033	4184.8	5.4309	8359000	12480	36.6	1	1.7874e-293	3.5748e-293	5.6571e-292	TRUE
CAGE.Mitd1.g65151	Mitd1	40.304	1716.8	40.304	1716.8	5.3782	1405400	2102.7	36.561	1	7.2428e-293	1.4486e-292	2.2919e-291	TRUE
CAGE.Pnlip.g40193	Pnlip	165.2	7296.6	165.2	7296.6	5.4565	25428000	38118	36.526	1	2.6414e-292	5.2829e-292	8.3569e-291	TRUE
CAGE.Sil1.g30526	Sil1	89.067	3862.9	89.067	3862.9	5.4229	7120900	10690	36.5	1	6.9557e-292	1.3911e-291	2.2002e-290	TRUE
CAGE.Map3k8.g47604	Map3k8	287.1	12876	287.1	12876	5.4821	79244000	119090	36.481	1	1.4155e-291	2.8311e-291	4.4766e-290	TRUE
CAGE.Gh.g42840	Gh	52.744	2253.4	52.744	2253.4	5.3905	2421300	3646.6	36.442	1	5.7514e-291	1.1503e-290	1.8185e-289	TRUE
CAGE.Rbms2.g25389	Rbms2	94.043	4077.5	94.043	4077.5	5.4233	7934000	11954	36.433	1	7.8632e-291	1.5726e-290	2.4858e-289	TRUE
CAGE.Vmn2r26.g61956	Vmn2r26	55.231	2360.7	55.231	2360.7	5.3923	2657500	4007.9	36.416	1	1.463e-290	2.9261e-290	4.6241e-289	TRUE
CAGE.Spinkl.g2376	Spinkl	325.42	14593	325.42	14593	5.4825	101780000	154190	36.335	1	2.8517e-289	5.7034e-289	9.0114e-288	TRUE
CAGE.Psg28.g25152	Psg28	15.425	643.82	15.425	643.82	5.2949	197440	299.34	36.32	1	4.7913e-289	9.5826e-289	1.5138e-287	TRUE
CAGE.1700013G24Rik.g37039	1700013G24Rik	140.32	6116.2	140.32	6116.2	5.4359	17856000	27235	36.211	1	2.5669e-287	5.1338e-287	8.1082e-286	TRUE
CAGE.Vamp5.g52258	Vamp5	195.05	8584.2	195.05	8584.2	5.4525	35189000	53677	36.21	1	2.6692e-287	5.3384e-287	8.4296e-286	TRUE
CAGE.Olfr366.g26371	Olfr366	104.49	4506.7	104.49	4506.7	5.4172	9689800	14847	36.129	1	4.9434e-286	9.8869e-286	1.5609e-284	TRUE
CAGE.Try5.g12893	Try5	45.777	1931.4	45.777	1931.4	5.3685	1777900	2728.4	36.101	1	1.3677e-285	2.7355e-285	4.3178e-284	TRUE
CAGE.Olfr157.g17819	Olfr157	43.289	1824.1	43.289	1824.1	5.3649	1585700	2433.6	36.1	1	1.4006e-285	2.8012e-285	4.4206e-284	TRUE
CAGE.Gm11711.g59319	Gm11711	138.33	6008.9	138.33	6008.9	5.4308	17232000	26446	36.1	1	1.428e-285	2.856e-285	4.5063e-284	TRUE
CAGE.Ypel5.g49	Ypel5	12.937	536.51	12.937	536.51	5.2693	137070	210.4	36.096	1	1.6067e-285	3.2134e-285	5.0691e-284	TRUE
CAGE.Olfr551.g18735	Olfr551	40.802	1716.8	40.802	1716.8	5.3609	1404600	2156.1	36.095	1	1.675e-285	3.35e-285	5.2825e-284	TRUE
CAGE.Atp5h.g62220	Atp5h	40.802	1716.8	40.802	1716.8	5.3609	1404600	2156.1	36.095	1	1.675e-285	3.35e-285	5.2825e-284	TRUE
CAGE.BC027231.g21665	BC027231	33.338	1394.9	33.338	1394.9	5.3453	926970	1427.2	36.041	1	1.1659e-284	2.3317e-284	3.6761e-283	TRUE
CAGE.Hmox2.g57942	Hmox2	95.038	4077.5	95.038	4077.5	5.4083	7930000	12216	36.032	1	1.6339e-284	3.2678e-284	5.1508e-283	TRUE
CAGE.Pik3cb.g27007	Pik3cb	65.681	2789.9	65.681	2789.9	5.3873	3710600	5718.3	36.025	1	2.1088e-284	4.2176e-284	6.6467e-283	TRUE
CAGE.Ptpn9.g60376	Ptpn9	174.65	7618.5	174.65	7618.5	5.4389	27705000	42749	36.003	1	4.7523e-284	9.5046e-284	1.4976e-282	TRUE
CAGE.Calm3.g12161	Calm3	311.98	13842	311.98	13842	5.4669	91531000	141350	35.987	1	8.2909e-284	1.6582e-283	2.6122e-282	TRUE
CAGE.Map9.g50153	Map9	138.82	6008.9	138.82	6008.9	5.4257	17229000	26642	35.963	1	1.943e-283	3.8859e-283	6.1203e-282	TRUE
CAGE.Cldn7.g42908	Cldn7	28.362	1180.3	28.362	1180.3	5.3303	663510	1026.7	35.951	1	3.0349e-283	6.0699e-283	9.5582e-282	TRUE
CAGE.Sod3.g10217	Sod3	426.92	19100	426.92	19100	5.4801	174340000	269940	35.94	1	4.5356e-283	9.0711e-283	1.4281e-281	TRUE
CAGE.Ppt1.g55721	Ppt1	303.03	13413	303.03	13413	5.4634	85933000	133110	35.933	1	5.9206e-283	1.1841e-282	1.8639e-281	TRUE
CAGE.Slc41a1.g65853	Slc41a1	107.48	4614	107.48	4614	5.4109	10154000	15733	35.929	1	6.7453e-283	1.3491e-282	2.1231e-281	TRUE
CAGE.Serinc2.g19427	Serinc2	187.09	8155	187.09	8155	5.4384	31744000	49260	35.9	1	1.8841e-282	3.7682e-282	5.9291e-281	TRUE
CAGE.Elavl3.g78480	Elavl3	215.95	9442.6	215.95	9442.6	5.4439	42566000	66204	35.859	1	8.2104e-282	1.6421e-281	2.5832e-280	TRUE
CAGE.Rnf180.g31965	Rnf180	285.11	12554	285.11	12554	5.4556	75268000	117390	35.809	1	4.9438e-281	9.8875e-281	1.5551e-279	TRUE
CAGE.AI118078.g66383	AI118078	23.386	965.72	23.386	965.72	5.309	444000	693.79	35.776	1	1.5973e-280	3.1946e-280	5.0235e-279	TRUE
CAGE.Pold3.g28223	Pold3	63.69	2682.6	63.69	2682.6	5.3745	3429300	5368.4	35.743	1	5.2229e-280	1.0446e-279	1.6423e-278	TRUE
CAGE.Romo1.g69893	Romo1	53.739	2253.4	53.739	2253.4	5.364	2419200	3789	35.734	1	7.1925e-280	1.4385e-279	2.2612e-278	TRUE
CAGE.Cd200r3.g1004	Cd200r3	71.154	3004.5	71.154	3004.5	5.3804	4302200	6739.5	35.731	1	8.0979e-280	1.6196e-279	2.5453e-278	TRUE
CAGE.Pirb.g78912	Pirb	51.251	2146.1	51.251	2146.1	5.3608	2194100	3438.3	35.725	1	9.9982e-280	1.9996e-279	3.1413e-278	TRUE
CAGE.Kcnip3.g45070	Kcnip3	51.251	2146.1	51.251	2146.1	5.3608	2194100	3438.3	35.725	1	9.9982e-280	1.9996e-279	3.1413e-278	TRUE
CAGE.Spag11b.g77185	Spag11b	115.44	4935.9	115.44	4935.9	5.406	11619000	18224	35.708	1	1.8631e-279	3.7263e-279	5.8527e-278	TRUE
CAGE.Arxes1.g46071	Arxes1	81.106	3433.7	81.106	3433.7	5.3866	5619900	8818.7	35.701	1	2.401e-279	4.8019e-279	7.5407e-278	TRUE
CAGE.Mc2r.g53883	Mc2r	281.63	12340	281.63	12340	5.4484	72700000	114460	35.642	1	1.962e-278	3.924e-278	6.1608e-277	TRUE
CAGE.Aadac.g4915	Aadac	189.08	8155	189.08	8155	5.4232	31728000	50345	35.502	1	2.8395e-276	5.6791e-276	8.9145e-275	TRUE
CAGE.Prss41.g54482	Prss41	125.89	5365.1	125.89	5365.1	5.4023	13725000	21783	35.499	1	3.1875e-276	6.375e-276	1.0005e-274	TRUE
CAGE.Plin5.g14819	Plin5	128.38	5472.4	128.38	5472.4	5.4028	14279000	22678	35.487	1	4.8589e-276	9.7178e-276	1.5248e-274	TRUE
CAGE.Myt1.g47035	Myt1	66.676	2789.9	66.676	2789.9	5.3659	3707900	5897.5	35.46	1	1.2465e-275	2.493e-275	3.911e-274	TRUE
CAGE.Il19.g31024	Il19	64.188	2682.6	64.188	2682.6	5.3634	3427900	5454.8	35.452	1	1.6603e-275	3.3206e-275	5.2083e-274	TRUE
CAGE.Slc35f5.g65022	Slc35f5	135.84	5794.3	135.84	5794.3	5.4043	16009000	25476	35.452	1	1.7076e-275	3.4152e-275	5.3556e-274	TRUE
CAGE.Map7.g19174	Map7	99.018	4184.8	99.018	4184.8	5.3872	8346800	13291	35.44	1	2.5946e-275	5.1891e-275	8.1359e-274	TRUE
CAGE.Prdm15.g6446	Prdm15	18.41	751.12	18.41	751.12	5.2761	268430	427.51	35.437	1	2.8334e-275	5.6669e-275	8.8832e-274	TRUE
CAGE.Gpr162.g60293	Gpr162	59.212	2468	59.212	2468	5.3577	2901000	4622.6	35.428	1	3.9041e-275	7.8082e-275	1.2235e-273	TRUE
CAGE.Alkbh8.g57615	Alkbh8	59.212	2468	59.212	2468	5.3577	2901000	4622.6	35.428	1	3.9041e-275	7.8082e-275	1.2235e-273	TRUE
CAGE.Gm21975.g65484	Gm21975	56.724	2360.7	56.724	2360.7	5.3545	2654100	4233.1	35.411	1	7.1083e-275	1.4217e-274	2.2272e-273	TRUE
CAGE.Prpf40a.g7176	Prpf40a	108.97	4614	108.97	4614	5.3912	10148000	16185	35.411	1	7.2217e-275	1.4443e-274	2.2623e-273	TRUE
CAGE.Wdr41.g39603	Wdr41	31.348	1287.6	31.348	1287.6	5.316	789120	1258.9	35.407	1	8.1068e-275	1.6214e-274	2.5386e-273	TRUE
CAGE.Ankrd16.g34333	Ankrd16	31.348	1287.6	31.348	1287.6	5.316	789120	1258.9	35.407	1	8.1068e-275	1.6214e-274	2.5386e-273	TRUE
CAGE.Fsd2.g37860	Fsd2	54.236	2253.4	54.236	2253.4	5.351	2418100	3861.3	35.39	1	1.4891e-274	2.9781e-274	4.662e-273	TRUE
CAGE.Abcc8.g39215	Abcc8	150.77	6438.2	150.77	6438.2	5.4069	19766000	31577	35.382	1	2.0033e-274	4.0066e-274	6.2707e-273	TRUE
CAGE.Tas2r105.g42047	Tas2r105	295.56	12876	295.56	12876	5.4404	79138000	126440	35.381	1	2.1157e-274	4.2314e-274	6.6212e-273	TRUE
CAGE.Fbxo38.g7793	Fbxo38	213.96	9228	213.96	9228	5.424	40627000	64953	35.369	1	3.2053e-274	6.4105e-274	1.0029e-272	TRUE
CAGE.Ccdc97.g5755	Ccdc97	51.748	2146.1	51.748	2146.1	5.3471	2193100	3507	35.365	1	3.6772e-274	7.3545e-274	1.1504e-272	TRUE
CAGE.Sec11c.g77902	Sec11c	262.22	11374	262.22	11374	5.4334	61737000	98789	35.354	1	5.5484e-274	1.1097e-273	1.7354e-272	TRUE
CAGE.BC051665.g62423	BC051665	182.61	7833.1	182.61	7833.1	5.415	29265000	46861	35.341	1	8.5061e-274	1.7012e-273	2.66e-272	TRUE
CAGE.Dmrta2.g8240	Dmrta2	99.516	4184.8	99.516	4184.8	5.38	8344800	13429	35.253	1	1.9024e-272	3.8048e-272	5.9479e-271	TRUE
CAGE.Adnp2.g10228	Adnp2	79.613	3326.4	79.613	3326.4	5.3672	5270700	8488.5	35.24	1	3.0267e-272	6.0534e-272	9.4612e-271	TRUE
CAGE.Yaf2.g21715	Yaf2	74.637	3111.8	74.637	3111.8	5.363	4612100	7434.5	35.224	1	5.3243e-272	1.0649e-271	1.664e-270	TRUE
CAGE.Scg2.g28099	Scg2	231.87	9979.1	231.87	9979.1	5.4214	47505000	76660	35.205	1	1.0675e-271	2.135e-271	3.3356e-270	TRUE
CAGE.Fam76a.g23427	Fam76a	26.372	1073	26.372	1073	5.2942	547740	885.5	35.173	1	3.1978e-271	6.3956e-271	9.9881e-270	TRUE
CAGE.Rev3l.g6993	Rev3l	26.372	1073	26.372	1073	5.2942	547740	885.5	35.173	1	3.1978e-271	6.3956e-271	9.9881e-270	TRUE
CAGE.Gtf2i.g64898	Gtf2i	178.63	7618.5	178.63	7618.5	5.4066	27676000	44781	35.158	1	5.5521e-271	1.1104e-270	1.7338e-269	TRUE
CAGE.Bscl2.g21098	Bscl2	117.43	4935.9	117.43	4935.9	5.3815	11609000	18877	35.071	1	1.1735e-269	2.3469e-269	3.6638e-268	TRUE
CAGE.Mtch2.g2496	Mtch2	36.821	1502.2	36.821	1502.2	5.3127	1073700	1748.1	35.049	1	2.5197e-269	5.0393e-269	7.8638e-268	TRUE
CAGE.Rhox2b.g75977	Rhox2b	36.821	1502.2	36.821	1502.2	5.3127	1073700	1748.1	35.049	1	2.5197e-269	5.0393e-269	7.8638e-268	TRUE
CAGE.Mrvi1.g71664	Mrvi1	85.086	3541	85.086	3541	5.3626	5971600	9731.3	35.033	1	4.4016e-269	8.8031e-269	1.3735e-267	TRUE
CAGE.Taf7.g76682	Taf7	52.246	2146.1	52.246	2146.1	5.3335	2192000	3576.5	35.011	1	9.3219e-269	1.8644e-268	2.9071e-267	TRUE
CAGE.Rbm4.g78563	Rbm4	52.246	2146.1	52.246	2146.1	5.3335	2192000	3576.5	35.011	1	9.3219e-269	1.8644e-268	2.9071e-267	TRUE
CAGE.Ndufs1.g4839	Ndufs1	52.246	2146.1	52.246	2146.1	5.3335	2192000	3576.5	35.011	1	9.3219e-269	1.8644e-268	2.9071e-267	TRUE
CAGE.Sftpc.g42124	Sftpc	323.43	13949	323.43	13949	5.4263	92833000	152250	34.921	1	2.2674e-267	4.5347e-267	7.0695e-266	TRUE
CAGE.Tyrobp.g22167	Tyrobp	122.9	5150.5	122.9	5150.5	5.3777	12638000	20733	34.917	1	2.5604e-267	5.1208e-267	7.9816e-266	TRUE
CAGE.Npff.g40959	Npff	132.85	5579.7	132.85	5579.7	5.3817	14834000	24337	34.915	1	2.6992e-267	5.3985e-267	8.4128e-266	TRUE
CAGE.Serinc1.g67467	Serinc1	107.97	4506.7	107.97	4506.7	5.3703	9674400	15883	34.903	1	4.1448e-267	8.2896e-267	1.2916e-265	TRUE
CAGE.Lyrm2.g25287	Lyrm2	105.49	4399.4	105.49	4399.4	5.3689	9218900	15139	34.898	1	4.9058e-267	9.8116e-267	1.5284e-265	TRUE
CAGE.Rnaseh2a.g57120	Rnaseh2a	2.4879	107.3	2.4879	107.3	4.9566	5493.1	9.0528	34.836	1	4.3408e-266	8.6816e-266	1.3246e-264	TRUE
CAGE.Gcn1l1.g70254	Gcn1l1	2.4879	107.3	2.4879	107.3	4.9566	5493.1	9.0528	34.836	1	4.3408e-266	8.6816e-266	1.3246e-264	TRUE
CAGE.Gm5148.g35920	Gm5148	2.4879	107.3	2.4879	107.3	4.9566	5493.1	9.0528	34.836	1	4.3408e-266	8.6816e-266	1.3246e-264	TRUE
CAGE.Rnaseh2c.g15135	Rnaseh2c	2.4879	107.3	2.4879	107.3	4.9566	5493.1	9.0528	34.836	1	4.3408e-266	8.6816e-266	1.3246e-264	TRUE
CAGE.Abcc5.g26928	Abcc5	2.4879	107.3	2.4879	107.3	4.9566	5493.1	9.0528	34.836	1	4.3408e-266	8.6816e-266	1.3246e-264	TRUE
CAGE.Pcyt2.g60061	Pcyt2	2.4879	107.3	2.4879	107.3	4.9566	5493.1	9.0528	34.836	1	4.3408e-266	8.6816e-266	1.3246e-264	TRUE
CAGE.Ttc14.g26095	Ttc14	2.4879	107.3	2.4879	107.3	4.9566	5493.1	9.0528	34.836	1	4.3408e-266	8.6816e-266	1.3246e-264	TRUE
CAGE.Ucp2.g57989	Ucp2	2.4879	107.3	2.4879	107.3	4.9566	5493.1	9.0528	34.836	1	4.3408e-266	8.6816e-266	1.3246e-264	TRUE
CAGE.Cyc1.g13368	Cyc1	2.4879	107.3	2.4879	107.3	4.9566	5493.1	9.0528	34.836	1	4.3408e-266	8.6816e-266	1.3246e-264	TRUE
CAGE.Gcc2.g1833	Gcc2	2.4879	107.3	2.4879	107.3	4.9566	5493.1	9.0528	34.836	1	4.3408e-266	8.6816e-266	1.3246e-264	TRUE
CAGE.Nbn.g42161	Nbn	2.4879	107.3	2.4879	107.3	4.9566	5493.1	9.0528	34.836	1	4.3408e-266	8.6816e-266	1.3246e-264	TRUE
CAGE.Trub2.g43286	Trub2	2.4879	107.3	2.4879	107.3	4.9566	5493.1	9.0528	34.836	1	4.3408e-266	8.6816e-266	1.3246e-264	TRUE
CAGE.Zw10.g70224	Zw10	2.4879	107.3	2.4879	107.3	4.9566	5493.1	9.0528	34.836	1	4.3408e-266	8.6816e-266	1.3246e-264	TRUE
CAGE.Ppp1r3g.g67766	Ppp1r3g	2.4879	107.3	2.4879	107.3	4.9566	5493.1	9.0528	34.836	1	4.3408e-266	8.6816e-266	1.3246e-264	TRUE
CAGE.Rfc2.g74377	Rfc2	2.4879	107.3	2.4879	107.3	4.9566	5493.1	9.0528	34.836	1	4.3408e-266	8.6816e-266	1.3246e-264	TRUE
CAGE.Mrps36.g37208	Mrps36	2.4879	107.3	2.4879	107.3	4.9566	5493.1	9.0528	34.836	1	4.3408e-266	8.6816e-266	1.3246e-264	TRUE
CAGE.Hsd17b12.g12280	Hsd17b12	2.4879	107.3	2.4879	107.3	4.9566	5493.1	9.0528	34.836	1	4.3408e-266	8.6816e-266	1.3246e-264	TRUE
CAGE.Hnrnpa1.g61314	Hnrnpa1	2.4879	107.3	2.4879	107.3	4.9566	5493.1	9.0528	34.836	1	4.3408e-266	8.6816e-266	1.3246e-264	TRUE
CAGE.Scd3.g27806	Scd3	2.4879	107.3	2.4879	107.3	4.9566	5493.1	9.0528	34.836	1	4.3408e-266	8.6816e-266	1.3246e-264	TRUE
CAGE.H1f0.g75653	H1f0	2.4879	107.3	2.4879	107.3	4.9566	5493.1	9.0528	34.836	1	4.3408e-266	8.6816e-266	1.3246e-264	TRUE
CAGE.Pigm.g32840	Pigm	2.4879	107.3	2.4879	107.3	4.9566	5493.1	9.0528	34.836	1	4.3408e-266	8.6816e-266	1.3246e-264	TRUE
CAGE.Camsap3.g34262	Camsap3	2.4879	107.3	2.4879	107.3	4.9566	5493.1	9.0528	34.836	1	4.3408e-266	8.6816e-266	1.3246e-264	TRUE
CAGE.Casp9.g58061	Casp9	280.64	12018	280.64	12018	5.4153	68882000	113620	34.82	1	7.5117e-266	1.5023e-265	2.2918e-264	TRUE
CAGE.Slc10a3.g37589	Slc10a3	140.82	5901.6	140.82	5901.6	5.3793	16594000	27435	34.78	1	2.9999e-265	5.9998e-265	9.151e-264	TRUE
CAGE.Atg16l1.g39208	Atg16l1	143.3	6008.9	143.3	6008.9	5.3802	17203000	28442	34.78	1	3.0035e-265	6.007e-265	9.1603e-264	TRUE
CAGE.Sgcd.g18161	Sgcd	295.56	12662	295.56	12662	5.4161	76461000	126440	34.777	1	3.3691e-265	6.7382e-265	1.0273e-263	TRUE
CAGE.Rfx2.g48117	Rfx2	178.13	7511.2	178.13	7511.2	5.3901	26887000	44524	34.753	1	7.9002e-265	1.58e-264	2.4085e-263	TRUE
CAGE.Ccny.g13185	Ccny	55.231	2253.4	55.231	2253.4	5.3252	2415900	4007.9	34.721	1	2.3336e-264	4.6672e-264	7.1131e-263	TRUE
CAGE.Apol11b.g18526	Apol11b	91.057	3755.6	91.057	3755.6	5.3507	6714400	11187	34.647	1	3.1229e-263	6.2458e-263	9.5171e-262	TRUE
CAGE.Wipf2.g12511	Wipf2	50.256	2038.7	50.256	2038.7	5.3145	1977100	3302.9	34.6	1	1.5607e-262	3.1214e-262	4.7553e-261	TRUE
CAGE.control.g32814	CAGE.control.g32814	265.21	11267	265.21	11267	5.4035	60517000	101120	34.596	1	1.7877e-262	3.5753e-262	5.4459e-261	TRUE
CAGE.control.g7754	CAGE.control.g7754	230.88	9764.5	230.88	9764.5	5.3963	45445000	75983	34.586	1	2.5681e-262	5.1361e-262	7.8218e-261	TRUE
CAGE.Hpca.g9862	Hpca	111.46	4614	111.46	4614	5.3589	10136000	16955	34.579	1	3.2635e-262	6.527e-262	9.938e-261	TRUE
CAGE.Olfr275.g17054	Olfr275	63.193	2575.3	63.193	2575.3	5.3267	3155200	5282.7	34.562	1	5.7275e-262	1.1455e-261	1.7438e-260	TRUE
CAGE.Tap2.g50375	Tap2	151.76	6330.9	151.76	6330.9	5.3733	19091000	32008	34.538	1	1.3491e-261	2.6982e-261	4.1068e-260	TRUE
CAGE.Gm3776.g14346	Gm3776	76.13	3111.8	76.13	3111.8	5.3348	4607600	7743.1	34.498	1	5.3496e-261	1.0699e-260	1.6281e-259	TRUE
CAGE.Madcam1.g12681	Madcam1	189.58	7940.4	189.58	7940.4	5.3809	30038000	50619	34.45	1	2.8003e-260	5.6006e-260	8.521e-259	TRUE
CAGE.Cdc20.g71605	Cdc20	89.067	3648.3	89.067	3648.3	5.3405	6334000	10690	34.424	1	6.8258e-260	1.3652e-259	2.0766e-258	TRUE
CAGE.Aldh2.g22972	Aldh2	175.15	7296.6	175.15	7296.6	5.3726	25357000	43000	34.342	1	1.1383e-258	2.2767e-258	3.4625e-257	TRUE
CAGE.Ranbp3.g57912	Ranbp3	124.89	5150.5	124.89	5150.5	5.3547	12628000	21430	34.331	1	1.6959e-258	3.3918e-258	5.1574e-257	TRUE
CAGE.Slco4c1.g79085	Slco4c1	162.71	6760.1	162.71	6760.1	5.368	21763000	36945	34.323	1	2.1913e-258	4.3826e-258	6.6627e-257	TRUE
CAGE.Tox3.g5727	Tox3	76.627	3111.8	76.627	3111.8	5.3255	4606100	7847.5	34.262	1	1.779e-257	3.5581e-257	5.4082e-256	TRUE
CAGE.Prdm14.g26147	Prdm14	50.753	2038.7	50.753	2038.7	5.3006	1976100	3370.2	34.244	1	3.3058e-257	6.6115e-257	1.0048e-255	TRUE
CAGE.Cd99l2.g21868	Cd99l2	74.139	3004.5	74.139	3004.5	5.3219	4293400	7333.1	34.22	1	7.6787e-257	1.5357e-256	2.3334e-255	TRUE
CAGE.Tmem251.g18641	Tmem251	248.29	10408	248.29	10408	5.3839	51613000	88272	34.197	1	1.698e-256	3.3961e-256	5.159e-255	TRUE
CAGE.Nasp.g61144	Nasp	87.077	3541	87.077	3541	5.3297	5964700	10205	34.191	1	2.0724e-256	4.1448e-256	6.2952e-255	TRUE
CAGE.Pi4k2b.g31837	Pi4k2b	303.52	12769	303.52	12769	5.3901	77694000	133560	34.109	1	3.4119e-255	6.8238e-255	1.0362e-253	TRUE
CAGE.Klra3.g46030	Klra3	133.35	5472.4	133.35	5472.4	5.3484	14253000	24525	34.093	1	5.8378e-255	1.1676e-254	1.7726e-253	TRUE
CAGE.Gm8298.g37878	Gm8298	29.855	1180.3	29.855	1180.3	5.2588	661790	1139.8	34.078	1	9.7837e-255	1.9567e-254	2.9703e-253	TRUE
CAGE.Gfod1.g48365	Gfod1	143.8	5901.6	143.8	5901.6	5.3492	16576000	28646	34.02	1	7.1417e-254	1.4283e-253	2.1678e-252	TRUE
CAGE.Slc5a2.g20530	Slc5a2	53.739	2146.1	53.739	2146.1	5.2937	2188900	3789	33.991	1	1.8697e-253	3.7393e-253	5.674e-252	TRUE
CAGE.Gm13769.g48593	Gm13769	136.34	5579.7	136.34	5579.7	5.3447	14815000	25668	33.976	1	3.1605e-253	6.3209e-253	9.5894e-252	TRUE
CAGE.control.g30222	CAGE.control.g30222	115.94	4721.3	115.94	4721.3	5.3357	10605000	18386	33.964	1	4.755e-253	9.5101e-253	1.4425e-251	TRUE
CAGE.Cacng4.g70733	Cacng4	184.6	7618.5	184.6	7618.5	5.3594	27631000	47919	33.959	1	5.5359e-253	1.1072e-252	1.679e-251	TRUE
CAGE.Zkscan17.g28442	Zkscan17	21.894	858.42	21.894	858.42	5.2304	349890	606.94	33.955	1	6.2986e-253	1.2597e-252	1.91e-251	TRUE
CAGE.Zfp91.g35901	Zfp91	128.87	5257.8	128.87	5257.8	5.3396	13153000	22859	33.923	1	1.8834e-252	3.7667e-252	5.709e-251	TRUE
CAGE.Sh2d2a.g40177	Sh2d2a	128.87	5257.8	128.87	5257.8	5.3396	13153000	22859	33.923	1	1.8834e-252	3.7667e-252	5.709e-251	TRUE
CAGE.Cyp2b9.g7024	Cyp2b9	162.21	6652.8	162.21	6652.8	5.3494	21064000	36713	33.874	1	9.8915e-252	1.9783e-251	2.9978e-250	TRUE
CAGE.Olfr539.g65274	Olfr539	105.98	4292.1	105.98	4292.1	5.3265	8761800	15286	33.858	1	1.7278e-251	3.4556e-251	5.2354e-250	TRUE
CAGE.Ms4a18.g43577	Ms4a18	27.367	1073	27.367	1073	5.2427	546700	954.78	33.841	1	3.0661e-251	6.1322e-251	9.2872e-250	TRUE
CAGE.Hnrnpa1.g54347	Hnrnpa1	27.367	1073	27.367	1073	5.2427	546700	954.78	33.841	1	3.0661e-251	6.1322e-251	9.2872e-250	TRUE
CAGE.Chmp2a.g62574	Chmp2a	250.78	10408	250.78	10408	5.3696	51588000	90106	33.839	1	3.3312e-251	6.6623e-251	1.0088e-249	TRUE
CAGE.Defb30.g11350	Defb30	48.763	1931.4	48.763	1931.4	5.2792	1772200	3105.1	33.786	1	1.9409e-250	3.8817e-250	5.8766e-249	TRUE
CAGE.Ssr1.g47859	Ssr1	203.51	8369.6	203.51	8369.6	5.3551	33343000	58584	33.738	1	9.8972e-250	1.9794e-249	2.9961e-248	TRUE
CAGE.A830018L16Rik.g55219	A830018L16Rik	32.84	1287.6	32.84	1287.6	5.251	787250	1384.1	33.727	1	1.4136e-249	2.8272e-249	4.2785e-248	TRUE
CAGE.Sim1.g45905	Sim1	196.05	8047.7	196.05	8047.7	5.3521	30824000	54242	33.713	1	2.3682e-249	4.7365e-249	7.1665e-248	TRUE
CAGE.Btbd6.g57278	Btbd6	93.545	3755.6	93.545	3755.6	5.3123	6705300	11825	33.677	1	7.8532e-249	1.5706e-248	2.376e-247	TRUE
CAGE.Zc3h10.g18396	Zc3h10	145.29	5901.6	145.29	5901.6	5.3344	16568000	29262	33.651	1	1.8799e-248	3.7598e-248	5.6866e-247	TRUE
CAGE.Olfr1320.g46239	Olfr1320	142.81	5794.3	142.81	5794.3	5.3327	15970000	28239	33.631	1	3.6799e-248	7.3598e-248	1.1129e-246	TRUE
CAGE.Galnt1.g69694	Galnt1	38.314	1502.2	38.314	1502.2	5.2569	1071500	1896	33.62	1	5.2201e-248	1.044e-247	1.5784e-246	TRUE
CAGE.Ankle1.g73314	Ankle1	155.74	6330.9	155.74	6330.9	5.3362	19066000	33761	33.608	1	8.1172e-248	1.6234e-247	2.454e-246	TRUE
CAGE.Prokr1.g25851	Prokr1	109.47	4399.4	109.47	4399.4	5.3159	9201800	16338	33.562	1	3.6859e-247	7.3717e-247	1.1141e-245	TRUE
CAGE.Rdh9.g64244	Rdh9	19.406	751.12	19.406	751.12	5.2039	267700	475.48	33.556	1	4.4677e-247	8.9354e-247	1.3502e-245	TRUE
CAGE.Pts.g33393	Pts	59.71	2360.7	59.71	2360.7	5.2817	2647200	4702.6	33.553	1	4.9747e-247	9.9495e-247	1.5031e-245	TRUE
CAGE.Gm14345.g60479	Gm14345	5.4734	214.61	5.4734	214.61	5.0577	21868	38.908	33.528	1	1.1772e-246	2.3544e-246	3.5549e-245	TRUE
CAGE.Xrcc3.g2666	Xrcc3	5.4734	214.61	5.4734	214.61	5.0577	21868	38.908	33.528	1	1.1772e-246	2.3544e-246	3.5549e-245	TRUE
CAGE.Cirh1a.g61819	Cirh1a	5.4734	214.61	5.4734	214.61	5.0577	21868	38.908	33.528	1	1.1772e-246	2.3544e-246	3.5549e-245	TRUE
CAGE.Aagab.g65953	Aagab	192.07	7833.1	192.07	7833.1	5.3426	29193000	51997	33.509	1	2.2287e-246	4.4573e-246	6.7288e-245	TRUE
CAGE.Zfand5.g50233	Zfand5	125.39	5043.2	125.39	5043.2	5.3187	12093000	21606	33.457	1	1.2585e-245	2.5171e-245	3.7991e-244	TRUE
CAGE.Gm10662.g44856	Gm10662	135.84	5472.4	135.84	5472.4	5.3219	14240000	25476	33.435	1	2.6685e-245	5.337e-245	8.0537e-244	TRUE
CAGE.Serpinb9g.g37838	Serpinb9g	49.26	1931.4	49.26	1931.4	5.2649	1771300	3170.3	33.428	1	3.3226e-245	6.6452e-245	1.0026e-243	TRUE
CAGE.Ogfod1.g75117	Ogfod1	344.82	14271	344.82	14271	5.367	96973000	173760	33.409	1	6.289e-245	1.2578e-244	1.8974e-243	TRUE
CAGE.Tex261.g30502	Tex261	109.97	4399.4	109.97	4399.4	5.3095	9199600	16491	33.402	1	7.8813e-245	1.5763e-244	2.3768e-243	TRUE
CAGE.Pcdh20.g30811	Pcdh20	109.97	4399.4	109.97	4399.4	5.3095	9199600	16491	33.402	1	7.8813e-245	1.5763e-244	2.3768e-243	TRUE
CAGE.D930020B18Rik.g7595	D930020B18Rik	185.1	7511.2	185.1	7511.2	5.3351	26836000	48186	33.374	1	2.0238e-244	4.0475e-244	6.1021e-243	TRUE
CAGE.Atad2b.g62260	Atad2b	70.656	2789.9	70.656	2789.9	5.2835	3697100	6643.1	33.362	1	2.9829e-244	5.9658e-244	8.9924e-243	TRUE
CAGE.N6amt2.g3712	N6amt2	107.48	4292.1	107.48	4292.1	5.3066	8755500	15733	33.362	1	2.9979e-244	5.9957e-244	9.0358e-243	TRUE
CAGE.Rnft2.g40431	Rnft2	180.12	7296.6	180.12	7296.6	5.3324	25322000	45555	33.342	1	5.8838e-244	1.1768e-243	1.7731e-242	TRUE
CAGE.Pram1.g73618	Pram1	94.54	3755.6	94.54	3755.6	5.2972	6701600	12085	33.303	1	2.146e-243	4.292e-243	6.4658e-242	TRUE
CAGE.Impdh2.g18240	Impdh2	112.95	4506.7	112.95	4506.7	5.3059	9652600	17425	33.285	1	4.0059e-243	8.0118e-243	1.2067e-241	TRUE
CAGE.Efhc2.g19714	Efhc2	185.6	7511.2	185.6	7511.2	5.3312	26832000	48453	33.28	1	4.7237e-243	9.4474e-243	1.4227e-241	TRUE
CAGE.Ap4b1.g25316	Ap4b1	68.168	2682.6	68.168	2682.6	5.2779	3417500	6171.8	33.279	1	4.8607e-243	9.7215e-243	1.4637e-241	TRUE
CAGE.Zfp712.g36240	Zfp712	133.85	5365.1	133.85	5365.1	5.3145	13683000	24713	33.277	1	5.211e-243	1.0422e-242	1.5689e-241	TRUE
CAGE.Ppapdc3.g68234	Ppapdc3	198.53	8047.7	198.53	8047.7	5.334	30805000	55671	33.267	1	7.3033e-243	1.4607e-242	2.1984e-241	TRUE
CAGE.Gltpd2.g11902	Gltpd2	120.91	4828.6	120.91	4828.6	5.308	11081000	20047	33.249	1	1.3092e-242	2.6184e-242	3.9401e-241	TRUE
CAGE.Olfr288.g2787	Olfr288	175.65	7082	175.65	7082	5.3254	23849000	43252	33.208	1	5.1544e-242	1.0309e-241	1.5509e-240	TRUE
CAGE.Pcdhb22.g69744	Pcdhb22	149.77	6008.9	149.77	6008.9	5.3169	17165000	31149	33.198	1	7.1725e-242	1.4345e-241	2.1578e-240	TRUE
CAGE.Nrbp1.g9075	Nrbp1	89.564	3541	89.564	3541	5.2895	5956200	10813	33.191	1	9.0521e-242	1.8104e-241	2.7227e-240	TRUE
CAGE.Itpripl1.g31798	Itpripl1	95.038	3755.6	95.038	3755.6	5.2897	6699800	12216	33.12	1	9.6492e-241	1.9298e-240	2.9018e-239	TRUE
CAGE.Muc13.g72603	Muc13	110.96	4399.4	110.96	4399.4	5.2966	9195400	16800	33.087	1	2.8881e-240	5.7761e-240	8.6835e-239	TRUE
CAGE.Mthfd1l.g48019	Mthfd1l	63.193	2468	63.193	2468	5.2654	2891500	5282.7	33.086	1	2.9092e-240	5.8185e-240	8.7455e-239	TRUE
CAGE.Elf2.g29293	Elf2	373.68	15344	373.68	15344	5.356	112060000	205090	33.057	1	7.6406e-240	1.5281e-239	2.2964e-238	TRUE
CAGE.Cldn8.g60361	Cldn8	220.43	8906.1	220.43	8906.1	5.33	37721000	69065	33.05	1	9.6394e-240	1.9279e-239	2.8966e-238	TRUE
CAGE.Spink13.g74624	Spink13	16.918	643.82	16.918	643.82	5.1694	196500	360.49	33.018	1	2.7466e-239	5.4931e-239	8.2518e-238	TRUE
CAGE.Olfr728.g27314	Olfr728	223.41	9013.4	223.41	9013.4	5.328	38632000	71007	32.987	1	7.8874e-239	1.5775e-238	2.3692e-237	TRUE
CAGE.Tagln3.g56116	Tagln3	60.705	2360.7	60.705	2360.7	5.2583	2644900	4864.8	32.975	1	1.1441e-238	2.2883e-238	3.4362e-237	TRUE
CAGE.Olfr135.g21022	Olfr135	259.74	10516	259.74	10516	5.3339	52592000	96866	32.953	1	2.4393e-238	4.8786e-238	7.3245e-237	TRUE
CAGE.Igf1r.g50810	Igf1r	36.323	1394.9	36.323	1394.9	5.225	922910	1700.2	32.949	1	2.7206e-238	5.4411e-238	8.1675e-237	TRUE
CAGE.Muc1.g13489	Muc1	95.535	3755.6	95.535	3755.6	5.2822	6698000	12348	32.938	1	3.9351e-238	7.8703e-238	1.1812e-236	TRUE
CAGE.Mageb3.g16644	Mageb3	148.28	5901.6	148.28	5901.6	5.3053	16551000	30513	32.936	1	4.1213e-238	8.2426e-238	1.2368e-236	TRUE
CAGE.Myh2.g45783	Myh2	79.613	3111.8	79.613	3111.8	5.271	4597000	8488.5	32.911	1	9.5785e-238	1.9157e-237	2.874e-236	TRUE
CAGE.P2ry13.g51031	P2ry13	135.34	5365.1	135.34	5365.1	5.2986	13675000	25284	32.89	1	1.9255e-237	3.851e-237	5.7763e-236	TRUE
CAGE.Rbm10.g63415	Rbm10	122.4	4828.6	122.4	4828.6	5.2904	11074000	20560	32.821	1	1.8099e-236	3.6198e-236	5.4284e-235	TRUE
CAGE.Cd164.g56164	Cd164	258.74	10408	258.74	10408	5.3247	51507000	96102	32.74	1	2.6181e-235	5.2362e-235	7.8511e-234	TRUE
CAGE.A1cf.g22178	A1cf	117.43	4614	117.43	4614	5.2842	10110000	18877	32.728	1	3.9181e-235	7.8362e-235	1.1747e-233	TRUE
CAGE.Vnn1.g13843	Vnn1	80.11	3111.8	80.11	3111.8	5.2622	4595500	8597.8	32.695	1	1.1273e-234	2.2545e-234	3.3791e-233	TRUE
CAGE.Ipo4.g27295	Ipo4	61.202	2360.7	61.202	2360.7	5.2467	2643700	4947	32.693	1	1.2127e-234	2.4253e-234	3.6344e-233	TRUE
CAGE.Ip6k2.g4289	Ip6k2	33.835	1287.6	33.835	1287.6	5.2091	786000	1471	32.69	1	1.3325e-234	2.665e-234	3.9928e-233	TRUE
CAGE.Sp100.g67500	Sp100	19.903	751.12	19.903	751.12	5.1692	267340	500.45	32.686	1	1.5062e-234	3.0124e-234	4.5124e-233	TRUE
CAGE.Omp.g14626	Omp	318.95	12876	318.95	12876	5.3308	78844000	147940	32.648	1	5.3332e-234	1.0666e-233	1.5975e-232	TRUE
CAGE.Faim.g19460	Faim	99.018	3862.9	99.018	3862.9	5.2717	7083400	13291	32.648	1	5.3977e-234	1.0795e-233	1.6165e-232	TRUE
CAGE.Zfp383.g37350	Zfp383	72.149	2789.9	72.149	2789.9	5.2537	3693000	6934.5	32.636	1	7.8469e-234	1.5694e-233	2.3496e-232	TRUE
CAGE.Psme4.g75943	Psme4	112.45	4399.4	112.45	4399.4	5.2775	9189000	17268	32.623	1	1.1884e-233	2.3767e-233	3.5576e-232	TRUE
CAGE.Rab9.g49553	Rab9	91.057	3541	91.057	3541	5.2659	5951000	11187	32.618	1	1.4346e-233	2.8692e-233	4.294e-232	TRUE
CAGE.Tob2.g34172	Tob2	350.3	14164	350.3	14164	5.3335	95408000	179490	32.605	1	2.1879e-233	4.3758e-233	6.545e-232	TRUE
CAGE.Tmem198.g25572	Tmem198	77.623	3004.5	77.623	3004.5	5.2565	4283200	8058.2	32.605	1	2.1819e-233	4.3638e-233	6.5282e-232	TRUE
CAGE.Slc8a3.g37028	Slc8a3	77.623	3004.5	77.623	3004.5	5.2565	4283200	8058.2	32.605	1	2.1819e-233	4.3638e-233	6.5282e-232	TRUE
CAGE.E330017A01Rik.g553	E330017A01Rik	53.241	2038.7	53.241	2038.7	5.2329	1971100	3717.5	32.565	1	7.9808e-233	1.5962e-232	2.387e-231	TRUE
CAGE.Fbxo25.g50045	Fbxo25	69.661	2682.6	69.661	2682.6	5.2471	3413600	6452.4	32.528	1	2.6263e-232	5.2526e-232	7.8534e-231	TRUE
CAGE.Hapln4.g10724	Hapln4	112.95	4399.4	112.95	4399.4	5.2712	9186800	17425	32.472	1	1.6602e-231	3.3204e-231	4.9636e-230	TRUE
CAGE.Rab22a.g72895	Rab22a	91.555	3541	91.555	3541	5.2581	5949300	11313	32.431	1	6.2966e-231	1.2593e-230	1.8822e-229	TRUE
CAGE.Ino80d.g1120	Ino80d	22.889	858.42	22.889	858.42	5.169	349060	664.17	32.421	1	8.6258e-231	1.7252e-230	2.5775e-229	TRUE
CAGE.Spt1.g60374	Spt1	22.889	858.42	22.889	858.42	5.169	349060	664.17	32.421	1	8.6258e-231	1.7252e-230	2.5775e-229	TRUE
CAGE.Tmem225.g15414	Tmem225	393.59	15881	393.59	15881	5.3309	119930000	228260	32.416	1	1.0248e-230	2.0496e-230	3.061e-229	TRUE
CAGE.Olfr1451.g26958	Olfr1451	61.7	2360.7	61.7	2360.7	5.2352	2642600	5029.8	32.416	1	1.0227e-230	2.0455e-230	3.0554e-229	TRUE
CAGE.1700012P22Rik.g41444	1700012P22Rik	161.22	6330.9	161.22	6330.9	5.2866	19032000	36250	32.404	1	1.4889e-230	2.9778e-230	4.4465e-229	TRUE
CAGE.Ifit2.g45987	Ifit2	78.12	3004.5	78.12	3004.5	5.2474	4281800	8164.7	32.386	1	2.6896e-230	5.3791e-230	8.0291e-229	TRUE
CAGE.Fto.g46822	Fto	78.12	3004.5	78.12	3004.5	5.2474	4281800	8164.7	32.386	1	2.6896e-230	5.3791e-230	8.0291e-229	TRUE
CAGE.Cd72.g46983	Cd72	115.94	4506.7	115.94	4506.7	5.2686	9639400	18386	32.381	1	3.1531e-230	6.3063e-230	9.4112e-229	TRUE
CAGE.Ercc4.g58104	Ercc4	129.37	5043.2	129.37	5043.2	5.2739	12073000	23041	32.372	1	4.2497e-230	8.4994e-230	1.2682e-228	TRUE
CAGE.Sfta2.g35455	Sfta2	39.806	1502.2	39.806	1502.2	5.2031	1069400	2050	32.3	1	4.3546e-229	8.7092e-229	1.2992e-227	TRUE
CAGE.Sod2.g5271	Sod2	14.43	536.51	14.43	536.51	5.1225	136290	261.82	32.265	1	1.324e-228	2.648e-228	3.9488e-227	TRUE
CAGE.Olfr58.g7087	Olfr58	14.43	536.51	14.43	536.51	5.1225	136290	261.82	32.265	1	1.324e-228	2.648e-228	3.9488e-227	TRUE
CAGE.Pld5.g40004	Pld5	86.579	3326.4	86.579	3326.4	5.2477	5248200	10085	32.261	1	1.5535e-228	3.1069e-228	4.6323e-227	TRUE
CAGE.Lnp.g10635	Lnp	151.26	5901.6	151.26	5901.6	5.2767	16533000	31792	32.251	1	2.1566e-228	4.3132e-228	6.4296e-227	TRUE
CAGE.Adat1.g62912	Adat1	53.739	2038.7	53.739	2038.7	5.2197	1970100	3789	32.248	1	2.3339e-228	4.6677e-228	6.9567e-227	TRUE
CAGE.Cyp4v3.g952	Cyp4v3	135.34	5257.8	135.34	5257.8	5.2694	13120000	25284	32.215	1	6.8168e-228	1.3634e-227	2.0316e-226	TRUE
CAGE.Pi4kb.g27940	Pi4kb	48.265	1824.1	48.265	1824.1	5.2113	1576900	3040.6	32.206	1	8.9923e-228	1.7985e-227	2.6794e-226	TRUE
CAGE.Rergl.g79314	Rergl	34.333	1287.6	34.333	1287.6	5.1887	785380	1515.5	32.194	1	1.3182e-227	2.6364e-227	3.9271e-226	TRUE
CAGE.Ssxb3.g52173	Ssxb3	67.671	2575.3	67.671	2575.3	5.2294	3144000	6079.6	32.16	1	3.9513e-227	7.9027e-227	1.1769e-225	TRUE
CAGE.Tha1.g64391	Tha1	119.42	4614	119.42	4614	5.2602	10101000	19541	32.152	1	5.0955e-227	1.0191e-226	1.5174e-225	TRUE
CAGE.Gm20604.g24695	Gm20604	42.792	1609.5	42.792	1609.5	5.2007	1227300	2376.7	32.138	1	8.1413e-227	1.6283e-226	2.424e-225	TRUE
CAGE.9230112D13Rik.g47615	9230112D13Rik	124.89	4828.6	124.89	4828.6	5.2616	11063000	21430	32.132	1	9.8721e-227	1.9744e-226	2.9388e-225	TRUE
CAGE.Rabif.g19872	Rabif	157.24	6116.2	157.24	6116.2	5.2727	17755000	34431	32.114	1	1.7305e-226	3.461e-226	5.1506e-225	TRUE
CAGE.Sntg2.g73129	Sntg2	56.724	2146.1	56.724	2146.1	5.217	2182600	4233.1	32.113	1	1.8121e-226	3.6243e-226	5.3925e-225	TRUE
CAGE.Tbc1d23.g40719	Tbc1d23	184.1	7189.3	184.1	7189.3	5.2796	24536000	47654	32.09	1	3.7894e-226	7.5788e-226	1.1274e-224	TRUE
CAGE.Gabpa.g78801	Gabpa	154.75	6008.9	154.75	6008.9	5.2701	17136000	33318	32.072	1	6.7514e-226	1.3503e-225	2.0083e-224	TRUE
CAGE.Siglech.g20812	Siglech	87.077	3326.4	87.077	3326.4	5.2395	5246500	10205	32.066	1	8.109e-226	1.6218e-225	2.4117e-224	TRUE
CAGE.Ntf3.g68222	Ntf3	51.251	1931.4	51.251	1931.4	5.2088	1767600	3438.3	32.065	1	8.3589e-226	1.6718e-225	2.4856e-224	TRUE
CAGE.Vmn2r74.g9806	Vmn2r74	92.55	3541	92.55	3541	5.2427	5945900	11567	32.063	1	8.9815e-226	1.7963e-225	2.6702e-224	TRUE
CAGE.Pex11b.g21133	Pex11b	98.023	3755.6	98.023	3755.6	5.2455	6688900	13018	32.057	1	1.1009e-225	2.2019e-225	3.2725e-224	TRUE
CAGE.6030458C11Rik.g57228	6030458C11Rik	70.656	2682.6	70.656	2682.6	5.2269	3411000	6643.1	32.046	1	1.5517e-225	3.1034e-225	4.6115e-224	TRUE
CAGE.Ift81.g43871	Ift81	28.86	1073	28.86	1073	5.1687	545140	1063.7	32.015	1	4.1807e-225	8.3614e-225	1.242e-223	TRUE
CAGE.Ppp1r13l.g16859	Ppp1r13l	28.86	1073	28.86	1073	5.1687	545140	1063.7	32.015	1	4.1807e-225	8.3614e-225	1.242e-223	TRUE
CAGE.Nelfe.g63161	Nelfe	45.777	1716.8	45.777	1716.8	5.1986	1396200	2728.4	31.992	1	8.6739e-225	1.7348e-224	2.5764e-223	TRUE
CAGE.Olfr362.g18623	Olfr362	59.71	2253.4	59.71	2253.4	5.2146	2406000	4702.6	31.989	1	9.7082e-225	1.9416e-224	2.883e-223	TRUE
CAGE.Atad5.g5319	Atad5	95.535	3648.3	95.535	3648.3	5.2404	6311000	12348	31.972	1	1.6542e-224	3.3084e-224	4.9115e-223	TRUE
CAGE.Nme4.g70726	Nme4	101.01	3862.9	101.01	3862.9	5.2433	7075900	13847	31.969	1	1.8136e-224	3.6272e-224	5.3838e-223	TRUE
CAGE.Oog3.g46044	Oog3	106.48	4077.5	106.48	4077.5	5.2459	7884500	15434	31.964	1	2.1651e-224	4.3301e-224	6.4259e-223	TRUE
CAGE.Olfr483.g12817	Olfr483	79.115	3004.5	79.115	3004.5	5.2294	4278900	8379.8	31.957	1	2.7107e-224	5.4214e-224	8.0439e-223	TRUE
CAGE.Olfr206.g12062	Olfr206	305.02	12018	305.02	12018	5.2955	68596000	134920	31.888	1	2.4675e-223	4.9351e-223	7.321e-222	TRUE
CAGE.Ddn.g50040	Ddn	103.99	3970.2	103.99	3970.2	5.2412	7473800	14702	31.886	1	2.5884e-223	5.1768e-223	7.6781e-222	TRUE
CAGE.L1td1.g1330	L1td1	144.8	5579.7	144.8	5579.7	5.2584	14769000	29056	31.884	1	2.7311e-223	5.4623e-223	8.1001e-222	TRUE
CAGE.Stk11ip.g63105	Stk11ip	204.01	7940.4	204.01	7940.4	5.2756	29926000	58880	31.883	1	2.8999e-223	5.7998e-223	8.599e-222	TRUE
CAGE.Gga3.g52786	Gga3	114.94	4399.4	114.94	4399.4	5.2462	9178300	18063	31.879	1	3.2887e-223	6.5774e-223	9.7501e-222	TRUE
CAGE.1110004E09Rik.g35856	1110004E09Rik	48.763	1824.1	48.763	1824.1	5.1968	1576000	3105.1	31.861	1	5.7988e-223	1.1598e-222	1.7188e-221	TRUE
CAGE.Gpr55.g24708	Gpr55	76.627	2897.2	76.627	2897.2	5.2224	3977700	7847.5	31.84	1	1.1353e-222	2.2705e-222	3.3645e-221	TRUE
CAGE.Lppr4.g78203	Lppr4	106.98	4077.5	106.98	4077.5	5.2392	7882500	15583	31.807	1	3.2383e-222	6.4765e-222	9.5951e-221	TRUE
CAGE.Tomt.g65952	Tomt	128.87	4935.9	128.87	4935.9	5.2484	11554000	22859	31.794	1	4.8567e-222	9.7133e-222	1.4388e-220	TRUE
CAGE.Dnaic1.g54975	Dnaic1	421.95	16739	421.95	16739	5.3067	133130000	263490	31.788	1	5.926e-222	1.1852e-221	1.7553e-220	TRUE
CAGE.Gm4302.g3291	Gm4302	43.289	1609.5	43.289	1609.5	5.1844	1226600	2433.6	31.75	1	1.9793e-221	3.9586e-221	5.8616e-220	TRUE
CAGE.Taf10.g46425	Taf10	51.748	1931.4	51.748	1931.4	5.1952	1766600	3507	31.741	1	2.6215e-221	5.2429e-221	7.7618e-220	TRUE
CAGE.Mpv17.g54631	Mpv17	126.39	4828.6	126.39	4828.6	5.2446	11055000	21960	31.731	1	3.5916e-221	7.1831e-221	1.0632e-219	TRUE
CAGE.Trit1.g70356	Trit1	74.139	2789.9	74.139	2789.9	5.215	3687600	7333.1	31.713	1	6.2865e-221	1.2573e-220	1.8606e-219	TRUE
CAGE.Nxpe3.g37913	Nxpe3	93.545	3541	93.545	3541	5.2274	5942400	11825	31.703	1	8.7061e-221	1.7412e-220	2.5763e-219	TRUE
CAGE.Tmem26.g61952	Tmem26	23.386	858.42	23.386	858.42	5.1392	348640	693.79	31.702	1	8.8699e-221	1.774e-220	2.6243e-219	TRUE
CAGE.Kcnh6.g7283	Kcnh6	194.55	7511.2	194.55	7511.2	5.2636	26767000	53395	31.664	1	3.0706e-220	6.1413e-220	9.0832e-219	TRUE
CAGE.Lrrc39.g63557	Lrrc39	175.65	6760.1	175.65	6760.1	5.2583	21677000	43252	31.66	1	3.4331e-220	6.8662e-220	1.0154e-218	TRUE
CAGE.Ttc4.g46300	Ttc4	54.734	2038.7	54.734	2038.7	5.1937	1968200	3934.2	31.631	1	8.5015e-220	1.7003e-219	2.5139e-218	TRUE
CAGE.Ppip5k1.g52898	Ppip5k1	46.275	1716.8	46.275	1716.8	5.1834	1395400	2789.4	31.631	1	8.6403e-220	1.7281e-219	2.5545e-218	TRUE
CAGE.Ap1s3.g65434	Ap1s3	77.125	2897.2	77.125	2897.2	5.2132	3976300	7952.5	31.623	1	1.1022e-219	2.2044e-219	3.258e-218	TRUE
CAGE.Tarm1.g55607	Tarm1	126.88	4828.6	126.88	4828.6	5.239	11053000	22138	31.6	1	2.3135e-219	4.6271e-219	6.8373e-218	TRUE
CAGE.Brpf1.g27600	Brpf1	37.816	1394.9	37.816	1394.9	5.1684	920880	1846	31.586	1	3.4985e-219	6.9971e-219	1.0338e-217	TRUE
CAGE.Dnah8.g10800	Dnah8	195.05	7511.2	195.05	7511.2	5.2599	26763000	53677	31.578	1	4.5793e-219	9.1585e-219	1.3528e-217	TRUE
CAGE.Adcy2.g33454	Adcy2	88.569	3326.4	88.569	3326.4	5.2152	5241700	10568	31.496	1	6.0549e-218	1.211e-217	1.7885e-216	TRUE
CAGE.Serpinb9c.g22925	Serpinb9c	97.028	3648.3	97.028	3648.3	5.2183	6305700	12748	31.453	1	2.3543e-217	4.7086e-217	6.9526e-216	TRUE
CAGE.Naa15.g20100	Naa15	29.357	1073	29.357	1073	5.1448	544620	1101.4	31.448	1	2.7966e-217	5.5932e-217	8.2572e-216	TRUE
CAGE.Herc1.g7114	Herc1	60.705	2253.4	60.705	2253.4	5.1912	2403900	4864.8	31.437	1	3.9531e-217	7.9062e-217	1.167e-215	TRUE
CAGE.2410137M14Rik.g47628	2410137M14Rik	69.164	2575.3	69.164	2575.3	5.1984	3140300	6358.2	31.429	1	5.0135e-217	1.0027e-216	1.4798e-215	TRUE
CAGE.Gm15800.g48047	Gm15800	43.787	1609.5	43.787	1609.5	5.1683	1225800	2491.1	31.371	1	3.1336e-216	6.2673e-216	9.2473e-215	TRUE
CAGE.Cybb.g30976	Cybb	138.82	5257.8	138.82	5257.8	5.233	13102000	26642	31.362	1	4.1971e-216	8.3941e-216	1.2383e-214	TRUE
CAGE.Klhl26.g13173	Klhl26	234.36	9013.4	234.36	9013.4	5.2593	38536000	78365	31.361	1	4.3496e-216	8.6992e-216	1.2831e-214	TRUE
CAGE.Olfr1219.g9094	Olfr1219	108.47	4077.5	108.47	4077.5	5.2194	7876600	16034	31.345	1	7.1054e-216	1.4211e-215	2.0956e-214	TRUE
CAGE.Tatdn3.g6725	Tatdn3	152.76	5794.3	152.76	5794.3	5.2362	15914000	32442	31.322	1	1.4598e-215	2.9195e-215	4.3046e-214	TRUE
CAGE.Nova2.g44732	Nova2	183.11	6974.7	183.11	6974.7	5.2437	23063000	47124	31.286	1	4.555e-215	9.1101e-215	1.3429e-213	TRUE
CAGE.Emc9.g26080	Emc9	75.135	2789.9	75.135	2789.9	5.196	3684900	7536.7	31.271	1	7.2438e-215	1.4488e-214	2.1353e-213	TRUE
CAGE.Cep85.g65749	Cep85	35.328	1287.6	35.328	1287.6	5.1486	784130	1606.5	31.244	1	1.6555e-214	3.3109e-214	4.8789e-213	TRUE
CAGE.Anxa10.g10410	Anxa10	246.3	9442.6	246.3	9442.6	5.255	42286000	86820	31.211	1	4.7637e-214	9.5274e-214	1.4037e-212	TRUE
CAGE.Olfr122.g53522	Olfr122	78.12	2897.2	78.12	2897.2	5.195	3973500	8164.7	31.198	1	6.9515e-214	1.3903e-213	2.0479e-212	TRUE
CAGE.Fis1.g45875	Fis1	86.579	3219.1	86.579	3219.1	5.2004	4906300	10085	31.192	1	8.4706e-214	1.6941e-213	2.495e-212	TRUE
CAGE.Fabp4.g26538	Fabp4	167.19	6330.9	167.19	6330.9	5.2345	18995000	39070	31.183	1	1.1388e-213	2.2775e-213	3.3536e-212	TRUE
CAGE.Lenep.g36828	Lenep	156.24	5901.6	156.24	5901.6	5.2303	16505000	33984	31.166	1	1.9e-213	3.7999e-213	5.5943e-212	TRUE
CAGE.Mob2.g4259	Mob2	189.58	7189.3	189.58	7189.3	5.2376	24498000	50619	31.112	1	1.0476e-212	2.0952e-212	3.084e-211	TRUE
CAGE.Mtfr2.g7270	Mtfr2	120.41	4506.7	120.41	4506.7	5.2144	9619800	19878	31.111	1	1.0703e-212	2.1406e-212	3.1503e-211	TRUE
CAGE.Mrgprg.g14166	Mrgprg	153.75	5794.3	153.75	5794.3	5.2269	15908000	32878	31.108	1	1.1793e-212	2.3586e-212	3.4704e-211	TRUE
CAGE.Pdlim7.g53042	Pdlim7	64.188	2360.7	64.188	2360.7	5.1791	2636900	5454.8	31.094	1	1.8167e-212	3.6334e-212	5.3452e-211	TRUE
[truncated: 77,633 more rows]
